# Supplementary material for: Influence of Aldehyde Dehydrogenase Inhibition on Stemness of Endometrial Cancer Stem Cells
Source: Cancers (Basel). 2024 May 27;16(11):2031. doi: 10.3390/cancers16112031 (PMC11171353; doi:10.3390/cancers16112031)
Supplement: Supplementary file 1 [file cancers-16-02031-s001.zip]

Archive with 6 entries (6 files):
- File S1-Original western blots.pdf
- supplementary figures.pdf
- Table S1_Identified ALDH isoforms in endometrial cancer cell lines.xlsx
- Table S2_Proteome of ECC-1_DEABvsECC-1.xls
- Table S3_Proteome of RL95-2_DEABvsRL95-2.xls
- Table S4_Identified down-regulated proteins in ECC-1_DEAB and RL95-2_DEAB.xlsx
