# Supplementary material for: Influence of Aldehyde Dehydrogenase Inhibition on Stemness of Endometrial Cancer Stem Cells
Source: Cancers (Basel). 2024 May 27;16(11):2031. doi: 10.3390/cancers16112031 (PMC11171353; doi:10.3390/cancers16112031)
Supplement: Supplementary file 1 [file cancers-16-02031-s001.zip › Table S1_Identified ALDH isoforms in endometrial cancer cell lines.xlsx]

## Sheet: SC_ECC-1
	ECC-1 Samples (n=8)	GN	Head
>sp|Q02252|MMSA_HUMAN	1	ALDH6A1	>sp|Q02252|MMSA_HUMAN Methylmalonate-semialdehyde dehydrogenase [acylating], mitochondrial OS=Homo sapiens GN=ALDH6A1 PE=1 SV=2
>tr|G3V4Z4|G3V4Z4_HUMAN	1	ALDH6A1	>tr|G3V4Z4|G3V4Z4_HUMAN Methylmalonate-semialdehyde dehydrogenase [acylating], mitochondrial OS=Homo sapiens GN=ALDH6A1 PE=1 SV=1
>tr|H0YHM6|H0YHM6_HUMAN	3	ALDH7A1	>tr|H0YHM6|H0YHM6_HUMAN Alpha-aminoadipic semialdehyde dehydrogenase (Fragment) OS=Homo sapiens GN=ALDH7A1 PE=1 SV=6
>tr|C9JGJ2|C9JGJ2_HUMAN	2	ALDH3A2	>tr|C9JGJ2|C9JGJ2_HUMAN Fatty aldehyde dehydrogenase (Fragment) OS=Homo sapiens GN=ALDH3A2 PE=1 SV=1
>tr|I3L0X1|I3L0X1_HUMAN	2	ALDH3A2	>tr|I3L0X1|I3L0X1_HUMAN Fatty aldehyde dehydrogenase OS=Homo sapiens GN=ALDH3A2 PE=1 SV=1
>tr|J3KTG1|J3KTG1_HUMAN	2	ALDH3A2	>tr|J3KTG1|J3KTG1_HUMAN Fatty aldehyde dehydrogenase (Fragment) OS=Homo sapiens GN=ALDH3A2 PE=1 SV=1
>tr|J3QKK9|J3QKK9_HUMAN	2	ALDH3A2	>tr|J3QKK9|J3QKK9_HUMAN Fatty aldehyde dehydrogenase OS=Homo sapiens GN=ALDH3A2 PE=1 SV=1
>tr|K7EN73|K7EN73_HUMAN	2	ALDH3A2	>tr|K7EN73|K7EN73_HUMAN Fatty aldehyde dehydrogenase (Fragment) OS=Homo sapiens GN=ALDH3A2 PE=1 SV=6
>tr|C9JKT2|C9JKT2_HUMAN	6	ALDH3A1	>tr|C9JKT2|C9JKT2_HUMAN Aldehyde dehydrogenase, dimeric NADP-preferring (Fragment) OS=Homo sapiens GN=ALDH3A1 PE=1 SV=2
>sp|P43353|AL3B1_HUMAN	6	ALDH3B1	>sp|P43353|AL3B1_HUMAN Aldehyde dehydrogenase family 3 member B1 OS=Homo sapiens GN=ALDH3B1 PE=1 SV=1
>sp|P48448|AL3B2_HUMAN	6	ALDH3B2	>sp|P48448|AL3B2_HUMAN Aldehyde dehydrogenase family 3 member B2 OS=Homo sapiens GN=ALDH3B2 PE=2 SV=3
>tr|E9PJV0|E9PJV0_HUMAN	6	ALDH3B2	>tr|E9PJV0|E9PJV0_HUMAN Aldehyde dehydrogenase family 3 member B2 (Fragment) OS=Homo sapiens GN=ALDH3B2 PE=3 SV=6
>tr|J3QS00|J3QS00_HUMAN	16	ALDH3A2	>tr|J3QS00|J3QS00_HUMAN Fatty aldehyde dehydrogenase (Fragment) OS=Homo sapiens GN=ALDH3A2 PE=1 SV=1
>tr|I3L1M4|I3L1M4_HUMAN	20	ALDH3A2	>tr|I3L1M4|I3L1M4_HUMAN Fatty aldehyde dehydrogenase (Fragment) OS=Homo sapiens GN=ALDH3A2 PE=1 SV=1
>sp|Q8IZ83|A16A1_HUMAN	1	ALDH16A1	>sp|Q8IZ83|A16A1_HUMAN Aldehyde dehydrogenase family 16 member A1 OS=Homo sapiens GN=ALDH16A1 PE=1 SV=2
>tr|F5H4B6|F5H4B6_HUMAN	1	ALDH16A1	>tr|F5H4B6|F5H4B6_HUMAN Aldehyde dehydrogenase family 16 member A1 OS=Homo sapiens GN=ALDH16A1 PE=1 SV=1
>sp|P49419|AL7A1_HUMAN	7	ALDH7A1	>sp|P49419|AL7A1_HUMAN Alpha-aminoadipic semialdehyde dehydrogenase OS=Homo sapiens GN=ALDH7A1 PE=1 SV=5
>tr|A0A0J9YWF7|A0A0J9YWF7_HUMAN	7	ALDH7A1	>tr|A0A0J9YWF7|A0A0J9YWF7_HUMAN Alpha-aminoadipic semialdehyde dehydrogenase OS=Homo sapiens GN=ALDH7A1 PE=1 SV=1
>tr|F8VS02|F8VS02_HUMAN	7	ALDH7A1	>tr|F8VS02|F8VS02_HUMAN Alpha-aminoadipic semialdehyde dehydrogenase OS=Homo sapiens GN=ALDH7A1 PE=1 SV=1
>sp|P30838|AL3A1_HUMAN	13	ALDH3A1	>sp|P30838|AL3A1_HUMAN Aldehyde dehydrogenase, dimeric NADP-preferring OS=Homo sapiens GN=ALDH3A1 PE=1 SV=3
>tr|A8MYB8|A8MYB8_HUMAN	13	ALDH3A1	>tr|A8MYB8|A8MYB8_HUMAN Aldehyde dehydrogenase, dimeric NADP-preferring OS=Homo sapiens GN=ALDH3A1 PE=1 SV=1
>tr|C9JMC5|C9JMC5_HUMAN	13	ALDH3A1	>tr|C9JMC5|C9JMC5_HUMAN Aldehyde dehydrogenase, dimeric NADP-preferring (Fragment) OS=Homo sapiens GN=ALDH3A1 PE=1 SV=1
>tr|E9PNN6|E9PNN6_HUMAN	13	ALDH3A1	>tr|E9PNN6|E9PNN6_HUMAN Aldehyde dehydrogenase, dimeric NADP-preferring OS=Homo sapiens GN=ALDH3A1 PE=1 SV=1
>tr|I3L3I9|I3L3I9_HUMAN	13	ALDH3A1	>tr|I3L3I9|I3L3I9_HUMAN Aldehyde dehydrogenase, dimeric NADP-preferring OS=Homo sapiens GN=ALDH3A1 PE=1 SV=1
>sp|O75891|AL1L1_HUMAN	10	ALDH1L1	>sp|O75891|AL1L1_HUMAN Cytosolic 10-formyltetrahydrofolate dehydrogenase OS=Homo sapiens GN=ALDH1L1 PE=1 SV=2
>tr|C9IZ36|C9IZ36_HUMAN	10	ALDH1L1	>tr|C9IZ36|C9IZ36_HUMAN Cytosolic 10-formyltetrahydrofolate dehydrogenase (Fragment) OS=Homo sapiens GN=ALDH1L1 PE=1 SV=1
>tr|C9JY00|C9JY00_HUMAN	10	ALDH1L1	>tr|C9JY00|C9JY00_HUMAN Cytosolic 10-formyltetrahydrofolate dehydrogenase (Fragment) OS=Homo sapiens GN=ALDH1L1 PE=1 SV=1
>tr|C9JYZ6|C9JYZ6_HUMAN	10	ALDH1L1	>tr|C9JYZ6|C9JYZ6_HUMAN Cytosolic 10-formyltetrahydrofolate dehydrogenase (Fragment) OS=Homo sapiens GN=ALDH1L1 PE=1 SV=1
>tr|I3L2W1|I3L2W1_HUMAN	14	ALDH3A2	>tr|I3L2W1|I3L2W1_HUMAN Fatty aldehyde dehydrogenase OS=Homo sapiens GN=ALDH3A2 PE=1 SV=1
>tr|J3KTD9|J3KTD9_HUMAN	14	ALDH3A2	>tr|J3KTD9|J3KTD9_HUMAN Fatty aldehyde dehydrogenase (Fragment) OS=Homo sapiens GN=ALDH3A2 PE=1 SV=1
>tr|J3QRD1|J3QRD1_HUMAN	37	ALDH3A2	>tr|J3QRD1|J3QRD1_HUMAN Fatty aldehyde dehydrogenase OS=Homo sapiens GN=ALDH3A2 PE=1 SV=1
>sp|P51648|AL3A2_HUMAN	46	ALDH3A2	>sp|P51648|AL3A2_HUMAN Fatty aldehyde dehydrogenase OS=Homo sapiens GN=ALDH3A2 PE=1 SV=1
>sp|P49189|AL9A1_HUMAN	48	ALDH9A1	>sp|P49189|AL9A1_HUMAN 4-trimethylaminobutyraldehyde dehydrogenase OS=Homo sapiens GN=ALDH9A1 PE=1 SV=3
>sp|P54886|P5CS_HUMAN	288	ALDH18A1	>sp|P54886|P5CS_HUMAN Delta-1-pyrroline-5-carboxylate synthase OS=Homo sapiens GN=ALDH18A1 PE=1 SV=2

## Sheet: SC_RL95-2
	RL95-2 Samples (n=6)	GN	Head
>sp|P30838|AL3A1_HUMAN	1	ALDH3A1	>sp|P30838|AL3A1_HUMAN Aldehyde dehydrogenase, dimeric NADP-preferring OS=Homo sapiens GN=ALDH3A1 PE=1 SV=3
>tr|A8MYB8|A8MYB8_HUMAN	1	ALDH3A1	>tr|A8MYB8|A8MYB8_HUMAN Aldehyde dehydrogenase, dimeric NADP-preferring OS=Homo sapiens GN=ALDH3A1 PE=1 SV=1
>tr|C9JKT2|C9JKT2_HUMAN	1	ALDH3A1	>tr|C9JKT2|C9JKT2_HUMAN Aldehyde dehydrogenase, dimeric NADP-preferring (Fragment) OS=Homo sapiens GN=ALDH3A1 PE=1 SV=2
>tr|C9JMC5|C9JMC5_HUMAN	1	ALDH3A1	>tr|C9JMC5|C9JMC5_HUMAN Aldehyde dehydrogenase, dimeric NADP-preferring (Fragment) OS=Homo sapiens GN=ALDH3A1 PE=1 SV=1
>tr|E9PNN6|E9PNN6_HUMAN	1	ALDH3A1	>tr|E9PNN6|E9PNN6_HUMAN Aldehyde dehydrogenase, dimeric NADP-preferring OS=Homo sapiens GN=ALDH3A1 PE=1 SV=1
>tr|I3L3I9|I3L3I9_HUMAN	1	ALDH3A1	>tr|I3L3I9|I3L3I9_HUMAN Aldehyde dehydrogenase, dimeric NADP-preferring OS=Homo sapiens GN=ALDH3A1 PE=1 SV=1
>tr|J3QS00|J3QS00_HUMAN	1	ALDH3A2	>tr|J3QS00|J3QS00_HUMAN Fatty aldehyde dehydrogenase (Fragment) OS=Homo sapiens GN=ALDH3A2 PE=1 SV=1
>sp|P43353|AL3B1_HUMAN	1	ALDH3B1	>sp|P43353|AL3B1_HUMAN Aldehyde dehydrogenase family 3 member B1 OS=Homo sapiens GN=ALDH3B1 PE=1 SV=1
>sp|P48448|AL3B2_HUMAN	1	ALDH3B2	>sp|P48448|AL3B2_HUMAN Aldehyde dehydrogenase family 3 member B2 OS=Homo sapiens GN=ALDH3B2 PE=2 SV=3
>tr|E9PJV0|E9PJV0_HUMAN	1	ALDH3B2	>tr|E9PJV0|E9PJV0_HUMAN Aldehyde dehydrogenase family 3 member B2 (Fragment) OS=Homo sapiens GN=ALDH3B2 PE=3 SV=6
>tr|F8VVF2|F8VVF2_HUMAN	1	ALDH7A1	>tr|F8VVF2|F8VVF2_HUMAN Alpha-aminoadipic semialdehyde dehydrogenase (Fragment) OS=Homo sapiens GN=ALDH7A1 PE=1 SV=1
>tr|I3L1M4|I3L1M4_HUMAN	2	ALDH3A2	>tr|I3L1M4|I3L1M4_HUMAN Fatty aldehyde dehydrogenase (Fragment) OS=Homo sapiens GN=ALDH3A2 PE=1 SV=1
>tr|J3QRD1|J3QRD1_HUMAN	2	ALDH3A2	>tr|J3QRD1|J3QRD1_HUMAN Fatty aldehyde dehydrogenase OS=Homo sapiens GN=ALDH3A2 PE=1 SV=1
>tr|H0YHM6|H0YHM6_HUMAN	7	ALDH7A1	>tr|H0YHM6|H0YHM6_HUMAN Alpha-aminoadipic semialdehyde dehydrogenase (Fragment) OS=Homo sapiens GN=ALDH7A1 PE=1 SV=6
>sp|P51648|AL3A2_HUMAN	3	ALDH3A2	>sp|P51648|AL3A2_HUMAN Fatty aldehyde dehydrogenase OS=Homo sapiens GN=ALDH3A2 PE=1 SV=1
>tr|A0A0J9YWF7|A0A0J9YWF7_HUMAN	12	ALDH7A1	>tr|A0A0J9YWF7|A0A0J9YWF7_HUMAN Alpha-aminoadipic semialdehyde dehydrogenase OS=Homo sapiens GN=ALDH7A1 PE=1 SV=1
>tr|F8VS02|F8VS02_HUMAN	23	ALDH7A1	>tr|F8VS02|F8VS02_HUMAN Alpha-aminoadipic semialdehyde dehydrogenase OS=Homo sapiens GN=ALDH7A1 PE=1 SV=1
>sp|P49419|AL7A1_HUMAN	28	ALDH7A1	>sp|P49419|AL7A1_HUMAN Alpha-aminoadipic semialdehyde dehydrogenase OS=Homo sapiens GN=ALDH7A1 PE=1 SV=5
>sp|P49189|AL9A1_HUMAN	26	ALDH9A1	>sp|P49189|AL9A1_HUMAN 4-trimethylaminobutyraldehyde dehydrogenase OS=Homo sapiens GN=ALDH9A1 PE=1 SV=3
>sp|P54886|P5CS_HUMAN	56	ALDH18A1	>sp|P54886|P5CS_HUMAN Delta-1-pyrroline-5-carboxylate synthase OS=Homo sapiens GN=ALDH18A1 PE=1 SV=2

## Sheet: ALDH in EC vs anti-ALDH1_2 
GN identified in ECC-1 and RL95-2 cell lines	anti-ALDH 1/2 validated isoforms	Query Cover (%)*	Percent Identity (%)*
ALDH16A1	-	95	35.00
ALDH18A1	-	0	0.00
ALDH1L1	-	98	57.14
ALDH3A1	-	98	35.71
ALDH3A2	-	98	35.71
ALDH3B1	-	98	35.71
ALDH3B2	-	98	35.71
ALDH6A1	-	100	36.47
ALDH7A1	-	92	29.89
ALDH9A1	-	100	47.06
-	ALDH1A1	100	100.00
-	ALDH1A2	100	83.53
-	ALDH1A3	100	83.53
-	ALDH2	98	82.14
Note: The aminoacids sequences of all ALDH isoforms present in the ECC-1 and RL95-2 proteome were obtained from UniProtKB reviewed (Swiss-Prot). The comparison between the aminoacids sequences of ALDH isoforms present in the endometrial cancer cell lines and the reference sequence (186-270aa sequence of the ALDH1A1) was performed with the Blast tool from NCBI.
