# Supplementary material for: Influence of Aldehyde Dehydrogenase Inhibition on Stemness of Endometrial Cancer Stem Cells
Source: Cancers (Basel). 2024 May 27;16(11):2031. doi: 10.3390/cancers16112031 (PMC11171353; doi:10.3390/cancers16112031)
Supplement: Supplementary file 1 [file cancers-16-02031-s001.zip › Table S2_Proteome of ECC-1_DEABvsECC-1.xls]

## Sheet: ExN
pro	Head
PCBD1	sp|P61457|PHS_HUMAN Pterin-4-alpha-carbinolamine dehydratase OS=Homo sapiens GN=PCBD1 PE=1 SV=2
ARHGDIA	sp|P52565|GDIR1_HUMAN Rho GDP-dissociation inhibitor 1 OS=Homo sapiens GN=ARHGDIA PE=1 SV=3
TECR	sp|Q9NZ01|TECR_HUMAN Very-long-chain enoyl-CoA reductase OS=Homo sapiens GN=TECR PE=1 SV=1
MGEA5	sp|O60502|OGA_HUMAN Protein O-GlcNAcase OS=Homo sapiens GN=MGEA5 PE=1 SV=2
DSG2	sp|Q14126|DSG2_HUMAN Desmoglein-2 OS=Homo sapiens GN=DSG2 PE=1 SV=2
SCRN1	sp|Q12765|SCRN1_HUMAN Secernin-1 OS=Homo sapiens GN=SCRN1 PE=1 SV=2
WDR82	sp|Q6UXN9|WDR82_HUMAN WD repeat-containing protein 82 OS=Homo sapiens GN=WDR82 PE=1 SV=1
COPS5	sp|Q92905|CSN5_HUMAN COP9 signalosome complex subunit 5 OS=Homo sapiens GN=COPS5 PE=1 SV=4
RNF213	sp|Q63HN8|RN213_HUMAN E3 ubiquitin-protein ligase RNF213 OS=Homo sapiens GN=RNF213 PE=1 SV=3
GTPBP1	sp|O00178|GTPB1_HUMAN GTP-binding protein 1 OS=Homo sapiens GN=GTPBP1 PE=1 SV=3
STOM	sp|P27105|STOM_HUMAN Erythrocyte band 7 integral membrane protein OS=Homo sapiens GN=STOM PE=1 SV=3
DNPH1	sp|O43598|DNPH1_HUMAN 2'-deoxynucleoside 5'-phosphate N-hydrolase 1 OS=Homo sapiens GN=DNPH1 PE=1 SV=1
WDR26	sp|Q9H7D7|WDR26_HUMAN WD repeat-containing protein 26 OS=Homo sapiens GN=WDR26 PE=1 SV=3
PSMB2	sp|P49721|PSB2_HUMAN Proteasome subunit beta type-2 OS=Homo sapiens GN=PSMB2 PE=1 SV=1
ASAP1	sp|Q9ULH1|ASAP1_HUMAN Arf-GAP with SH3 domain, ANK repeat and PH domain-containing protein 1 OS=Homo sapiens GN=ASAP1 PE=1 SV=4
UACA	sp|Q9BZF9|UACA_HUMAN Uveal autoantigen with coiled-coil domains and ankyrin repeats OS=Homo sapiens GN=UACA PE=1 SV=2
CDC73	sp|Q6P1J9|CDC73_HUMAN Parafibromin OS=Homo sapiens GN=CDC73 PE=1 SV=1
DLAT	sp|P10515|ODP2_HUMAN Dihydrolipoyllysine-residue acetyltransferase component of pyruvate dehydrogenase complex, mitochondrial OS=Homo sapiens GN=DLAT PE=1 SV=3
NUP43	sp|Q8NFH3|NUP43_HUMAN Nucleoporin Nup43 OS=Homo sapiens GN=NUP43 PE=1 SV=1
UBR1	sp|Q8IWV7|UBR1_HUMAN E3 ubiquitin-protein ligase UBR1 OS=Homo sapiens GN=UBR1 PE=1 SV=1
EML4	sp|Q9HC35|EMAL4_HUMAN Echinoderm microtubule-associated protein-like 4 OS=Homo sapiens GN=EML4 PE=1 SV=3
TXNL1	sp|O43396|TXNL1_HUMAN Thioredoxin-like protein 1 OS=Homo sapiens GN=TXNL1 PE=1 SV=3
FARSB	sp|Q9NSD9|SYFB_HUMAN Phenylalanine--tRNA ligase beta subunit OS=Homo sapiens GN=FARSB PE=1 SV=3
PCK2	sp|Q16822|PCKGM_HUMAN Phosphoenolpyruvate carboxykinase [GTP], mitochondrial OS=Homo sapiens GN=PCK2 PE=1 SV=3
MPP6	sp|Q9NZW5|MPP6_HUMAN MAGUK p55 subfamily member 6 OS=Homo sapiens GN=MPP6 PE=1 SV=2
BLMH	sp|Q13867|BLMH_HUMAN Bleomycin hydrolase OS=Homo sapiens GN=BLMH PE=1 SV=1
CTNNA3	sp|Q9UI47|CTNA3_HUMAN Catenin alpha-3 OS=Homo sapiens GN=CTNNA3 PE=1 SV=2
CAMK2G	sp|Q13555|KCC2G_HUMAN Calcium/calmodulin-dependent protein kinase type II subunit gamma OS=Homo sapiens GN=CAMK2G PE=1 SV=3
FTL	sp|P02792|FRIL_HUMAN Ferritin light chain OS=Homo sapiens GN=FTL PE=1 SV=2
DDT	sp|P30046|DOPD_HUMAN D-dopachrome decarboxylase OS=Homo sapiens GN=DDT PE=1 SV=3
DDTL	sp|A6NHG4|DDTL_HUMAN D-dopachrome decarboxylase-like protein OS=Homo sapiens GN=DDTL PE=2 SV=1
FN3K	sp|Q9H479|FN3K_HUMAN Fructosamine-3-kinase OS=Homo sapiens GN=FN3K PE=1 SV=1
RSU1	sp|Q15404|RSU1_HUMAN Ras suppressor protein 1 OS=Homo sapiens GN=RSU1 PE=1 SV=3
OCIAD1	sp|Q9NX40|OCAD1_HUMAN OCIA domain-containing protein 1 OS=Homo sapiens GN=OCIAD1 PE=1 SV=1
DNTTIP2	sp|Q5QJE6|TDIF2_HUMAN Deoxynucleotidyltransferase terminal-interacting protein 2 OS=Homo sapiens GN=DNTTIP2 PE=1 SV=2
FUSIP1	tr|Q6IQ42|Q6IQ42_HUMAN FUSIP1 protein OS=Homo sapiens GN=FUSIP1 PE=1 SV=1
ACTL6A	sp|O96019|ACL6A_HUMAN Actin-like protein 6A OS=Homo sapiens GN=ACTL6A PE=1 SV=1
ACAA1	sp|P09110|THIK_HUMAN 3-ketoacyl-CoA thiolase, peroxisomal OS=Homo sapiens GN=ACAA1 PE=1 SV=2
CDH2	sp|P19022|CADH2_HUMAN Cadherin-2 OS=Homo sapiens GN=CDH2 PE=1 SV=4
PDS5A	sp|Q29RF7|PDS5A_HUMAN Sister chromatid cohesion protein PDS5 homolog A OS=Homo sapiens GN=PDS5A PE=1 SV=1
IRAK4	sp|Q9NWZ3|IRAK4_HUMAN Interleukin-1 receptor-associated kinase 4 OS=Homo sapiens GN=IRAK4 PE=1 SV=1
tr|F8VP03|F8VP03_HUMAN Uncharacterized protein (Fragment) OS=Homo sapiens PE=1 SV=1	tr|F8VP03|F8VP03_HUMAN Uncharacterized protein (Fragment) OS=Homo sapiens PE=1 SV=1
WDR5	sp|P61964|WDR5_HUMAN WD repeat-containing protein 5 OS=Homo sapiens GN=WDR5 PE=1 SV=1
EBP	sp|Q15125|EBP_HUMAN 3-beta-hydroxysteroid-Delta(8),Delta(7)-isomerase OS=Homo sapiens GN=EBP PE=1 SV=3
GLTP	sp|Q9NZD2|GLTP_HUMAN Glycolipid transfer protein OS=Homo sapiens GN=GLTP PE=1 SV=3
HTATSF1	sp|O43719|HTSF1_HUMAN HIV Tat-specific factor 1 OS=Homo sapiens GN=HTATSF1 PE=1 SV=1
FN3KRP	sp|Q9HA64|KT3K_HUMAN Ketosamine-3-kinase OS=Homo sapiens GN=FN3KRP PE=1 SV=2
STK11IP	sp|Q8N1F8|S11IP_HUMAN Serine/threonine-protein kinase 11-interacting protein OS=Homo sapiens GN=STK11IP PE=1 SV=3
ZC3H15	sp|Q8WU90|ZC3HF_HUMAN Zinc finger CCCH domain-containing protein 15 OS=Homo sapiens GN=ZC3H15 PE=1 SV=1
CSTF3	sp|Q12996|CSTF3_HUMAN Cleavage stimulation factor subunit 3 OS=Homo sapiens GN=CSTF3 PE=1 SV=1
FAM162A	sp|Q96A26|F162A_HUMAN Protein FAM162A OS=Homo sapiens GN=FAM162A PE=1 SV=2
CD81	sp|P60033|CD81_HUMAN CD81 antigen OS=Homo sapiens GN=CD81 PE=1 SV=1
SEC24D	sp|O94855|SC24D_HUMAN Protein transport protein Sec24D OS=Homo sapiens GN=SEC24D PE=1 SV=2
DBN1	sp|Q16643|DREB_HUMAN Drebrin OS=Homo sapiens GN=DBN1 PE=1 SV=4
TJP1	sp|Q07157|ZO1_HUMAN Tight junction protein ZO-1 OS=Homo sapiens GN=TJP1 PE=1 SV=3
DDX41	sp|Q9UJV9|DDX41_HUMAN Probable ATP-dependent RNA helicase DDX41 OS=Homo sapiens GN=DDX41 PE=1 SV=2
LYPLA2	sp|O95372|LYPA2_HUMAN Acyl-protein thioesterase 2 OS=Homo sapiens GN=LYPLA2 PE=1 SV=1
PRPS1L1	sp|P21108|PRPS3_HUMAN Ribose-phosphate pyrophosphokinase 3 OS=Homo sapiens GN=PRPS1L1 PE=1 SV=2
EIF1	sp|P41567|EIF1_HUMAN Eukaryotic translation initiation factor 1 OS=Homo sapiens GN=EIF1 PE=1 SV=1
EIF1B	sp|O60739|EIF1B_HUMAN Eukaryotic translation initiation factor 1b OS=Homo sapiens GN=EIF1B PE=1 SV=2
NFIC	sp|P08651|NFIC_HUMAN Nuclear factor 1 C-type OS=Homo sapiens GN=NFIC PE=1 SV=2
ATAD1	sp|Q8NBU5|ATAD1_HUMAN ATPase family AAA domain-containing protein 1 OS=Homo sapiens GN=ATAD1 PE=1 SV=1
CYB5R1	sp|Q9UHQ9|NB5R1_HUMAN NADH-cytochrome b5 reductase 1 OS=Homo sapiens GN=CYB5R1 PE=1 SV=1
BHLHA15	sp|Q7RTS1|BHA15_HUMAN Class A basic helix-loop-helix protein 15 OS=Homo sapiens GN=BHLHA15 PE=1 SV=1
MRPS27	sp|Q92552|RT27_HUMAN 28S ribosomal protein S27, mitochondrial OS=Homo sapiens GN=MRPS27 PE=1 SV=3
DBI	sp|P07108|ACBP_HUMAN Acyl-CoA-binding protein OS=Homo sapiens GN=DBI PE=1 SV=2
SLC44A2	sp|Q8IWA5|CTL2_HUMAN Choline transporter-like protein 2 OS=Homo sapiens GN=SLC44A2 PE=1 SV=3
TRA2A	sp|Q13595|TRA2A_HUMAN Transformer-2 protein homolog alpha OS=Homo sapiens GN=TRA2A PE=1 SV=1
DKFZp686L22104	tr|Q68E03|Q68E03_HUMAN Matrin-3 OS=Homo sapiens GN=DKFZp686L22104 PE=1 SV=1
SFXN3	sp|Q9BWM7|SFXN3_HUMAN Sideroflexin-3 OS=Homo sapiens GN=SFXN3 PE=1 SV=2
WDR75	sp|Q8IWA0|WDR75_HUMAN WD repeat-containing protein 75 OS=Homo sapiens GN=WDR75 PE=1 SV=1
CISD1	sp|Q9NZ45|CISD1_HUMAN CDGSH iron-sulfur domain-containing protein 1 OS=Homo sapiens GN=CISD1 PE=1 SV=1
MANBA	sp|O00462|MANBA_HUMAN Beta-mannosidase OS=Homo sapiens GN=MANBA PE=2 SV=3
TMEM169	sp|Q96HH4|TM169_HUMAN Transmembrane protein 169 OS=Homo sapiens GN=TMEM169 PE=2 SV=1
RIPK1	sp|Q13546|RIPK1_HUMAN Receptor-interacting serine/threonine-protein kinase 1 OS=Homo sapiens GN=RIPK1 PE=1 SV=3
FAM98B	sp|Q52LJ0|FA98B_HUMAN Protein FAM98B OS=Homo sapiens GN=FAM98B PE=1 SV=1
VPS26A	sp|O75436|VP26A_HUMAN Vacuolar protein sorting-associated protein 26A OS=Homo sapiens GN=VPS26A PE=1 SV=2
GLA	sp|P06280|AGAL_HUMAN Alpha-galactosidase A OS=Homo sapiens GN=GLA PE=1 SV=1
RFC2	sp|P35250|RFC2_HUMAN Replication factor C subunit 2 OS=Homo sapiens GN=RFC2 PE=1 SV=3
Em:AP000351.3	tr|Q6ICJ4|Q6ICJ4_HUMAN Em:AP000351.3 protein OS=Homo sapiens GN=Em:AP000351.3 PE=2 SV=1
GSTT2	sp|P0CG29|GST2_HUMAN Glutathione S-transferase theta-2 OS=Homo sapiens GN=GSTT2 PE=1 SV=1
GSTT2B	sp|P0CG30|GSTT2_HUMAN Glutathione S-transferase theta-2B OS=Homo sapiens GN=GSTT2B PE=1 SV=1
TMA16	sp|Q96EY4|TMA16_HUMAN Translation machinery-associated protein 16 OS=Homo sapiens GN=TMA16 PE=1 SV=2
CHERP	sp|Q8IWX8|CHERP_HUMAN Calcium homeostasis endoplasmic reticulum protein OS=Homo sapiens GN=CHERP PE=1 SV=3
C1QBP	sp|Q07021|C1QBP_HUMAN Complement component 1 Q subcomponent-binding protein, mitochondrial OS=Homo sapiens GN=C1QBP PE=1 SV=1
PPT1	sp|P50897|PPT1_HUMAN Palmitoyl-protein thioesterase 1 OS=Homo sapiens GN=PPT1 PE=1 SV=1
APOA1BP	sp|Q8NCW5|NNRE_HUMAN NAD(P)H-hydrate epimerase OS=Homo sapiens GN=APOA1BP PE=1 SV=2
ATOX1	sp|O00244|ATOX1_HUMAN Copper transport protein ATOX1 OS=Homo sapiens GN=ATOX1 PE=1 SV=1
SH3GLB1	sp|Q9Y371|SHLB1_HUMAN Endophilin-B1 OS=Homo sapiens GN=SH3GLB1 PE=1 SV=1
APLP2	sp|Q06481|APLP2_HUMAN Amyloid-like protein 2 OS=Homo sapiens GN=APLP2 PE=1 SV=2
CSNK2B-LY6G5B--991	tr|N0E472|N0E472_HUMAN Casein kinase II subunit beta OS=Homo sapiens GN=CSNK2B-LY6G5B--991 PE=1 SV=1
CSNK2B-LY6G5B-1181	tr|Q5SRQ3|Q5SRQ3_HUMAN Casein kinase II subunit beta OS=Homo sapiens GN=CSNK2B-LY6G5B-1181 PE=1 SV=1
CSNK2B-LY6G5B-562	tr|N0E644|N0E644_HUMAN Casein kinase II subunit beta OS=Homo sapiens GN=CSNK2B-LY6G5B-562 PE=1 SV=1
HSD17B7	sp|P56937|DHB7_HUMAN 3-keto-steroid reductase OS=Homo sapiens GN=HSD17B7 PE=1 SV=1
TGOLN2	sp|O43493|TGON2_HUMAN Trans-Golgi network integral membrane protein 2 OS=Homo sapiens GN=TGOLN2 PE=1 SV=2
KIAA1107	sp|Q9UPP5|K1107_HUMAN Uncharacterized protein KIAA1107 OS=Homo sapiens GN=KIAA1107 PE=1 SV=2
UTP18	sp|Q9Y5J1|UTP18_HUMAN U3 small nucleolar RNA-associated protein 18 homolog OS=Homo sapiens GN=UTP18 PE=1 SV=3
GTF3C3	sp|Q9Y5Q9|TF3C3_HUMAN General transcription factor 3C polypeptide 3 OS=Homo sapiens GN=GTF3C3 PE=1 SV=1
ALDH1B1	sp|P30837|AL1B1_HUMAN Aldehyde dehydrogenase X, mitochondrial OS=Homo sapiens GN=ALDH1B1 PE=1 SV=3
NIF3L1BP1	tr|A0A024R341|A0A024R341_HUMAN Ngg1 interacting factor 3 like 1 binding protein 1, isoform CRA_b OS=Homo sapiens GN=NIF3L1BP1 PE=1 SV=1
THOC7	sp|Q6I9Y2|THOC7_HUMAN THO complex subunit 7 homolog OS=Homo sapiens GN=THOC7 PE=1 SV=3
ILVBL	sp|A1L0T0|ILVBL_HUMAN Acetolactate synthase-like protein OS=Homo sapiens GN=ILVBL PE=1 SV=2
CDC40	sp|O60508|PRP17_HUMAN Pre-mRNA-processing factor 17 OS=Homo sapiens GN=CDC40 PE=1 SV=1
ALDH7A1	sp|P49419|AL7A1_HUMAN Alpha-aminoadipic semialdehyde dehydrogenase OS=Homo sapiens GN=ALDH7A1 PE=1 SV=5
STRN	sp|O43815|STRN_HUMAN Striatin OS=Homo sapiens GN=STRN PE=1 SV=4
PCID2	sp|Q5JVF3|PCID2_HUMAN PCI domain-containing protein 2 OS=Homo sapiens GN=PCID2 PE=1 SV=2
ARPC1B	sp|O15143|ARC1B_HUMAN Actin-related protein 2/3 complex subunit 1B OS=Homo sapiens GN=ARPC1B PE=1 SV=3
DIAPH3	sp|Q9NSV4|DIAP3_HUMAN Protein diaphanous homolog 3 OS=Homo sapiens GN=DIAPH3 PE=1 SV=4
DCTN4	sp|Q9UJW0|DCTN4_HUMAN Dynactin subunit 4 OS=Homo sapiens GN=DCTN4 PE=1 SV=1
IGF2R	sp|P11717|MPRI_HUMAN Cation-independent mannose-6-phosphate receptor OS=Homo sapiens GN=IGF2R PE=1 SV=3
CHMP4B	sp|Q9H444|CHM4B_HUMAN Charged multivesicular body protein 4b OS=Homo sapiens GN=CHMP4B PE=1 SV=1
MOGS	sp|Q13724|MOGS_HUMAN Mannosyl-oligosaccharide glucosidase OS=Homo sapiens GN=MOGS PE=1 SV=5
MKRN2	sp|Q9H000|MKRN2_HUMAN Probable E3 ubiquitin-protein ligase makorin-2 OS=Homo sapiens GN=MKRN2 PE=1 SV=2
SUMF2	sp|Q8NBJ7|SUMF2_HUMAN Sulfatase-modifying factor 2 OS=Homo sapiens GN=SUMF2 PE=1 SV=2
ZNF148	sp|Q9UQR1|ZN148_HUMAN Zinc finger protein 148 OS=Homo sapiens GN=ZNF148 PE=1 SV=2
TIA1	tr|H7BY49|H7BY49_HUMAN Nucleolysin TIA-1 isoform p40 (Fragment) OS=Homo sapiens GN=TIA1 PE=1 SV=1
SAE1	sp|Q9UBE0|SAE1_HUMAN SUMO-activating enzyme subunit 1 OS=Homo sapiens GN=SAE1 PE=1 SV=1
GCA	sp|P28676|GRAN_HUMAN Grancalcin OS=Homo sapiens GN=GCA PE=1 SV=2
KIF15	sp|Q9NS87|KIF15_HUMAN Kinesin-like protein KIF15 OS=Homo sapiens GN=KIF15 PE=1 SV=1
GADD45GIP1	sp|Q8TAE8|G45IP_HUMAN Growth arrest and DNA damage-inducible proteins-interacting protein 1 OS=Homo sapiens GN=GADD45GIP1 PE=1 SV=1
LANCL1	sp|O43813|LANC1_HUMAN LanC-like protein 1 OS=Homo sapiens GN=LANCL1 PE=1 SV=1
OCLN	sp|Q16625|OCLN_HUMAN Occludin OS=Homo sapiens GN=OCLN PE=1 SV=1
PDPK1	sp|O15530|PDPK1_HUMAN 3-phosphoinositide-dependent protein kinase 1 OS=Homo sapiens GN=PDPK1 PE=1 SV=1
EXOSC3	sp|Q9NQT5|EXOS3_HUMAN Exosome complex component RRP40 OS=Homo sapiens GN=EXOSC3 PE=1 SV=3
SCO2	sp|O43819|SCO2_HUMAN Protein SCO2 homolog, mitochondrial OS=Homo sapiens GN=SCO2 PE=1 SV=3
ADNP	sp|Q9H2P0|ADNP_HUMAN Activity-dependent neuroprotector homeobox protein OS=Homo sapiens GN=ADNP PE=1 SV=1
ADGRG1	tr|H3BSJ6|H3BSJ6_HUMAN Protein ADGRG1 (Fragment) OS=Homo sapiens GN=ADGRG1 PE=1 SV=1
GPR56	sp|Q9Y653|GPR56_HUMAN G-protein coupled receptor 56 OS=Homo sapiens GN=GPR56 PE=1 SV=2
TNPO3	sp|Q9Y5L0|TNPO3_HUMAN Transportin-3 OS=Homo sapiens GN=TNPO3 PE=1 SV=3
PPP5C	sp|P53041|PPP5_HUMAN Serine/threonine-protein phosphatase 5 OS=Homo sapiens GN=PPP5C PE=1 SV=1
DNAJC13	sp|O75165|DJC13_HUMAN DnaJ homolog subfamily C member 13 OS=Homo sapiens GN=DNAJC13 PE=1 SV=5
COX20	sp|Q5RI15|COX20_HUMAN Cytochrome c oxidase protein 20 homolog OS=Homo sapiens GN=COX20 PE=1 SV=2
RACGAP1	sp|Q9H0H5|RGAP1_HUMAN Rac GTPase-activating protein 1 OS=Homo sapiens GN=RACGAP1 PE=1 SV=1
NIFK	sp|Q9BYG3|MK67I_HUMAN MKI67 FHA domain-interacting nucleolar phosphoprotein OS=Homo sapiens GN=NIFK PE=1 SV=1
RNMT	sp|O43148|MCES_HUMAN mRNA cap guanine-N7 methyltransferase OS=Homo sapiens GN=RNMT PE=1 SV=1
NAA25	sp|Q14CX7|NAA25_HUMAN N-alpha-acetyltransferase 25, NatB auxiliary subunit OS=Homo sapiens GN=NAA25 PE=1 SV=1
PPWD1	sp|Q96BP3|PPWD1_HUMAN Peptidylprolyl isomerase domain and WD repeat-containing protein 1 OS=Homo sapiens GN=PPWD1 PE=1 SV=1
DHX29	sp|Q7Z478|DHX29_HUMAN ATP-dependent RNA helicase DHX29 OS=Homo sapiens GN=DHX29 PE=1 SV=2
PRKAA1	sp|Q13131|AAPK1_HUMAN 5'-AMP-activated protein kinase catalytic subunit alpha-1 OS=Homo sapiens GN=PRKAA1 PE=1 SV=4
PRKAA2	sp|P54646|AAPK2_HUMAN 5'-AMP-activated protein kinase catalytic subunit alpha-2 OS=Homo sapiens GN=PRKAA2 PE=1 SV=2
KIAA2013	sp|Q8IYS2|K2013_HUMAN Uncharacterized protein KIAA2013 OS=Homo sapiens GN=KIAA2013 PE=2 SV=1
CRIP2	sp|P52943|CRIP2_HUMAN Cysteine-rich protein 2 OS=Homo sapiens GN=CRIP2 PE=1 SV=1
ADI1	sp|Q9BV57|MTND_HUMAN 1,2-dihydroxy-3-keto-5-methylthiopentene dioxygenase OS=Homo sapiens GN=ADI1 PE=1 SV=1
ODR4	sp|Q5SWX8|ODR4_HUMAN Protein odr-4 homolog OS=Homo sapiens GN=ODR4 PE=1 SV=1
DNAJC25-GNG10	tr|A0A024R161|A0A024R161_HUMAN Guanine nucleotide-binding protein subunit gamma OS=Homo sapiens GN=DNAJC25-GNG10 PE=3 SV=1
GNG10	sp|P50151|GBG10_HUMAN Guanine nucleotide-binding protein G(I)/G(S)/G(O) subunit gamma-10 OS=Homo sapiens GN=GNG10 PE=1 SV=1
MAP2K6	sp|P52564|MP2K6_HUMAN Dual specificity mitogen-activated protein kinase kinase 6 OS=Homo sapiens GN=MAP2K6 PE=1 SV=1
MRPS30	sp|Q9NP92|RT30_HUMAN 28S ribosomal protein S30, mitochondrial OS=Homo sapiens GN=MRPS30 PE=1 SV=2
ALDH5A1	sp|P51649|SSDH_HUMAN Succinate-semialdehyde dehydrogenase, mitochondrial OS=Homo sapiens GN=ALDH5A1 PE=1 SV=2
POLR1C	sp|O15160|RPAC1_HUMAN DNA-directed RNA polymerases I and III subunit RPAC1 OS=Homo sapiens GN=POLR1C PE=1 SV=1
STX5	sp|Q13190|STX5_HUMAN Syntaxin-5 OS=Homo sapiens GN=STX5 PE=1 SV=2
RBM47	sp|A0AV96|RBM47_HUMAN RNA-binding protein 47 OS=Homo sapiens GN=RBM47 PE=1 SV=2
PRPF4B	sp|Q13523|PRP4B_HUMAN Serine/threonine-protein kinase PRP4 homolog OS=Homo sapiens GN=PRPF4B PE=1 SV=3
COMMD8	sp|Q9NX08|COMD8_HUMAN COMM domain-containing protein 8 OS=Homo sapiens GN=COMMD8 PE=1 SV=1
RWDD1	sp|Q9H446|RWDD1_HUMAN RWD domain-containing protein 1 OS=Homo sapiens GN=RWDD1 PE=1 SV=1
RRS1	sp|Q15050|RRS1_HUMAN Ribosome biogenesis regulatory protein homolog OS=Homo sapiens GN=RRS1 PE=1 SV=2
RTN3	tr|B7Z4M1|B7Z4M1_HUMAN Reticulon OS=Homo sapiens GN=RTN3 PE=1 SV=1
UCK2	sp|Q9BZX2|UCK2_HUMAN Uridine-cytidine kinase 2 OS=Homo sapiens GN=UCK2 PE=1 SV=1
MRPL2	sp|Q5T653|RM02_HUMAN 39S ribosomal protein L2, mitochondrial OS=Homo sapiens GN=MRPL2 PE=1 SV=2
CLPB	tr|F5GX99|F5GX99_HUMAN Caseinolytic peptidase B protein homolog OS=Homo sapiens GN=CLPB PE=1 SV=1
DERA	sp|Q9Y315|DEOC_HUMAN Deoxyribose-phosphate aldolase OS=Homo sapiens GN=DERA PE=1 SV=2
RCN2	sp|Q14257|RCN2_HUMAN Reticulocalbin-2 OS=Homo sapiens GN=RCN2 PE=1 SV=1
AKR7A3	sp|O95154|ARK73_HUMAN Aflatoxin B1 aldehyde reductase member 3 OS=Homo sapiens GN=AKR7A3 PE=1 SV=2
AKR7L	sp|Q8NHP1|ARK74_HUMAN Aflatoxin B1 aldehyde reductase member 4 OS=Homo sapiens GN=AKR7L PE=2 SV=6
TMED3	sp|Q9Y3Q3|TMED3_HUMAN Transmembrane emp24 domain-containing protein 3 OS=Homo sapiens GN=TMED3 PE=1 SV=1
A1CF	sp|Q9NQ94|A1CF_HUMAN APOBEC1 complementation factor OS=Homo sapiens GN=A1CF PE=1 SV=1
RBM46	sp|Q8TBY0|RBM46_HUMAN Probable RNA-binding protein 46 OS=Homo sapiens GN=RBM46 PE=2 SV=1
ALG3	sp|Q92685|ALG3_HUMAN Dol-P-Man:Man(5)GlcNAc(2)-PP-Dol alpha-1,3-mannosyltransferase OS=Homo sapiens GN=ALG3 PE=1 SV=1
NDUFC2	sp|O95298|NDUC2_HUMAN NADH dehydrogenase [ubiquinone] 1 subunit C2 OS=Homo sapiens GN=NDUFC2 PE=1 SV=1
DARS2	sp|Q6PI48|SYDM_HUMAN Aspartate--tRNA ligase, mitochondrial OS=Homo sapiens GN=DARS2 PE=1 SV=1
XPO5	sp|Q9HAV4|XPO5_HUMAN Exportin-5 OS=Homo sapiens GN=XPO5 PE=1 SV=1
TAB1	sp|Q15750|TAB1_HUMAN TGF-beta-activated kinase 1 and MAP3K7-binding protein 1 OS=Homo sapiens GN=TAB1 PE=1 SV=1
UBE2K	sp|P61086|UBE2K_HUMAN Ubiquitin-conjugating enzyme E2 K OS=Homo sapiens GN=UBE2K PE=1 SV=3
TOMM70A	sp|O94826|TOM70_HUMAN Mitochondrial import receptor subunit TOM70 OS=Homo sapiens GN=TOMM70A PE=1 SV=1
RAE1	sp|P78406|RAE1L_HUMAN mRNA export factor OS=Homo sapiens GN=RAE1 PE=1 SV=1
YAP1	sp|P46937|YAP1_HUMAN Transcriptional coactivator YAP1 OS=Homo sapiens GN=YAP1 PE=1 SV=2
PKP2	sp|Q99959|PKP2_HUMAN Plakophilin-2 OS=Homo sapiens GN=PKP2 PE=1 SV=2
CARS	sp|P49589|SYCC_HUMAN Cysteine--tRNA ligase, cytoplasmic OS=Homo sapiens GN=CARS PE=1 SV=3
PRKCD	sp|Q05655|KPCD_HUMAN Protein kinase C delta type OS=Homo sapiens GN=PRKCD PE=1 SV=2
SNX9	sp|Q9Y5X1|SNX9_HUMAN Sorting nexin-9 OS=Homo sapiens GN=SNX9 PE=1 SV=1
ADRM1	sp|Q16186|ADRM1_HUMAN Proteasomal ubiquitin receptor ADRM1 OS=Homo sapiens GN=ADRM1 PE=1 SV=2
MAPRE2	sp|Q15555|MARE2_HUMAN Microtubule-associated protein RP/EB family member 2 OS=Homo sapiens GN=MAPRE2 PE=1 SV=1
CNIH4	sp|Q9P003|CNIH4_HUMAN Protein cornichon homolog 4 OS=Homo sapiens GN=CNIH4 PE=1 SV=1
CEBPZ	sp|Q03701|CEBPZ_HUMAN CCAAT/enhancer-binding protein zeta OS=Homo sapiens GN=CEBPZ PE=1 SV=3
HSPBP1	sp|Q9NZL4|HPBP1_HUMAN Hsp70-binding protein 1 OS=Homo sapiens GN=HSPBP1 PE=1 SV=1
GLDC	sp|P23378|GCSP_HUMAN Glycine dehydrogenase (decarboxylating), mitochondrial OS=Homo sapiens GN=GLDC PE=1 SV=2
FAM213A	sp|Q9BRX8|F213A_HUMAN Redox-regulatory protein FAM213A OS=Homo sapiens GN=FAM213A PE=1 SV=3
RRAGD	sp|Q9NQL2|RRAGD_HUMAN Ras-related GTP-binding protein D OS=Homo sapiens GN=RRAGD PE=1 SV=1
EIF2AK4	sp|Q9P2K8|E2AK4_HUMAN Eukaryotic translation initiation factor 2-alpha kinase 4 OS=Homo sapiens GN=EIF2AK4 PE=1 SV=3
GSK3B	sp|P49841|GSK3B_HUMAN Glycogen synthase kinase-3 beta OS=Homo sapiens GN=GSK3B PE=1 SV=2
CCAR1	sp|Q8IX12|CCAR1_HUMAN Cell division cycle and apoptosis regulator protein 1 OS=Homo sapiens GN=CCAR1 PE=1 SV=2
ELP4	sp|Q96EB1|ELP4_HUMAN Elongator complex protein 4 OS=Homo sapiens GN=ELP4 PE=1 SV=2
DNAJC7	sp|Q99615|DNJC7_HUMAN DnaJ homolog subfamily C member 7 OS=Homo sapiens GN=DNAJC7 PE=1 SV=2
PEG10	sp|Q86TG7|PEG10_HUMAN Retrotransposon-derived protein PEG10 OS=Homo sapiens GN=PEG10 PE=1 SV=2
MTCH1	sp|Q9NZJ7|MTCH1_HUMAN Mitochondrial carrier homolog 1 OS=Homo sapiens GN=MTCH1 PE=1 SV=1
MAK16	sp|Q9BXY0|MAK16_HUMAN Protein MAK16 homolog OS=Homo sapiens GN=MAK16 PE=1 SV=2
TMEM205	sp|Q6UW68|TM205_HUMAN Transmembrane protein 205 OS=Homo sapiens GN=TMEM205 PE=1 SV=1
UCHL3	sp|P15374|UCHL3_HUMAN Ubiquitin carboxyl-terminal hydrolase isozyme L3 OS=Homo sapiens GN=UCHL3 PE=1 SV=1
KIDINS220	sp|Q9ULH0|KDIS_HUMAN Kinase D-interacting substrate of 220 kDa OS=Homo sapiens GN=KIDINS220 PE=1 SV=3
CLN6	sp|Q9NWW5|CLN6_HUMAN Ceroid-lipofuscinosis neuronal protein 6 OS=Homo sapiens GN=CLN6 PE=1 SV=1
tr|H3BRN7|H3BRN7_HUMAN Uncharacterized protein OS=Homo sapiens PE=4 SV=1	tr|H3BRN7|H3BRN7_HUMAN Uncharacterized protein OS=Homo sapiens PE=4 SV=1
SUGP2	sp|Q8IX01|SUGP2_HUMAN SURP and G-patch domain-containing protein 2 OS=Homo sapiens GN=SUGP2 PE=1 SV=2
STX4	sp|Q12846|STX4_HUMAN Syntaxin-4 OS=Homo sapiens GN=STX4 PE=1 SV=2
GAPVD1	sp|Q14C86|GAPD1_HUMAN GTPase-activating protein and VPS9 domain-containing protein 1 OS=Homo sapiens GN=GAPVD1 PE=1 SV=2
FBXO22	sp|Q8NEZ5|FBX22_HUMAN F-box only protein 22 OS=Homo sapiens GN=FBXO22 PE=1 SV=1
DNAAF5	sp|Q86Y56|DAAF5_HUMAN Dynein assembly factor 5, axonemal OS=Homo sapiens GN=DNAAF5 PE=1 SV=4
PPP4R3A	sp|Q6IN85|P4R3A_HUMAN Serine/threonine-protein phosphatase 4 regulatory subunit 3A OS=Homo sapiens GN=PPP4R3A PE=1 SV=1
PPP4R3B	sp|Q5MIZ7|P4R3B_HUMAN Serine/threonine-protein phosphatase 4 regulatory subunit 3B OS=Homo sapiens GN=PPP4R3B PE=1 SV=2
LIMCH1	sp|Q9UPQ0|LIMC1_HUMAN LIM and calponin homology domains-containing protein 1 OS=Homo sapiens GN=LIMCH1 PE=1 SV=4
NVL	sp|O15381|NVL_HUMAN Nuclear valosin-containing protein-like OS=Homo sapiens GN=NVL PE=1 SV=1
PKP3	sp|Q9Y446|PKP3_HUMAN Plakophilin-3 OS=Homo sapiens GN=PKP3 PE=1 SV=1
NIF3L1	sp|Q9GZT8|NIF3L_HUMAN NIF3-like protein 1 OS=Homo sapiens GN=NIF3L1 PE=1 SV=2
PPP6R1	sp|Q9UPN7|PP6R1_HUMAN Serine/threonine-protein phosphatase 6 regulatory subunit 1 OS=Homo sapiens GN=PPP6R1 PE=1 SV=5
MRPS31	sp|Q92665|RT31_HUMAN 28S ribosomal protein S31, mitochondrial OS=Homo sapiens GN=MRPS31 PE=1 SV=3
PSME4	sp|Q14997|PSME4_HUMAN Proteasome activator complex subunit 4 OS=Homo sapiens GN=PSME4 PE=1 SV=2
LPP	sp|Q93052|LPP_HUMAN Lipoma-preferred partner OS=Homo sapiens GN=LPP PE=1 SV=1
ATP2C1	sp|P98194|AT2C1_HUMAN Calcium-transporting ATPase type 2C member 1 OS=Homo sapiens GN=ATP2C1 PE=1 SV=3
ATP6V0A1	sp|Q93050|VPP1_HUMAN V-type proton ATPase 116 kDa subunit a isoform 1 OS=Homo sapiens GN=ATP6V0A1 PE=1 SV=3
DCAF7	sp|P61962|DCAF7_HUMAN DDB1- and CUL4-associated factor 7 OS=Homo sapiens GN=DCAF7 PE=1 SV=1
LAMA5	sp|O15230|LAMA5_HUMAN Laminin subunit alpha-5 OS=Homo sapiens GN=LAMA5 PE=1 SV=8
RXRB	sp|P28702|RXRB_HUMAN Retinoic acid receptor RXR-beta OS=Homo sapiens GN=RXRB PE=1 SV=2
NT5DC2	sp|Q9H857|NT5D2_HUMAN 5'-nucleotidase domain-containing protein 2 OS=Homo sapiens GN=NT5DC2 PE=1 SV=1
GTF2F1	sp|P35269|T2FA_HUMAN General transcription factor IIF subunit 1 OS=Homo sapiens GN=GTF2F1 PE=1 SV=2
SRPK2	sp|P78362|SRPK2_HUMAN SRSF protein kinase 2 OS=Homo sapiens GN=SRPK2 PE=1 SV=3
LLGL1	sp|Q15334|L2GL1_HUMAN Lethal(2) giant larvae protein homolog 1 OS=Homo sapiens GN=LLGL1 PE=1 SV=3
HIF1AN	sp|Q9NWT6|HIF1N_HUMAN Hypoxia-inducible factor 1-alpha inhibitor OS=Homo sapiens GN=HIF1AN PE=1 SV=2
TNKS1BP1	sp|Q9C0C2|TB182_HUMAN 182 kDa tankyrase-1-binding protein OS=Homo sapiens GN=TNKS1BP1 PE=1 SV=4
FAM45A	sp|Q8TCE6|FA45A_HUMAN Protein FAM45A OS=Homo sapiens GN=FAM45A PE=2 SV=1
FAM45B	sp|Q6NSW5|FA45B_HUMAN Protein FAM45B OS=Homo sapiens GN=FAM45B PE=2 SV=1
ATP6V0C	sp|P27449|VATL_HUMAN V-type proton ATPase 16 kDa proteolipid subunit OS=Homo sapiens GN=ATP6V0C PE=1 SV=1
MRPL47	sp|Q9HD33|RM47_HUMAN 39S ribosomal protein L47, mitochondrial OS=Homo sapiens GN=MRPL47 PE=1 SV=2
EXOC7	sp|Q9UPT5|EXOC7_HUMAN Exocyst complex component 7 OS=Homo sapiens GN=EXOC7 PE=1 SV=3
TAX1BP1	sp|Q86VP1|TAXB1_HUMAN Tax1-binding protein 1 OS=Homo sapiens GN=TAX1BP1 PE=1 SV=2
PNPT1	sp|Q8TCS8|PNPT1_HUMAN Polyribonucleotide nucleotidyltransferase 1, mitochondrial OS=Homo sapiens GN=PNPT1 PE=1 SV=2
DLG5	sp|Q8TDM6|DLG5_HUMAN Disks large homolog 5 OS=Homo sapiens GN=DLG5 PE=1 SV=4
MPST	sp|P25325|THTM_HUMAN 3-mercaptopyruvate sulfurtransferase OS=Homo sapiens GN=MPST PE=1 SV=3
SAAL1	sp|Q96ER3|SAAL1_HUMAN Protein SAAL1 OS=Homo sapiens GN=SAAL1 PE=1 SV=2
OGT	sp|O15294|OGT1_HUMAN UDP-N-acetylglucosamine--peptide N-acetylglucosaminyltransferase 110 kDa subunit OS=Homo sapiens GN=OGT PE=1 SV=3
ARFIP1	sp|P53367|ARFP1_HUMAN Arfaptin-1 OS=Homo sapiens GN=ARFIP1 PE=1 SV=2
RBM25	sp|P49756|RBM25_HUMAN RNA-binding protein 25 OS=Homo sapiens GN=RBM25 PE=1 SV=3
ACBD3	sp|Q9H3P7|GCP60_HUMAN Golgi resident protein GCP60 OS=Homo sapiens GN=ACBD3 PE=1 SV=4
UTP11L	sp|Q9Y3A2|UTP11_HUMAN Probable U3 small nucleolar RNA-associated protein 11 OS=Homo sapiens GN=UTP11L PE=1 SV=2
TRIM32	sp|Q13049|TRI32_HUMAN E3 ubiquitin-protein ligase TRIM32 OS=Homo sapiens GN=TRIM32 PE=1 SV=2
TIAM1	sp|Q13009|TIAM1_HUMAN T-lymphoma invasion and metastasis-inducing protein 1 OS=Homo sapiens GN=TIAM1 PE=1 SV=2
RBM26	sp|Q5T8P6|RBM26_HUMAN RNA-binding protein 26 OS=Homo sapiens GN=RBM26 PE=1 SV=3
DLG2	sp|Q15700|DLG2_HUMAN Disks large homolog 2 OS=Homo sapiens GN=DLG2 PE=1 SV=3
PLEKHA1	sp|Q9HB21|PKHA1_HUMAN Pleckstrin homology domain-containing family A member 1 OS=Homo sapiens GN=PLEKHA1 PE=1 SV=2
LAMTOR5	sp|O43504|LTOR5_HUMAN Ragulator complex protein LAMTOR5 OS=Homo sapiens GN=LAMTOR5 PE=1 SV=1
YKT6	sp|O15498|YKT6_HUMAN Synaptobrevin homolog YKT6 OS=Homo sapiens GN=YKT6 PE=1 SV=1
KIAA0196	sp|Q12768|STRUM_HUMAN WASH complex subunit strumpellin OS=Homo sapiens GN=KIAA0196 PE=1 SV=1
UBR5	sp|O95071|UBR5_HUMAN E3 ubiquitin-protein ligase UBR5 OS=Homo sapiens GN=UBR5 PE=1 SV=2
VAPB	sp|O95292|VAPB_HUMAN Vesicle-associated membrane protein-associated protein B/C OS=Homo sapiens GN=VAPB PE=1 SV=3
DNAJB6	sp|O75190|DNJB6_HUMAN DnaJ homolog subfamily B member 6 OS=Homo sapiens GN=DNAJB6 PE=1 SV=2
AIP	sp|O00170|AIP_HUMAN AH receptor-interacting protein OS=Homo sapiens GN=AIP PE=1 SV=2
SLC38A2	sp|Q96QD8|S38A2_HUMAN Sodium-coupled neutral amino acid transporter 2 OS=Homo sapiens GN=SLC38A2 PE=1 SV=2
RPIA	sp|P49247|RPIA_HUMAN Ribose-5-phosphate isomerase OS=Homo sapiens GN=RPIA PE=1 SV=3
SORT1	sp|Q99523|SORT_HUMAN Sortilin OS=Homo sapiens GN=SORT1 PE=1 SV=3
MRPL15	sp|Q9P015|RM15_HUMAN 39S ribosomal protein L15, mitochondrial OS=Homo sapiens GN=MRPL15 PE=1 SV=1
COX15	sp|Q7KZN9|COX15_HUMAN Cytochrome c oxidase assembly protein COX15 homolog OS=Homo sapiens GN=COX15 PE=1 SV=1
NDC80	sp|O14777|NDC80_HUMAN Kinetochore protein NDC80 homolog OS=Homo sapiens GN=NDC80 PE=1 SV=1
ARHGEF10	sp|O15013|ARHGA_HUMAN Rho guanine nucleotide exchange factor 10 OS=Homo sapiens GN=ARHGEF10 PE=1 SV=4
TBL2	sp|Q9Y4P3|TBL2_HUMAN Transducin beta-like protein 2 OS=Homo sapiens GN=TBL2 PE=1 SV=1
INTS3	sp|Q68E01|INT3_HUMAN Integrator complex subunit 3 OS=Homo sapiens GN=INTS3 PE=1 SV=1
GTF3C5	sp|Q9Y5Q8|TF3C5_HUMAN General transcription factor 3C polypeptide 5 OS=Homo sapiens GN=GTF3C5 PE=1 SV=2
MRPL13	sp|Q9BYD1|RM13_HUMAN 39S ribosomal protein L13, mitochondrial OS=Homo sapiens GN=MRPL13 PE=1 SV=1
SEC24B	sp|O95487|SC24B_HUMAN Protein transport protein Sec24B OS=Homo sapiens GN=SEC24B PE=1 SV=2
TRMT61A	sp|Q96FX7|TRM61_HUMAN tRNA (adenine(58)-N(1))-methyltransferase catalytic subunit TRMT61A OS=Homo sapiens GN=TRMT61A PE=1 SV=1
CD2AP	sp|Q9Y5K6|CD2AP_HUMAN CD2-associated protein OS=Homo sapiens GN=CD2AP PE=1 SV=1
MTA1	sp|Q13330|MTA1_HUMAN Metastasis-associated protein MTA1 OS=Homo sapiens GN=MTA1 PE=1 SV=2
MTA3	sp|Q9BTC8|MTA3_HUMAN Metastasis-associated protein MTA3 OS=Homo sapiens GN=MTA3 PE=1 SV=2
TBK1	sp|Q9UHD2|TBK1_HUMAN Serine/threonine-protein kinase TBK1 OS=Homo sapiens GN=TBK1 PE=1 SV=1
LEMD3	sp|Q9Y2U8|MAN1_HUMAN Inner nuclear membrane protein Man1 OS=Homo sapiens GN=LEMD3 PE=1 SV=2
TMEM55B	sp|Q86T03|TM55B_HUMAN Type 1 phosphatidylinositol 4,5-bisphosphate 4-phosphatase OS=Homo sapiens GN=TMEM55B PE=1 SV=1
ULK2	sp|Q8IYT8|ULK2_HUMAN Serine/threonine-protein kinase ULK2 OS=Homo sapiens GN=ULK2 PE=1 SV=3
PRPF31	sp|Q8WWY3|PRP31_HUMAN U4/U6 small nuclear ribonucleoprotein Prp31 OS=Homo sapiens GN=PRPF31 PE=1 SV=2
PDZD11	sp|Q5EBL8|PDZ11_HUMAN PDZ domain-containing protein 11 OS=Homo sapiens GN=PDZD11 PE=1 SV=2
SPTLC2	sp|O15270|SPTC2_HUMAN Serine palmitoyltransferase 2 OS=Homo sapiens GN=SPTLC2 PE=1 SV=1
ACBD5	sp|Q5T8D3|ACBD5_HUMAN Acyl-CoA-binding domain-containing protein 5 OS=Homo sapiens GN=ACBD5 PE=1 SV=1
PPFIA3	sp|O75145|LIPA3_HUMAN Liprin-alpha-3 OS=Homo sapiens GN=PPFIA3 PE=1 SV=3
FAHD2A	sp|Q96GK7|FAH2A_HUMAN Fumarylacetoacetate hydrolase domain-containing protein 2A OS=Homo sapiens GN=FAHD2A PE=1 SV=1
FAHD2B	sp|Q6P2I3|FAH2B_HUMAN Fumarylacetoacetate hydrolase domain-containing protein 2B OS=Homo sapiens GN=FAHD2B PE=1 SV=1
HCCS	sp|P53701|CCHL_HUMAN Cytochrome c-type heme lyase OS=Homo sapiens GN=HCCS PE=1 SV=1
GRK6	sp|P43250|GRK6_HUMAN G protein-coupled receptor kinase 6 OS=Homo sapiens GN=GRK6 PE=1 SV=2
ABHD12	sp|Q8N2K0|ABD12_HUMAN Monoacylglycerol lipase ABHD12 OS=Homo sapiens GN=ABHD12 PE=1 SV=2
C3orf58	sp|Q8NDZ4|DIA1_HUMAN Deleted in autism protein 1 OS=Homo sapiens GN=C3orf58 PE=1 SV=1
TATDN1	sp|Q6P1N9|TATD1_HUMAN Putative deoxyribonuclease TATDN1 OS=Homo sapiens GN=TATDN1 PE=1 SV=2
STAMBP	sp|O95630|STABP_HUMAN STAM-binding protein OS=Homo sapiens GN=STAMBP PE=1 SV=1
TAOK1	sp|Q7L7X3|TAOK1_HUMAN Serine/threonine-protein kinase TAO1 OS=Homo sapiens GN=TAOK1 PE=1 SV=1
FAF1	sp|Q9UNN5|FAF1_HUMAN FAS-associated factor 1 OS=Homo sapiens GN=FAF1 PE=1 SV=2
MYO1D	sp|O94832|MYO1D_HUMAN Unconventional myosin-Id OS=Homo sapiens GN=MYO1D PE=1 SV=2
KIN	sp|O60870|KIN17_HUMAN DNA/RNA-binding protein KIN17 OS=Homo sapiens GN=KIN PE=1 SV=2
LAMTOR1	sp|Q6IAA8|LTOR1_HUMAN Ragulator complex protein LAMTOR1 OS=Homo sapiens GN=LAMTOR1 PE=1 SV=2
MDC1	sp|Q14676|MDC1_HUMAN Mediator of DNA damage checkpoint protein 1 OS=Homo sapiens GN=MDC1 PE=1 SV=3
NUMB	sp|P49757|NUMB_HUMAN Protein numb homolog OS=Homo sapiens GN=NUMB PE=1 SV=2
NUMBL	sp|Q9Y6R0|NUMBL_HUMAN Numb-like protein OS=Homo sapiens GN=NUMBL PE=1 SV=1
MRI1	sp|Q9BV20|MTNA_HUMAN Methylthioribose-1-phosphate isomerase OS=Homo sapiens GN=MRI1 PE=1 SV=1
ZNF787	sp|Q6DD87|ZN787_HUMAN Zinc finger protein 787 OS=Homo sapiens GN=ZNF787 PE=1 SV=3
CLDN12	sp|P56749|CLD12_HUMAN Claudin-12 OS=Homo sapiens GN=CLDN12 PE=1 SV=1
ERGIC3	sp|Q9Y282|ERGI3_HUMAN Endoplasmic reticulum-Golgi intermediate compartment protein 3 OS=Homo sapiens GN=ERGIC3 PE=1 SV=1
CCDC137	sp|Q6PK04|CC137_HUMAN Coiled-coil domain-containing protein 137 OS=Homo sapiens GN=CCDC137 PE=1 SV=1
SART1	sp|O43290|SNUT1_HUMAN U4/U6.U5 tri-snRNP-associated protein 1 OS=Homo sapiens GN=SART1 PE=1 SV=1
TP53BP1	sp|Q12888|TP53B_HUMAN Tumor suppressor p53-binding protein 1 OS=Homo sapiens GN=TP53BP1 PE=1 SV=2
CLASP1	sp|Q7Z460|CLAP1_HUMAN CLIP-associating protein 1 OS=Homo sapiens GN=CLASP1 PE=1 SV=1
ATP5D	sp|P30049|ATPD_HUMAN ATP synthase subunit delta, mitochondrial OS=Homo sapiens GN=ATP5D PE=1 SV=2
ZMYM4	sp|Q5VZL5|ZMYM4_HUMAN Zinc finger MYM-type protein 4 OS=Homo sapiens GN=ZMYM4 PE=1 SV=1
RNASEH2A	sp|O75792|RNH2A_HUMAN Ribonuclease H2 subunit A OS=Homo sapiens GN=RNASEH2A PE=1 SV=2
AK3	sp|Q9UIJ7|KAD3_HUMAN GTP:AMP phosphotransferase AK3, mitochondrial OS=Homo sapiens GN=AK3 PE=1 SV=4
C9orf142	sp|Q9BUH6|PAXX_HUMAN Protein PAXX OS=Homo sapiens GN=C9orf142 PE=1 SV=2
STRN3	sp|Q13033|STRN3_HUMAN Striatin-3 OS=Homo sapiens GN=STRN3 PE=1 SV=3
KDELC2	sp|Q7Z4H8|KDEL2_HUMAN KDEL motif-containing protein 2 OS=Homo sapiens GN=KDELC2 PE=1 SV=2
ARID1B	sp|Q8NFD5|ARI1B_HUMAN AT-rich interactive domain-containing protein 1B OS=Homo sapiens GN=ARID1B PE=1 SV=2
TMTC3	sp|Q6ZXV5|TMTC3_HUMAN Transmembrane and TPR repeat-containing protein 3 OS=Homo sapiens GN=TMTC3 PE=1 SV=2
ARPC5	sp|O15511|ARPC5_HUMAN Actin-related protein 2/3 complex subunit 5 OS=Homo sapiens GN=ARPC5 PE=1 SV=3
tr|F2Z2F3|F2Z2F3_HUMAN Uncharacterized protein OS=Homo sapiens PE=4 SV=1	tr|F2Z2F3|F2Z2F3_HUMAN Uncharacterized protein OS=Homo sapiens PE=4 SV=1
RPS19BP1	sp|Q86WX3|AROS_HUMAN Active regulator of SIRT1 OS=Homo sapiens GN=RPS19BP1 PE=1 SV=1
SREK1	tr|E5RFV3|E5RFV3_HUMAN Splicing regulatory glutamine/lysine-rich protein 1 OS=Homo sapiens GN=SREK1 PE=1 SV=1
VPS25	sp|Q9BRG1|VPS25_HUMAN Vacuolar protein-sorting-associated protein 25 OS=Homo sapiens GN=VPS25 PE=1 SV=1
DNAJB4	sp|Q9UDY4|DNJB4_HUMAN DnaJ homolog subfamily B member 4 OS=Homo sapiens GN=DNAJB4 PE=1 SV=1
MYO1F	sp|O00160|MYO1F_HUMAN Unconventional myosin-If OS=Homo sapiens GN=MYO1F PE=1 SV=3
HIP1R	sp|O75146|HIP1R_HUMAN Huntingtin-interacting protein 1-related protein OS=Homo sapiens GN=HIP1R PE=1 SV=2
GFM1	sp|Q96RP9|EFGM_HUMAN Elongation factor G, mitochondrial OS=Homo sapiens GN=GFM1 PE=1 SV=2
LRRC40	sp|Q9H9A6|LRC40_HUMAN Leucine-rich repeat-containing protein 40 OS=Homo sapiens GN=LRRC40 PE=1 SV=1
UBE2Z	sp|Q9H832|UBE2Z_HUMAN Ubiquitin-conjugating enzyme E2 Z OS=Homo sapiens GN=UBE2Z PE=1 SV=2
TGM2	sp|P21980|TGM2_HUMAN Protein-glutamine gamma-glutamyltransferase 2 OS=Homo sapiens GN=TGM2 PE=1 SV=2
ZW10	sp|O43264|ZW10_HUMAN Centromere/kinetochore protein zw10 homolog OS=Homo sapiens GN=ZW10 PE=1 SV=3
SYNC	sp|Q9H7C4|SYNCI_HUMAN Syncoilin OS=Homo sapiens GN=SYNC PE=1 SV=3
FAF2	sp|Q96CS3|FAF2_HUMAN FAS-associated factor 2 OS=Homo sapiens GN=FAF2 PE=1 SV=2
UBAP2L	sp|Q14157|UBP2L_HUMAN Ubiquitin-associated protein 2-like OS=Homo sapiens GN=UBAP2L PE=1 SV=2
TAF6	sp|P49848|TAF6_HUMAN Transcription initiation factor TFIID subunit 6 OS=Homo sapiens GN=TAF6 PE=1 SV=1
STAU1	sp|O95793|STAU1_HUMAN Double-stranded RNA-binding protein Staufen homolog 1 OS=Homo sapiens GN=STAU1 PE=1 SV=2
NUBP2	sp|Q9Y5Y2|NUBP2_HUMAN Cytosolic Fe-S cluster assembly factor NUBP2 OS=Homo sapiens GN=NUBP2 PE=1 SV=1
MAPRE1	sp|Q15691|MARE1_HUMAN Microtubule-associated protein RP/EB family member 1 OS=Homo sapiens GN=MAPRE1 PE=1 SV=3
PSMD6	sp|Q15008|PSMD6_HUMAN 26S proteasome non-ATPase regulatory subunit 6 OS=Homo sapiens GN=PSMD6 PE=1 SV=1
GNS	sp|P15586|GNS_HUMAN N-acetylglucosamine-6-sulfatase OS=Homo sapiens GN=GNS PE=1 SV=3
DNAJB1	sp|P25685|DNJB1_HUMAN DnaJ homolog subfamily B member 1 OS=Homo sapiens GN=DNAJB1 PE=1 SV=4
LGALS1	sp|P09382|LEG1_HUMAN Galectin-1 OS=Homo sapiens GN=LGALS1 PE=1 SV=2
COPG2	sp|Q9UBF2|COPG2_HUMAN Coatomer subunit gamma-2 OS=Homo sapiens GN=COPG2 PE=1 SV=1
LIMA1	sp|Q9UHB6|LIMA1_HUMAN LIM domain and actin-binding protein 1 OS=Homo sapiens GN=LIMA1 PE=1 SV=1
PGRMC2	sp|O15173|PGRC2_HUMAN Membrane-associated progesterone receptor component 2 OS=Homo sapiens GN=PGRMC2 PE=1 SV=1
TRIM25	sp|Q14258|TRI25_HUMAN E3 ubiquitin/ISG15 ligase TRIM25 OS=Homo sapiens GN=TRIM25 PE=1 SV=2
MESDC2	sp|Q14696|MESD_HUMAN LDLR chaperone MESD OS=Homo sapiens GN=MESDC2 PE=1 SV=2
SDHA	sp|P31040|SDHA_HUMAN Succinate dehydrogenase [ubiquinone] flavoprotein subunit, mitochondrial OS=Homo sapiens GN=SDHA PE=1 SV=2
PROSC	sp|O94903|PROSC_HUMAN Proline synthase co-transcribed bacterial homolog protein OS=Homo sapiens GN=PROSC PE=1 SV=1
CCDC6	sp|Q16204|CCDC6_HUMAN Coiled-coil domain-containing protein 6 OS=Homo sapiens GN=CCDC6 PE=1 SV=2
DDX42	sp|Q86XP3|DDX42_HUMAN ATP-dependent RNA helicase DDX42 OS=Homo sapiens GN=DDX42 PE=1 SV=1
HP1BP3	sp|Q5SSJ5|HP1B3_HUMAN Heterochromatin protein 1-binding protein 3 OS=Homo sapiens GN=HP1BP3 PE=1 SV=1
TUBA4B	sp|Q9H853|TBA4B_HUMAN Putative tubulin-like protein alpha-4B OS=Homo sapiens GN=TUBA4B PE=5 SV=2
ITGAV	sp|P06756|ITAV_HUMAN Integrin alpha-V OS=Homo sapiens GN=ITGAV PE=1 SV=2
SLC25A13	sp|Q9UJS0|CMC2_HUMAN Calcium-binding mitochondrial carrier protein Aralar2 OS=Homo sapiens GN=SLC25A13 PE=1 SV=2
HPCA	sp|P84074|HPCA_HUMAN Neuron-specific calcium-binding protein hippocalcin OS=Homo sapiens GN=HPCA PE=1 SV=2
NCALD	sp|P61601|NCALD_HUMAN Neurocalcin-delta OS=Homo sapiens GN=NCALD PE=1 SV=2
FIS1	sp|Q9Y3D6|FIS1_HUMAN Mitochondrial fission 1 protein OS=Homo sapiens GN=FIS1 PE=1 SV=2
APEX1	sp|P27695|APEX1_HUMAN DNA-(apurinic or apyrimidinic site) lyase OS=Homo sapiens GN=APEX1 PE=1 SV=2
PSIP1	sp|O75475|PSIP1_HUMAN PC4 and SFRS1-interacting protein OS=Homo sapiens GN=PSIP1 PE=1 SV=1
ALDH18A1	sp|P54886|P5CS_HUMAN Delta-1-pyrroline-5-carboxylate synthase OS=Homo sapiens GN=ALDH18A1 PE=1 SV=2
INA	sp|Q16352|AINX_HUMAN Alpha-internexin OS=Homo sapiens GN=INA PE=1 SV=2
ANLN	sp|Q9NQW6|ANLN_HUMAN Actin-binding protein anillin OS=Homo sapiens GN=ANLN PE=1 SV=2
NOP14	sp|P78316|NOP14_HUMAN Nucleolar protein 14 OS=Homo sapiens GN=NOP14 PE=1 SV=3
SEPT11	sp|Q9NVA2|SEP11_HUMAN Septin-11 OS=Homo sapiens GN=SEPT11 PE=1 SV=3
ANK3	sp|Q12955|ANK3_HUMAN Ankyrin-3 OS=Homo sapiens GN=ANK3 PE=1 SV=3
MRTO4	sp|Q9UKD2|MRT4_HUMAN mRNA turnover protein 4 homolog OS=Homo sapiens GN=MRTO4 PE=1 SV=2
TSFM	sp|P43897|EFTS_HUMAN Elongation factor Ts, mitochondrial OS=Homo sapiens GN=TSFM PE=1 SV=2
PRRC1	sp|Q96M27|PRRC1_HUMAN Protein PRRC1 OS=Homo sapiens GN=PRRC1 PE=1 SV=1
PSME2	sp|Q9UL46|PSME2_HUMAN Proteasome activator complex subunit 2 OS=Homo sapiens GN=PSME2 PE=1 SV=4
PRKAR1A	sp|P10644|KAP0_HUMAN cAMP-dependent protein kinase type I-alpha regulatory subunit OS=Homo sapiens GN=PRKAR1A PE=1 SV=1
PTCD3	sp|Q96EY7|PTCD3_HUMAN Pentatricopeptide repeat domain-containing protein 3, mitochondrial OS=Homo sapiens GN=PTCD3 PE=1 SV=3
PVRL2	sp|Q92692|PVRL2_HUMAN Nectin-2 OS=Homo sapiens GN=PVRL2 PE=1 SV=1
ALDH3B1	sp|P43353|AL3B1_HUMAN Aldehyde dehydrogenase family 3 member B1 OS=Homo sapiens GN=ALDH3B1 PE=1 SV=1
ALDH3B2	sp|P48448|AL3B2_HUMAN Aldehyde dehydrogenase family 3 member B2 OS=Homo sapiens GN=ALDH3B2 PE=2 SV=3
RAB10	sp|P61026|RAB10_HUMAN Ras-related protein Rab-10 OS=Homo sapiens GN=RAB10 PE=1 SV=1
PACSIN2	sp|Q9UNF0|PACN2_HUMAN Protein kinase C and casein kinase substrate in neurons protein 2 OS=Homo sapiens GN=PACSIN2 PE=1 SV=2
RPS27	sp|P42677|RS27_HUMAN 40S ribosomal protein S27 OS=Homo sapiens GN=RPS27 PE=1 SV=3
CHD2	sp|O14647|CHD2_HUMAN Chromodomain-helicase-DNA-binding protein 2 OS=Homo sapiens GN=CHD2 PE=1 SV=2
ILF3	sp|Q12906|ILF3_HUMAN Interleukin enhancer-binding factor 3 OS=Homo sapiens GN=ILF3 PE=1 SV=3
LAMTOR3	sp|Q9UHA4|LTOR3_HUMAN Ragulator complex protein LAMTOR3 OS=Homo sapiens GN=LAMTOR3 PE=1 SV=1
RPS11	sp|P62280|RS11_HUMAN 40S ribosomal protein S11 OS=Homo sapiens GN=RPS11 PE=1 SV=3
FAHD1	sp|Q6P587|FAHD1_HUMAN Acylpyruvase FAHD1, mitochondrial OS=Homo sapiens GN=FAHD1 PE=1 SV=2
FLOT1	sp|O75955|FLOT1_HUMAN Flotillin-1 OS=Homo sapiens GN=FLOT1 PE=1 SV=3
WDR77	sp|Q9BQA1|MEP50_HUMAN Methylosome protein 50 OS=Homo sapiens GN=WDR77 PE=1 SV=1
SMPDL3B	sp|Q92485|ASM3B_HUMAN Acid sphingomyelinase-like phosphodiesterase 3b OS=Homo sapiens GN=SMPDL3B PE=2 SV=2
AURKB	sp|Q96GD4|AURKB_HUMAN Aurora kinase B OS=Homo sapiens GN=AURKB PE=1 SV=3
GNG12	sp|Q9UBI6|GBG12_HUMAN Guanine nucleotide-binding protein G(I)/G(S)/G(O) subunit gamma-12 OS=Homo sapiens GN=GNG12 PE=1 SV=3
DYNLL2	sp|Q96FJ2|DYL2_HUMAN Dynein light chain 2, cytoplasmic OS=Homo sapiens GN=DYNLL2 PE=1 SV=1
STAT3	sp|P40763|STAT3_HUMAN Signal transducer and activator of transcription 3 OS=Homo sapiens GN=STAT3 PE=1 SV=2
INPP5F	sp|Q9Y2H2|SAC2_HUMAN Phosphatidylinositide phosphatase SAC2 OS=Homo sapiens GN=INPP5F PE=1 SV=3
RRAGC	sp|Q9HB90|RRAGC_HUMAN Ras-related GTP-binding protein C OS=Homo sapiens GN=RRAGC PE=1 SV=1
COG1	sp|Q8WTW3|COG1_HUMAN Conserved oligomeric Golgi complex subunit 1 OS=Homo sapiens GN=COG1 PE=1 SV=1
ERI3	sp|O43414|ERI3_HUMAN ERI1 exoribonuclease 3 OS=Homo sapiens GN=ERI3 PE=1 SV=2
PAFAH1B2	sp|P68402|PA1B2_HUMAN Platelet-activating factor acetylhydrolase IB subunit beta OS=Homo sapiens GN=PAFAH1B2 PE=1 SV=1
ACSL1	sp|P33121|ACSL1_HUMAN Long-chain-fatty-acid--CoA ligase 1 OS=Homo sapiens GN=ACSL1 PE=1 SV=1
ATG3	sp|Q9NT62|ATG3_HUMAN Ubiquitin-like-conjugating enzyme ATG3 OS=Homo sapiens GN=ATG3 PE=1 SV=1
DCAKD	sp|Q8WVC6|DCAKD_HUMAN Dephospho-CoA kinase domain-containing protein OS=Homo sapiens GN=DCAKD PE=1 SV=1
EHD4	sp|Q9H223|EHD4_HUMAN EH domain-containing protein 4 OS=Homo sapiens GN=EHD4 PE=1 SV=1
SLC25A1	sp|P53007|TXTP_HUMAN Tricarboxylate transport protein, mitochondrial OS=Homo sapiens GN=SLC25A1 PE=1 SV=2
ATPIF1	sp|Q9UII2|ATIF1_HUMAN ATPase inhibitor, mitochondrial OS=Homo sapiens GN=ATPIF1 PE=1 SV=1
LARP1	sp|Q6PKG0|LARP1_HUMAN La-related protein 1 OS=Homo sapiens GN=LARP1 PE=1 SV=2
LARP1B	sp|Q659C4|LAR1B_HUMAN La-related protein 1B OS=Homo sapiens GN=LARP1B PE=1 SV=2
THOP1	sp|P52888|THOP1_HUMAN Thimet oligopeptidase OS=Homo sapiens GN=THOP1 PE=1 SV=2
RAB4B	sp|P61018|RAB4B_HUMAN Ras-related protein Rab-4B OS=Homo sapiens GN=RAB4B PE=1 SV=1
CYP3A43	sp|Q9HB55|CP343_HUMAN Cytochrome P450 3A43 OS=Homo sapiens GN=CYP3A43 PE=1 SV=1
NDUFA8	sp|P51970|NDUA8_HUMAN NADH dehydrogenase [ubiquinone] 1 alpha subcomplex subunit 8 OS=Homo sapiens GN=NDUFA8 PE=1 SV=3
CNPY3	sp|Q9BT09|CNPY3_HUMAN Protein canopy homolog 3 OS=Homo sapiens GN=CNPY3 PE=1 SV=1
NDUFS1	sp|P28331|NDUS1_HUMAN NADH-ubiquinone oxidoreductase 75 kDa subunit, mitochondrial OS=Homo sapiens GN=NDUFS1 PE=1 SV=3
SNRNP40	sp|Q96DI7|SNR40_HUMAN U5 small nuclear ribonucleoprotein 40 kDa protein OS=Homo sapiens GN=SNRNP40 PE=1 SV=1
SEC23IP	sp|Q9Y6Y8|S23IP_HUMAN SEC23-interacting protein OS=Homo sapiens GN=SEC23IP PE=1 SV=1
GCLM	sp|P48507|GSH0_HUMAN Glutamate--cysteine ligase regulatory subunit OS=Homo sapiens GN=GCLM PE=1 SV=1
RFC3	sp|P40938|RFC3_HUMAN Replication factor C subunit 3 OS=Homo sapiens GN=RFC3 PE=1 SV=2
MDN1	sp|Q9NU22|MDN1_HUMAN Midasin OS=Homo sapiens GN=MDN1 PE=1 SV=2
SNRPG	sp|P62308|RUXG_HUMAN Small nuclear ribonucleoprotein G OS=Homo sapiens GN=SNRPG PE=1 SV=1
SNRPGP15	sp|A8MWD9|RUXGL_HUMAN Putative small nuclear ribonucleoprotein G-like protein 15 OS=Homo sapiens GN=SNRPGP15 PE=5 SV=2
SACM1L	sp|Q9NTJ5|SAC1_HUMAN Phosphatidylinositide phosphatase SAC1 OS=Homo sapiens GN=SACM1L PE=1 SV=2
COX4I1	sp|P13073|COX41_HUMAN Cytochrome c oxidase subunit 4 isoform 1, mitochondrial OS=Homo sapiens GN=COX4I1 PE=1 SV=1
EIF2A	sp|Q9BY44|EIF2A_HUMAN Eukaryotic translation initiation factor 2A OS=Homo sapiens GN=EIF2A PE=1 SV=3
RAB12	sp|Q6IQ22|RAB12_HUMAN Ras-related protein Rab-12 OS=Homo sapiens GN=RAB12 PE=1 SV=3
RAB30	sp|Q15771|RAB30_HUMAN Ras-related protein Rab-30 OS=Homo sapiens GN=RAB30 PE=1 SV=2
RAB35	sp|Q15286|RAB35_HUMAN Ras-related protein Rab-35 OS=Homo sapiens GN=RAB35 PE=1 SV=1
RAB37	sp|Q96AX2|RAB37_HUMAN Ras-related protein Rab-37 OS=Homo sapiens GN=RAB37 PE=1 SV=3
RAB43	sp|Q86YS6|RAB43_HUMAN Ras-related protein Rab-43 OS=Homo sapiens GN=RAB43 PE=1 SV=1
MED8	sp|Q96G25|MED8_HUMAN Mediator of RNA polymerase II transcription subunit 8 OS=Homo sapiens GN=MED8 PE=1 SV=2
EIF3C	sp|Q99613|EIF3C_HUMAN Eukaryotic translation initiation factor 3 subunit C OS=Homo sapiens GN=EIF3C PE=1 SV=1
FMR1	sp|Q06787|FMR1_HUMAN Fragile X mental retardation protein 1 OS=Homo sapiens GN=FMR1 PE=1 SV=1
PNP	sp|P00491|PNPH_HUMAN Purine nucleoside phosphorylase OS=Homo sapiens GN=PNP PE=1 SV=2
DKFZp434D199	tr|Q9NSS8|Q9NSS8_HUMAN Putative uncharacterized protein DKFZp434D199 OS=Homo sapiens GN=DKFZp434D199 PE=1 SV=1
C7orf73	sp|E0CX11|CG073_HUMAN Uncharacterized protein C7orf73 OS=Homo sapiens GN=C7orf73 PE=1 SV=1
CEP85L	sp|Q5SZL2|CE85L_HUMAN Centrosomal protein of 85 kDa-like OS=Homo sapiens GN=CEP85L PE=1 SV=1
KCMF1	sp|Q9P0J7|KCMF1_HUMAN E3 ubiquitin-protein ligase KCMF1 OS=Homo sapiens GN=KCMF1 PE=1 SV=2
UBBP4	tr|J3QLP7|J3QLP7_HUMAN Protein UBBP4 OS=Homo sapiens GN=UBBP4 PE=1 SV=1
GXYLT1	sp|Q4G148|GXLT1_HUMAN Glucoside xylosyltransferase 1 OS=Homo sapiens GN=GXYLT1 PE=1 SV=2
CSNK1A1L	sp|Q8N752|KC1AL_HUMAN Casein kinase I isoform alpha-like OS=Homo sapiens GN=CSNK1A1L PE=2 SV=2
LSM7	sp|Q9UK45|LSM7_HUMAN U6 snRNA-associated Sm-like protein LSm7 OS=Homo sapiens GN=LSM7 PE=1 SV=1
GNAL	sp|P38405|GNAL_HUMAN Guanine nucleotide-binding protein G(olf) subunit alpha OS=Homo sapiens GN=GNAL PE=1 SV=1
GNAS	sp|P63092|GNAS2_HUMAN Guanine nucleotide-binding protein G(s) subunit alpha isoforms short OS=Homo sapiens GN=GNAS PE=1 SV=1
GORASP2	sp|Q9H8Y8|GORS2_HUMAN Golgi reassembly-stacking protein 2 OS=Homo sapiens GN=GORASP2 PE=1 SV=3
ABCF2	sp|Q9UG63|ABCF2_HUMAN ATP-binding cassette sub-family F member 2 OS=Homo sapiens GN=ABCF2 PE=1 SV=2
CEP89	sp|Q96ST8|CEP89_HUMAN Centrosomal protein of 89 kDa OS=Homo sapiens GN=CEP89 PE=1 SV=3
RING1	sp|Q06587|RING1_HUMAN E3 ubiquitin-protein ligase RING1 OS=Homo sapiens GN=RING1 PE=1 SV=2
RNF2	sp|Q99496|RING2_HUMAN E3 ubiquitin-protein ligase RING2 OS=Homo sapiens GN=RNF2 PE=1 SV=1
LAS1L	sp|Q9Y4W2|LAS1L_HUMAN Ribosomal biogenesis protein LAS1L OS=Homo sapiens GN=LAS1L PE=1 SV=2
GLUD2	sp|P49448|DHE4_HUMAN Glutamate dehydrogenase 2, mitochondrial OS=Homo sapiens GN=GLUD2 PE=1 SV=2
TMEM165	sp|Q9HC07|TM165_HUMAN Transmembrane protein 165 OS=Homo sapiens GN=TMEM165 PE=1 SV=1
PSAT1	sp|Q9Y617|SERC_HUMAN Phosphoserine aminotransferase OS=Homo sapiens GN=PSAT1 PE=1 SV=2
ATXN10	sp|Q9UBB4|ATX10_HUMAN Ataxin-10 OS=Homo sapiens GN=ATXN10 PE=1 SV=1
WDHD1	sp|O75717|WDHD1_HUMAN WD repeat and HMG-box DNA-binding protein 1 OS=Homo sapiens GN=WDHD1 PE=1 SV=1
PFDN5	sp|Q99471|PFD5_HUMAN Prefoldin subunit 5 OS=Homo sapiens GN=PFDN5 PE=1 SV=2
CUL4A	sp|Q13619|CUL4A_HUMAN Cullin-4A OS=Homo sapiens GN=CUL4A PE=1 SV=3
UBE2I	sp|P63279|UBC9_HUMAN SUMO-conjugating enzyme UBC9 OS=Homo sapiens GN=UBE2I PE=1 SV=1
PAFAH1B3	sp|Q15102|PA1B3_HUMAN Platelet-activating factor acetylhydrolase IB subunit gamma OS=Homo sapiens GN=PAFAH1B3 PE=1 SV=1
NAV2	sp|Q8IVL1|NAV2_HUMAN Neuron navigator 2 OS=Homo sapiens GN=NAV2 PE=1 SV=3
GLMN	sp|Q92990|GLMN_HUMAN Glomulin OS=Homo sapiens GN=GLMN PE=1 SV=2
IGBP1	sp|P78318|IGBP1_HUMAN Immunoglobulin-binding protein 1 OS=Homo sapiens GN=IGBP1 PE=1 SV=1
RHOT2	sp|Q8IXI1|MIRO2_HUMAN Mitochondrial Rho GTPase 2 OS=Homo sapiens GN=RHOT2 PE=1 SV=2
BCAT2	sp|O15382|BCAT2_HUMAN Branched-chain-amino-acid aminotransferase, mitochondrial OS=Homo sapiens GN=BCAT2 PE=1 SV=2
SCD5	sp|Q86SK9|SCD5_HUMAN Stearoyl-CoA desaturase 5 OS=Homo sapiens GN=SCD5 PE=1 SV=2
AHNAK2	sp|Q8IVF2|AHNK2_HUMAN Protein AHNAK2 OS=Homo sapiens GN=AHNAK2 PE=1 SV=2
POFUT1	sp|Q9H488|OFUT1_HUMAN GDP-fucose protein O-fucosyltransferase 1 OS=Homo sapiens GN=POFUT1 PE=1 SV=1
ADSL	sp|P30566|PUR8_HUMAN Adenylosuccinate lyase OS=Homo sapiens GN=ADSL PE=1 SV=2
AFG3L2	sp|Q9Y4W6|AFG32_HUMAN AFG3-like protein 2 OS=Homo sapiens GN=AFG3L2 PE=1 SV=2
COX7B	sp|P24311|COX7B_HUMAN Cytochrome c oxidase subunit 7B, mitochondrial OS=Homo sapiens GN=COX7B PE=1 SV=2
GJA1	sp|P17302|CXA1_HUMAN Gap junction alpha-1 protein OS=Homo sapiens GN=GJA1 PE=1 SV=2
DKFZp781L1143	tr|Q68DM5|Q68DM5_HUMAN Putative uncharacterized protein DKFZp781L1143 OS=Homo sapiens GN=DKFZp781L1143 PE=1 SV=1
UNG	sp|P13051|UNG_HUMAN Uracil-DNA glycosylase OS=Homo sapiens GN=UNG PE=1 SV=2
GIGYF2	sp|Q6Y7W6|PERQ2_HUMAN PERQ amino acid-rich with GYF domain-containing protein 2 OS=Homo sapiens GN=GIGYF2 PE=1 SV=1
TRIM26	sp|Q12899|TRI26_HUMAN Tripartite motif-containing protein 26 OS=Homo sapiens GN=TRIM26 PE=1 SV=1
YTHDF2	sp|Q9Y5A9|YTHD2_HUMAN YTH domain-containing family protein 2 OS=Homo sapiens GN=YTHDF2 PE=1 SV=2
COX6B1	sp|P14854|CX6B1_HUMAN Cytochrome c oxidase subunit 6B1 OS=Homo sapiens GN=COX6B1 PE=1 SV=2
STXBP3	sp|O00186|STXB3_HUMAN Syntaxin-binding protein 3 OS=Homo sapiens GN=STXBP3 PE=1 SV=2
VPS13C	sp|Q709C8|VP13C_HUMAN Vacuolar protein sorting-associated protein 13C OS=Homo sapiens GN=VPS13C PE=1 SV=1
KIAA0020	sp|Q15397|K0020_HUMAN Pumilio domain-containing protein KIAA0020 OS=Homo sapiens GN=KIAA0020 PE=1 SV=3
SPC24	sp|Q8NBT2|SPC24_HUMAN Kinetochore protein Spc24 OS=Homo sapiens GN=SPC24 PE=1 SV=2
NOL6	sp|Q9H6R4|NOL6_HUMAN Nucleolar protein 6 OS=Homo sapiens GN=NOL6 PE=1 SV=2
HINT2	sp|Q9BX68|HINT2_HUMAN Histidine triad nucleotide-binding protein 2, mitochondrial OS=Homo sapiens GN=HINT2 PE=1 SV=1
AP2M1	sp|Q96CW1|AP2M1_HUMAN AP-2 complex subunit mu OS=Homo sapiens GN=AP2M1 PE=1 SV=2
L2HGDH	sp|Q9H9P8|L2HDH_HUMAN L-2-hydroxyglutarate dehydrogenase, mitochondrial OS=Homo sapiens GN=L2HGDH PE=1 SV=3
GCLC	sp|P48506|GSH1_HUMAN Glutamate--cysteine ligase catalytic subunit OS=Homo sapiens GN=GCLC PE=1 SV=2
MRPS22	sp|P82650|RT22_HUMAN 28S ribosomal protein S22, mitochondrial OS=Homo sapiens GN=MRPS22 PE=1 SV=1
BCAS2	sp|O75934|SPF27_HUMAN Pre-mRNA-splicing factor SPF27 OS=Homo sapiens GN=BCAS2 PE=1 SV=1
TIMMDC1	sp|Q9NPL8|TIDC1_HUMAN Complex I assembly factor TIMMDC1, mitochondrial OS=Homo sapiens GN=TIMMDC1 PE=1 SV=2
ABCB5	sp|Q2M3G0|ABCB5_HUMAN ATP-binding cassette sub-family B member 5 OS=Homo sapiens GN=ABCB5 PE=1 SV=4
ABCB6	sp|Q9NP58|ABCB6_HUMAN ATP-binding cassette sub-family B member 6, mitochondrial OS=Homo sapiens GN=ABCB6 PE=1 SV=1
KPNA4	sp|O00629|IMA3_HUMAN Importin subunit alpha-3 OS=Homo sapiens GN=KPNA4 PE=1 SV=1
HOOK1	sp|Q9UJC3|HOOK1_HUMAN Protein Hook homolog 1 OS=Homo sapiens GN=HOOK1 PE=1 SV=2
ELP3	sp|Q9H9T3|ELP3_HUMAN Elongator complex protein 3 OS=Homo sapiens GN=ELP3 PE=1 SV=2
CADM4	sp|Q8NFZ8|CADM4_HUMAN Cell adhesion molecule 4 OS=Homo sapiens GN=CADM4 PE=1 SV=1
sp|Q56UQ5|TPT1L_HUMAN TPT1-like protein OS=Homo sapiens PE=2 SV=2	sp|Q56UQ5|TPT1L_HUMAN TPT1-like protein OS=Homo sapiens PE=2 SV=2
METTL7A	sp|Q9H8H3|MET7A_HUMAN Methyltransferase-like protein 7A OS=Homo sapiens GN=METTL7A PE=1 SV=1
MRPS5	sp|P82675|RT05_HUMAN 28S ribosomal protein S5, mitochondrial OS=Homo sapiens GN=MRPS5 PE=1 SV=2
DPH5	sp|Q9H2P9|DPH5_HUMAN Diphthine methyl ester synthase OS=Homo sapiens GN=DPH5 PE=1 SV=2
CPNE1	sp|Q99829|CPNE1_HUMAN Copine-1 OS=Homo sapiens GN=CPNE1 PE=1 SV=1
SLC1A4	sp|P43007|SATT_HUMAN Neutral amino acid transporter A OS=Homo sapiens GN=SLC1A4 PE=1 SV=1
ILK	sp|Q13418|ILK_HUMAN Integrin-linked protein kinase OS=Homo sapiens GN=ILK PE=1 SV=2
TCEA1	sp|P23193|TCEA1_HUMAN Transcription elongation factor A protein 1 OS=Homo sapiens GN=TCEA1 PE=1 SV=2
SF3B6	sp|Q9Y3B4|SF3B6_HUMAN Splicing factor 3B subunit 6 OS=Homo sapiens GN=SF3B6 PE=1 SV=1
SLC30A1	sp|Q9Y6M5|ZNT1_HUMAN Zinc transporter 1 OS=Homo sapiens GN=SLC30A1 PE=1 SV=3
CHCHD6	sp|Q9BRQ6|MIC25_HUMAN MICOS complex subunit MIC25 OS=Homo sapiens GN=CHCHD6 PE=1 SV=1
PIGK	sp|Q92643|GPI8_HUMAN GPI-anchor transamidase OS=Homo sapiens GN=PIGK PE=1 SV=2
ACAP2	sp|Q15057|ACAP2_HUMAN Arf-GAP with coiled-coil, ANK repeat and PH domain-containing protein 2 OS=Homo sapiens GN=ACAP2 PE=1 SV=3
NUP62	sp|P37198|NUP62_HUMAN Nuclear pore glycoprotein p62 OS=Homo sapiens GN=NUP62 PE=1 SV=3
PSMD9	sp|O00233|PSMD9_HUMAN 26S proteasome non-ATPase regulatory subunit 9 OS=Homo sapiens GN=PSMD9 PE=1 SV=3
PRPF38B	sp|Q5VTL8|PR38B_HUMAN Pre-mRNA-splicing factor 38B OS=Homo sapiens GN=PRPF38B PE=1 SV=1
RHOT1	sp|Q8IXI2|MIRO1_HUMAN Mitochondrial Rho GTPase 1 OS=Homo sapiens GN=RHOT1 PE=1 SV=2
RANBP6	sp|O60518|RNBP6_HUMAN Ran-binding protein 6 OS=Homo sapiens GN=RANBP6 PE=1 SV=2
MEOX1	sp|P50221|MEOX1_HUMAN Homeobox protein MOX-1 OS=Homo sapiens GN=MEOX1 PE=1 SV=1
MEOX2	sp|P50222|MEOX2_HUMAN Homeobox protein MOX-2 OS=Homo sapiens GN=MEOX2 PE=1 SV=2
GTF2H2	sp|Q13888|TF2H2_HUMAN General transcription factor IIH subunit 2 OS=Homo sapiens GN=GTF2H2 PE=1 SV=1
GTF2H2C	sp|Q6P1K8|T2H2L_HUMAN General transcription factor IIH subunit 2-like protein OS=Homo sapiens GN=GTF2H2C PE=1 SV=1
PPME1	sp|Q9Y570|PPME1_HUMAN Protein phosphatase methylesterase 1 OS=Homo sapiens GN=PPME1 PE=1 SV=3
GPT	sp|P24298|ALAT1_HUMAN Alanine aminotransferase 1 OS=Homo sapiens GN=GPT PE=1 SV=3
MFF	sp|Q9GZY8|MFF_HUMAN Mitochondrial fission factor OS=Homo sapiens GN=MFF PE=1 SV=1
TRMT1	sp|Q9NXH9|TRM1_HUMAN tRNA (guanine(26)-N(2))-dimethyltransferase OS=Homo sapiens GN=TRMT1 PE=1 SV=1
TTC4	sp|O95801|TTC4_HUMAN Tetratricopeptide repeat protein 4 OS=Homo sapiens GN=TTC4 PE=1 SV=3
PCCB	sp|P05166|PCCB_HUMAN Propionyl-CoA carboxylase beta chain, mitochondrial OS=Homo sapiens GN=PCCB PE=1 SV=3
MCCC1	sp|Q96RQ3|MCCA_HUMAN Methylcrotonoyl-CoA carboxylase subunit alpha, mitochondrial OS=Homo sapiens GN=MCCC1 PE=1 SV=3
TRAM1	sp|Q15629|TRAM1_HUMAN Translocating chain-associated membrane protein 1 OS=Homo sapiens GN=TRAM1 PE=1 SV=3
HNRNPDL	sp|O14979|HNRDL_HUMAN Heterogeneous nuclear ribonucleoprotein D-like OS=Homo sapiens GN=HNRNPDL PE=1 SV=3
UBE4A	sp|Q14139|UBE4A_HUMAN Ubiquitin conjugation factor E4 A OS=Homo sapiens GN=UBE4A PE=1 SV=2
EIF1AX	sp|P47813|IF1AX_HUMAN Eukaryotic translation initiation factor 1A, X-chromosomal OS=Homo sapiens GN=EIF1AX PE=1 SV=2
EIF1AY	sp|O14602|IF1AY_HUMAN Eukaryotic translation initiation factor 1A, Y-chromosomal OS=Homo sapiens GN=EIF1AY PE=1 SV=4
EIF3G	sp|O75821|EIF3G_HUMAN Eukaryotic translation initiation factor 3 subunit G OS=Homo sapiens GN=EIF3G PE=1 SV=2
NCAPG	sp|Q9BPX3|CND3_HUMAN Condensin complex subunit 3 OS=Homo sapiens GN=NCAPG PE=1 SV=1
POLDIP2	sp|Q9Y2S7|PDIP2_HUMAN Polymerase delta-interacting protein 2 OS=Homo sapiens GN=POLDIP2 PE=1 SV=1
EIF4G3	sp|O43432|IF4G3_HUMAN Eukaryotic translation initiation factor 4 gamma 3 OS=Homo sapiens GN=EIF4G3 PE=1 SV=2
PSMA8	sp|Q8TAA3|PSA7L_HUMAN Proteasome subunit alpha type-7-like OS=Homo sapiens GN=PSMA8 PE=2 SV=3
SMARCD2	sp|Q92925|SMRD2_HUMAN SWI/SNF-related matrix-associated actin-dependent regulator of chromatin subfamily D member 2 OS=Homo sapiens GN=SMARCD2 PE=1 SV=3
ATP6V1C1	sp|P21283|VATC1_HUMAN V-type proton ATPase subunit C 1 OS=Homo sapiens GN=ATP6V1C1 PE=1 SV=4
MCM5	sp|P33992|MCM5_HUMAN DNA replication licensing factor MCM5 OS=Homo sapiens GN=MCM5 PE=1 SV=5
MRPL14	sp|Q6P1L8|RM14_HUMAN 39S ribosomal protein L14, mitochondrial OS=Homo sapiens GN=MRPL14 PE=1 SV=1
COPG1	sp|Q9Y678|COPG1_HUMAN Coatomer subunit gamma-1 OS=Homo sapiens GN=COPG1 PE=1 SV=1
RELL1	sp|Q8IUW5|RELL1_HUMAN RELT-like protein 1 OS=Homo sapiens GN=RELL1 PE=1 SV=1
PDCD6	sp|O75340|PDCD6_HUMAN Programmed cell death protein 6 OS=Homo sapiens GN=PDCD6 PE=1 SV=1
DECR1	sp|Q16698|DECR_HUMAN 2,4-dienoyl-CoA reductase, mitochondrial OS=Homo sapiens GN=DECR1 PE=1 SV=1
RAB18	sp|Q9NP72|RAB18_HUMAN Ras-related protein Rab-18 OS=Homo sapiens GN=RAB18 PE=1 SV=1
NDUFAF1	sp|Q9Y375|CIA30_HUMAN Complex I intermediate-associated protein 30, mitochondrial OS=Homo sapiens GN=NDUFAF1 PE=1 SV=2
USP4	sp|Q13107|UBP4_HUMAN Ubiquitin carboxyl-terminal hydrolase 4 OS=Homo sapiens GN=USP4 PE=1 SV=3
NOC4L	sp|Q9BVI4|NOC4L_HUMAN Nucleolar complex protein 4 homolog OS=Homo sapiens GN=NOC4L PE=1 SV=1
KIAA1468	sp|Q9P260|K1468_HUMAN LisH domain and HEAT repeat-containing protein KIAA1468 OS=Homo sapiens GN=KIAA1468 PE=1 SV=2
TFB1M	sp|Q8WVM0|TFB1M_HUMAN Dimethyladenosine transferase 1, mitochondrial OS=Homo sapiens GN=TFB1M PE=1 SV=1
EXOSC9	sp|Q06265|EXOS9_HUMAN Exosome complex component RRP45 OS=Homo sapiens GN=EXOSC9 PE=1 SV=3
MAVS	sp|Q7Z434|MAVS_HUMAN Mitochondrial antiviral-signaling protein OS=Homo sapiens GN=MAVS PE=1 SV=2
NCBP1	sp|Q09161|NCBP1_HUMAN Nuclear cap-binding protein subunit 1 OS=Homo sapiens GN=NCBP1 PE=1 SV=1
EIF2B4	sp|Q9UI10|EI2BD_HUMAN Translation initiation factor eIF-2B subunit delta OS=Homo sapiens GN=EIF2B4 PE=1 SV=2
EPS8	sp|Q12929|EPS8_HUMAN Epidermal growth factor receptor kinase substrate 8 OS=Homo sapiens GN=EPS8 PE=1 SV=1
DDX47	sp|Q9H0S4|DDX47_HUMAN Probable ATP-dependent RNA helicase DDX47 OS=Homo sapiens GN=DDX47 PE=1 SV=1
C12orf10	sp|Q9HB07|MYG1_HUMAN UPF0160 protein MYG1, mitochondrial OS=Homo sapiens GN=C12orf10 PE=1 SV=2
SEC16A	sp|O15027|SC16A_HUMAN Protein transport protein Sec16A OS=Homo sapiens GN=SEC16A PE=1 SV=3
POLR3C	sp|Q9BUI4|RPC3_HUMAN DNA-directed RNA polymerase III subunit RPC3 OS=Homo sapiens GN=POLR3C PE=1 SV=1
UBE2S	sp|Q16763|UBE2S_HUMAN Ubiquitin-conjugating enzyme E2 S OS=Homo sapiens GN=UBE2S PE=1 SV=2
RPA3	sp|P35244|RFA3_HUMAN Replication protein A 14 kDa subunit OS=Homo sapiens GN=RPA3 PE=1 SV=1
EEFSEC	sp|P57772|SELB_HUMAN Selenocysteine-specific elongation factor OS=Homo sapiens GN=EEFSEC PE=1 SV=4
ARAF	sp|P10398|ARAF_HUMAN Serine/threonine-protein kinase A-Raf OS=Homo sapiens GN=ARAF PE=1 SV=2
BRAF	sp|P15056|BRAF_HUMAN Serine/threonine-protein kinase B-raf OS=Homo sapiens GN=BRAF PE=1 SV=4
RAF1	sp|P04049|RAF1_HUMAN RAF proto-oncogene serine/threonine-protein kinase OS=Homo sapiens GN=RAF1 PE=1 SV=1
ARL6IP5	sp|O75915|PRAF3_HUMAN PRA1 family protein 3 OS=Homo sapiens GN=ARL6IP5 PE=1 SV=1
P4HB	sp|P07237|PDIA1_HUMAN Protein disulfide-isomerase OS=Homo sapiens GN=P4HB PE=1 SV=3
PDIA2	sp|Q13087|PDIA2_HUMAN Protein disulfide-isomerase A2 OS=Homo sapiens GN=PDIA2 PE=1 SV=2
ZFAT	sp|Q9P243|ZFAT_HUMAN Zinc finger protein ZFAT OS=Homo sapiens GN=ZFAT PE=1 SV=2
SEC22A	sp|Q96IW7|SC22A_HUMAN Vesicle-trafficking protein SEC22a OS=Homo sapiens GN=SEC22A PE=1 SV=1
RBM42	sp|Q9BTD8|RBM42_HUMAN RNA-binding protein 42 OS=Homo sapiens GN=RBM42 PE=1 SV=1
ARHGAP1	sp|Q07960|RHG01_HUMAN Rho GTPase-activating protein 1 OS=Homo sapiens GN=ARHGAP1 PE=1 SV=1
CTR9	sp|Q6PD62|CTR9_HUMAN RNA polymerase-associated protein CTR9 homolog OS=Homo sapiens GN=CTR9 PE=1 SV=1
ERO1A	sp|Q96HE7|ERO1A_HUMAN ERO1-like protein alpha OS=Homo sapiens GN=ERO1A PE=1 SV=2
ATP5B	sp|P06576|ATPB_HUMAN ATP synthase subunit beta, mitochondrial OS=Homo sapiens GN=ATP5B PE=1 SV=3
HEATR3	sp|Q7Z4Q2|HEAT3_HUMAN HEAT repeat-containing protein 3 OS=Homo sapiens GN=HEATR3 PE=1 SV=2
AGK	sp|Q53H12|AGK_HUMAN Acylglycerol kinase, mitochondrial OS=Homo sapiens GN=AGK PE=1 SV=2
TPD52L1	sp|Q16890|TPD53_HUMAN Tumor protein D53 OS=Homo sapiens GN=TPD52L1 PE=1 SV=1
TIMM8A	sp|O60220|TIM8A_HUMAN Mitochondrial import inner membrane translocase subunit Tim8 A OS=Homo sapiens GN=TIMM8A PE=1 SV=1
TNPO2	sp|O14787|TNPO2_HUMAN Transportin-2 OS=Homo sapiens GN=TNPO2 PE=1 SV=3
C12orf4	sp|Q9NQ89|CL004_HUMAN Protein C12orf4 OS=Homo sapiens GN=C12orf4 PE=2 SV=1
HRSP12	sp|P52758|UK114_HUMAN Ribonuclease UK114 OS=Homo sapiens GN=HRSP12 PE=1 SV=1
ESPN	sp|B1AK53|ESPN_HUMAN Espin OS=Homo sapiens GN=ESPN PE=1 SV=1
KLC2	sp|Q9H0B6|KLC2_HUMAN Kinesin light chain 2 OS=Homo sapiens GN=KLC2 PE=1 SV=1
RAB25	sp|P57735|RAB25_HUMAN Ras-related protein Rab-25 OS=Homo sapiens GN=RAB25 PE=1 SV=2
PCBP4	sp|P57723|PCBP4_HUMAN Poly(rC)-binding protein 4 OS=Homo sapiens GN=PCBP4 PE=2 SV=1
RPL37	sp|P61927|RL37_HUMAN 60S ribosomal protein L37 OS=Homo sapiens GN=RPL37 PE=1 SV=2
BAIAP2	sp|Q9UQB8|BAIP2_HUMAN Brain-specific angiogenesis inhibitor 1-associated protein 2 OS=Homo sapiens GN=BAIAP2 PE=1 SV=1
CPT1A	sp|P50416|CPT1A_HUMAN Carnitine O-palmitoyltransferase 1, liver isoform OS=Homo sapiens GN=CPT1A PE=1 SV=2
CTSC	sp|P53634|CATC_HUMAN Dipeptidyl peptidase 1 OS=Homo sapiens GN=CTSC PE=1 SV=2
CAPNS1	sp|P04632|CPNS1_HUMAN Calpain small subunit 1 OS=Homo sapiens GN=CAPNS1 PE=1 SV=1
GALK1	sp|P51570|GALK1_HUMAN Galactokinase OS=Homo sapiens GN=GALK1 PE=1 SV=1
EIF4EBP1	sp|Q13541|4EBP1_HUMAN Eukaryotic translation initiation factor 4E-binding protein 1 OS=Homo sapiens GN=EIF4EBP1 PE=1 SV=3
EIF4EBP2	sp|Q13542|4EBP2_HUMAN Eukaryotic translation initiation factor 4E-binding protein 2 OS=Homo sapiens GN=EIF4EBP2 PE=1 SV=1
EIF4EBP3	sp|O60516|4EBP3_HUMAN Eukaryotic translation initiation factor 4E-binding protein 3 OS=Homo sapiens GN=EIF4EBP3 PE=1 SV=1
U2AF2	sp|P26368|U2AF2_HUMAN Splicing factor U2AF 65 kDa subunit OS=Homo sapiens GN=U2AF2 PE=1 SV=4
MOB3A	sp|Q96BX8|MOB3A_HUMAN MOB kinase activator 3A OS=Homo sapiens GN=MOB3A PE=1 SV=1
MAGOHB	sp|Q96A72|MGN2_HUMAN Protein mago nashi homolog 2 OS=Homo sapiens GN=MAGOHB PE=1 SV=1
CNBP	sp|P62633|CNBP_HUMAN Cellular nucleic acid-binding protein OS=Homo sapiens GN=CNBP PE=1 SV=1
PSMD5	sp|Q16401|PSMD5_HUMAN 26S proteasome non-ATPase regulatory subunit 5 OS=Homo sapiens GN=PSMD5 PE=1 SV=3
KRT80	sp|Q6KB66|K2C80_HUMAN Keratin, type II cytoskeletal 80 OS=Homo sapiens GN=KRT80 PE=1 SV=2
PPP4C	sp|P60510|PP4C_HUMAN Serine/threonine-protein phosphatase 4 catalytic subunit OS=Homo sapiens GN=PPP4C PE=1 SV=1
POLR2F	sp|P61218|RPAB2_HUMAN DNA-directed RNA polymerases I, II, and III subunit RPABC2 OS=Homo sapiens GN=POLR2F PE=1 SV=1
CYB5B	tr|J3KNF8|J3KNF8_HUMAN Cytochrome b5 type B OS=Homo sapiens GN=CYB5B PE=1 SV=1
CUL4B	sp|Q13620|CUL4B_HUMAN Cullin-4B OS=Homo sapiens GN=CUL4B PE=1 SV=4
ALDH16A1	sp|Q8IZ83|A16A1_HUMAN Aldehyde dehydrogenase family 16 member A1 OS=Homo sapiens GN=ALDH16A1 PE=1 SV=2
NME3	sp|Q13232|NDK3_HUMAN Nucleoside diphosphate kinase 3 OS=Homo sapiens GN=NME3 PE=1 SV=2
CD9	sp|P21926|CD9_HUMAN CD9 antigen OS=Homo sapiens GN=CD9 PE=1 SV=4
PUF60	sp|Q9UHX1|PUF60_HUMAN Poly(U)-binding-splicing factor PUF60 OS=Homo sapiens GN=PUF60 PE=1 SV=1
EPS8L2	sp|Q9H6S3|ES8L2_HUMAN Epidermal growth factor receptor kinase substrate 8-like protein 2 OS=Homo sapiens GN=EPS8L2 PE=1 SV=2
NUDT16L1	sp|Q9BRJ7|SDOS_HUMAN Protein syndesmos OS=Homo sapiens GN=NUDT16L1 PE=1 SV=1
FXR2	sp|P51116|FXR2_HUMAN Fragile X mental retardation syndrome-related protein 2 OS=Homo sapiens GN=FXR2 PE=1 SV=2
KPNA3	sp|O00505|IMA4_HUMAN Importin subunit alpha-4 OS=Homo sapiens GN=KPNA3 PE=1 SV=2
PIN1	sp|Q13526|PIN1_HUMAN Peptidyl-prolyl cis-trans isomerase NIMA-interacting 1 OS=Homo sapiens GN=PIN1 PE=1 SV=1
HPCAL1	sp|P37235|HPCL1_HUMAN Hippocalcin-like protein 1 OS=Homo sapiens GN=HPCAL1 PE=1 SV=3
PCMT1	sp|P22061|PIMT_HUMAN Protein-L-isoaspartate(D-aspartate) O-methyltransferase OS=Homo sapiens GN=PCMT1 PE=1 SV=4
DIS3	sp|Q9Y2L1|RRP44_HUMAN Exosome complex exonuclease RRP44 OS=Homo sapiens GN=DIS3 PE=1 SV=2
RAD54L2	sp|Q9Y4B4|ARIP4_HUMAN Helicase ARIP4 OS=Homo sapiens GN=RAD54L2 PE=1 SV=4
EIF3F	sp|O00303|EIF3F_HUMAN Eukaryotic translation initiation factor 3 subunit F OS=Homo sapiens GN=EIF3F PE=1 SV=1
CPSF1	sp|Q10570|CPSF1_HUMAN Cleavage and polyadenylation specificity factor subunit 1 OS=Homo sapiens GN=CPSF1 PE=1 SV=2
AARSD1	sp|Q9BTE6|AASD1_HUMAN Alanyl-tRNA editing protein Aarsd1 OS=Homo sapiens GN=AARSD1 PE=1 SV=2
PTGES3L-AARSD1	tr|C9J5N1|C9J5N1_HUMAN Protein PTGES3L-AARSD1 OS=Homo sapiens GN=PTGES3L-AARSD1 PE=1 SV=1
EIF3J	sp|O75822|EIF3J_HUMAN Eukaryotic translation initiation factor 3 subunit J OS=Homo sapiens GN=EIF3J PE=1 SV=2
DNAJC8	sp|O75937|DNJC8_HUMAN DnaJ homolog subfamily C member 8 OS=Homo sapiens GN=DNAJC8 PE=1 SV=2
MYOF	sp|Q9NZM1|MYOF_HUMAN Myoferlin OS=Homo sapiens GN=MYOF PE=1 SV=1
FBL	sp|P22087|FBRL_HUMAN rRNA 2'-O-methyltransferase fibrillarin OS=Homo sapiens GN=FBL PE=1 SV=2
GRB2	sp|P62993|GRB2_HUMAN Growth factor receptor-bound protein 2 OS=Homo sapiens GN=GRB2 PE=1 SV=1
DDAH1	sp|O94760|DDAH1_HUMAN N(G),N(G)-dimethylarginine dimethylaminohydrolase 1 OS=Homo sapiens GN=DDAH1 PE=1 SV=3
GMDS	sp|O60547|GMDS_HUMAN GDP-mannose 4,6 dehydratase OS=Homo sapiens GN=GMDS PE=1 SV=1
SUCLA2	sp|Q9P2R7|SUCB1_HUMAN Succinyl-CoA ligase [ADP-forming] subunit beta, mitochondrial OS=Homo sapiens GN=SUCLA2 PE=1 SV=3
GANAB	sp|Q14697|GANAB_HUMAN Neutral alpha-glucosidase AB OS=Homo sapiens GN=GANAB PE=1 SV=3
ANXA11	sp|P50995|ANX11_HUMAN Annexin A11 OS=Homo sapiens GN=ANXA11 PE=1 SV=1
NUP54	sp|Q7Z3B4|NUP54_HUMAN Nucleoporin p54 OS=Homo sapiens GN=NUP54 PE=1 SV=2
MAT2A	sp|P31153|METK2_HUMAN S-adenosylmethionine synthase isoform type-2 OS=Homo sapiens GN=MAT2A PE=1 SV=1
ELOVL5	sp|Q9NYP7|ELOV5_HUMAN Elongation of very long chain fatty acids protein 5 OS=Homo sapiens GN=ELOVL5 PE=1 SV=1
TMEM189-UBE2V1	tr|I3L0A0|I3L0A0_HUMAN HCG2044781 OS=Homo sapiens GN=TMEM189-UBE2V1 PE=4 SV=1
UBE2V1	sp|Q13404|UB2V1_HUMAN Ubiquitin-conjugating enzyme E2 variant 1 OS=Homo sapiens GN=UBE2V1 PE=1 SV=2
UBE2V2	sp|Q15819|UB2V2_HUMAN Ubiquitin-conjugating enzyme E2 variant 2 OS=Homo sapiens GN=UBE2V2 PE=1 SV=4
RRM2	sp|P31350|RIR2_HUMAN Ribonucleoside-diphosphate reductase subunit M2 OS=Homo sapiens GN=RRM2 PE=1 SV=1
STMN2	sp|Q93045|STMN2_HUMAN Stathmin-2 OS=Homo sapiens GN=STMN2 PE=1 SV=3
UQCRFS1	sp|P47985|UCRI_HUMAN Cytochrome b-c1 complex subunit Rieske, mitochondrial OS=Homo sapiens GN=UQCRFS1 PE=1 SV=2
RFC5	sp|P40937|RFC5_HUMAN Replication factor C subunit 5 OS=Homo sapiens GN=RFC5 PE=1 SV=1
PDCD10	sp|Q9BUL8|PDC10_HUMAN Programmed cell death protein 10 OS=Homo sapiens GN=PDCD10 PE=1 SV=1
GSS	sp|P48637|GSHB_HUMAN Glutathione synthetase OS=Homo sapiens GN=GSS PE=1 SV=1
CCT8	sp|P50990|TCPQ_HUMAN T-complex protein 1 subunit theta OS=Homo sapiens GN=CCT8 PE=1 SV=4
CIRBP	sp|Q14011|CIRBP_HUMAN Cold-inducible RNA-binding protein OS=Homo sapiens GN=CIRBP PE=1 SV=1
STRBP	sp|Q96SI9|STRBP_HUMAN Spermatid perinuclear RNA-binding protein OS=Homo sapiens GN=STRBP PE=1 SV=1
SNRPD2	sp|P62316|SMD2_HUMAN Small nuclear ribonucleoprotein Sm D2 OS=Homo sapiens GN=SNRPD2 PE=1 SV=1
S100A6	sp|P06703|S10A6_HUMAN Protein S100-A6 OS=Homo sapiens GN=S100A6 PE=1 SV=1
STMN4	sp|Q9H169|STMN4_HUMAN Stathmin-4 OS=Homo sapiens GN=STMN4 PE=2 SV=1
TMX3	sp|Q96JJ7|TMX3_HUMAN Protein disulfide-isomerase TMX3 OS=Homo sapiens GN=TMX3 PE=1 SV=2
LCP1	sp|P13796|PLSL_HUMAN Plastin-2 OS=Homo sapiens GN=LCP1 PE=1 SV=6
RPA1	sp|P27694|RFA1_HUMAN Replication protein A 70 kDa DNA-binding subunit OS=Homo sapiens GN=RPA1 PE=1 SV=2
EIF2B3	sp|Q9NR50|EI2BG_HUMAN Translation initiation factor eIF-2B subunit gamma OS=Homo sapiens GN=EIF2B3 PE=1 SV=1
PIR	sp|O00625|PIR_HUMAN Pirin OS=Homo sapiens GN=PIR PE=1 SV=1
RFK	sp|Q969G6|RIFK_HUMAN Riboflavin kinase OS=Homo sapiens GN=RFK PE=1 SV=2
SKIV2L2	sp|P42285|SK2L2_HUMAN Superkiller viralicidic activity 2-like 2 OS=Homo sapiens GN=SKIV2L2 PE=1 SV=3
COPZ1	sp|P61923|COPZ1_HUMAN Coatomer subunit zeta-1 OS=Homo sapiens GN=COPZ1 PE=1 SV=1
ATG7	sp|O95352|ATG7_HUMAN Ubiquitin-like modifier-activating enzyme ATG7 OS=Homo sapiens GN=ATG7 PE=1 SV=1
RPL23A	sp|P62750|RL23A_HUMAN 60S ribosomal protein L23a OS=Homo sapiens GN=RPL23A PE=1 SV=1
TPD52L2	sp|O43399|TPD54_HUMAN Tumor protein D54 OS=Homo sapiens GN=TPD52L2 PE=1 SV=2
SLC25A12	sp|O75746|CMC1_HUMAN Calcium-binding mitochondrial carrier protein Aralar1 OS=Homo sapiens GN=SLC25A12 PE=1 SV=2
MIF	sp|P14174|MIF_HUMAN Macrophage migration inhibitory factor OS=Homo sapiens GN=MIF PE=1 SV=4
DNAJA1	sp|P31689|DNJA1_HUMAN DnaJ homolog subfamily A member 1 OS=Homo sapiens GN=DNAJA1 PE=1 SV=2
MYO1C	sp|O00159|MYO1C_HUMAN Unconventional myosin-Ic OS=Homo sapiens GN=MYO1C PE=1 SV=4
CLTC	sp|Q00610|CLH1_HUMAN Clathrin heavy chain 1 OS=Homo sapiens GN=CLTC PE=1 SV=5
SLTM	sp|Q9NWH9|SLTM_HUMAN SAFB-like transcription modulator OS=Homo sapiens GN=SLTM PE=1 SV=2
RPS27L	sp|Q71UM5|RS27L_HUMAN 40S ribosomal protein S27-like OS=Homo sapiens GN=RPS27L PE=1 SV=3
LLPH	sp|Q9BRT6|LLPH_HUMAN Protein LLP homolog OS=Homo sapiens GN=LLPH PE=1 SV=1
GNL3	sp|Q9BVP2|GNL3_HUMAN Guanine nucleotide-binding protein-like 3 OS=Homo sapiens GN=GNL3 PE=1 SV=2
VARS	sp|P26640|SYVC_HUMAN Valine--tRNA ligase OS=Homo sapiens GN=VARS PE=1 SV=4
RCC1	sp|P18754|RCC1_HUMAN Regulator of chromosome condensation OS=Homo sapiens GN=RCC1 PE=1 SV=1
UBQLN1	sp|Q9UMX0|UBQL1_HUMAN Ubiquilin-1 OS=Homo sapiens GN=UBQLN1 PE=1 SV=2
KLC3	sp|Q6P597|KLC3_HUMAN Kinesin light chain 3 OS=Homo sapiens GN=KLC3 PE=1 SV=2
KLC4	sp|Q9NSK0|KLC4_HUMAN Kinesin light chain 4 OS=Homo sapiens GN=KLC4 PE=1 SV=3
PDHA1	sp|P08559|ODPA_HUMAN Pyruvate dehydrogenase E1 component subunit alpha, somatic form, mitochondrial OS=Homo sapiens GN=PDHA1 PE=1 SV=3
RPL7L1	sp|Q6DKI1|RL7L_HUMAN 60S ribosomal protein L7-like 1 OS=Homo sapiens GN=RPL7L1 PE=1 SV=1
MICAL2	sp|O94851|MICA2_HUMAN Protein-methionine sulfoxide oxidase MICAL2 OS=Homo sapiens GN=MICAL2 PE=1 SV=1
ABHD10	sp|Q9NUJ1|ABHDA_HUMAN Mycophenolic acid acyl-glucuronide esterase, mitochondrial OS=Homo sapiens GN=ABHD10 PE=1 SV=1
MYL6	sp|P60660|MYL6_HUMAN Myosin light polypeptide 6 OS=Homo sapiens GN=MYL6 PE=1 SV=2
AAGAB	sp|Q6PD74|AAGAB_HUMAN Alpha- and gamma-adaptin-binding protein p34 OS=Homo sapiens GN=AAGAB PE=1 SV=1
ABHD14B	sp|Q96IU4|ABHEB_HUMAN Alpha/beta hydrolase domain-containing protein 14B OS=Homo sapiens GN=ABHD14B PE=1 SV=1
ACSS2	sp|Q9NR19|ACSA_HUMAN Acetyl-coenzyme A synthetase, cytoplasmic OS=Homo sapiens GN=ACSS2 PE=1 SV=1
ADIRF	sp|Q15847|ADIRF_HUMAN Adipogenesis regulatory factor OS=Homo sapiens GN=ADIRF PE=1 SV=1
AFP	sp|P02771|FETA_HUMAN Alpha-fetoprotein OS=Homo sapiens GN=AFP PE=1 SV=1
AGPS	sp|O00116|ADAS_HUMAN Alkyldihydroxyacetonephosphate synthase, peroxisomal OS=Homo sapiens GN=AGPS PE=1 SV=1
AHSG	sp|P02765|FETUA_HUMAN Alpha-2-HS-glycoprotein OS=Homo sapiens GN=AHSG PE=1 SV=1
AKAP17A	sp|Q02040|AK17A_HUMAN A-kinase anchor protein 17A OS=Homo sapiens GN=AKAP17A PE=1 SV=2
ANKRD2	sp|Q9GZV1|ANKR2_HUMAN Ankyrin repeat domain-containing protein 2 OS=Homo sapiens GN=ANKRD2 PE=1 SV=3
ANXA8	sp|P13928|ANXA8_HUMAN Annexin A8 OS=Homo sapiens GN=ANXA8 PE=1 SV=3
ANXA8L1	sp|Q5VT79|AXA81_HUMAN Annexin A8-like protein 1 OS=Homo sapiens GN=ANXA8L1 PE=2 SV=2
AP3M2	sp|P53677|AP3M2_HUMAN AP-3 complex subunit mu-2 OS=Homo sapiens GN=AP3M2 PE=2 SV=1
ARHGDIB	sp|P52566|GDIR2_HUMAN Rho GDP-dissociation inhibitor 2 OS=Homo sapiens GN=ARHGDIB PE=1 SV=3
ARID3A	sp|Q99856|ARI3A_HUMAN AT-rich interactive domain-containing protein 3A OS=Homo sapiens GN=ARID3A PE=1 SV=2
ARID4A	sp|P29374|ARI4A_HUMAN AT-rich interactive domain-containing protein 4A OS=Homo sapiens GN=ARID4A PE=1 SV=3
ARMCX3	sp|Q9UH62|ARMX3_HUMAN Armadillo repeat-containing X-linked protein 3 OS=Homo sapiens GN=ARMCX3 PE=1 SV=1
ARRB1	sp|P49407|ARRB1_HUMAN Beta-arrestin-1 OS=Homo sapiens GN=ARRB1 PE=1 SV=2
ARRB2	sp|P32121|ARRB2_HUMAN Beta-arrestin-2 OS=Homo sapiens GN=ARRB2 PE=1 SV=2
ASPH	sp|Q12797|ASPH_HUMAN Aspartyl/asparaginyl beta-hydroxylase OS=Homo sapiens GN=ASPH PE=1 SV=3
ATP1B1	sp|P05026|AT1B1_HUMAN Sodium/potassium-transporting ATPase subunit beta-1 OS=Homo sapiens GN=ATP1B1 PE=1 SV=1
ATP5H	sp|O75947|ATP5H_HUMAN ATP synthase subunit d, mitochondrial OS=Homo sapiens GN=ATP5H PE=1 SV=3
ATP5L	sp|O75964|ATP5L_HUMAN ATP synthase subunit g, mitochondrial OS=Homo sapiens GN=ATP5L PE=1 SV=3
B2M	sp|P61769|B2MG_HUMAN Beta-2-microglobulin OS=Homo sapiens GN=B2M PE=1 SV=1
BID	sp|P55957|BID_HUMAN BH3-interacting domain death agonist OS=Homo sapiens GN=BID PE=1 SV=1
BSN	sp|Q9UPA5|BSN_HUMAN Protein bassoon OS=Homo sapiens GN=BSN PE=2 SV=4
BST2	sp|Q10589|BST2_HUMAN Bone marrow stromal antigen 2 OS=Homo sapiens GN=BST2 PE=1 SV=1
C11orf68	sp|Q9H3H3|CK068_HUMAN UPF0696 protein C11orf68 OS=Homo sapiens GN=C11orf68 PE=1 SV=2
C19orf70	tr|K7EIR2|K7EIR2_HUMAN MICOS complex subunit MIC13 OS=Homo sapiens GN=C19orf70 PE=1 SV=1
C21orf33	sp|P30042|ES1_HUMAN ES1 protein homolog, mitochondrial OS=Homo sapiens GN=C21orf33 PE=1 SV=3
C2CD2	sp|Q9Y426|CU025_HUMAN C2 domain-containing protein 2 OS=Homo sapiens GN=C2CD2 PE=1 SV=2
CACNG6	sp|Q9BXT2|CCG6_HUMAN Voltage-dependent calcium channel gamma-6 subunit OS=Homo sapiens GN=CACNG6 PE=2 SV=1
CALB2	sp|P22676|CALB2_HUMAN Calretinin OS=Homo sapiens GN=CALB2 PE=2 SV=2
CAV1	sp|Q03135|CAV1_HUMAN Caveolin-1 OS=Homo sapiens GN=CAV1 PE=1 SV=4
CAV3	sp|P56539|CAV3_HUMAN Caveolin-3 OS=Homo sapiens GN=CAV3 PE=1 SV=1
CD47	sp|Q08722|CD47_HUMAN Leukocyte surface antigen CD47 OS=Homo sapiens GN=CD47 PE=1 SV=1
CDO1	sp|Q16878|CDO1_HUMAN Cysteine dioxygenase type 1 OS=Homo sapiens GN=CDO1 PE=1 SV=2
CEP290	sp|O15078|CE290_HUMAN Centrosomal protein of 290 kDa OS=Homo sapiens GN=CEP290 PE=1 SV=2
CEP83	sp|Q9Y592|CEP83_HUMAN Centrosomal protein of 83 kDa OS=Homo sapiens GN=CEP83 PE=1 SV=2
CFAP57	sp|Q96MR6|CFA57_HUMAN Cilia- and flagella-associated protein 57 OS=Homo sapiens GN=CFAP57 PE=2 SV=3
CHM	sp|P24386|RAE1_HUMAN Rab proteins geranylgeranyltransferase component A 1 OS=Homo sapiens GN=CHM PE=1 SV=3
CHML	sp|P26374|RAE2_HUMAN Rab proteins geranylgeranyltransferase component A 2 OS=Homo sapiens GN=CHML PE=1 SV=2
CHMP2A	sp|O43633|CHM2A_HUMAN Charged multivesicular body protein 2a OS=Homo sapiens GN=CHMP2A PE=1 SV=1
CHRND	sp|Q07001|ACHD_HUMAN Acetylcholine receptor subunit delta OS=Homo sapiens GN=CHRND PE=1 SV=1
CHST6	sp|Q9GZX3|CHST6_HUMAN Carbohydrate sulfotransferase 6 OS=Homo sapiens GN=CHST6 PE=1 SV=1
CIAPIN1	sp|Q6FI81|CPIN1_HUMAN Anamorsin OS=Homo sapiens GN=CIAPIN1 PE=1 SV=2
CINP	sp|Q9BW66|CINP_HUMAN Cyclin-dependent kinase 2-interacting protein OS=Homo sapiens GN=CINP PE=1 SV=1
CLCN3	sp|P51790|CLCN3_HUMAN H(+)/Cl(-) exchange transporter 3 OS=Homo sapiens GN=CLCN3 PE=1 SV=2
CLCN7	sp|P51798|CLCN7_HUMAN H(+)/Cl(-) exchange transporter 7 OS=Homo sapiens GN=CLCN7 PE=1 SV=2
CLPTM1	sp|O96005|CLPT1_HUMAN Cleft lip and palate transmembrane protein 1 OS=Homo sapiens GN=CLPTM1 PE=1 SV=1
COX6A1	sp|P12074|CX6A1_HUMAN Cytochrome c oxidase subunit 6A1, mitochondrial OS=Homo sapiens GN=COX6A1 PE=1 SV=4
COX7A2	sp|P14406|CX7A2_HUMAN Cytochrome c oxidase subunit 7A2, mitochondrial OS=Homo sapiens GN=COX7A2 PE=1 SV=1
COX7C	sp|P15954|COX7C_HUMAN Cytochrome c oxidase subunit 7C, mitochondrial OS=Homo sapiens GN=COX7C PE=1 SV=1
CPPED1	sp|Q9BRF8|CPPED_HUMAN Serine/threonine-protein phosphatase CPPED1 OS=Homo sapiens GN=CPPED1 PE=1 SV=3
CPT1B	sp|Q92523|CPT1B_HUMAN Carnitine O-palmitoyltransferase 1, muscle isoform OS=Homo sapiens GN=CPT1B PE=1 SV=2
CRABP1	sp|P29762|RABP1_HUMAN Cellular retinoic acid-binding protein 1 OS=Homo sapiens GN=CRABP1 PE=1 SV=2
CRABP2	sp|P29373|RABP2_HUMAN Cellular retinoic acid-binding protein 2 OS=Homo sapiens GN=CRABP2 PE=1 SV=2
CREG1	sp|O75629|CREG1_HUMAN Protein CREG1 OS=Homo sapiens GN=CREG1 PE=1 SV=1
CTSB	sp|P07858|CATB_HUMAN Cathepsin B OS=Homo sapiens GN=CTSB PE=1 SV=3
CTTN	sp|Q14247|SRC8_HUMAN Src substrate cortactin OS=Homo sapiens GN=CTTN PE=1 SV=2
CWC22	sp|Q9HCG8|CWC22_HUMAN Pre-mRNA-splicing factor CWC22 homolog OS=Homo sapiens GN=CWC22 PE=1 SV=3
CYLC1	sp|P35663|CYLC1_HUMAN Cylicin-1 OS=Homo sapiens GN=CYLC1 PE=2 SV=2
CYP1A1	sp|P04798|CP1A1_HUMAN Cytochrome P450 1A1 OS=Homo sapiens GN=CYP1A1 PE=1 SV=1
DCPS	sp|Q96C86|DCPS_HUMAN m7GpppX diphosphatase OS=Homo sapiens GN=DCPS PE=1 SV=2
DDX24	sp|Q9GZR7|DDX24_HUMAN ATP-dependent RNA helicase DDX24 OS=Homo sapiens GN=DDX24 PE=1 SV=1
DDX59	sp|Q5T1V6|DDX59_HUMAN Probable ATP-dependent RNA helicase DDX59 OS=Homo sapiens GN=DDX59 PE=1 SV=1
DENND1B	tr|X6RAS2|X6RAS2_HUMAN DENN domain-containing protein 1B (Fragment) OS=Homo sapiens GN=DENND1B PE=1 SV=1
DERL1	sp|Q9BUN8|DERL1_HUMAN Derlin-1 OS=Homo sapiens GN=DERL1 PE=1 SV=1
DHRS1	sp|Q96LJ7|DHRS1_HUMAN Dehydrogenase/reductase SDR family member 1 OS=Homo sapiens GN=DHRS1 PE=1 SV=1
DHTKD1	sp|Q96HY7|DHTK1_HUMAN Probable 2-oxoglutarate dehydrogenase E1 component DHKTD1, mitochondrial OS=Homo sapiens GN=DHTKD1 PE=1 SV=2
DIP2C	sp|Q9Y2E4|DIP2C_HUMAN Disco-interacting protein 2 homolog C OS=Homo sapiens GN=DIP2C PE=1 SV=2
DLST	sp|P36957|ODO2_HUMAN Dihydrolipoyllysine-residue succinyltransferase component of 2-oxoglutarate dehydrogenase complex, mitochondrial OS=Homo sapiens GN=DLST PE=1 SV=4
DNAJA4	sp|Q8WW22|DNJA4_HUMAN DnaJ homolog subfamily A member 4 OS=Homo sapiens GN=DNAJA4 PE=1 SV=1
DNAJC5	sp|Q9H3Z4|DNJC5_HUMAN DnaJ homolog subfamily C member 5 OS=Homo sapiens GN=DNAJC5 PE=1 SV=1
DPM1	sp|O60762|DPM1_HUMAN Dolichol-phosphate mannosyltransferase subunit 1 OS=Homo sapiens GN=DPM1 PE=1 SV=1
DPYSL5	sp|Q9BPU6|DPYL5_HUMAN Dihydropyrimidinase-related protein 5 OS=Homo sapiens GN=DPYSL5 PE=1 SV=1
DYNC2H1	sp|Q8NCM8|DYHC2_HUMAN Cytoplasmic dynein 2 heavy chain 1 OS=Homo sapiens GN=DYNC2H1 PE=1 SV=4
DYSF	sp|O75923|DYSF_HUMAN Dysferlin OS=Homo sapiens GN=DYSF PE=1 SV=1
ECI2	sp|O75521|ECI2_HUMAN Enoyl-CoA delta isomerase 2, mitochondrial OS=Homo sapiens GN=ECI2 PE=1 SV=4
EFHD2	sp|Q96C19|EFHD2_HUMAN EF-hand domain-containing protein D2 OS=Homo sapiens GN=EFHD2 PE=1 SV=1
EGFR	sp|P00533|EGFR_HUMAN Epidermal growth factor receptor OS=Homo sapiens GN=EGFR PE=1 SV=2
EPS15	sp|P42566|EPS15_HUMAN Epidermal growth factor receptor substrate 15 OS=Homo sapiens GN=EPS15 PE=1 SV=2
ERAP1	sp|Q9NZ08|ERAP1_HUMAN Endoplasmic reticulum aminopeptidase 1 OS=Homo sapiens GN=ERAP1 PE=1 SV=3
ERCC2	sp|P18074|ERCC2_HUMAN TFIIH basal transcription factor complex helicase XPD subunit OS=Homo sapiens GN=ERCC2 PE=1 SV=1
ERGIC2	sp|Q96RQ1|ERGI2_HUMAN Endoplasmic reticulum-Golgi intermediate compartment protein 2 OS=Homo sapiens GN=ERGIC2 PE=1 SV=2
ETHE1	sp|O95571|ETHE1_HUMAN Persulfide dioxygenase ETHE1, mitochondrial OS=Homo sapiens GN=ETHE1 PE=1 SV=2
EXOSC7	sp|Q15024|EXOS7_HUMAN Exosome complex component RRP42 OS=Homo sapiens GN=EXOSC7 PE=1 SV=3
FAH	sp|P16930|FAAA_HUMAN Fumarylacetoacetase OS=Homo sapiens GN=FAH PE=1 SV=2
FAM13C	sp|Q8NE31|FA13C_HUMAN Protein FAM13C OS=Homo sapiens GN=FAM13C PE=1 SV=2
FAM81A	sp|Q8TBF8|FA81A_HUMAN Protein FAM81A OS=Homo sapiens GN=FAM81A PE=2 SV=3
FAM84B	sp|Q96KN1|FA84B_HUMAN Protein FAM84B OS=Homo sapiens GN=FAM84B PE=1 SV=1
FECH	sp|P22830|HEMH_HUMAN Ferrochelatase, mitochondrial OS=Homo sapiens GN=FECH PE=1 SV=2
FILIP1	sp|Q7Z7B0|FLIP1_HUMAN Filamin-A-interacting protein 1 OS=Homo sapiens GN=FILIP1 PE=1 SV=1
FKBP2	sp|P26885|FKBP2_HUMAN Peptidyl-prolyl cis-trans isomerase FKBP2 OS=Homo sapiens GN=FKBP2 PE=1 SV=2
FRYL	sp|O94915|FRYL_HUMAN Protein furry homolog-like OS=Homo sapiens GN=FRYL PE=1 SV=2
FSIP2	sp|Q5CZC0|FSIP2_HUMAN Fibrous sheath-interacting protein 2 OS=Homo sapiens GN=FSIP2 PE=2 SV=4
G6PC3	sp|Q9BUM1|G6PC3_HUMAN Glucose-6-phosphatase 3 OS=Homo sapiens GN=G6PC3 PE=1 SV=2
GDPD3	sp|Q7L5L3|GDPD3_HUMAN Glycerophosphodiester phosphodiesterase domain-containing protein 3 OS=Homo sapiens GN=GDPD3 PE=2 SV=3
GEMIN5	sp|Q8TEQ6|GEMI5_HUMAN Gem-associated protein 5 OS=Homo sapiens GN=GEMIN5 PE=1 SV=3
GET4	sp|Q7L5D6|GET4_HUMAN Golgi to ER traffic protein 4 homolog OS=Homo sapiens GN=GET4 PE=1 SV=1
GGA2	sp|Q9UJY4|GGA2_HUMAN ADP-ribosylation factor-binding protein GGA2 OS=Homo sapiens GN=GGA2 PE=1 SV=3
GLG1	sp|Q92896|GSLG1_HUMAN Golgi apparatus protein 1 OS=Homo sapiens GN=GLG1 PE=1 SV=2
GM2A	sp|P17900|SAP3_HUMAN Ganglioside GM2 activator OS=Homo sapiens GN=GM2A PE=1 SV=4
GOLGA4	sp|Q13439|GOGA4_HUMAN Golgin subfamily A member 4 OS=Homo sapiens GN=GOLGA4 PE=1 SV=1
GPAA1	sp|O43292|GPAA1_HUMAN Glycosylphosphatidylinositol anchor attachment 1 protein OS=Homo sapiens GN=GPAA1 PE=1 SV=3
GPX4	sp|P36969|GPX4_HUMAN Phospholipid hydroperoxide glutathione peroxidase, mitochondrial OS=Homo sapiens GN=GPX4 PE=1 SV=3
GRID1	sp|Q9ULK0|GRID1_HUMAN Glutamate receptor ionotropic, delta-1 OS=Homo sapiens GN=GRID1 PE=2 SV=2
GSN	sp|P06396|GELS_HUMAN Gelsolin OS=Homo sapiens GN=GSN PE=1 SV=1
GTF2A1	sp|P52655|TF2AA_HUMAN Transcription initiation factor IIA subunit 1 OS=Homo sapiens GN=GTF2A1 PE=1 SV=1
GTF2F2	sp|P13984|T2FB_HUMAN General transcription factor IIF subunit 2 OS=Homo sapiens GN=GTF2F2 PE=1 SV=2
GTF2IRD2	sp|Q86UP8|GTD2A_HUMAN General transcription factor II-I repeat domain-containing protein 2A OS=Homo sapiens GN=GTF2IRD2 PE=1 SV=2
GTF2IRD2B	sp|Q6EKJ0|GTD2B_HUMAN General transcription factor II-I repeat domain-containing protein 2B OS=Homo sapiens GN=GTF2IRD2B PE=1 SV=1
GTF3C4	sp|Q9UKN8|TF3C4_HUMAN General transcription factor 3C polypeptide 4 OS=Homo sapiens GN=GTF3C4 PE=1 SV=2
GTPBP3	sp|Q969Y2|GTPB3_HUMAN tRNA modification GTPase GTPBP3, mitochondrial OS=Homo sapiens GN=GTPBP3 PE=1 SV=2
GUK1	sp|Q16774|KGUA_HUMAN Guanylate kinase OS=Homo sapiens GN=GUK1 PE=1 SV=2
HARS2	sp|P49590|SYHM_HUMAN Probable histidine--tRNA ligase, mitochondrial OS=Homo sapiens GN=HARS2 PE=1 SV=1
HDGFRP2	sp|Q7Z4V5|HDGR2_HUMAN Hepatoma-derived growth factor-related protein 2 OS=Homo sapiens GN=HDGFRP2 PE=1 SV=1
HIBCH	sp|Q6NVY1|HIBCH_HUMAN 3-hydroxyisobutyryl-CoA hydrolase, mitochondrial OS=Homo sapiens GN=HIBCH PE=1 SV=2
HKDC1	sp|Q2TB90|HKDC1_HUMAN Putative hexokinase HKDC1 OS=Homo sapiens GN=HKDC1 PE=1 SV=3
HLA-B	sp|P01889|1B07_HUMAN HLA class I histocompatibility antigen, B-7 alpha chain OS=Homo sapiens GN=HLA-B PE=1 SV=3
HLA-C	sp|P30499|1C01_HUMAN HLA class I histocompatibility antigen, Cw-1 alpha chain OS=Homo sapiens GN=HLA-C PE=1 SV=1
HLA-E	sp|P13747|HLAE_HUMAN HLA class I histocompatibility antigen, alpha chain E OS=Homo sapiens GN=HLA-E PE=1 SV=3
HMGCR	sp|P04035|HMDH_HUMAN 3-hydroxy-3-methylglutaryl-coenzyme A reductase OS=Homo sapiens GN=HMGCR PE=1 SV=1
HMOX1	sp|P09601|HMOX1_HUMAN Heme oxygenase 1 OS=Homo sapiens GN=HMOX1 PE=1 SV=1
HPSE	sp|Q9Y251|HPSE_HUMAN Heparanase OS=Homo sapiens GN=HPSE PE=1 SV=2
HSD17B2	sp|P37059|DHB2_HUMAN Estradiol 17-beta-dehydrogenase 2 OS=Homo sapiens GN=HSD17B2 PE=1 SV=1
HTRA2	sp|O43464|HTRA2_HUMAN Serine protease HTRA2, mitochondrial OS=Homo sapiens GN=HTRA2 PE=1 SV=2
HTRA3	sp|P83110|HTRA3_HUMAN Serine protease HTRA3 OS=Homo sapiens GN=HTRA3 PE=1 SV=2
IFI16	sp|Q16666|IF16_HUMAN Gamma-interferon-inducible protein 16 OS=Homo sapiens GN=IFI16 PE=1 SV=3
IGF2BP1	sp|Q9NZI8|IF2B1_HUMAN Insulin-like growth factor 2 mRNA-binding protein 1 OS=Homo sapiens GN=IGF2BP1 PE=1 SV=2
IMPA1	sp|P29218|IMPA1_HUMAN Inositol monophosphatase 1 OS=Homo sapiens GN=IMPA1 PE=1 SV=1
IMPACT	sp|Q9P2X3|IMPCT_HUMAN Protein IMPACT OS=Homo sapiens GN=IMPACT PE=1 SV=2
INF2	sp|Q27J81|INF2_HUMAN Inverted formin-2 OS=Homo sapiens GN=INF2 PE=1 SV=2
ISCU	sp|Q9H1K1|ISCU_HUMAN Iron-sulfur cluster assembly enzyme ISCU, mitochondrial OS=Homo sapiens GN=ISCU PE=1 SV=2
ITGA2	sp|P17301|ITA2_HUMAN Integrin alpha-2 OS=Homo sapiens GN=ITGA2 PE=1 SV=1
ITGA3	sp|P26006|ITA3_HUMAN Integrin alpha-3 OS=Homo sapiens GN=ITGA3 PE=1 SV=5
ITPRIP	sp|Q8IWB1|IPRI_HUMAN Inositol 1,4,5-trisphosphate receptor-interacting protein OS=Homo sapiens GN=ITPRIP PE=1 SV=1
KMT2D	sp|O14686|KMT2D_HUMAN Histone-lysine N-methyltransferase 2D OS=Homo sapiens GN=KMT2D PE=1 SV=2
KPRP	sp|Q5T749|KPRP_HUMAN Keratinocyte proline-rich protein OS=Homo sapiens GN=KPRP PE=1 SV=1
KRT82	sp|Q9NSB4|KRT82_HUMAN Keratin, type II cuticular Hb2 OS=Homo sapiens GN=KRT82 PE=3 SV=3
KRTCAP2	sp|Q8N6L1|KTAP2_HUMAN Keratinocyte-associated protein 2 OS=Homo sapiens GN=KRTCAP2 PE=1 SV=2
LACTB	sp|P83111|LACTB_HUMAN Serine beta-lactamase-like protein LACTB, mitochondrial OS=Homo sapiens GN=LACTB PE=1 SV=2
LAMB1	sp|P07942|LAMB1_HUMAN Laminin subunit beta-1 OS=Homo sapiens GN=LAMB1 PE=1 SV=2
LAMB4	sp|A4D0S4|LAMB4_HUMAN Laminin subunit beta-4 OS=Homo sapiens GN=LAMB4 PE=2 SV=1
LAMC1	sp|P11047|LAMC1_HUMAN Laminin subunit gamma-1 OS=Homo sapiens GN=LAMC1 PE=1 SV=3
LAMC2	sp|Q13753|LAMC2_HUMAN Laminin subunit gamma-2 OS=Homo sapiens GN=LAMC2 PE=1 SV=2
LAMTOR2	sp|Q9Y2Q5|LTOR2_HUMAN Ragulator complex protein LAMTOR2 OS=Homo sapiens GN=LAMTOR2 PE=1 SV=1
LCN6	tr|K7ERN5|K7ERN5_HUMAN Epididymal-specific lipocalin-6 OS=Homo sapiens GN=LCN6 PE=4 SV=1
LDHAL6B	sp|Q9BYZ2|LDH6B_HUMAN L-lactate dehydrogenase A-like 6B OS=Homo sapiens GN=LDHAL6B PE=1 SV=3
LGALS3BP	sp|Q08380|LG3BP_HUMAN Galectin-3-binding protein OS=Homo sapiens GN=LGALS3BP PE=1 SV=1
LOC102724023	tr|A0A096LP12|A0A096LP12_HUMAN ES1 protein homolog, mitochondrial (Fragment) OS=Homo sapiens GN=LOC102724023 PE=1 SV=2
LRRC57	sp|Q8N9N7|LRC57_HUMAN Leucine-rich repeat-containing protein 57 OS=Homo sapiens GN=LRRC57 PE=1 SV=1
LSM5	sp|Q9Y4Y9|LSM5_HUMAN U6 snRNA-associated Sm-like protein LSm5 OS=Homo sapiens GN=LSM5 PE=1 SV=3
LSM6	sp|P62312|LSM6_HUMAN U6 snRNA-associated Sm-like protein LSm6 OS=Homo sapiens GN=LSM6 PE=1 SV=1
LSS	sp|P48449|ERG7_HUMAN Lanosterol synthase OS=Homo sapiens GN=LSS PE=1 SV=1
LYSMD2	sp|Q8IV50|LYSM2_HUMAN LysM and putative peptidoglycan-binding domain-containing protein 2 OS=Homo sapiens GN=LYSMD2 PE=1 SV=1
MAN2A1	sp|Q16706|MA2A1_HUMAN Alpha-mannosidase 2 OS=Homo sapiens GN=MAN2A1 PE=1 SV=2
MAPK4	sp|P31152|MK04_HUMAN Mitogen-activated protein kinase 4 OS=Homo sapiens GN=MAPK4 PE=1 SV=2
MAPK6	sp|Q16659|MK06_HUMAN Mitogen-activated protein kinase 6 OS=Homo sapiens GN=MAPK6 PE=1 SV=1
MAX	sp|P61244|MAX_HUMAN Protein max OS=Homo sapiens GN=MAX PE=1 SV=1
MBD1	sp|Q9UIS9|MBD1_HUMAN Methyl-CpG-binding domain protein 1 OS=Homo sapiens GN=MBD1 PE=1 SV=2
MBTD1	sp|Q05BQ5|MBTD1_HUMAN MBT domain-containing protein 1 OS=Homo sapiens GN=MBTD1 PE=1 SV=2
ME3	sp|Q16798|MAON_HUMAN NADP-dependent malic enzyme, mitochondrial OS=Homo sapiens GN=ME3 PE=2 SV=2
MEMO1	sp|Q9Y316|MEMO1_HUMAN Protein MEMO1 OS=Homo sapiens GN=MEMO1 PE=1 SV=1
MEPCE	sp|Q7L2J0|MEPCE_HUMAN 7SK snRNA methylphosphate capping enzyme OS=Homo sapiens GN=MEPCE PE=1 SV=1
METTL16	sp|Q86W50|MET16_HUMAN Methyltransferase-like protein 16 OS=Homo sapiens GN=METTL16 PE=1 SV=2
MGLL	sp|Q99685|MGLL_HUMAN Monoglyceride lipase OS=Homo sapiens GN=MGLL PE=1 SV=2
MGST1	sp|P10620|MGST1_HUMAN Microsomal glutathione S-transferase 1 OS=Homo sapiens GN=MGST1 PE=1 SV=1
MGST3	sp|O14880|MGST3_HUMAN Microsomal glutathione S-transferase 3 OS=Homo sapiens GN=MGST3 PE=1 SV=1
MIC13	sp|Q5XKP0|MIC13_HUMAN MICOS complex subunit MIC13 OS=Homo sapiens GN=MIC13 PE=1 SV=1
MLH1	sp|P40692|MLH1_HUMAN DNA mismatch repair protein Mlh1 OS=Homo sapiens GN=MLH1 PE=1 SV=1
MRFAP1	sp|Q9Y605|MOFA1_HUMAN MORF4 family-associated protein 1 OS=Homo sapiens GN=MRFAP1 PE=1 SV=1
MRPL18	sp|Q9H0U6|RM18_HUMAN 39S ribosomal protein L18, mitochondrial OS=Homo sapiens GN=MRPL18 PE=1 SV=1
MRPL22	sp|Q9NWU5|RM22_HUMAN 39S ribosomal protein L22, mitochondrial OS=Homo sapiens GN=MRPL22 PE=1 SV=1
MRPL48	sp|Q96GC5|RM48_HUMAN 39S ribosomal protein L48, mitochondrial OS=Homo sapiens GN=MRPL48 PE=1 SV=2
MRPS36	sp|P82909|RT36_HUMAN 28S ribosomal protein S36, mitochondrial OS=Homo sapiens GN=MRPS36 PE=1 SV=2
MSMO1	sp|Q15800|MSMO1_HUMAN Methylsterol monooxygenase 1 OS=Homo sapiens GN=MSMO1 PE=1 SV=1
MTX1	sp|Q13505|MTX1_HUMAN Metaxin-1 OS=Homo sapiens GN=MTX1 PE=1 SV=2
MYO5C	sp|Q9NQX4|MYO5C_HUMAN Unconventional myosin-Vc OS=Homo sapiens GN=MYO5C PE=1 SV=2
MYO9B	sp|Q13459|MYO9B_HUMAN Unconventional myosin-IXb OS=Homo sapiens GN=MYO9B PE=1 SV=3
NAE1	sp|Q13564|ULA1_HUMAN NEDD8-activating enzyme E1 regulatory subunit OS=Homo sapiens GN=NAE1 PE=1 SV=1
NBAS	sp|A2RRP1|NBAS_HUMAN Neuroblastoma-amplified sequence OS=Homo sapiens GN=NBAS PE=1 SV=2
NBR1	sp|Q14596|NBR1_HUMAN Next to BRCA1 gene 1 protein OS=Homo sapiens GN=NBR1 PE=1 SV=3
NCAPD2	sp|Q15021|CND1_HUMAN Condensin complex subunit 1 OS=Homo sapiens GN=NCAPD2 PE=1 SV=3
NCAPD3	sp|P42695|CNDD3_HUMAN Condensin-2 complex subunit D3 OS=Homo sapiens GN=NCAPD3 PE=1 SV=2
NCF1	sp|P14598|NCF1_HUMAN Neutrophil cytosol factor 1 OS=Homo sapiens GN=NCF1 PE=1 SV=3
NCF1B	sp|A6NI72|NCF1B_HUMAN Putative neutrophil cytosol factor 1B OS=Homo sapiens GN=NCF1B PE=5 SV=2
NCF1C	sp|A8MVU1|NCF1C_HUMAN Putative neutrophil cytosol factor 1C OS=Homo sapiens GN=NCF1C PE=5 SV=1
NELFCD	sp|Q8IXH7|NELFD_HUMAN Negative elongation factor C/D OS=Homo sapiens GN=NELFCD PE=1 SV=2
NEURL1	sp|O76050|NEUL1_HUMAN E3 ubiquitin-protein ligase NEURL1 OS=Homo sapiens GN=NEURL1 PE=2 SV=1
NIPSNAP1	sp|Q9BPW8|NIPS1_HUMAN Protein NipSnap homolog 1 OS=Homo sapiens GN=NIPSNAP1 PE=1 SV=1
NKTR	sp|P30414|NKTR_HUMAN NK-tumor recognition protein OS=Homo sapiens GN=NKTR PE=1 SV=2
NMD3	sp|Q96D46|NMD3_HUMAN 60S ribosomal export protein NMD3 OS=Homo sapiens GN=NMD3 PE=1 SV=1
NMT2	sp|O60551|NMT2_HUMAN Glycylpeptide N-tetradecanoyltransferase 2 OS=Homo sapiens GN=NMT2 PE=1 SV=1
NPC2	sp|P61916|NPC2_HUMAN Epididymal secretory protein E1 OS=Homo sapiens GN=NPC2 PE=1 SV=1
NUBPL	sp|Q8TB37|NUBPL_HUMAN Iron-sulfur protein NUBPL OS=Homo sapiens GN=NUBPL PE=1 SV=3
NUDT19	sp|A8MXV4|NUD19_HUMAN Nucleoside diphosphate-linked moiety X motif 19 OS=Homo sapiens GN=NUDT19 PE=1 SV=1
OR5AL1	sp|P0C617|O5AL1_HUMAN Olfactory receptor 5AL1 OS=Homo sapiens GN=OR5AL1 PE=3 SV=1
OXCT1	sp|P55809|SCOT1_HUMAN Succinyl-CoA:3-ketoacid coenzyme A transferase 1, mitochondrial OS=Homo sapiens GN=OXCT1 PE=1 SV=1
PABPC1L2A	sp|Q5JQF8|PAP1M_HUMAN Polyadenylate-binding protein 1-like 2 OS=Homo sapiens GN=PABPC1L2A PE=2 SV=1
PANK4	sp|Q9NVE7|PANK4_HUMAN Pantothenate kinase 4 OS=Homo sapiens GN=PANK4 PE=1 SV=1
PARN	sp|O95453|PARN_HUMAN Poly(A)-specific ribonuclease PARN OS=Homo sapiens GN=PARN PE=1 SV=1
PARP12	sp|Q9H0J9|PAR12_HUMAN Poly [ADP-ribose] polymerase 12 OS=Homo sapiens GN=PARP12 PE=1 SV=1
PBDC1	sp|Q9BVG4|PBDC1_HUMAN Protein PBDC1 OS=Homo sapiens GN=PBDC1 PE=1 SV=1
PCDHAC2	sp|Q9Y5I4|PCDC2_HUMAN Protocadherin alpha-C2 OS=Homo sapiens GN=PCDHAC2 PE=2 SV=1
PCLO	sp|Q9Y6V0|PCLO_HUMAN Protein piccolo OS=Homo sapiens GN=PCLO PE=1 SV=4
PDIP46	tr|Q6R954|Q6R954_HUMAN Polymerase delta interacting protein 46 OS=Homo sapiens GN=PDIP46 PE=1 SV=1
PFAS	sp|O15067|PUR4_HUMAN Phosphoribosylformylglycinamidine synthase OS=Homo sapiens GN=PFAS PE=1 SV=4
PHF2	sp|O75151|PHF2_HUMAN Lysine-specific demethylase PHF2 OS=Homo sapiens GN=PHF2 PE=1 SV=4
PHPT1	sp|Q9NRX4|PHP14_HUMAN 14 kDa phosphohistidine phosphatase OS=Homo sapiens GN=PHPT1 PE=1 SV=1
PIK3C3	sp|Q8NEB9|PK3C3_HUMAN Phosphatidylinositol 3-kinase catalytic subunit type 3 OS=Homo sapiens GN=PIK3C3 PE=1 SV=1
PIK3CG	sp|P48736|PK3CG_HUMAN Phosphatidylinositol 4,5-bisphosphate 3-kinase catalytic subunit gamma isoform OS=Homo sapiens GN=PIK3CG PE=1 SV=3
PKP1	sp|Q13835|PKP1_HUMAN Plakophilin-1 OS=Homo sapiens GN=PKP1 PE=1 SV=2
PLEKHF2	sp|Q9H8W4|PKHF2_HUMAN Pleckstrin homology domain-containing family F member 2 OS=Homo sapiens GN=PLEKHF2 PE=1 SV=1
PLXDC2	sp|Q6UX71|PXDC2_HUMAN Plexin domain-containing protein 2 OS=Homo sapiens GN=PLXDC2 PE=1 SV=1
PNPLA6	sp|Q8IY17|PLPL6_HUMAN Neuropathy target esterase OS=Homo sapiens GN=PNPLA6 PE=1 SV=2
POLR2L	sp|P62875|RPAB5_HUMAN DNA-directed RNA polymerases I, II, and III subunit RPABC5 OS=Homo sapiens GN=POLR2L PE=1 SV=1
POLR3F	sp|Q9H1D9|RPC6_HUMAN DNA-directed RNA polymerase III subunit RPC6 OS=Homo sapiens GN=POLR3F PE=1 SV=1
PPAN	sp|Q9NQ55|SSF1_HUMAN Suppressor of SWI4 1 homolog OS=Homo sapiens GN=PPAN PE=2 SV=1
PPAN-P2RY11	tr|A0A0B4J1V8|A0A0B4J1V8_HUMAN HCG2039996 OS=Homo sapiens GN=PPAN-P2RY11 PE=3 SV=1
PPIL3	sp|Q9H2H8|PPIL3_HUMAN Peptidyl-prolyl cis-trans isomerase-like 3 OS=Homo sapiens GN=PPIL3 PE=1 SV=1
PPP1R26	sp|Q5T8A7|PPR26_HUMAN Protein phosphatase 1 regulatory subunit 26 OS=Homo sapiens GN=PPP1R26 PE=1 SV=1
PPP2R2C	sp|Q9Y2T4|2ABG_HUMAN Serine/threonine-protein phosphatase 2A 55 kDa regulatory subunit B gamma isoform OS=Homo sapiens GN=PPP2R2C PE=1 SV=4
PPP5D1	sp|E7EU14|PP5D1_HUMAN Protein PPP5D1 OS=Homo sapiens GN=PPP5D1 PE=2 SV=2
PPP6C	sp|O00743|PPP6_HUMAN Serine/threonine-protein phosphatase 6 catalytic subunit OS=Homo sapiens GN=PPP6C PE=1 SV=1
PRCC	sp|Q92733|PRCC_HUMAN Proline-rich protein PRCC OS=Homo sapiens GN=PRCC PE=1 SV=1
PRKAG1	sp|P54619|AAKG1_HUMAN 5'-AMP-activated protein kinase subunit gamma-1 OS=Homo sapiens GN=PRKAG1 PE=1 SV=1
PRKAR2A	sp|P13861|KAP2_HUMAN cAMP-dependent protein kinase type II-alpha regulatory subunit OS=Homo sapiens GN=PRKAR2A PE=1 SV=2
PSM8	tr|X5D2R7|X5D2R7_HUMAN Proteasome subunit beta type OS=Homo sapiens GN=PSM8 PE=1 SV=1
PSMB10	sp|P40306|PSB10_HUMAN Proteasome subunit beta type-10 OS=Homo sapiens GN=PSMB10 PE=1 SV=1
PSMB7	sp|Q99436|PSB7_HUMAN Proteasome subunit beta type-7 OS=Homo sapiens GN=PSMB7 PE=1 SV=1
PSMB8	sp|P28062|PSB8_HUMAN Proteasome subunit beta type-8 OS=Homo sapiens GN=PSMB8 PE=1 SV=3
PTK2B	sp|Q14289|FAK2_HUMAN Protein-tyrosine kinase 2-beta OS=Homo sapiens GN=PTK2B PE=1 SV=2
PUM3	tr|S4R3K8|S4R3K8_HUMAN Protein PUM3 (Fragment) OS=Homo sapiens GN=PUM3 PE=1 SV=1
PWP2	sp|Q15269|PWP2_HUMAN Periodic tryptophan protein 2 homolog OS=Homo sapiens GN=PWP2 PE=2 SV=2
QDPR	sp|P09417|DHPR_HUMAN Dihydropteridine reductase OS=Homo sapiens GN=QDPR PE=1 SV=2
QKI	sp|Q96PU8|QKI_HUMAN Protein quaking OS=Homo sapiens GN=QKI PE=1 SV=1
RAB34	sp|Q9BZG1|RAB34_HUMAN Ras-related protein Rab-34 OS=Homo sapiens GN=RAB34 PE=1 SV=1
RAB3GAP2	sp|Q9H2M9|RBGPR_HUMAN Rab3 GTPase-activating protein non-catalytic subunit OS=Homo sapiens GN=RAB3GAP2 PE=1 SV=1
RAB9A	sp|P51151|RAB9A_HUMAN Ras-related protein Rab-9A OS=Homo sapiens GN=RAB9A PE=1 SV=1
RABGAP1	sp|Q9Y3P9|RBGP1_HUMAN Rab GTPase-activating protein 1 OS=Homo sapiens GN=RABGAP1 PE=1 SV=3
RAD23A	sp|P54725|RD23A_HUMAN UV excision repair protein RAD23 homolog A OS=Homo sapiens GN=RAD23A PE=1 SV=1
RAPH1	sp|Q70E73|RAPH1_HUMAN Ras-associated and pleckstrin homology domains-containing protein 1 OS=Homo sapiens GN=RAPH1 PE=1 SV=3
RASA1	sp|P20936|RASA1_HUMAN Ras GTPase-activating protein 1 OS=Homo sapiens GN=RASA1 PE=1 SV=1
RBM15B	sp|Q8NDT2|RB15B_HUMAN Putative RNA-binding protein 15B OS=Homo sapiens GN=RBM15B PE=1 SV=3
REXO4	sp|Q9GZR2|REXO4_HUMAN RNA exonuclease 4 OS=Homo sapiens GN=REXO4 PE=1 SV=2
RGS1	sp|Q08116|RGS1_HUMAN Regulator of G-protein signaling 1 OS=Homo sapiens GN=RGS1 PE=1 SV=3
RNF121	sp|Q9H920|RN121_HUMAN RING finger protein 121 OS=Homo sapiens GN=RNF121 PE=1 SV=1
RPAP2	sp|Q8IXW5|RPAP2_HUMAN Putative RNA polymerase II subunit B1 CTD phosphatase RPAP2 OS=Homo sapiens GN=RPAP2 PE=1 SV=1
RPF2	sp|Q9H7B2|RPF2_HUMAN Ribosome production factor 2 homolog OS=Homo sapiens GN=RPF2 PE=1 SV=2
RPRD1B	sp|Q9NQG5|RPR1B_HUMAN Regulation of nuclear pre-mRNA domain-containing protein 1B OS=Homo sapiens GN=RPRD1B PE=1 SV=1
RPUSD2	sp|Q8IZ73|RUSD2_HUMAN RNA pseudouridylate synthase domain-containing protein 2 OS=Homo sapiens GN=RPUSD2 PE=1 SV=2
RSL24D1	sp|Q9UHA3|RLP24_HUMAN Probable ribosome biogenesis protein RLP24 OS=Homo sapiens GN=RSL24D1 PE=1 SV=1
S100A13	sp|Q99584|S10AD_HUMAN Protein S100-A13 OS=Homo sapiens GN=S100A13 PE=1 SV=1
S100A2	tr|Q5RHS7|Q5RHS7_HUMAN Protein S100-A2 OS=Homo sapiens GN=S100A2 PE=1 SV=2
S100A8	sp|P05109|S10A8_HUMAN Protein S100-A8 OS=Homo sapiens GN=S100A8 PE=1 SV=1
S100A9	sp|P06702|S10A9_HUMAN Protein S100-A9 OS=Homo sapiens GN=S100A9 PE=1 SV=1
SAP18	sp|O00422|SAP18_HUMAN Histone deacetylase complex subunit SAP18 OS=Homo sapiens GN=SAP18 PE=1 SV=1
SCD	sp|O00767|ACOD_HUMAN Acyl-CoA desaturase OS=Homo sapiens GN=SCD PE=1 SV=2
SCIN	sp|Q9Y6U3|ADSV_HUMAN Adseverin OS=Homo sapiens GN=SCIN PE=1 SV=4
SDF2	sp|Q99470|SDF2_HUMAN Stromal cell-derived factor 2 OS=Homo sapiens GN=SDF2 PE=1 SV=2
SEC31A	sp|O94979|SC31A_HUMAN Protein transport protein Sec31A OS=Homo sapiens GN=SEC31A PE=1 SV=3
SEC61A1	sp|P61619|S61A1_HUMAN Protein transport protein Sec61 subunit alpha isoform 1 OS=Homo sapiens GN=SEC61A1 PE=1 SV=2
SEC61A2	sp|Q9H9S3|S61A2_HUMAN Protein transport protein Sec61 subunit alpha isoform 2 OS=Homo sapiens GN=SEC61A2 PE=2 SV=3
SEC61G	sp|P60059|SC61G_HUMAN Protein transport protein Sec61 subunit gamma OS=Homo sapiens GN=SEC61G PE=1 SV=1
SERPINB5	sp|P36952|SPB5_HUMAN Serpin B5 OS=Homo sapiens GN=SERPINB5 PE=1 SV=2
SERPINB7	sp|O75635|SPB7_HUMAN Serpin B7 OS=Homo sapiens GN=SERPINB7 PE=1 SV=1
SETX	sp|Q7Z333|SETX_HUMAN Probable helicase senataxin OS=Homo sapiens GN=SETX PE=1 SV=4
SIL1	sp|Q9H173|SIL1_HUMAN Nucleotide exchange factor SIL1 OS=Homo sapiens GN=SIL1 PE=1 SV=1
SLC11A2	sp|P49281|NRAM2_HUMAN Natural resistance-associated macrophage protein 2 OS=Homo sapiens GN=SLC11A2 PE=1 SV=2
SLC16A3	sp|O15427|MOT4_HUMAN Monocarboxylate transporter 4 OS=Homo sapiens GN=SLC16A3 PE=1 SV=1
SLC22A15	sp|Q8IZD6|S22AF_HUMAN Solute carrier family 22 member 15 OS=Homo sapiens GN=SLC22A15 PE=2 SV=1
SLC27A2	sp|O14975|S27A2_HUMAN Very long-chain acyl-CoA synthetase OS=Homo sapiens GN=SLC27A2 PE=1 SV=2
SLC4A7	sp|Q9Y6M7|S4A7_HUMAN Sodium bicarbonate cotransporter 3 OS=Homo sapiens GN=SLC4A7 PE=1 SV=2
SMAD1	sp|Q15797|SMAD1_HUMAN Mothers against decapentaplegic homolog 1 OS=Homo sapiens GN=SMAD1 PE=1 SV=1
SMAD2	sp|Q15796|SMAD2_HUMAN Mothers against decapentaplegic homolog 2 OS=Homo sapiens GN=SMAD2 PE=1 SV=1
SMAD3	sp|P84022|SMAD3_HUMAN Mothers against decapentaplegic homolog 3 OS=Homo sapiens GN=SMAD3 PE=1 SV=1
SMAD5	sp|Q99717|SMAD5_HUMAN Mothers against decapentaplegic homolog 5 OS=Homo sapiens GN=SMAD5 PE=1 SV=1
SMAD9	sp|O15198|SMAD9_HUMAN Mothers against decapentaplegic homolog 9 OS=Homo sapiens GN=SMAD9 PE=1 SV=1
SMG1	sp|Q96Q15|SMG1_HUMAN Serine/threonine-protein kinase SMG1 OS=Homo sapiens GN=SMG1 PE=1 SV=3
SMN1	sp|Q16637|SMN_HUMAN Survival motor neuron protein OS=Homo sapiens GN=SMN1 PE=1 SV=1
SMPD4	sp|Q9NXE4|NSMA3_HUMAN Sphingomyelin phosphodiesterase 4 OS=Homo sapiens GN=SMPD4 PE=1 SV=2
SNAP47	sp|Q5SQN1|SNP47_HUMAN Synaptosomal-associated protein 47 OS=Homo sapiens GN=SNAP47 PE=1 SV=3
SNCG	sp|O76070|SYUG_HUMAN Gamma-synuclein OS=Homo sapiens GN=SNCG PE=1 SV=2
SNX1	sp|Q13596|SNX1_HUMAN Sorting nexin-1 OS=Homo sapiens GN=SNX1 PE=1 SV=3
SOD2	sp|P04179|SODM_HUMAN Superoxide dismutase [Mn], mitochondrial OS=Homo sapiens GN=SOD2 PE=1 SV=2
SON	sp|P18583|SON_HUMAN Protein SON OS=Homo sapiens GN=SON PE=1 SV=4
SPCS3	sp|P61009|SPCS3_HUMAN Signal peptidase complex subunit 3 OS=Homo sapiens GN=SPCS3 PE=1 SV=1
SPDL1	sp|Q96EA4|SPDLY_HUMAN Protein Spindly OS=Homo sapiens GN=SPDL1 PE=1 SV=2
SPTY2D1	sp|Q68D10|SPT2_HUMAN Protein SPT2 homolog OS=Homo sapiens GN=SPTY2D1 PE=1 SV=3
SQSTM1	sp|Q13501|SQSTM_HUMAN Sequestosome-1 OS=Homo sapiens GN=SQSTM1 PE=1 SV=1
SRP54	sp|P61011|SRP54_HUMAN Signal recognition particle 54 kDa protein OS=Homo sapiens GN=SRP54 PE=1 SV=1
SRRM1	sp|Q8IYB3|SRRM1_HUMAN Serine/arginine repetitive matrix protein 1 OS=Homo sapiens GN=SRRM1 PE=1 SV=2
STAP2	sp|Q9UGK3|STAP2_HUMAN Signal-transducing adaptor protein 2 OS=Homo sapiens GN=STAP2 PE=1 SV=2
STAT6	sp|P42226|STAT6_HUMAN Signal transducer and activator of transcription 6 OS=Homo sapiens GN=STAT6 PE=1 SV=1
STON2	sp|Q8WXE9|STON2_HUMAN Stonin-2 OS=Homo sapiens GN=STON2 PE=1 SV=1
STXBP1	sp|P61764|STXB1_HUMAN Syntaxin-binding protein 1 OS=Homo sapiens GN=STXBP1 PE=1 SV=1
TAB3	sp|Q8N5C8|TAB3_HUMAN TGF-beta-activated kinase 1 and MAP3K7-binding protein 3 OS=Homo sapiens GN=TAB3 PE=1 SV=2
TARSL2	sp|A2RTX5|SYTC2_HUMAN Probable threonine--tRNA ligase 2, cytoplasmic OS=Homo sapiens GN=TARSL2 PE=1 SV=1
TBATA	tr|A0A0A0MSR7|A0A0A0MSR7_HUMAN Protein TBATA OS=Homo sapiens GN=TBATA PE=4 SV=1
TBC1D4	sp|O60343|TBCD4_HUMAN TBC1 domain family member 4 OS=Homo sapiens GN=TBC1D4 PE=1 SV=2
TH1L	tr|H0UI80|H0UI80_HUMAN Negative elongation factor C/D OS=Homo sapiens GN=TH1L PE=1 SV=1
THOC6	sp|Q86W42|THOC6_HUMAN THO complex subunit 6 homolog OS=Homo sapiens GN=THOC6 PE=1 SV=1
THUMPD3	sp|Q9BV44|THUM3_HUMAN THUMP domain-containing protein 3 OS=Homo sapiens GN=THUMPD3 PE=1 SV=1
TIGAR	sp|Q9NQ88|TIGAR_HUMAN Fructose-2,6-bisphosphatase TIGAR OS=Homo sapiens GN=TIGAR PE=1 SV=1
TIMM13	sp|Q9Y5L4|TIM13_HUMAN Mitochondrial import inner membrane translocase subunit Tim13 OS=Homo sapiens GN=TIMM13 PE=1 SV=1
TIMM44	sp|O43615|TIM44_HUMAN Mitochondrial import inner membrane translocase subunit TIM44 OS=Homo sapiens GN=TIMM44 PE=1 SV=2
TKTL2	sp|Q9H0I9|TKTL2_HUMAN Transketolase-like protein 2 OS=Homo sapiens GN=TKTL2 PE=2 SV=1
TM9SF3	sp|Q9HD45|TM9S3_HUMAN Transmembrane 9 superfamily member 3 OS=Homo sapiens GN=TM9SF3 PE=1 SV=2
TMED5	sp|Q9Y3A6|TMED5_HUMAN Transmembrane emp24 domain-containing protein 5 OS=Homo sapiens GN=TMED5 PE=1 SV=1
TMEM70	sp|Q9BUB7|TMM70_HUMAN Transmembrane protein 70, mitochondrial OS=Homo sapiens GN=TMEM70 PE=1 SV=2
TMIGD1	sp|Q6UXZ0|TMIG1_HUMAN Transmembrane and immunoglobulin domain-containing protein 1 OS=Homo sapiens GN=TMIGD1 PE=2 SV=1
TPT1P8	sp|Q9HAU6|TCTP8_HUMAN Putative translationally-controlled tumor protein-like protein TPT1P8 OS=Homo sapiens GN=TPT1P8 PE=5 SV=2
TRAPPC2L	sp|Q9UL33|TPC2L_HUMAN Trafficking protein particle complex subunit 2-like protein OS=Homo sapiens GN=TRAPPC2L PE=1 SV=1
TRAPPC5	sp|Q8IUR0|TPPC5_HUMAN Trafficking protein particle complex subunit 5 OS=Homo sapiens GN=TRAPPC5 PE=1 SV=1
TRIM29	sp|Q14134|TRI29_HUMAN Tripartite motif-containing protein 29 OS=Homo sapiens GN=TRIM29 PE=1 SV=2
TRMT10C	sp|Q7L0Y3|MRRP1_HUMAN Mitochondrial ribonuclease P protein 1 OS=Homo sapiens GN=TRMT10C PE=1 SV=2
TRUB1	sp|Q8WWH5|TRUB1_HUMAN Probable tRNA pseudouridine synthase 1 OS=Homo sapiens GN=TRUB1 PE=1 SV=1
TSC22D1	sp|Q15714|T22D1_HUMAN TSC22 domain family protein 1 OS=Homo sapiens GN=TSC22D1 PE=1 SV=3
TSPO	sp|P30536|TSPOA_HUMAN Translocator protein OS=Homo sapiens GN=TSPO PE=1 SV=3
TSR1	sp|Q2NL82|TSR1_HUMAN Pre-rRNA-processing protein TSR1 homolog OS=Homo sapiens GN=TSR1 PE=1 SV=1
TYMP	sp|P19971|TYPH_HUMAN Thymidine phosphorylase OS=Homo sapiens GN=TYMP PE=1 SV=2
UBA3	sp|Q8TBC4|UBA3_HUMAN NEDD8-activating enzyme E1 catalytic subunit OS=Homo sapiens GN=UBA3 PE=1 SV=2
UBE2A	sp|P49459|UBE2A_HUMAN Ubiquitin-conjugating enzyme E2 A OS=Homo sapiens GN=UBE2A PE=1 SV=2
UBE2G2	sp|P60604|UB2G2_HUMAN Ubiquitin-conjugating enzyme E2 G2 OS=Homo sapiens GN=UBE2G2 PE=1 SV=1
UBL4A	sp|P11441|UBL4A_HUMAN Ubiquitin-like protein 4A OS=Homo sapiens GN=UBL4A PE=1 SV=1
UBQLN2	sp|Q9UHD9|UBQL2_HUMAN Ubiquilin-2 OS=Homo sapiens GN=UBQLN2 PE=1 SV=2
UBQLN4	sp|Q9NRR5|UBQL4_HUMAN Ubiquilin-4 OS=Homo sapiens GN=UBQLN4 PE=1 SV=2
UCHL5	sp|Q9Y5K5|UCHL5_HUMAN Ubiquitin carboxyl-terminal hydrolase isozyme L5 OS=Homo sapiens GN=UCHL5 PE=1 SV=3
UNC5B	sp|Q8IZJ1|UNC5B_HUMAN Netrin receptor UNC5B OS=Homo sapiens GN=UNC5B PE=1 SV=2
UPP1	sp|Q16831|UPP1_HUMAN Uridine phosphorylase 1 OS=Homo sapiens GN=UPP1 PE=1 SV=1
UQCRB	sp|P14927|QCR7_HUMAN Cytochrome b-c1 complex subunit 7 OS=Homo sapiens GN=UQCRB PE=1 SV=2
USP13	sp|Q92995|UBP13_HUMAN Ubiquitin carboxyl-terminal hydrolase 13 OS=Homo sapiens GN=USP13 PE=1 SV=2
UTP3	sp|Q9NQZ2|SAS10_HUMAN Something about silencing protein 10 OS=Homo sapiens GN=UTP3 PE=1 SV=1
VAV2	sp|P52735|VAV2_HUMAN Guanine nucleotide exchange factor VAV2 OS=Homo sapiens GN=VAV2 PE=1 SV=2
VPS16	sp|Q9H269|VPS16_HUMAN Vacuolar protein sorting-associated protein 16 homolog OS=Homo sapiens GN=VPS16 PE=1 SV=2
VPS53	sp|Q5VIR6|VPS53_HUMAN Vacuolar protein sorting-associated protein 53 homolog OS=Homo sapiens GN=VPS53 PE=1 SV=1
WDR4	sp|P57081|WDR4_HUMAN tRNA (guanine-N(7)-)-methyltransferase non-catalytic subunit WDR4 OS=Homo sapiens GN=WDR4 PE=1 SV=2
WFS1	sp|O76024|WFS1_HUMAN Wolframin OS=Homo sapiens GN=WFS1 PE=1 SV=2
YTHDF3	sp|Q7Z739|YTHD3_HUMAN YTH domain-containing family protein 3 OS=Homo sapiens GN=YTHDF3 PE=1 SV=1
ZAK	sp|Q9NYL2|MLTK_HUMAN Mitogen-activated protein kinase kinase kinase MLT OS=Homo sapiens GN=ZAK PE=1 SV=3
ZC3H11A	sp|O75152|ZC11A_HUMAN Zinc finger CCCH domain-containing protein 11A OS=Homo sapiens GN=ZC3H11A PE=1 SV=3
ZC3HAV1L	sp|Q96H79|ZCCHL_HUMAN Zinc finger CCCH-type antiviral protein 1-like OS=Homo sapiens GN=ZC3HAV1L PE=1 SV=2
ZCCHC6	sp|Q5VYS8|TUT7_HUMAN Terminal uridylyltransferase 7 OS=Homo sapiens GN=ZCCHC6 PE=1 SV=1
pk	tr|D4Q8H0|D4Q8H0_HUMAN Mitogen-activated protein kinase kinase kinase MLT OS=Homo sapiens GN=pk PE=1 SV=1
tr|A0A087WUJ7|A0A087WUJ7_HUMAN Uncharacterized protein OS=Homo sapiens PE=4 SV=1	tr|A0A087WUJ7|A0A087WUJ7_HUMAN Uncharacterized protein OS=Homo sapiens PE=4 SV=1
tr|A0A096LPI6|A0A096LPI6_HUMAN Uncharacterized protein (Fragment) OS=Homo sapiens PE=4 SV=2	tr|A0A096LPI6|A0A096LPI6_HUMAN Uncharacterized protein (Fragment) OS=Homo sapiens PE=4 SV=2
tr|A0A0B4J2E5|A0A0B4J2E5_HUMAN Uncharacterized protein OS=Homo sapiens PE=1 SV=1	tr|A0A0B4J2E5|A0A0B4J2E5_HUMAN Uncharacterized protein OS=Homo sapiens PE=1 SV=1
tr|B4DLN1|B4DLN1_HUMAN Uncharacterized protein OS=Homo sapiens PE=2 SV=1	tr|B4DLN1|B4DLN1_HUMAN Uncharacterized protein OS=Homo sapiens PE=2 SV=1
tr|H0YIV9|H0YIV9_HUMAN Uncharacterized protein (Fragment) OS=Homo sapiens PE=3 SV=1	tr|H0YIV9|H0YIV9_HUMAN Uncharacterized protein (Fragment) OS=Homo sapiens PE=3 SV=1
tr|J3QL48|J3QL48_HUMAN Uncharacterized protein (Fragment) OS=Homo sapiens PE=4 SV=1	tr|J3QL48|J3QL48_HUMAN Uncharacterized protein (Fragment) OS=Homo sapiens PE=4 SV=1
PSMB4	sp|P28070|PSB4_HUMAN Proteasome subunit beta type-4 OS=Homo sapiens GN=PSMB4 PE=1 SV=4
DHX15	sp|O43143|DHX15_HUMAN Pre-mRNA-splicing factor ATP-dependent RNA helicase DHX15 OS=Homo sapiens GN=DHX15 PE=1 SV=2
EIF2S1	sp|P05198|IF2A_HUMAN Eukaryotic translation initiation factor 2 subunit 1 OS=Homo sapiens GN=EIF2S1 PE=1 SV=3
TXNDC17	sp|Q9BRA2|TXD17_HUMAN Thioredoxin domain-containing protein 17 OS=Homo sapiens GN=TXNDC17 PE=1 SV=1
PLOD1	sp|Q02809|PLOD1_HUMAN Procollagen-lysine,2-oxoglutarate 5-dioxygenase 1 OS=Homo sapiens GN=PLOD1 PE=1 SV=2
OTUB1	sp|Q96FW1|OTUB1_HUMAN Ubiquitin thioesterase OTUB1 OS=Homo sapiens GN=OTUB1 PE=1 SV=2
TOLLIP	sp|Q9H0E2|TOLIP_HUMAN Toll-interacting protein OS=Homo sapiens GN=TOLLIP PE=1 SV=1
KTN1	sp|Q86UP2|KTN1_HUMAN Kinectin OS=Homo sapiens GN=KTN1 PE=1 SV=1
VDAC3	sp|Q9Y277|VDAC3_HUMAN Voltage-dependent anion-selective channel protein 3 OS=Homo sapiens GN=VDAC3 PE=1 SV=1
AIFM2	sp|Q9BRQ8|AIFM2_HUMAN Apoptosis-inducing factor 2 OS=Homo sapiens GN=AIFM2 PE=1 SV=1
PSMA1	sp|P25786|PSA1_HUMAN Proteasome subunit alpha type-1 OS=Homo sapiens GN=PSMA1 PE=1 SV=1
AP3D1	sp|O14617|AP3D1_HUMAN AP-3 complex subunit delta-1 OS=Homo sapiens GN=AP3D1 PE=1 SV=1
sp|A6NIZ1|RP1BL_HUMAN Ras-related protein Rap-1b-like protein OS=Homo sapiens PE=2 SV=1	sp|A6NIZ1|RP1BL_HUMAN Ras-related protein Rap-1b-like protein OS=Homo sapiens PE=2 SV=1
tr|A0A0J9YXB3|A0A0J9YXB3_HUMAN Uncharacterized protein OS=Homo sapiens PE=4 SV=1	tr|A0A0J9YXB3|A0A0J9YXB3_HUMAN Uncharacterized protein OS=Homo sapiens PE=4 SV=1
RPS15A	sp|P62244|RS15A_HUMAN 40S ribosomal protein S15a OS=Homo sapiens GN=RPS15A PE=1 SV=2
LRRC59	sp|Q96AG4|LRC59_HUMAN Leucine-rich repeat-containing protein 59 OS=Homo sapiens GN=LRRC59 PE=1 SV=1
TBCA	sp|O75347|TBCA_HUMAN Tubulin-specific chaperone A OS=Homo sapiens GN=TBCA PE=1 SV=3
tr|H0YGG7|H0YGG7_HUMAN Uncharacterized protein (Fragment) OS=Homo sapiens PE=1 SV=1	tr|H0YGG7|H0YGG7_HUMAN Uncharacterized protein (Fragment) OS=Homo sapiens PE=1 SV=1
RRM1	sp|P23921|RIR1_HUMAN Ribonucleoside-diphosphate reductase large subunit OS=Homo sapiens GN=RRM1 PE=1 SV=1
tr|M0R076|M0R076_HUMAN Uncharacterized protein (Fragment) OS=Homo sapiens PE=1 SV=1	tr|M0R076|M0R076_HUMAN Uncharacterized protein (Fragment) OS=Homo sapiens PE=1 SV=1
FKBP5	sp|Q13451|FKBP5_HUMAN Peptidyl-prolyl cis-trans isomerase FKBP5 OS=Homo sapiens GN=FKBP5 PE=1 SV=2
PYCR1	sp|P32322|P5CR1_HUMAN Pyrroline-5-carboxylate reductase 1, mitochondrial OS=Homo sapiens GN=PYCR1 PE=1 SV=2
DDB1	sp|Q16531|DDB1_HUMAN DNA damage-binding protein 1 OS=Homo sapiens GN=DDB1 PE=1 SV=1
MCU	sp|Q8NE86|MCU_HUMAN Calcium uniporter protein, mitochondrial OS=Homo sapiens GN=MCU PE=1 SV=1
HSPA9	sp|P38646|GRP75_HUMAN Stress-70 protein, mitochondrial OS=Homo sapiens GN=HSPA9 PE=1 SV=2
CLTCL1	sp|P53675|CLH2_HUMAN Clathrin heavy chain 2 OS=Homo sapiens GN=CLTCL1 PE=1 SV=2
LATS1	sp|O95835|LATS1_HUMAN Serine/threonine-protein kinase LATS1 OS=Homo sapiens GN=LATS1 PE=1 SV=1
ANXA3	sp|P12429|ANXA3_HUMAN Annexin A3 OS=Homo sapiens GN=ANXA3 PE=1 SV=3
SPTAN1	sp|Q13813|SPTN1_HUMAN Spectrin alpha chain, non-erythrocytic 1 OS=Homo sapiens GN=SPTAN1 PE=1 SV=3
ACAT1	sp|P24752|THIL_HUMAN Acetyl-CoA acetyltransferase, mitochondrial OS=Homo sapiens GN=ACAT1 PE=1 SV=1
CFLAR	sp|O15519|CFLAR_HUMAN CASP8 and FADD-like apoptosis regulator OS=Homo sapiens GN=CFLAR PE=1 SV=1
LPCAT1	sp|Q8NF37|PCAT1_HUMAN Lysophosphatidylcholine acyltransferase 1 OS=Homo sapiens GN=LPCAT1 PE=1 SV=2
MATR3	sp|P43243|MATR3_HUMAN Matrin-3 OS=Homo sapiens GN=MATR3 PE=1 SV=2
CBX5	sp|P45973|CBX5_HUMAN Chromobox protein homolog 5 OS=Homo sapiens GN=CBX5 PE=1 SV=1
LYAR	sp|Q9NX58|LYAR_HUMAN Cell growth-regulating nucleolar protein OS=Homo sapiens GN=LYAR PE=1 SV=2
CABYR	sp|O75952|CABYR_HUMAN Calcium-binding tyrosine phosphorylation-regulated protein OS=Homo sapiens GN=CABYR PE=1 SV=2
SEPT2	sp|Q15019|SEPT2_HUMAN Septin-2 OS=Homo sapiens GN=SEPT2 PE=1 SV=1
GAPDHS	sp|O14556|G3PT_HUMAN Glyceraldehyde-3-phosphate dehydrogenase, testis-specific OS=Homo sapiens GN=GAPDHS PE=1 SV=2
KIF5A	sp|Q12840|KIF5A_HUMAN Kinesin heavy chain isoform 5A OS=Homo sapiens GN=KIF5A PE=1 SV=2
KIF5C	sp|O60282|KIF5C_HUMAN Kinesin heavy chain isoform 5C OS=Homo sapiens GN=KIF5C PE=1 SV=1
RPSAP58	tr|A6NE09|A6NE09_HUMAN 40S ribosomal protein SA OS=Homo sapiens GN=RPSAP58 PE=1 SV=1
HNRNPD	sp|Q14103|HNRPD_HUMAN Heterogeneous nuclear ribonucleoprotein D0 OS=Homo sapiens GN=HNRNPD PE=1 SV=1
RBM14-RBM4	tr|A0A0A6YYI9|A0A0A6YYI9_HUMAN Protein RBM14-RBM4 OS=Homo sapiens GN=RBM14-RBM4 PE=4 SV=1
UBXN1	sp|Q04323|UBXN1_HUMAN UBX domain-containing protein 1 OS=Homo sapiens GN=UBXN1 PE=1 SV=2
EHD1	sp|Q9H4M9|EHD1_HUMAN EH domain-containing protein 1 OS=Homo sapiens GN=EHD1 PE=1 SV=2
EPHX1	sp|P07099|HYEP_HUMAN Epoxide hydrolase 1 OS=Homo sapiens GN=EPHX1 PE=1 SV=1
CTDSP1	sp|Q9GZU7|CTDS1_HUMAN Carboxy-terminal domain RNA polymerase II polypeptide A small phosphatase 1 OS=Homo sapiens GN=CTDSP1 PE=1 SV=1
CTDSPL	sp|O15194|CTDSL_HUMAN CTD small phosphatase-like protein OS=Homo sapiens GN=CTDSPL PE=1 SV=2
SSR3	sp|Q9UNL2|SSRG_HUMAN Translocon-associated protein subunit gamma OS=Homo sapiens GN=SSR3 PE=1 SV=1
MACF1	sp|Q9UPN3|MACF1_HUMAN Microtubule-actin cross-linking factor 1, isoforms 1/2/3/5 OS=Homo sapiens GN=MACF1 PE=1 SV=4
DTYMK	sp|P23919|KTHY_HUMAN Thymidylate kinase OS=Homo sapiens GN=DTYMK PE=1 SV=4
ATP2A1	sp|O14983|AT2A1_HUMAN Sarcoplasmic/endoplasmic reticulum calcium ATPase 1 OS=Homo sapiens GN=ATP2A1 PE=1 SV=1
LARP7	sp|Q4G0J3|LARP7_HUMAN La-related protein 7 OS=Homo sapiens GN=LARP7 PE=1 SV=1
COPS8	sp|Q99627|CSN8_HUMAN COP9 signalosome complex subunit 8 OS=Homo sapiens GN=COPS8 PE=1 SV=1
CUL1	sp|Q13616|CUL1_HUMAN Cullin-1 OS=Homo sapiens GN=CUL1 PE=1 SV=2
PIP4K2C	sp|Q8TBX8|PI42C_HUMAN Phosphatidylinositol 5-phosphate 4-kinase type-2 gamma OS=Homo sapiens GN=PIP4K2C PE=1 SV=3
NDUFA5	sp|Q16718|NDUA5_HUMAN NADH dehydrogenase [ubiquinone] 1 alpha subcomplex subunit 5 OS=Homo sapiens GN=NDUFA5 PE=1 SV=3
NOC3L	sp|Q8WTT2|NOC3L_HUMAN Nucleolar complex protein 3 homolog OS=Homo sapiens GN=NOC3L PE=1 SV=1
COPS2	sp|P61201|CSN2_HUMAN COP9 signalosome complex subunit 2 OS=Homo sapiens GN=COPS2 PE=1 SV=1
BTAF1	sp|O14981|BTAF1_HUMAN TATA-binding protein-associated factor 172 OS=Homo sapiens GN=BTAF1 PE=1 SV=2
SRSF12	sp|Q8WXF0|SRS12_HUMAN Serine/arginine-rich splicing factor 12 OS=Homo sapiens GN=SRSF12 PE=2 SV=1
TMPO	sp|P42167|LAP2B_HUMAN Lamina-associated polypeptide 2, isoforms beta/gamma OS=Homo sapiens GN=TMPO PE=1 SV=2
PDE12	sp|Q6L8Q7|PDE12_HUMAN 2',5'-phosphodiesterase 12 OS=Homo sapiens GN=PDE12 PE=1 SV=2
ESD	sp|P10768|ESTD_HUMAN S-formylglutathione hydrolase OS=Homo sapiens GN=ESD PE=1 SV=2
UAP1	sp|Q16222|UAP1_HUMAN UDP-N-acetylhexosamine pyrophosphorylase OS=Homo sapiens GN=UAP1 PE=1 SV=3
PDCD5	sp|O14737|PDCD5_HUMAN Programmed cell death protein 5 OS=Homo sapiens GN=PDCD5 PE=1 SV=3
DYNC1LI1	sp|Q9Y6G9|DC1L1_HUMAN Cytoplasmic dynein 1 light intermediate chain 1 OS=Homo sapiens GN=DYNC1LI1 PE=1 SV=3
FDFT1	sp|P37268|FDFT_HUMAN Squalene synthase OS=Homo sapiens GN=FDFT1 PE=1 SV=1
ISYNA1	sp|Q9NPH2|INO1_HUMAN Inositol-3-phosphate synthase 1 OS=Homo sapiens GN=ISYNA1 PE=1 SV=1
DIMT1	sp|Q9UNQ2|DIM1_HUMAN Probable dimethyladenosine transferase OS=Homo sapiens GN=DIMT1 PE=1 SV=1
VAT1	sp|Q99536|VAT1_HUMAN Synaptic vesicle membrane protein VAT-1 homolog OS=Homo sapiens GN=VAT1 PE=1 SV=2
NDUFS3	sp|O75489|NDUS3_HUMAN NADH dehydrogenase [ubiquinone] iron-sulfur protein 3, mitochondrial OS=Homo sapiens GN=NDUFS3 PE=1 SV=1
AHNAK	sp|Q09666|AHNK_HUMAN Neuroblast differentiation-associated protein AHNAK OS=Homo sapiens GN=AHNAK PE=1 SV=2
BAX	sp|Q07812|BAX_HUMAN Apoptosis regulator BAX OS=Homo sapiens GN=BAX PE=1 SV=1
RBM12	sp|Q9NTZ6|RBM12_HUMAN RNA-binding protein 12 OS=Homo sapiens GN=RBM12 PE=1 SV=1
TOP2A	sp|P11388|TOP2A_HUMAN DNA topoisomerase 2-alpha OS=Homo sapiens GN=TOP2A PE=1 SV=3
FAM96B	sp|Q9Y3D0|MIP18_HUMAN Mitotic spindle-associated MMXD complex subunit MIP18 OS=Homo sapiens GN=FAM96B PE=1 SV=1
SRA1	sp|Q9HD15|SRA1_HUMAN Steroid receptor RNA activator 1 OS=Homo sapiens GN=SRA1 PE=1 SV=1
KRT31	sp|Q15323|K1H1_HUMAN Keratin, type I cuticular Ha1 OS=Homo sapiens GN=KRT31 PE=1 SV=3
KRT32	sp|Q14532|K1H2_HUMAN Keratin, type I cuticular Ha2 OS=Homo sapiens GN=KRT32 PE=2 SV=3
KRT33B	sp|Q14525|KT33B_HUMAN Keratin, type I cuticular Ha3-II OS=Homo sapiens GN=KRT33B PE=1 SV=3
KRT36	sp|O76013|KRT36_HUMAN Keratin, type I cuticular Ha6 OS=Homo sapiens GN=KRT36 PE=2 SV=1
KRT37	sp|O76014|KRT37_HUMAN Keratin, type I cuticular Ha7 OS=Homo sapiens GN=KRT37 PE=3 SV=3
KRT38	sp|O76015|KRT38_HUMAN Keratin, type I cuticular Ha8 OS=Homo sapiens GN=KRT38 PE=1 SV=3
RECQL	sp|P46063|RECQ1_HUMAN ATP-dependent DNA helicase Q1 OS=Homo sapiens GN=RECQL PE=1 SV=3
PGP	sp|A6NDG6|PGP_HUMAN Phosphoglycolate phosphatase OS=Homo sapiens GN=PGP PE=1 SV=1
USP19	sp|O94966|UBP19_HUMAN Ubiquitin carboxyl-terminal hydrolase 19 OS=Homo sapiens GN=USP19 PE=1 SV=2
GFPT1	sp|Q06210|GFPT1_HUMAN Glutamine--fructose-6-phosphate aminotransferase [isomerizing] 1 OS=Homo sapiens GN=GFPT1 PE=1 SV=3
PRPF4	sp|O43172|PRP4_HUMAN U4/U6 small nuclear ribonucleoprotein Prp4 OS=Homo sapiens GN=PRPF4 PE=1 SV=2
PRPS2	sp|P11908|PRPS2_HUMAN Ribose-phosphate pyrophosphokinase 2 OS=Homo sapiens GN=PRPS2 PE=1 SV=2
DPY19L1	sp|Q2PZI1|D19L1_HUMAN Probable C-mannosyltransferase DPY19L1 OS=Homo sapiens GN=DPY19L1 PE=2 SV=1
KDM2A	sp|Q9Y2K7|KDM2A_HUMAN Lysine-specific demethylase 2A OS=Homo sapiens GN=KDM2A PE=1 SV=3
ADH5	sp|P11766|ADHX_HUMAN Alcohol dehydrogenase class-3 OS=Homo sapiens GN=ADH5 PE=1 SV=4
LBR	sp|Q14739|LBR_HUMAN Lamin-B receptor OS=Homo sapiens GN=LBR PE=1 SV=2
CHD1	sp|O14646|CHD1_HUMAN Chromodomain-helicase-DNA-binding protein 1 OS=Homo sapiens GN=CHD1 PE=1 SV=2
FTSJ3	sp|Q8IY81|SPB1_HUMAN pre-rRNA processing protein FTSJ3 OS=Homo sapiens GN=FTSJ3 PE=1 SV=2
SUPT5H	sp|O00267|SPT5H_HUMAN Transcription elongation factor SPT5 OS=Homo sapiens GN=SUPT5H PE=1 SV=1
GMPR	sp|P36959|GMPR1_HUMAN GMP reductase 1 OS=Homo sapiens GN=GMPR PE=1 SV=1
TROVE2	sp|P10155|RO60_HUMAN 60 kDa SS-A/Ro ribonucleoprotein OS=Homo sapiens GN=TROVE2 PE=1 SV=2
IDH1	sp|O75874|IDHC_HUMAN Isocitrate dehydrogenase [NADP] cytoplasmic OS=Homo sapiens GN=IDH1 PE=1 SV=2
SCAMP1	sp|O15126|SCAM1_HUMAN Secretory carrier-associated membrane protein 1 OS=Homo sapiens GN=SCAMP1 PE=1 SV=2
CAB39	sp|Q9Y376|CAB39_HUMAN Calcium-binding protein 39 OS=Homo sapiens GN=CAB39 PE=1 SV=1
RAP1GDS1	sp|P52306|GDS1_HUMAN Rap1 GTPase-GDP dissociation stimulator 1 OS=Homo sapiens GN=RAP1GDS1 PE=1 SV=3
AHCTF1	sp|Q8WYP5|ELYS_HUMAN Protein ELYS OS=Homo sapiens GN=AHCTF1 PE=1 SV=3
LDHAL6A	sp|Q6ZMR3|LDH6A_HUMAN L-lactate dehydrogenase A-like 6A OS=Homo sapiens GN=LDHAL6A PE=2 SV=1
LDHC	sp|P07864|LDHC_HUMAN L-lactate dehydrogenase C chain OS=Homo sapiens GN=LDHC PE=1 SV=4
TPT1	sp|P13693|TCTP_HUMAN Translationally-controlled tumor protein OS=Homo sapiens GN=TPT1 PE=1 SV=1
EIF3CL	sp|B5ME19|EIFCL_HUMAN Eukaryotic translation initiation factor 3 subunit C-like protein OS=Homo sapiens GN=EIF3CL PE=3 SV=1
tr|H3BN98|H3BN98_HUMAN Uncharacterized protein (Fragment) OS=Homo sapiens PE=4 SV=2	tr|H3BN98|H3BN98_HUMAN Uncharacterized protein (Fragment) OS=Homo sapiens PE=4 SV=2
SYVN1	sp|Q86TM6|SYVN1_HUMAN E3 ubiquitin-protein ligase synoviolin OS=Homo sapiens GN=SYVN1 PE=1 SV=2
CSNK1A1	sp|P48729|KC1A_HUMAN Casein kinase I isoform alpha OS=Homo sapiens GN=CSNK1A1 PE=1 SV=2
MT-CO2	sp|P00403|COX2_HUMAN Cytochrome c oxidase subunit 2 OS=Homo sapiens GN=MT-CO2 PE=1 SV=1
NACAP1	sp|Q9BZK3|NACP1_HUMAN Putative nascent polypeptide-associated complex subunit alpha-like protein OS=Homo sapiens GN=NACAP1 PE=5 SV=1
CHCHD3	sp|Q9NX63|MIC19_HUMAN MICOS complex subunit MIC19 OS=Homo sapiens GN=CHCHD3 PE=1 SV=1
GATSL2	sp|A6NHX0|GATL2_HUMAN GATS-like protein 2 OS=Homo sapiens GN=GATSL2 PE=2 SV=3
GATSL3	sp|Q8WTX7|GATL3_HUMAN GATS-like protein 3 OS=Homo sapiens GN=GATSL3 PE=1 SV=1
IMP4	sp|Q96G21|IMP4_HUMAN U3 small nucleolar ribonucleoprotein protein IMP4 OS=Homo sapiens GN=IMP4 PE=1 SV=1
FLOT2	sp|Q14254|FLOT2_HUMAN Flotillin-2 OS=Homo sapiens GN=FLOT2 PE=1 SV=2
UGT8	sp|Q16880|CGT_HUMAN 2-hydroxyacylsphingosine 1-beta-galactosyltransferase OS=Homo sapiens GN=UGT8 PE=2 SV=2
HM13	sp|Q8TCT9|HM13_HUMAN Minor histocompatibility antigen H13 OS=Homo sapiens GN=HM13 PE=1 SV=1
SET	sp|Q01105|SET_HUMAN Protein SET OS=Homo sapiens GN=SET PE=1 SV=3
SETSIP	sp|P0DME0|SETLP_HUMAN Protein SETSIP OS=Homo sapiens GN=SETSIP PE=1 SV=1
RAB3D	sp|O95716|RAB3D_HUMAN Ras-related protein Rab-3D OS=Homo sapiens GN=RAB3D PE=1 SV=1
SOAT1	sp|P35610|SOAT1_HUMAN Sterol O-acyltransferase 1 OS=Homo sapiens GN=SOAT1 PE=1 SV=3
TSNAX	sp|Q99598|TSNAX_HUMAN Translin-associated protein X OS=Homo sapiens GN=TSNAX PE=1 SV=1
BOP1	sp|Q14137|BOP1_HUMAN Ribosome biogenesis protein BOP1 OS=Homo sapiens GN=BOP1 PE=1 SV=2
AKR1C1	sp|Q04828|AK1C1_HUMAN Aldo-keto reductase family 1 member C1 OS=Homo sapiens GN=AKR1C1 PE=1 SV=1
AKR1C3	sp|P42330|AK1C3_HUMAN Aldo-keto reductase family 1 member C3 OS=Homo sapiens GN=AKR1C3 PE=1 SV=4
AKR1C4	sp|P17516|AK1C4_HUMAN Aldo-keto reductase family 1 member C4 OS=Homo sapiens GN=AKR1C4 PE=1 SV=3
NCEH1	sp|Q6PIU2|NCEH1_HUMAN Neutral cholesterol ester hydrolase 1 OS=Homo sapiens GN=NCEH1 PE=1 SV=3
PSPC1	sp|Q8WXF1|PSPC1_HUMAN Paraspeckle component 1 OS=Homo sapiens GN=PSPC1 PE=1 SV=1
SCPEP1	sp|Q9HB40|RISC_HUMAN Retinoid-inducible serine carboxypeptidase OS=Homo sapiens GN=SCPEP1 PE=1 SV=1
EIF4A2	sp|Q14240|IF4A2_HUMAN Eukaryotic initiation factor 4A-II OS=Homo sapiens GN=EIF4A2 PE=1 SV=2
UBE3A	sp|Q05086|UBE3A_HUMAN Ubiquitin-protein ligase E3A OS=Homo sapiens GN=UBE3A PE=1 SV=4
GLUD1	sp|P00367|DHE3_HUMAN Glutamate dehydrogenase 1, mitochondrial OS=Homo sapiens GN=GLUD1 PE=1 SV=2
ATP6V1E1	sp|P36543|VATE1_HUMAN V-type proton ATPase subunit E 1 OS=Homo sapiens GN=ATP6V1E1 PE=1 SV=1
SUB1	sp|P53999|TCP4_HUMAN Activated RNA polymerase II transcriptional coactivator p15 OS=Homo sapiens GN=SUB1 PE=1 SV=3
SUPV3L1	sp|Q8IYB8|SUV3_HUMAN ATP-dependent RNA helicase SUPV3L1, mitochondrial OS=Homo sapiens GN=SUPV3L1 PE=1 SV=1
KIAA1033	sp|Q2M389|WASH7_HUMAN WASH complex subunit 7 OS=Homo sapiens GN=KIAA1033 PE=1 SV=2
SRP9	sp|P49458|SRP09_HUMAN Signal recognition particle 9 kDa protein OS=Homo sapiens GN=SRP9 PE=1 SV=2
ARFIP2	sp|P53365|ARFP2_HUMAN Arfaptin-2 OS=Homo sapiens GN=ARFIP2 PE=1 SV=1
SF3B2	sp|Q13435|SF3B2_HUMAN Splicing factor 3B subunit 2 OS=Homo sapiens GN=SF3B2 PE=1 SV=2
WARS	sp|P23381|SYWC_HUMAN Tryptophan--tRNA ligase, cytoplasmic OS=Homo sapiens GN=WARS PE=1 SV=2
TK1	sp|P04183|KITH_HUMAN Thymidine kinase, cytosolic OS=Homo sapiens GN=TK1 PE=1 SV=2
ABCF3	sp|Q9NUQ8|ABCF3_HUMAN ATP-binding cassette sub-family F member 3 OS=Homo sapiens GN=ABCF3 PE=1 SV=2
CPSF2	sp|Q9P2I0|CPSF2_HUMAN Cleavage and polyadenylation specificity factor subunit 2 OS=Homo sapiens GN=CPSF2 PE=1 SV=2
ME2	sp|P23368|MAOM_HUMAN NAD-dependent malic enzyme, mitochondrial OS=Homo sapiens GN=ME2 PE=1 SV=1
PRDX2	sp|P32119|PRDX2_HUMAN Peroxiredoxin-2 OS=Homo sapiens GN=PRDX2 PE=1 SV=5
PSMD7	sp|P51665|PSMD7_HUMAN 26S proteasome non-ATPase regulatory subunit 7 OS=Homo sapiens GN=PSMD7 PE=1 SV=2
RAB3A	sp|P20336|RAB3A_HUMAN Ras-related protein Rab-3A OS=Homo sapiens GN=RAB3A PE=1 SV=1
IPO8	sp|O15397|IPO8_HUMAN Importin-8 OS=Homo sapiens GN=IPO8 PE=1 SV=2
NANS	sp|Q9NR45|SIAS_HUMAN Sialic acid synthase OS=Homo sapiens GN=NANS PE=1 SV=2
NDRG3	sp|Q9UGV2|NDRG3_HUMAN Protein NDRG3 OS=Homo sapiens GN=NDRG3 PE=1 SV=2
ALDOB	sp|P05062|ALDOB_HUMAN Fructose-bisphosphate aldolase B OS=Homo sapiens GN=ALDOB PE=1 SV=2
SUCLG2	sp|Q96I99|SUCB2_HUMAN Succinyl-CoA ligase [GDP-forming] subunit beta, mitochondrial OS=Homo sapiens GN=SUCLG2 PE=1 SV=2
SF3B1	sp|O75533|SF3B1_HUMAN Splicing factor 3B subunit 1 OS=Homo sapiens GN=SF3B1 PE=1 SV=3
APPL1	sp|Q9UKG1|DP13A_HUMAN DCC-interacting protein 13-alpha OS=Homo sapiens GN=APPL1 PE=1 SV=1
COMMD10	sp|Q9Y6G5|COMDA_HUMAN COMM domain-containing protein 10 OS=Homo sapiens GN=COMMD10 PE=1 SV=1
TMEM109	sp|Q9BVC6|TM109_HUMAN Transmembrane protein 109 OS=Homo sapiens GN=TMEM109 PE=1 SV=1
SLC9A3R2	sp|Q15599|NHRF2_HUMAN Na(+)/H(+) exchange regulatory cofactor NHE-RF2 OS=Homo sapiens GN=SLC9A3R2 PE=1 SV=2
PSMC4	sp|P43686|PRS6B_HUMAN 26S protease regulatory subunit 6B OS=Homo sapiens GN=PSMC4 PE=1 SV=2
CNOT1	sp|A5YKK6|CNOT1_HUMAN CCR4-NOT transcription complex subunit 1 OS=Homo sapiens GN=CNOT1 PE=1 SV=2
CDK4	sp|P11802|CDK4_HUMAN Cyclin-dependent kinase 4 OS=Homo sapiens GN=CDK4 PE=1 SV=2
SMCHD1	sp|A6NHR9|SMHD1_HUMAN Structural maintenance of chromosomes flexible hinge domain-containing protein 1 OS=Homo sapiens GN=SMCHD1 PE=1 SV=2
OSBPL10	sp|Q9BXB5|OSB10_HUMAN Oxysterol-binding protein-related protein 10 OS=Homo sapiens GN=OSBPL10 PE=1 SV=2
OSBPL11	sp|Q9BXB4|OSB11_HUMAN Oxysterol-binding protein-related protein 11 OS=Homo sapiens GN=OSBPL11 PE=1 SV=2
CDC37	sp|Q16543|CDC37_HUMAN Hsp90 co-chaperone Cdc37 OS=Homo sapiens GN=CDC37 PE=1 SV=1
SCFD1	sp|Q8WVM8|SCFD1_HUMAN Sec1 family domain-containing protein 1 OS=Homo sapiens GN=SCFD1 PE=1 SV=4
SRSF10	sp|O75494|SRS10_HUMAN Serine/arginine-rich splicing factor 10 OS=Homo sapiens GN=SRSF10 PE=1 SV=1
DDX39A	sp|O00148|DX39A_HUMAN ATP-dependent RNA helicase DDX39A OS=Homo sapiens GN=DDX39A PE=1 SV=2
ARCN1	sp|P48444|COPD_HUMAN Coatomer subunit delta OS=Homo sapiens GN=ARCN1 PE=1 SV=1
FKBP12-Exin	tr|Q1JUQ3|Q1JUQ3_HUMAN FK506 binding protein12 OS=Homo sapiens GN=FKBP12-Exin PE=2 SV=1
FKBP1A	sp|P62942|FKB1A_HUMAN Peptidyl-prolyl cis-trans isomerase FKBP1A OS=Homo sapiens GN=FKBP1A PE=1 SV=2
tr|A0A087WV48|A0A087WV48_HUMAN Uncharacterized protein OS=Homo sapiens PE=4 SV=1	tr|A0A087WV48|A0A087WV48_HUMAN Uncharacterized protein OS=Homo sapiens PE=4 SV=1
CUL2	sp|Q13617|CUL2_HUMAN Cullin-2 OS=Homo sapiens GN=CUL2 PE=1 SV=2
TXNDC5	sp|Q8NBS9|TXND5_HUMAN Thioredoxin domain-containing protein 5 OS=Homo sapiens GN=TXNDC5 PE=1 SV=2
LASP1	sp|Q14847|LASP1_HUMAN LIM and SH3 domain protein 1 OS=Homo sapiens GN=LASP1 PE=1 SV=2
ABHD11	sp|Q8NFV4|ABHDB_HUMAN Alpha/beta hydrolase domain-containing protein 11 OS=Homo sapiens GN=ABHD11 PE=1 SV=1
DDX19A	sp|Q9NUU7|DD19A_HUMAN ATP-dependent RNA helicase DDX19A OS=Homo sapiens GN=DDX19A PE=1 SV=1
DDX19B	sp|Q9UMR2|DD19B_HUMAN ATP-dependent RNA helicase DDX19B OS=Homo sapiens GN=DDX19B PE=1 SV=1
CUL3	sp|Q13618|CUL3_HUMAN Cullin-3 OS=Homo sapiens GN=CUL3 PE=1 SV=2
CSTF2	sp|P33240|CSTF2_HUMAN Cleavage stimulation factor subunit 2 OS=Homo sapiens GN=CSTF2 PE=1 SV=1
CSTF2T	sp|Q9H0L4|CSTFT_HUMAN Cleavage stimulation factor subunit 2 tau variant OS=Homo sapiens GN=CSTF2T PE=1 SV=1
LARP4	sp|Q71RC2|LARP4_HUMAN La-related protein 4 OS=Homo sapiens GN=LARP4 PE=1 SV=3
XRN2	sp|Q9H0D6|XRN2_HUMAN 5'-3' exoribonuclease 2 OS=Homo sapiens GN=XRN2 PE=1 SV=1
SCAMP3	sp|O14828|SCAM3_HUMAN Secretory carrier-associated membrane protein 3 OS=Homo sapiens GN=SCAMP3 PE=1 SV=3
LGALS8	sp|O00214|LEG8_HUMAN Galectin-8 OS=Homo sapiens GN=LGALS8 PE=1 SV=4
GPT2	sp|Q8TD30|ALAT2_HUMAN Alanine aminotransferase 2 OS=Homo sapiens GN=GPT2 PE=1 SV=1
PDAP1	sp|Q13442|HAP28_HUMAN 28 kDa heat- and acid-stable phosphoprotein OS=Homo sapiens GN=PDAP1 PE=1 SV=1
EMC1	sp|Q8N766|EMC1_HUMAN ER membrane protein complex subunit 1 OS=Homo sapiens GN=EMC1 PE=1 SV=1
RRBP1	sp|Q9P2E9|RRBP1_HUMAN Ribosome-binding protein 1 OS=Homo sapiens GN=RRBP1 PE=1 SV=4
SEH1L	sp|Q96EE3|SEH1_HUMAN Nucleoporin SEH1 OS=Homo sapiens GN=SEH1L PE=1 SV=3
U2AF1	sp|Q01081|U2AF1_HUMAN Splicing factor U2AF 35 kDa subunit OS=Homo sapiens GN=U2AF1 PE=1 SV=3
NIP7	sp|Q9Y221|NIP7_HUMAN 60S ribosome subunit biogenesis protein NIP7 homolog OS=Homo sapiens GN=NIP7 PE=1 SV=1
NCSTN	sp|Q92542|NICA_HUMAN Nicastrin OS=Homo sapiens GN=NCSTN PE=1 SV=2
NAPG	sp|Q99747|SNAG_HUMAN Gamma-soluble NSF attachment protein OS=Homo sapiens GN=NAPG PE=1 SV=1
KRT9	sp|P35527|K1C9_HUMAN Keratin, type I cytoskeletal 9 OS=Homo sapiens GN=KRT9 PE=1 SV=3
SOWAHC	sp|Q53LP3|SWAHC_HUMAN Ankyrin repeat domain-containing protein SOWAHC OS=Homo sapiens GN=SOWAHC PE=1 SV=1
SEMA6A	sp|Q9H2E6|SEM6A_HUMAN Semaphorin-6A OS=Homo sapiens GN=SEMA6A PE=1 SV=2
SLC25A31	sp|Q9H0C2|ADT4_HUMAN ADP/ATP translocase 4 OS=Homo sapiens GN=SLC25A31 PE=2 SV=1
NUP107	sp|P57740|NU107_HUMAN Nuclear pore complex protein Nup107 OS=Homo sapiens GN=NUP107 PE=1 SV=1
LUC7L	sp|Q9NQ29|LUC7L_HUMAN Putative RNA-binding protein Luc7-like 1 OS=Homo sapiens GN=LUC7L PE=1 SV=1
DDX39B	sp|Q13838|DX39B_HUMAN Spliceosome RNA helicase DDX39B OS=Homo sapiens GN=DDX39B PE=1 SV=1
CTBP2	sp|P56545|CTBP2_HUMAN C-terminal-binding protein 2 OS=Homo sapiens GN=CTBP2 PE=1 SV=1
AHCYL1	sp|O43865|SAHH2_HUMAN Adenosylhomocysteinase 2 OS=Homo sapiens GN=AHCYL1 PE=1 SV=2
MMTAG2	sp|Q9BU76|MMTA2_HUMAN Multiple myeloma tumor-associated protein 2 OS=Homo sapiens GN=MMTAG2 PE=1 SV=1
SPECC1L	sp|Q69YQ0|CYTSA_HUMAN Cytospin-A OS=Homo sapiens GN=SPECC1L PE=1 SV=2
SPECC1L-ADORA2A	tr|F8WAN1|F8WAN1_HUMAN Protein SPECC1L-ADORA2A OS=Homo sapiens GN=SPECC1L-ADORA2A PE=4 SV=2
RPS21	sp|P63220|RS21_HUMAN 40S ribosomal protein S21 OS=Homo sapiens GN=RPS21 PE=1 SV=1
GNA11	sp|P29992|GNA11_HUMAN Guanine nucleotide-binding protein subunit alpha-11 OS=Homo sapiens GN=GNA11 PE=1 SV=2
GNAQ	sp|P50148|GNAQ_HUMAN Guanine nucleotide-binding protein G(q) subunit alpha OS=Homo sapiens GN=GNAQ PE=1 SV=4
MRPL44	sp|Q9H9J2|RM44_HUMAN 39S ribosomal protein L44, mitochondrial OS=Homo sapiens GN=MRPL44 PE=1 SV=1
MCM6	sp|Q14566|MCM6_HUMAN DNA replication licensing factor MCM6 OS=Homo sapiens GN=MCM6 PE=1 SV=1
TACO1	sp|Q9BSH4|TACO1_HUMAN Translational activator of cytochrome c oxidase 1 OS=Homo sapiens GN=TACO1 PE=1 SV=1
NRD1	sp|O43847|NRDC_HUMAN Nardilysin OS=Homo sapiens GN=NRD1 PE=1 SV=2
SNRPD3	sp|P62318|SMD3_HUMAN Small nuclear ribonucleoprotein Sm D3 OS=Homo sapiens GN=SNRPD3 PE=1 SV=1
BASP1	sp|P80723|BASP1_HUMAN Brain acid soluble protein 1 OS=Homo sapiens GN=BASP1 PE=1 SV=2
SH3GLB2	sp|Q9NR46|SHLB2_HUMAN Endophilin-B2 OS=Homo sapiens GN=SH3GLB2 PE=1 SV=1
RDH11	sp|Q8TC12|RDH11_HUMAN Retinol dehydrogenase 11 OS=Homo sapiens GN=RDH11 PE=1 SV=2
tr|H0YIZ8|H0YIZ8_HUMAN Uncharacterized protein (Fragment) OS=Homo sapiens PE=4 SV=1	tr|H0YIZ8|H0YIZ8_HUMAN Uncharacterized protein (Fragment) OS=Homo sapiens PE=4 SV=1
tr|H0YJ10|H0YJ10_HUMAN Uncharacterized protein (Fragment) OS=Homo sapiens PE=4 SV=1	tr|H0YJ10|H0YJ10_HUMAN Uncharacterized protein (Fragment) OS=Homo sapiens PE=4 SV=1
VBP1	sp|P61758|PFD3_HUMAN Prefoldin subunit 3 OS=Homo sapiens GN=VBP1 PE=1 SV=3
FAU	sp|P62861|RS30_HUMAN 40S ribosomal protein S30 OS=Homo sapiens GN=FAU PE=1 SV=1
PAK1IP1	sp|Q9NWT1|PK1IP_HUMAN p21-activated protein kinase-interacting protein 1 OS=Homo sapiens GN=PAK1IP1 PE=1 SV=2
RBM28	sp|Q9NW13|RBM28_HUMAN RNA-binding protein 28 OS=Homo sapiens GN=RBM28 PE=1 SV=3
COPS7A	sp|Q9UBW8|CSN7A_HUMAN COP9 signalosome complex subunit 7a OS=Homo sapiens GN=COPS7A PE=1 SV=1
RFC4	sp|P35249|RFC4_HUMAN Replication factor C subunit 4 OS=Homo sapiens GN=RFC4 PE=1 SV=2
NUDT16	sp|Q96DE0|NUD16_HUMAN U8 snoRNA-decapping enzyme OS=Homo sapiens GN=NUDT16 PE=1 SV=2
NIT2	sp|Q9NQR4|NIT2_HUMAN Omega-amidase NIT2 OS=Homo sapiens GN=NIT2 PE=1 SV=1
TMEM33	sp|P57088|TMM33_HUMAN Transmembrane protein 33 OS=Homo sapiens GN=TMEM33 PE=1 SV=2
FCF1	sp|Q9Y324|FCF1_HUMAN rRNA-processing protein FCF1 homolog OS=Homo sapiens GN=FCF1 PE=2 SV=1
ESRP1	sp|Q6NXG1|ESRP1_HUMAN Epithelial splicing regulatory protein 1 OS=Homo sapiens GN=ESRP1 PE=1 SV=2
ESRP2	sp|Q9H6T0|ESRP2_HUMAN Epithelial splicing regulatory protein 2 OS=Homo sapiens GN=ESRP2 PE=1 SV=1
ANP32C	sp|O43423|AN32C_HUMAN Acidic leucine-rich nuclear phosphoprotein 32 family member C OS=Homo sapiens GN=ANP32C PE=2 SV=1
UHRF1BP1	sp|Q6BDS2|URFB1_HUMAN UHRF1-binding protein 1 OS=Homo sapiens GN=UHRF1BP1 PE=1 SV=1
KIF16B	sp|Q96L93|KI16B_HUMAN Kinesin-like protein KIF16B OS=Homo sapiens GN=KIF16B PE=1 SV=2
MYO6	sp|Q9UM54|MYO6_HUMAN Unconventional myosin-VI OS=Homo sapiens GN=MYO6 PE=1 SV=4
NDUFA10	sp|O95299|NDUAA_HUMAN NADH dehydrogenase [ubiquinone] 1 alpha subcomplex subunit 10, mitochondrial OS=Homo sapiens GN=NDUFA10 PE=1 SV=1
HNRNPA1	sp|P09651|ROA1_HUMAN Heterogeneous nuclear ribonucleoprotein A1 OS=Homo sapiens GN=HNRNPA1 PE=1 SV=5
SLIRP	sp|Q9GZT3|SLIRP_HUMAN SRA stem-loop-interacting RNA-binding protein, mitochondrial OS=Homo sapiens GN=SLIRP PE=1 SV=1
COL6A1	sp|P12109|CO6A1_HUMAN Collagen alpha-1(VI) chain OS=Homo sapiens GN=COL6A1 PE=1 SV=3
NCAPH2	sp|Q6IBW4|CNDH2_HUMAN Condensin-2 complex subunit H2 OS=Homo sapiens GN=NCAPH2 PE=1 SV=1
PRPSAP2	sp|O60256|KPRB_HUMAN Phosphoribosyl pyrophosphate synthase-associated protein 2 OS=Homo sapiens GN=PRPSAP2 PE=1 SV=1
PFDN6	sp|O15212|PFD6_HUMAN Prefoldin subunit 6 OS=Homo sapiens GN=PFDN6 PE=1 SV=1
GHDC	sp|Q8N2G8|GHDC_HUMAN GH3 domain-containing protein OS=Homo sapiens GN=GHDC PE=1 SV=2
EIF3K	sp|Q9UBQ5|EIF3K_HUMAN Eukaryotic translation initiation factor 3 subunit K OS=Homo sapiens GN=EIF3K PE=1 SV=1
ILKAP	sp|Q9H0C8|ILKAP_HUMAN Integrin-linked kinase-associated serine/threonine phosphatase 2C OS=Homo sapiens GN=ILKAP PE=1 SV=1
ILKAP3	tr|F8SNU7|F8SNU7_HUMAN Integrin-linked kinase associated phosphatase OS=Homo sapiens GN=ILKAP3 PE=1 SV=1
NDUFA6	sp|P56556|NDUA6_HUMAN NADH dehydrogenase [ubiquinone] 1 alpha subcomplex subunit 6 OS=Homo sapiens GN=NDUFA6 PE=1 SV=3
POR	sp|P16435|NCPR_HUMAN NADPH--cytochrome P450 reductase OS=Homo sapiens GN=POR PE=1 SV=2
SLC4A1AP	sp|Q9BWU0|NADAP_HUMAN Kanadaptin OS=Homo sapiens GN=SLC4A1AP PE=1 SV=1
tr|B4DEV8|B4DEV8_HUMAN Proteasome subunit alpha type OS=Homo sapiens PE=2 SV=1	tr|B4DEV8|B4DEV8_HUMAN Proteasome subunit alpha type OS=Homo sapiens PE=2 SV=1
ANP32D	sp|O95626|AN32D_HUMAN Acidic leucine-rich nuclear phosphoprotein 32 family member D OS=Homo sapiens GN=ANP32D PE=2 SV=2
NACA	sp|E9PAV3|NACAM_HUMAN Nascent polypeptide-associated complex subunit alpha, muscle-specific form OS=Homo sapiens GN=NACA PE=1 SV=1
RBP7	sp|Q96R05|RET7_HUMAN Retinoid-binding protein 7 OS=Homo sapiens GN=RBP7 PE=1 SV=1
ADD3	sp|Q9UEY8|ADDG_HUMAN Gamma-adducin OS=Homo sapiens GN=ADD3 PE=1 SV=1
USP17L1	sp|Q7RTZ2|U17L1_HUMAN Ubiquitin carboxyl-terminal hydrolase 17-like protein 1 OS=Homo sapiens GN=USP17L1 PE=3 SV=1
USP17L10	sp|C9JJH3|U17LA_HUMAN Ubiquitin carboxyl-terminal hydrolase 17-like protein 10 OS=Homo sapiens GN=USP17L10 PE=3 SV=1
USP17L11	sp|C9JVI0|U17LB_HUMAN Ubiquitin carboxyl-terminal hydrolase 17-like protein 11 OS=Homo sapiens GN=USP17L11 PE=3 SV=1
USP17L12	sp|C9JPN9|UL17C_HUMAN Ubiquitin carboxyl-terminal hydrolase 17-like protein 12 OS=Homo sapiens GN=USP17L12 PE=3 SV=1
USP17L13	sp|C9JLJ4|U17LD_HUMAN Ubiquitin carboxyl-terminal hydrolase 17-like protein 13 OS=Homo sapiens GN=USP17L13 PE=3 SV=1
USP17L15	sp|C9J2P7|U17LF_HUMAN Ubiquitin carboxyl-terminal hydrolase 17-like protein 15 OS=Homo sapiens GN=USP17L15 PE=3 SV=1
USP17L17	sp|D6RBQ6|U17LH_HUMAN Ubiquitin carboxyl-terminal hydrolase 17-like protein 17 OS=Homo sapiens GN=USP17L17 PE=3 SV=1
USP17L18	sp|D6R9N7|U17LI_HUMAN Ubiquitin carboxyl-terminal hydrolase 17-like protein 18 OS=Homo sapiens GN=USP17L18 PE=3 SV=1
USP17L19	sp|D6RCP7|U17LJ_HUMAN Ubiquitin carboxyl-terminal hydrolase 17-like protein 19 OS=Homo sapiens GN=USP17L19 PE=3 SV=1
USP17L20	sp|D6RJB6|U17LK_HUMAN Ubiquitin carboxyl-terminal hydrolase 17-like protein 20 OS=Homo sapiens GN=USP17L20 PE=3 SV=1
USP17L21	sp|D6R901|U17LL_HUMAN Ubiquitin carboxyl-terminal hydrolase 17-like protein 21 OS=Homo sapiens GN=USP17L21 PE=3 SV=1
USP17L22	sp|D6RA61|U17LM_HUMAN Ubiquitin carboxyl-terminal hydrolase 17-like protein 22 OS=Homo sapiens GN=USP17L22 PE=3 SV=1
USP17L24	sp|Q0WX57|U17LO_HUMAN Ubiquitin carboxyl-terminal hydrolase 17-like protein 24 OS=Homo sapiens GN=USP17L24 PE=1 SV=2
USP17L26	tr|A0A087X1Q3|A0A087X1Q3_HUMAN Ubiquitin carboxyl-terminal hydrolase 17-like protein 24 OS=Homo sapiens GN=USP17L26 PE=4 SV=1
USP17L3	sp|A6NCW0|U17L3_HUMAN Ubiquitin carboxyl-terminal hydrolase 17-like protein 3 OS=Homo sapiens GN=USP17L3 PE=3 SV=1
USP17L5	sp|A8MUK1|U17L5_HUMAN Ubiquitin carboxyl-terminal hydrolase 17-like protein 5 OS=Homo sapiens GN=USP17L5 PE=3 SV=2
COL4A3BP	sp|Q9Y5P4|C43BP_HUMAN Collagen type IV alpha-3-binding protein OS=Homo sapiens GN=COL4A3BP PE=1 SV=1
RCC2	sp|Q9P258|RCC2_HUMAN Protein RCC2 OS=Homo sapiens GN=RCC2 PE=1 SV=2
GTF2I	sp|P78347|GTF2I_HUMAN General transcription factor II-I OS=Homo sapiens GN=GTF2I PE=1 SV=2
PPAT	sp|Q06203|PUR1_HUMAN Amidophosphoribosyltransferase OS=Homo sapiens GN=PPAT PE=1 SV=1
BOLA2B	tr|H3BV85|H3BV85_HUMAN BolA-like protein 2 (Fragment) OS=Homo sapiens GN=BOLA2B PE=1 SV=1
tr|A0A0B4J295|A0A0B4J295_HUMAN Uncharacterized protein OS=Homo sapiens PE=3 SV=1	tr|A0A0B4J295|A0A0B4J295_HUMAN Uncharacterized protein OS=Homo sapiens PE=3 SV=1
tr|H3BTW0|H3BTW0_HUMAN Uncharacterized protein (Fragment) OS=Homo sapiens PE=3 SV=1	tr|H3BTW0|H3BTW0_HUMAN Uncharacterized protein (Fragment) OS=Homo sapiens PE=3 SV=1
tr|H3BVE0|H3BVE0_HUMAN Uncharacterized protein (Fragment) OS=Homo sapiens PE=4 SV=1	tr|H3BVE0|H3BVE0_HUMAN Uncharacterized protein (Fragment) OS=Homo sapiens PE=4 SV=1
GYG1	sp|P46976|GLYG_HUMAN Glycogenin-1 OS=Homo sapiens GN=GYG1 PE=1 SV=4
SLC12A9	sp|Q9BXP2|S12A9_HUMAN Solute carrier family 12 member 9 OS=Homo sapiens GN=SLC12A9 PE=1 SV=1
SNRPB	sp|P14678|RSMB_HUMAN Small nuclear ribonucleoprotein-associated proteins B and B' OS=Homo sapiens GN=SNRPB PE=1 SV=2
SNRPN	sp|P63162|RSMN_HUMAN Small nuclear ribonucleoprotein-associated protein N OS=Homo sapiens GN=SNRPN PE=1 SV=1
MMS19	sp|Q96T76|MMS19_HUMAN MMS19 nucleotide excision repair protein homolog OS=Homo sapiens GN=MMS19 PE=1 SV=2
OGFOD1	sp|Q8N543|OGFD1_HUMAN Prolyl 3-hydroxylase OGFOD1 OS=Homo sapiens GN=OGFOD1 PE=1 SV=1
SCRIB	sp|Q14160|SCRIB_HUMAN Protein scribble homolog OS=Homo sapiens GN=SCRIB PE=1 SV=4
SAFB	sp|Q15424|SAFB1_HUMAN Scaffold attachment factor B1 OS=Homo sapiens GN=SAFB PE=1 SV=4
DPAGT1	sp|Q9H3H5|GPT_HUMAN UDP-N-acetylglucosamine--dolichyl-phosphate N-acetylglucosaminephosphotransferase OS=Homo sapiens GN=DPAGT1 PE=1 SV=2
ATP2A3	sp|Q93084|AT2A3_HUMAN Sarcoplasmic/endoplasmic reticulum calcium ATPase 3 OS=Homo sapiens GN=ATP2A3 PE=1 SV=2
MCTS1	sp|Q9ULC4|MCTS1_HUMAN Malignant T-cell-amplified sequence 1 OS=Homo sapiens GN=MCTS1 PE=1 SV=1
ATP5F1	sp|P24539|AT5F1_HUMAN ATP synthase F(0) complex subunit B1, mitochondrial OS=Homo sapiens GN=ATP5F1 PE=1 SV=2
NSF	sp|P46459|NSF_HUMAN Vesicle-fusing ATPase OS=Homo sapiens GN=NSF PE=1 SV=3
BZW2	sp|Q9Y6E2|BZW2_HUMAN Basic leucine zipper and W2 domain-containing protein 2 OS=Homo sapiens GN=BZW2 PE=1 SV=1
NDUFB10	sp|O96000|NDUBA_HUMAN NADH dehydrogenase [ubiquinone] 1 beta subcomplex subunit 10 OS=Homo sapiens GN=NDUFB10 PE=1 SV=3
SART3	sp|Q15020|SART3_HUMAN Squamous cell carcinoma antigen recognized by T-cells 3 OS=Homo sapiens GN=SART3 PE=1 SV=1
VPS13A	sp|Q96RL7|VP13A_HUMAN Vacuolar protein sorting-associated protein 13A OS=Homo sapiens GN=VPS13A PE=1 SV=2
MAGOH	sp|P61326|MGN_HUMAN Protein mago nashi homolog OS=Homo sapiens GN=MAGOH PE=1 SV=1
EBNA1BP2	sp|Q99848|EBP2_HUMAN Probable rRNA-processing protein EBP2 OS=Homo sapiens GN=EBNA1BP2 PE=1 SV=2
RTCA	sp|O00442|RTCA_HUMAN RNA 3'-terminal phosphate cyclase OS=Homo sapiens GN=RTCA PE=1 SV=1
KRT13	sp|P13646|K1C13_HUMAN Keratin, type I cytoskeletal 13 OS=Homo sapiens GN=KRT13 PE=1 SV=4
MCMBP	sp|Q9BTE3|MCMBP_HUMAN Mini-chromosome maintenance complex-binding protein OS=Homo sapiens GN=MCMBP PE=1 SV=2
VDAC2	sp|P45880|VDAC2_HUMAN Voltage-dependent anion-selective channel protein 2 OS=Homo sapiens GN=VDAC2 PE=1 SV=2
tr|U3KQA9|U3KQA9_HUMAN Uncharacterized protein (Fragment) OS=Homo sapiens PE=4 SV=6	tr|U3KQA9|U3KQA9_HUMAN Uncharacterized protein (Fragment) OS=Homo sapiens PE=4 SV=6
tr|U3KQV3|U3KQV3_HUMAN Uncharacterized protein (Fragment) OS=Homo sapiens PE=4 SV=6	tr|U3KQV3|U3KQV3_HUMAN Uncharacterized protein (Fragment) OS=Homo sapiens PE=4 SV=6
CUTA	sp|O60888|CUTA_HUMAN Protein CutA OS=Homo sapiens GN=CUTA PE=1 SV=2
FKBP11	sp|Q9NYL4|FKB11_HUMAN Peptidyl-prolyl cis-trans isomerase FKBP11 OS=Homo sapiens GN=FKBP11 PE=1 SV=1
SPTLC1	sp|O15269|SPTC1_HUMAN Serine palmitoyltransferase 1 OS=Homo sapiens GN=SPTLC1 PE=1 SV=1
CYFIP1	sp|Q7L576|CYFP1_HUMAN Cytoplasmic FMR1-interacting protein 1 OS=Homo sapiens GN=CYFIP1 PE=1 SV=1
ARPC2	sp|O15144|ARPC2_HUMAN Actin-related protein 2/3 complex subunit 2 OS=Homo sapiens GN=ARPC2 PE=1 SV=1
RAD23B	sp|P54727|RD23B_HUMAN UV excision repair protein RAD23 homolog B OS=Homo sapiens GN=RAD23B PE=1 SV=1
HNRNPA1L2	sp|Q32P51|RA1L2_HUMAN Heterogeneous nuclear ribonucleoprotein A1-like 2 OS=Homo sapiens GN=HNRNPA1L2 PE=2 SV=2
ANXA1	sp|P04083|ANXA1_HUMAN Annexin A1 OS=Homo sapiens GN=ANXA1 PE=1 SV=2
PC	sp|P11498|PYC_HUMAN Pyruvate carboxylase, mitochondrial OS=Homo sapiens GN=PC PE=1 SV=2
PTRH2	sp|Q9Y3E5|PTH2_HUMAN Peptidyl-tRNA hydrolase 2, mitochondrial OS=Homo sapiens GN=PTRH2 PE=1 SV=1
tr|H3BNC9|H3BNC9_HUMAN Uncharacterized protein (Fragment) OS=Homo sapiens PE=4 SV=1	tr|H3BNC9|H3BNC9_HUMAN Uncharacterized protein (Fragment) OS=Homo sapiens PE=4 SV=1
C9orf64	sp|Q5T6V5|CI064_HUMAN UPF0553 protein C9orf64 OS=Homo sapiens GN=C9orf64 PE=1 SV=1
GIPC1	sp|O14908|GIPC1_HUMAN PDZ domain-containing protein GIPC1 OS=Homo sapiens GN=GIPC1 PE=1 SV=2
RAB3B	sp|P20337|RAB3B_HUMAN Ras-related protein Rab-3B OS=Homo sapiens GN=RAB3B PE=1 SV=2
DAZAP1	sp|Q96EP5|DAZP1_HUMAN DAZ-associated protein 1 OS=Homo sapiens GN=DAZAP1 PE=1 SV=1
BLK	sp|P51451|BLK_HUMAN Tyrosine-protein kinase Blk OS=Homo sapiens GN=BLK PE=1 SV=3
CDK20	sp|Q8IZL9|CDK20_HUMAN Cyclin-dependent kinase 20 OS=Homo sapiens GN=CDK20 PE=1 SV=1
FGFR1	sp|P11362|FGFR1_HUMAN Fibroblast growth factor receptor 1 OS=Homo sapiens GN=FGFR1 PE=1 SV=3
FGFR2	sp|P21802|FGFR2_HUMAN Fibroblast growth factor receptor 2 OS=Homo sapiens GN=FGFR2 PE=1 SV=1
FGFR3	sp|P22607|FGFR3_HUMAN Fibroblast growth factor receptor 3 OS=Homo sapiens GN=FGFR3 PE=1 SV=1
FGFR4	sp|P22455|FGFR4_HUMAN Fibroblast growth factor receptor 4 OS=Homo sapiens GN=FGFR4 PE=1 SV=2
FGR	sp|P09769|FGR_HUMAN Tyrosine-protein kinase Fgr OS=Homo sapiens GN=FGR PE=1 SV=2
FYN	sp|P06241|FYN_HUMAN Tyrosine-protein kinase Fyn OS=Homo sapiens GN=FYN PE=1 SV=3
HCK	sp|P08631|HCK_HUMAN Tyrosine-protein kinase HCK OS=Homo sapiens GN=HCK PE=1 SV=5
ICK	sp|Q9UPZ9|ICK_HUMAN Serine/threonine-protein kinase ICK OS=Homo sapiens GN=ICK PE=1 SV=1
LCK	sp|P06239|LCK_HUMAN Tyrosine-protein kinase Lck OS=Homo sapiens GN=LCK PE=1 SV=6
LYN	sp|P07948|LYN_HUMAN Tyrosine-protein kinase Lyn OS=Homo sapiens GN=LYN PE=1 SV=3
MAK	sp|P20794|MAK_HUMAN Serine/threonine-protein kinase MAK OS=Homo sapiens GN=MAK PE=1 SV=2
YES1	sp|P07947|YES_HUMAN Tyrosine-protein kinase Yes OS=Homo sapiens GN=YES1 PE=1 SV=3
MAGT1	sp|Q9H0U3|MAGT1_HUMAN Magnesium transporter protein 1 OS=Homo sapiens GN=MAGT1 PE=1 SV=1
EPS15L1	sp|Q9UBC2|EP15R_HUMAN Epidermal growth factor receptor substrate 15-like 1 OS=Homo sapiens GN=EPS15L1 PE=1 SV=1
RPS18	sp|P62269|RS18_HUMAN 40S ribosomal protein S18 OS=Homo sapiens GN=RPS18 PE=1 SV=3
HSP90AB4P	sp|Q58FF6|H90B4_HUMAN Putative heat shock protein HSP 90-beta 4 OS=Homo sapiens GN=HSP90AB4P PE=5 SV=1
ITGA6	sp|P23229|ITA6_HUMAN Integrin alpha-6 OS=Homo sapiens GN=ITGA6 PE=1 SV=5
NSUN2	sp|Q08J23|NSUN2_HUMAN tRNA (cytosine(34)-C(5))-methyltransferase OS=Homo sapiens GN=NSUN2 PE=1 SV=2
SERPINB1	sp|P30740|ILEU_HUMAN Leukocyte elastase inhibitor OS=Homo sapiens GN=SERPINB1 PE=1 SV=1
RHOA	sp|P61586|RHOA_HUMAN Transforming protein RhoA OS=Homo sapiens GN=RHOA PE=1 SV=1
WNK1	sp|Q9H4A3|WNK1_HUMAN Serine/threonine-protein kinase WNK1 OS=Homo sapiens GN=WNK1 PE=1 SV=2
WNK4	sp|Q96J92|WNK4_HUMAN Serine/threonine-protein kinase WNK4 OS=Homo sapiens GN=WNK4 PE=1 SV=1
RPL35	sp|P42766|RL35_HUMAN 60S ribosomal protein L35 OS=Homo sapiens GN=RPL35 PE=1 SV=2
EIF2S3	sp|P41091|IF2G_HUMAN Eukaryotic translation initiation factor 2 subunit 3 OS=Homo sapiens GN=EIF2S3 PE=1 SV=3
EIF3E	sp|P60228|EIF3E_HUMAN Eukaryotic translation initiation factor 3 subunit E OS=Homo sapiens GN=EIF3E PE=1 SV=1
ARHGEF1	sp|Q92888|ARHG1_HUMAN Rho guanine nucleotide exchange factor 1 OS=Homo sapiens GN=ARHGEF1 PE=1 SV=2
CHP1	sp|Q99653|CHP1_HUMAN Calcineurin B homologous protein 1 OS=Homo sapiens GN=CHP1 PE=1 SV=3
ATP6V1B2	sp|P21281|VATB2_HUMAN V-type proton ATPase subunit B, brain isoform OS=Homo sapiens GN=ATP6V1B2 PE=1 SV=3
PRPSAP1	sp|Q14558|KPRA_HUMAN Phosphoribosyl pyrophosphate synthase-associated protein 1 OS=Homo sapiens GN=PRPSAP1 PE=1 SV=2
SARNP	sp|P82979|SARNP_HUMAN SAP domain-containing ribonucleoprotein OS=Homo sapiens GN=SARNP PE=1 SV=3
LRRC47	sp|Q8N1G4|LRC47_HUMAN Leucine-rich repeat-containing protein 47 OS=Homo sapiens GN=LRRC47 PE=1 SV=1
ARFGAP2	sp|Q8N6H7|ARFG2_HUMAN ADP-ribosylation factor GTPase-activating protein 2 OS=Homo sapiens GN=ARFGAP2 PE=1 SV=1
DPP3	sp|Q9NY33|DPP3_HUMAN Dipeptidyl peptidase 3 OS=Homo sapiens GN=DPP3 PE=1 SV=2
HEXA	sp|P06865|HEXA_HUMAN Beta-hexosaminidase subunit alpha OS=Homo sapiens GN=HEXA PE=1 SV=2
CLPTM1L	sp|Q96KA5|CLP1L_HUMAN Cleft lip and palate transmembrane protein 1-like protein OS=Homo sapiens GN=CLPTM1L PE=1 SV=1
DPYSL2	sp|Q16555|DPYL2_HUMAN Dihydropyrimidinase-related protein 2 OS=Homo sapiens GN=DPYSL2 PE=1 SV=1
RPL24	sp|P83731|RL24_HUMAN 60S ribosomal protein L24 OS=Homo sapiens GN=RPL24 PE=1 SV=1
ZNF503	sp|Q96F45|ZN503_HUMAN Zinc finger protein 503 OS=Homo sapiens GN=ZNF503 PE=1 SV=1
ZNF703	sp|Q9H7S9|ZN703_HUMAN Zinc finger protein 703 OS=Homo sapiens GN=ZNF703 PE=1 SV=1
EIF3B	sp|P55884|EIF3B_HUMAN Eukaryotic translation initiation factor 3 subunit B OS=Homo sapiens GN=EIF3B PE=1 SV=3
RTCB	sp|Q9Y3I0|RTCB_HUMAN tRNA-splicing ligase RtcB homolog OS=Homo sapiens GN=RTCB PE=1 SV=1
PLK1	sp|P53350|PLK1_HUMAN Serine/threonine-protein kinase PLK1 OS=Homo sapiens GN=PLK1 PE=1 SV=1
PPFIA1	sp|Q13136|LIPA1_HUMAN Liprin-alpha-1 OS=Homo sapiens GN=PPFIA1 PE=1 SV=1
YBX2	sp|Q9Y2T7|YBOX2_HUMAN Y-box-binding protein 2 OS=Homo sapiens GN=YBX2 PE=1 SV=2
XPNPEP1	sp|Q9NQW7|XPP1_HUMAN Xaa-Pro aminopeptidase 1 OS=Homo sapiens GN=XPNPEP1 PE=1 SV=3
HMGN3	sp|Q15651|HMGN3_HUMAN High mobility group nucleosome-binding domain-containing protein 3 OS=Homo sapiens GN=HMGN3 PE=1 SV=2
RPS17	sp|P08708|RS17_HUMAN 40S ribosomal protein S17 OS=Homo sapiens GN=RPS17 PE=1 SV=2
HNRNPA3	sp|P51991|ROA3_HUMAN Heterogeneous nuclear ribonucleoprotein A3 OS=Homo sapiens GN=HNRNPA3 PE=1 SV=2
ACAD9	sp|Q9H845|ACAD9_HUMAN Acyl-CoA dehydrogenase family member 9, mitochondrial OS=Homo sapiens GN=ACAD9 PE=1 SV=1
MED23	sp|Q9ULK4|MED23_HUMAN Mediator of RNA polymerase II transcription subunit 23 OS=Homo sapiens GN=MED23 PE=1 SV=2
PSMA4	sp|P25789|PSA4_HUMAN Proteasome subunit alpha type-4 OS=Homo sapiens GN=PSMA4 PE=1 SV=1
RPS24	sp|P62847|RS24_HUMAN 40S ribosomal protein S24 OS=Homo sapiens GN=RPS24 PE=1 SV=1
PPP1R11	sp|O60927|PP1RB_HUMAN Protein phosphatase 1 regulatory subunit 11 OS=Homo sapiens GN=PPP1R11 PE=1 SV=1
EIF3I	sp|Q13347|EIF3I_HUMAN Eukaryotic translation initiation factor 3 subunit I OS=Homo sapiens GN=EIF3I PE=1 SV=1
REEP5	sp|Q00765|REEP5_HUMAN Receptor expression-enhancing protein 5 OS=Homo sapiens GN=REEP5 PE=1 SV=3
INO80	sp|Q9ULG1|INO80_HUMAN DNA helicase INO80 OS=Homo sapiens GN=INO80 PE=1 SV=2
USP7	sp|Q93009|UBP7_HUMAN Ubiquitin carboxyl-terminal hydrolase 7 OS=Homo sapiens GN=USP7 PE=1 SV=2
PDXK	sp|O00764|PDXK_HUMAN Pyridoxal kinase OS=Homo sapiens GN=PDXK PE=1 SV=1
GRSF1	sp|Q12849|GRSF1_HUMAN G-rich sequence factor 1 OS=Homo sapiens GN=GRSF1 PE=1 SV=3
TOP2B	sp|Q02880|TOP2B_HUMAN DNA topoisomerase 2-beta OS=Homo sapiens GN=TOP2B PE=1 SV=3
PARP1	sp|P09874|PARP1_HUMAN Poly [ADP-ribose] polymerase 1 OS=Homo sapiens GN=PARP1 PE=1 SV=4
HNRNPH3	sp|P31942|HNRH3_HUMAN Heterogeneous nuclear ribonucleoprotein H3 OS=Homo sapiens GN=HNRNPH3 PE=1 SV=2
WDR43	sp|Q15061|WDR43_HUMAN WD repeat-containing protein 43 OS=Homo sapiens GN=WDR43 PE=1 SV=3
ZNF207	sp|O43670|ZN207_HUMAN BUB3-interacting and GLEBS motif-containing protein ZNF207 OS=Homo sapiens GN=ZNF207 PE=1 SV=1
UTP6	sp|Q9NYH9|UTP6_HUMAN U3 small nucleolar RNA-associated protein 6 homolog OS=Homo sapiens GN=UTP6 PE=2 SV=2
RRP9	sp|O43818|U3IP2_HUMAN U3 small nucleolar RNA-interacting protein 2 OS=Homo sapiens GN=RRP9 PE=1 SV=1
METTL3	sp|Q86U44|MTA70_HUMAN N6-adenosine-methyltransferase 70 kDa subunit OS=Homo sapiens GN=METTL3 PE=1 SV=2
ATP6V1A	sp|P38606|VATA_HUMAN V-type proton ATPase catalytic subunit A OS=Homo sapiens GN=ATP6V1A PE=1 SV=2
M6PR	sp|P20645|MPRD_HUMAN Cation-dependent mannose-6-phosphate receptor OS=Homo sapiens GN=M6PR PE=1 SV=1
HSDL1	sp|Q3SXM5|HSDL1_HUMAN Inactive hydroxysteroid dehydrogenase-like protein 1 OS=Homo sapiens GN=HSDL1 PE=1 SV=3
PPP6R3	sp|Q5H9R7|PP6R3_HUMAN Serine/threonine-protein phosphatase 6 regulatory subunit 3 OS=Homo sapiens GN=PPP6R3 PE=1 SV=2
POLR2B	sp|P30876|RPB2_HUMAN DNA-directed RNA polymerase II subunit RPB2 OS=Homo sapiens GN=POLR2B PE=1 SV=1
TOMM40	sp|O96008|TOM40_HUMAN Mitochondrial import receptor subunit TOM40 homolog OS=Homo sapiens GN=TOMM40 PE=1 SV=1
HSPA4L	sp|O95757|HS74L_HUMAN Heat shock 70 kDa protein 4L OS=Homo sapiens GN=HSPA4L PE=1 SV=3
GCC2	sp|Q8IWJ2|GCC2_HUMAN GRIP and coiled-coil domain-containing protein 2 OS=Homo sapiens GN=GCC2 PE=1 SV=4
AARS	sp|P49588|SYAC_HUMAN Alanine--tRNA ligase, cytoplasmic OS=Homo sapiens GN=AARS PE=1 SV=2
SAFB2	sp|Q14151|SAFB2_HUMAN Scaffold attachment factor B2 OS=Homo sapiens GN=SAFB2 PE=1 SV=1
ZC3HAV1	sp|Q7Z2W4|ZCCHV_HUMAN Zinc finger CCCH-type antiviral protein 1 OS=Homo sapiens GN=ZC3HAV1 PE=1 SV=3
KRT24	sp|Q2M2I5|K1C24_HUMAN Keratin, type I cytoskeletal 24 OS=Homo sapiens GN=KRT24 PE=1 SV=1
EIF3L	sp|Q9Y262|EIF3L_HUMAN Eukaryotic translation initiation factor 3 subunit L OS=Homo sapiens GN=EIF3L PE=1 SV=1
BAG2	sp|O95816|BAG2_HUMAN BAG family molecular chaperone regulator 2 OS=Homo sapiens GN=BAG2 PE=1 SV=1
RHOC	sp|P08134|RHOC_HUMAN Rho-related GTP-binding protein RhoC OS=Homo sapiens GN=RHOC PE=1 SV=1
IDI1	sp|Q13907|IDI1_HUMAN Isopentenyl-diphosphate Delta-isomerase 1 OS=Homo sapiens GN=IDI1 PE=1 SV=2
ACTR1A	sp|P61163|ACTZ_HUMAN Alpha-centractin OS=Homo sapiens GN=ACTR1A PE=1 SV=1
RANGAP1	sp|P46060|RAGP1_HUMAN Ran GTPase-activating protein 1 OS=Homo sapiens GN=RANGAP1 PE=1 SV=1
EIF3M	sp|Q7L2H7|EIF3M_HUMAN Eukaryotic translation initiation factor 3 subunit M OS=Homo sapiens GN=EIF3M PE=1 SV=1
CSNK2B	sp|P67870|CSK2B_HUMAN Casein kinase II subunit beta OS=Homo sapiens GN=CSNK2B PE=1 SV=1
EIF2S3L	sp|Q2VIR3|IF2GL_HUMAN Putative eukaryotic translation initiation factor 2 subunit 3-like protein OS=Homo sapiens GN=EIF2S3L PE=5 SV=2
tr|F8W810|F8W810_HUMAN Uncharacterized protein OS=Homo sapiens PE=4 SV=1	tr|F8W810|F8W810_HUMAN Uncharacterized protein OS=Homo sapiens PE=4 SV=1
KRT19	sp|P08727|K1C19_HUMAN Keratin, type I cytoskeletal 19 OS=Homo sapiens GN=KRT19 PE=1 SV=4
CRYZ	sp|Q08257|QOR_HUMAN Quinone oxidoreductase OS=Homo sapiens GN=CRYZ PE=1 SV=1
CPNE2	sp|Q96FN4|CPNE2_HUMAN Copine-2 OS=Homo sapiens GN=CPNE2 PE=1 SV=3
CPNE4	sp|Q96A23|CPNE4_HUMAN Copine-4 OS=Homo sapiens GN=CPNE4 PE=1 SV=1
CPNE5	sp|Q9HCH3|CPNE5_HUMAN Copine-5 OS=Homo sapiens GN=CPNE5 PE=1 SV=2
CPNE6	sp|O95741|CPNE6_HUMAN Copine-6 OS=Homo sapiens GN=CPNE6 PE=1 SV=3
CPNE7	sp|Q9UBL6|CPNE7_HUMAN Copine-7 OS=Homo sapiens GN=CPNE7 PE=1 SV=1
CPNE8	sp|Q86YQ8|CPNE8_HUMAN Copine-8 OS=Homo sapiens GN=CPNE8 PE=1 SV=2
CPNE9	sp|Q8IYJ1|CPNE9_HUMAN Copine-9 OS=Homo sapiens GN=CPNE9 PE=1 SV=3
SEC23A	sp|Q15436|SC23A_HUMAN Protein transport protein Sec23A OS=Homo sapiens GN=SEC23A PE=1 SV=2
SMARCE1	sp|Q969G3|SMCE1_HUMAN SWI/SNF-related matrix-associated actin-dependent regulator of chromatin subfamily E member 1 OS=Homo sapiens GN=SMARCE1 PE=1 SV=2
RCN1	sp|Q15293|RCN1_HUMAN Reticulocalbin-1 OS=Homo sapiens GN=RCN1 PE=1 SV=1
DNMT1	sp|P26358|DNMT1_HUMAN DNA (cytosine-5)-methyltransferase 1 OS=Homo sapiens GN=DNMT1 PE=1 SV=2
FKBP4	sp|Q02790|FKBP4_HUMAN Peptidyl-prolyl cis-trans isomerase FKBP4 OS=Homo sapiens GN=FKBP4 PE=1 SV=3
PAFAH1B1	sp|P43034|LIS1_HUMAN Platelet-activating factor acetylhydrolase IB subunit alpha OS=Homo sapiens GN=PAFAH1B1 PE=1 SV=2
BTF3L4	sp|Q96K17|BT3L4_HUMAN Transcription factor BTF3 homolog 4 OS=Homo sapiens GN=BTF3L4 PE=1 SV=1
MVD	sp|P53602|MVD1_HUMAN Diphosphomevalonate decarboxylase OS=Homo sapiens GN=MVD PE=1 SV=1
TWF1	sp|Q12792|TWF1_HUMAN Twinfilin-1 OS=Homo sapiens GN=TWF1 PE=1 SV=3
RBM39	sp|Q14498|RBM39_HUMAN RNA-binding protein 39 OS=Homo sapiens GN=RBM39 PE=1 SV=2
AHCY	sp|P23526|SAHH_HUMAN Adenosylhomocysteinase OS=Homo sapiens GN=AHCY PE=1 SV=4
PPIB	sp|P23284|PPIB_HUMAN Peptidyl-prolyl cis-trans isomerase B OS=Homo sapiens GN=PPIB PE=1 SV=2
DCXR	sp|Q7Z4W1|DCXR_HUMAN L-xylulose reductase OS=Homo sapiens GN=DCXR PE=1 SV=2
SCCPDH	sp|Q8NBX0|SCPDL_HUMAN Saccharopine dehydrogenase-like oxidoreductase OS=Homo sapiens GN=SCCPDH PE=1 SV=1
CNP	sp|P09543|CN37_HUMAN 2',3'-cyclic-nucleotide 3'-phosphodiesterase OS=Homo sapiens GN=CNP PE=1 SV=2
MAT2B	sp|Q9NZL9|MAT2B_HUMAN Methionine adenosyltransferase 2 subunit beta OS=Homo sapiens GN=MAT2B PE=1 SV=1
ATP6V0D1	sp|P61421|VA0D1_HUMAN V-type proton ATPase subunit d 1 OS=Homo sapiens GN=ATP6V0D1 PE=1 SV=1
GSTM3	sp|P21266|GSTM3_HUMAN Glutathione S-transferase Mu 3 OS=Homo sapiens GN=GSTM3 PE=1 SV=3
EMG1	sp|Q92979|NEP1_HUMAN Ribosomal RNA small subunit methyltransferase NEP1 OS=Homo sapiens GN=EMG1 PE=1 SV=4
tr|A0A087WWQ2|A0A087WWQ2_HUMAN Uncharacterized protein (Fragment) OS=Homo sapiens PE=4 SV=1	tr|A0A087WWQ2|A0A087WWQ2_HUMAN Uncharacterized protein (Fragment) OS=Homo sapiens PE=4 SV=1
tr|V9GYP5|V9GYP5_HUMAN Uncharacterized protein (Fragment) OS=Homo sapiens PE=4 SV=2	tr|V9GYP5|V9GYP5_HUMAN Uncharacterized protein (Fragment) OS=Homo sapiens PE=4 SV=2
CACYBP	sp|Q9HB71|CYBP_HUMAN Calcyclin-binding protein OS=Homo sapiens GN=CACYBP PE=1 SV=2
IDE	sp|P14735|IDE_HUMAN Insulin-degrading enzyme OS=Homo sapiens GN=IDE PE=1 SV=4
RPL17	sp|P18621|RL17_HUMAN 60S ribosomal protein L17 OS=Homo sapiens GN=RPL17 PE=1 SV=3
RPL17-C18orf32	tr|A0A0A0MRF8|A0A0A0MRF8_HUMAN Protein RPL17-C18orf32 OS=Homo sapiens GN=RPL17-C18orf32 PE=3 SV=1
GFAP	sp|P14136|GFAP_HUMAN Glial fibrillary acidic protein OS=Homo sapiens GN=GFAP PE=1 SV=1
PFKL	sp|P17858|PFKAL_HUMAN ATP-dependent 6-phosphofructokinase, liver type OS=Homo sapiens GN=PFKL PE=1 SV=6
HDGF	sp|P51858|HDGF_HUMAN Hepatoma-derived growth factor OS=Homo sapiens GN=HDGF PE=1 SV=1
PKLR	sp|P30613|KPYR_HUMAN Pyruvate kinase PKLR OS=Homo sapiens GN=PKLR PE=1 SV=2
POLD1	sp|P28340|DPOD1_HUMAN DNA polymerase delta catalytic subunit OS=Homo sapiens GN=POLD1 PE=1 SV=2
SDHB	sp|P21912|SDHB_HUMAN Succinate dehydrogenase [ubiquinone] iron-sulfur subunit, mitochondrial OS=Homo sapiens GN=SDHB PE=1 SV=3
SUN2	sp|Q9UH99|SUN2_HUMAN SUN domain-containing protein 2 OS=Homo sapiens GN=SUN2 PE=1 SV=3
ACOT13	sp|Q9NPJ3|ACO13_HUMAN Acyl-coenzyme A thioesterase 13 OS=Homo sapiens GN=ACOT13 PE=1 SV=1
PTGES2	sp|Q9H7Z7|PGES2_HUMAN Prostaglandin E synthase 2 OS=Homo sapiens GN=PTGES2 PE=1 SV=1
ACTR2	sp|P61160|ARP2_HUMAN Actin-related protein 2 OS=Homo sapiens GN=ACTR2 PE=1 SV=1
BUB3	sp|O43684|BUB3_HUMAN Mitotic checkpoint protein BUB3 OS=Homo sapiens GN=BUB3 PE=1 SV=1
CDKN2A	sp|P42771|CDN2A_HUMAN Cyclin-dependent kinase inhibitor 2A OS=Homo sapiens GN=CDKN2A PE=1 SV=2
SRP14	sp|P37108|SRP14_HUMAN Signal recognition particle 14 kDa protein OS=Homo sapiens GN=SRP14 PE=1 SV=2
ACSF2	sp|Q96CM8|ACSF2_HUMAN Acyl-CoA synthetase family member 2, mitochondrial OS=Homo sapiens GN=ACSF2 PE=1 SV=2
PDCD11	sp|Q14690|RRP5_HUMAN Protein RRP5 homolog OS=Homo sapiens GN=PDCD11 PE=1 SV=3
PSMA5	sp|P28066|PSA5_HUMAN Proteasome subunit alpha type-5 OS=Homo sapiens GN=PSMA5 PE=1 SV=3
HIP1	sp|O00291|HIP1_HUMAN Huntingtin-interacting protein 1 OS=Homo sapiens GN=HIP1 PE=1 SV=5
CYFIP2	sp|Q96F07|CYFP2_HUMAN Cytoplasmic FMR1-interacting protein 2 OS=Homo sapiens GN=CYFIP2 PE=1 SV=2
UGP2	sp|Q16851|UGPA_HUMAN UTP--glucose-1-phosphate uridylyltransferase OS=Homo sapiens GN=UGP2 PE=1 SV=5
PSMD10	sp|O75832|PSD10_HUMAN 26S proteasome non-ATPase regulatory subunit 10 OS=Homo sapiens GN=PSMD10 PE=1 SV=1
SLC44A1	sp|Q8WWI5|CTL1_HUMAN Choline transporter-like protein 1 OS=Homo sapiens GN=SLC44A1 PE=1 SV=1
CASP3	sp|P42574|CASP3_HUMAN Caspase-3 OS=Homo sapiens GN=CASP3 PE=1 SV=2
DDX54	sp|Q8TDD1|DDX54_HUMAN ATP-dependent RNA helicase DDX54 OS=Homo sapiens GN=DDX54 PE=1 SV=2
MAP4	sp|P27816|MAP4_HUMAN Microtubule-associated protein 4 OS=Homo sapiens GN=MAP4 PE=1 SV=3
SRSF11	sp|Q05519|SRS11_HUMAN Serine/arginine-rich splicing factor 11 OS=Homo sapiens GN=SRSF11 PE=1 SV=1
CAPN2	sp|P17655|CAN2_HUMAN Calpain-2 catalytic subunit OS=Homo sapiens GN=CAPN2 PE=1 SV=6
GEMIN4	sp|P57678|GEMI4_HUMAN Gem-associated protein 4 OS=Homo sapiens GN=GEMIN4 PE=1 SV=2
ATP5E	sp|P56381|ATP5E_HUMAN ATP synthase subunit epsilon, mitochondrial OS=Homo sapiens GN=ATP5E PE=1 SV=2
ATP5EP2	sp|Q5VTU8|AT5EL_HUMAN ATP synthase subunit epsilon-like protein, mitochondrial OS=Homo sapiens GN=ATP5EP2 PE=3 SV=1
STAT1	sp|P42224|STAT1_HUMAN Signal transducer and activator of transcription 1-alpha/beta OS=Homo sapiens GN=STAT1 PE=1 SV=2
SORBS3	sp|O60504|VINEX_HUMAN Vinexin OS=Homo sapiens GN=SORBS3 PE=1 SV=2
BLVRA	sp|P53004|BIEA_HUMAN Biliverdin reductase A OS=Homo sapiens GN=BLVRA PE=1 SV=2
ECH1	sp|Q13011|ECH1_HUMAN Delta(3,5)-Delta(2,4)-dienoyl-CoA isomerase, mitochondrial OS=Homo sapiens GN=ECH1 PE=1 SV=2
MARCKSL1	sp|P49006|MRP_HUMAN MARCKS-related protein OS=Homo sapiens GN=MARCKSL1 PE=1 SV=2
RRP12	sp|Q5JTH9|RRP12_HUMAN RRP12-like protein OS=Homo sapiens GN=RRP12 PE=1 SV=2
DNPEP	sp|Q9ULA0|DNPEP_HUMAN Aspartyl aminopeptidase OS=Homo sapiens GN=DNPEP PE=1 SV=1
SLC25A3	sp|Q00325|MPCP_HUMAN Phosphate carrier protein, mitochondrial OS=Homo sapiens GN=SLC25A3 PE=1 SV=2
RBM4	sp|Q9BWF3|RBM4_HUMAN RNA-binding protein 4 OS=Homo sapiens GN=RBM4 PE=1 SV=1
RBM4B	sp|Q9BQ04|RBM4B_HUMAN RNA-binding protein 4B OS=Homo sapiens GN=RBM4B PE=1 SV=1
PFKM	sp|P08237|PFKAM_HUMAN ATP-dependent 6-phosphofructokinase, muscle type OS=Homo sapiens GN=PFKM PE=1 SV=2
CDK1	sp|P06493|CDK1_HUMAN Cyclin-dependent kinase 1 OS=Homo sapiens GN=CDK1 PE=1 SV=3
MTHFD1L	sp|Q6UB35|C1TM_HUMAN Monofunctional C1-tetrahydrofolate synthase, mitochondrial OS=Homo sapiens GN=MTHFD1L PE=1 SV=1
APMAP	sp|Q9HDC9|APMAP_HUMAN Adipocyte plasma membrane-associated protein OS=Homo sapiens GN=APMAP PE=1 SV=2
KIF5B	sp|P33176|KINH_HUMAN Kinesin-1 heavy chain OS=Homo sapiens GN=KIF5B PE=1 SV=1
UQCRQ	sp|O14949|QCR8_HUMAN Cytochrome b-c1 complex subunit 8 OS=Homo sapiens GN=UQCRQ PE=1 SV=4
FLNC	sp|Q14315|FLNC_HUMAN Filamin-C OS=Homo sapiens GN=FLNC PE=1 SV=3
UBR4	sp|Q5T4S7|UBR4_HUMAN E3 ubiquitin-protein ligase UBR4 OS=Homo sapiens GN=UBR4 PE=1 SV=1
TUSC1	sp|Q2TAM9|TUSC1_HUMAN Tumor suppressor candidate gene 1 protein OS=Homo sapiens GN=TUSC1 PE=1 SV=3
COPB1	sp|P53618|COPB_HUMAN Coatomer subunit beta OS=Homo sapiens GN=COPB1 PE=1 SV=3
ARPC3	sp|O15145|ARPC3_HUMAN Actin-related protein 2/3 complex subunit 3 OS=Homo sapiens GN=ARPC3 PE=1 SV=3
ALB	sp|P02768|ALBU_HUMAN Serum albumin OS=Homo sapiens GN=ALB PE=1 SV=2
WDR3	sp|Q9UNX4|WDR3_HUMAN WD repeat-containing protein 3 OS=Homo sapiens GN=WDR3 PE=1 SV=1
KDM1B	sp|Q8NB78|KDM1B_HUMAN Lysine-specific histone demethylase 1B OS=Homo sapiens GN=KDM1B PE=1 SV=3
AP3M1	sp|Q9Y2T2|AP3M1_HUMAN AP-3 complex subunit mu-1 OS=Homo sapiens GN=AP3M1 PE=1 SV=1
DNM1L	sp|O00429|DNM1L_HUMAN Dynamin-1-like protein OS=Homo sapiens GN=DNM1L PE=1 SV=2
UBASH3B	sp|Q8TF42|UBS3B_HUMAN Ubiquitin-associated and SH3 domain-containing protein B OS=Homo sapiens GN=UBASH3B PE=1 SV=2
NDUFA4	sp|O00483|NDUA4_HUMAN Cytochrome c oxidase subunit NDUFA4 OS=Homo sapiens GN=NDUFA4 PE=1 SV=1
ANKRD45	sp|Q5TZF3|ANR45_HUMAN Ankyrin repeat domain-containing protein 45 OS=Homo sapiens GN=ANKRD45 PE=1 SV=1
HSD17B12	sp|Q53GQ0|DHB12_HUMAN Very-long-chain 3-oxoacyl-CoA reductase OS=Homo sapiens GN=HSD17B12 PE=1 SV=2
COPS4	sp|Q9BT78|CSN4_HUMAN COP9 signalosome complex subunit 4 OS=Homo sapiens GN=COPS4 PE=1 SV=1
ARL2BP	sp|Q9Y2Y0|AR2BP_HUMAN ADP-ribosylation factor-like protein 2-binding protein OS=Homo sapiens GN=ARL2BP PE=1 SV=1
PREP	sp|P48147|PPCE_HUMAN Prolyl endopeptidase OS=Homo sapiens GN=PREP PE=1 SV=2
ENO2	sp|P09104|ENOG_HUMAN Gamma-enolase OS=Homo sapiens GN=ENO2 PE=1 SV=3
ABI1	sp|Q8IZP0|ABI1_HUMAN Abl interactor 1 OS=Homo sapiens GN=ABI1 PE=1 SV=4
S100A16	sp|Q96FQ6|S10AG_HUMAN Protein S100-A16 OS=Homo sapiens GN=S100A16 PE=1 SV=1
SSR1	sp|P43307|SSRA_HUMAN Translocon-associated protein subunit alpha OS=Homo sapiens GN=SSR1 PE=1 SV=3
COLGALT2	sp|Q8IYK4|GT252_HUMAN Procollagen galactosyltransferase 2 OS=Homo sapiens GN=COLGALT2 PE=1 SV=1
RPS6KA1	sp|Q15418|KS6A1_HUMAN Ribosomal protein S6 kinase alpha-1 OS=Homo sapiens GN=RPS6KA1 PE=1 SV=2
RPS6KA2	sp|Q15349|KS6A2_HUMAN Ribosomal protein S6 kinase alpha-2 OS=Homo sapiens GN=RPS6KA2 PE=1 SV=2
G3BP2	sp|Q9UN86|G3BP2_HUMAN Ras GTPase-activating protein-binding protein 2 OS=Homo sapiens GN=G3BP2 PE=1 SV=2
GOLGA2	sp|Q08379|GOGA2_HUMAN Golgin subfamily A member 2 OS=Homo sapiens GN=GOLGA2 PE=1 SV=3
DDX50	sp|Q9BQ39|DDX50_HUMAN ATP-dependent RNA helicase DDX50 OS=Homo sapiens GN=DDX50 PE=1 SV=1
DFFA	sp|O00273|DFFA_HUMAN DNA fragmentation factor subunit alpha OS=Homo sapiens GN=DFFA PE=1 SV=1
AAMP	sp|Q13685|AAMP_HUMAN Angio-associated migratory cell protein OS=Homo sapiens GN=AAMP PE=1 SV=2
TAS2R42	tr|A0A0G2JPZ2|A0A0G2JPZ2_HUMAN Taste receptor type 2 OS=Homo sapiens GN=TAS2R42 PE=3 SV=1
ACACA	sp|Q13085|ACACA_HUMAN Acetyl-CoA carboxylase 1 OS=Homo sapiens GN=ACACA PE=1 SV=2
PRRC2A	sp|P48634|PRC2A_HUMAN Protein PRRC2A OS=Homo sapiens GN=PRRC2A PE=1 SV=3
CCDC127	sp|Q96BQ5|CC127_HUMAN Coiled-coil domain-containing protein 127 OS=Homo sapiens GN=CCDC127 PE=1 SV=1
MSH2	sp|P43246|MSH2_HUMAN DNA mismatch repair protein Msh2 OS=Homo sapiens GN=MSH2 PE=1 SV=1
NAA15	sp|Q9BXJ9|NAA15_HUMAN N-alpha-acetyltransferase 15, NatA auxiliary subunit OS=Homo sapiens GN=NAA15 PE=1 SV=1
OSBP	sp|P22059|OSBP1_HUMAN Oxysterol-binding protein 1 OS=Homo sapiens GN=OSBP PE=1 SV=1
GLB1	sp|P16278|BGAL_HUMAN Beta-galactosidase OS=Homo sapiens GN=GLB1 PE=1 SV=2
RBM14	sp|Q96PK6|RBM14_HUMAN RNA-binding protein 14 OS=Homo sapiens GN=RBM14 PE=1 SV=2
CA2	sp|P00918|CAH2_HUMAN Carbonic anhydrase 2 OS=Homo sapiens GN=CA2 PE=1 SV=2
MRPL11	sp|Q9Y3B7|RM11_HUMAN 39S ribosomal protein L11, mitochondrial OS=Homo sapiens GN=MRPL11 PE=1 SV=1
TUBB1	sp|Q9H4B7|TBB1_HUMAN Tubulin beta-1 chain OS=Homo sapiens GN=TUBB1 PE=1 SV=1
EXOSC10	sp|Q01780|EXOSX_HUMAN Exosome component 10 OS=Homo sapiens GN=EXOSC10 PE=1 SV=2
VPS4A	sp|Q9UN37|VPS4A_HUMAN Vacuolar protein sorting-associated protein 4A OS=Homo sapiens GN=VPS4A PE=1 SV=1
tr|I3L4J1|I3L4J1_HUMAN Uncharacterized protein (Fragment) OS=Homo sapiens PE=1 SV=3	tr|I3L4J1|I3L4J1_HUMAN Uncharacterized protein (Fragment) OS=Homo sapiens PE=1 SV=3
EPCAM	sp|P16422|EPCAM_HUMAN Epithelial cell adhesion molecule OS=Homo sapiens GN=EPCAM PE=1 SV=2
CORO1C	sp|Q9ULV4|COR1C_HUMAN Coronin-1C OS=Homo sapiens GN=CORO1C PE=1 SV=1
NOP16	sp|Q9Y3C1|NOP16_HUMAN Nucleolar protein 16 OS=Homo sapiens GN=NOP16 PE=1 SV=2
HEL-S-109	tr|V9HW75|V9HW75_HUMAN Epididymis secretory protein Li 109 OS=Homo sapiens GN=HEL-S-109 PE=1 SV=1
NUCB2	sp|P80303|NUCB2_HUMAN Nucleobindin-2 OS=Homo sapiens GN=NUCB2 PE=1 SV=2
Nucb2	tr|Q2L696|Q2L696_HUMAN Nucb2 splice variant OS=Homo sapiens GN=Nucb2 PE=1 SV=1
GALNT14	sp|Q96FL9|GLT14_HUMAN Polypeptide N-acetylgalactosaminyltransferase 14 OS=Homo sapiens GN=GALNT14 PE=1 SV=1
GALNT16	sp|Q8N428|GLT16_HUMAN Polypeptide N-acetylgalactosaminyltransferase 16 OS=Homo sapiens GN=GALNT16 PE=1 SV=2
NEFH	sp|P12036|NFH_HUMAN Neurofilament heavy polypeptide OS=Homo sapiens GN=NEFH PE=1 SV=4
LARS	sp|Q9P2J5|SYLC_HUMAN Leucine--tRNA ligase, cytoplasmic OS=Homo sapiens GN=LARS PE=1 SV=2
ATP6AP1	sp|Q15904|VAS1_HUMAN V-type proton ATPase subunit S1 OS=Homo sapiens GN=ATP6AP1 PE=1 SV=2
SNRPE	sp|P62304|RUXE_HUMAN Small nuclear ribonucleoprotein E OS=Homo sapiens GN=SNRPE PE=1 SV=1
DHRS7B	sp|Q6IAN0|DRS7B_HUMAN Dehydrogenase/reductase SDR family member 7B OS=Homo sapiens GN=DHRS7B PE=1 SV=2
FAM83H	sp|Q6ZRV2|FA83H_HUMAN Protein FAM83H OS=Homo sapiens GN=FAM83H PE=1 SV=3
tr|M0QYT0|M0QYT0_HUMAN Uncharacterized protein (Fragment) OS=Homo sapiens PE=1 SV=1	tr|M0QYT0|M0QYT0_HUMAN Uncharacterized protein (Fragment) OS=Homo sapiens PE=1 SV=1
SUMO1	sp|P63165|SUMO1_HUMAN Small ubiquitin-related modifier 1 OS=Homo sapiens GN=SUMO1 PE=1 SV=1
EWSR1	sp|Q01844|EWS_HUMAN RNA-binding protein EWS OS=Homo sapiens GN=EWSR1 PE=1 SV=1
NT5DC1	sp|Q5TFE4|NT5D1_HUMAN 5'-nucleotidase domain-containing protein 1 OS=Homo sapiens GN=NT5DC1 PE=1 SV=1
MAN2B1	sp|O00754|MA2B1_HUMAN Lysosomal alpha-mannosidase OS=Homo sapiens GN=MAN2B1 PE=1 SV=3
tr|M0QZ24|M0QZ24_HUMAN Uncharacterized protein (Fragment) OS=Homo sapiens PE=4 SV=1	tr|M0QZ24|M0QZ24_HUMAN Uncharacterized protein (Fragment) OS=Homo sapiens PE=4 SV=1
NOP2	sp|P46087|NOP2_HUMAN Probable 28S rRNA (cytosine(4447)-C(5))-methyltransferase OS=Homo sapiens GN=NOP2 PE=1 SV=2
TSEN34	sp|Q9BSV6|SEN34_HUMAN tRNA-splicing endonuclease subunit Sen34 OS=Homo sapiens GN=TSEN34 PE=1 SV=1
YARS2	sp|Q9Y2Z4|SYYM_HUMAN Tyrosine--tRNA ligase, mitochondrial OS=Homo sapiens GN=YARS2 PE=1 SV=2
STUB1	sp|Q9UNE7|CHIP_HUMAN E3 ubiquitin-protein ligase CHIP OS=Homo sapiens GN=STUB1 PE=1 SV=2
TMED4	sp|Q7Z7H5|TMED4_HUMAN Transmembrane emp24 domain-containing protein 4 OS=Homo sapiens GN=TMED4 PE=1 SV=1
SCAF4	sp|O95104|SFR15_HUMAN Splicing factor, arginine/serine-rich 15 OS=Homo sapiens GN=SCAF4 PE=1 SV=3
SCAF8	sp|Q9UPN6|SCAF8_HUMAN Protein SCAF8 OS=Homo sapiens GN=SCAF8 PE=1 SV=1
HDAC3	sp|O15379|HDAC3_HUMAN Histone deacetylase 3 OS=Homo sapiens GN=HDAC3 PE=1 SV=2
SF3A2	sp|Q15428|SF3A2_HUMAN Splicing factor 3A subunit 2 OS=Homo sapiens GN=SF3A2 PE=1 SV=2
PAX8	sp|Q06710|PAX8_HUMAN Paired box protein Pax-8 OS=Homo sapiens GN=PAX8 PE=1 SV=2
EED	sp|O75530|EED_HUMAN Polycomb protein EED OS=Homo sapiens GN=EED PE=1 SV=2
HSDL2	sp|Q6YN16|HSDL2_HUMAN Hydroxysteroid dehydrogenase-like protein 2 OS=Homo sapiens GN=HSDL2 PE=1 SV=1
PDLIM1	sp|O00151|PDLI1_HUMAN PDZ and LIM domain protein 1 OS=Homo sapiens GN=PDLIM1 PE=1 SV=4
FAM208B	sp|Q5VWN6|F208B_HUMAN Protein FAM208B OS=Homo sapiens GN=FAM208B PE=1 SV=1
ENO3	sp|P13929|ENOB_HUMAN Beta-enolase OS=Homo sapiens GN=ENO3 PE=1 SV=5
PSMA7	sp|O14818|PSA7_HUMAN Proteasome subunit alpha type-7 OS=Homo sapiens GN=PSMA7 PE=1 SV=1
CDC42BPG	sp|Q6DT37|MRCKG_HUMAN Serine/threonine-protein kinase MRCK gamma OS=Homo sapiens GN=CDC42BPG PE=1 SV=2
RAB3C	sp|Q96E17|RAB3C_HUMAN Ras-related protein Rab-3C OS=Homo sapiens GN=RAB3C PE=2 SV=1
PTRF	sp|Q6NZI2|PTRF_HUMAN Polymerase I and transcript release factor OS=Homo sapiens GN=PTRF PE=1 SV=1
RAB6B	sp|Q9NRW1|RAB6B_HUMAN Ras-related protein Rab-6B OS=Homo sapiens GN=RAB6B PE=1 SV=1
C2orf47	sp|Q8WWC4|CB047_HUMAN Uncharacterized protein C2orf47, mitochondrial OS=Homo sapiens GN=C2orf47 PE=1 SV=1
NLN	sp|Q9BYT8|NEUL_HUMAN Neurolysin, mitochondrial OS=Homo sapiens GN=NLN PE=1 SV=1
PRDX1	sp|Q06830|PRDX1_HUMAN Peroxiredoxin-1 OS=Homo sapiens GN=PRDX1 PE=1 SV=1
AMFR	sp|Q9UKV5|AMFR_HUMAN E3 ubiquitin-protein ligase AMFR OS=Homo sapiens GN=AMFR PE=1 SV=2
PRPS1	sp|P60891|PRPS1_HUMAN Ribose-phosphate pyrophosphokinase 1 OS=Homo sapiens GN=PRPS1 PE=1 SV=2
KHDRBS2	sp|Q5VWX1|KHDR2_HUMAN KH domain-containing, RNA-binding, signal transduction-associated protein 2 OS=Homo sapiens GN=KHDRBS2 PE=1 SV=1
KHDRBS3	sp|O75525|KHDR3_HUMAN KH domain-containing, RNA-binding, signal transduction-associated protein 3 OS=Homo sapiens GN=KHDRBS3 PE=1 SV=1
MYH16	sp|Q9H6N6|MYH16_HUMAN Putative uncharacterized protein MYH16 OS=Homo sapiens GN=MYH16 PE=1 SV=2
NFKBIL1	sp|Q9UBC1|IKBL1_HUMAN NF-kappa-B inhibitor-like protein 1 OS=Homo sapiens GN=NFKBIL1 PE=1 SV=1
CTPS1	sp|P17812|PYRG1_HUMAN CTP synthase 1 OS=Homo sapiens GN=CTPS1 PE=1 SV=2
ABCF1	sp|Q8NE71|ABCF1_HUMAN ATP-binding cassette sub-family F member 1 OS=Homo sapiens GN=ABCF1 PE=1 SV=2
DKFZp586I031	tr|Q5JXL7|Q5JXL7_HUMAN Putative uncharacterized protein DKFZp586I031 OS=Homo sapiens GN=DKFZp586I031 PE=1 SV=1
RPL37A	sp|P61513|RL37A_HUMAN 60S ribosomal protein L37a OS=Homo sapiens GN=RPL37A PE=1 SV=2
EIF3D	sp|O15371|EIF3D_HUMAN Eukaryotic translation initiation factor 3 subunit D OS=Homo sapiens GN=EIF3D PE=1 SV=1
FOXK1	sp|P85037|FOXK1_HUMAN Forkhead box protein K1 OS=Homo sapiens GN=FOXK1 PE=1 SV=1
RSL1D1	sp|O76021|RL1D1_HUMAN Ribosomal L1 domain-containing protein 1 OS=Homo sapiens GN=RSL1D1 PE=1 SV=3
DHRS4L2	sp|Q6PKH6|DR4L2_HUMAN Dehydrogenase/reductase SDR family member 4-like 2 OS=Homo sapiens GN=DHRS4L2 PE=2 SV=1
GMPS	sp|P49915|GUAA_HUMAN GMP synthase [glutamine-hydrolyzing] OS=Homo sapiens GN=GMPS PE=1 SV=1
ALDH3A1	sp|P30838|AL3A1_HUMAN Aldehyde dehydrogenase, dimeric NADP-preferring OS=Homo sapiens GN=ALDH3A1 PE=1 SV=3
CD2	sp|P06729|CD2_HUMAN T-cell surface antigen CD2 OS=Homo sapiens GN=CD2 PE=1 SV=2
ZFR	sp|Q96KR1|ZFR_HUMAN Zinc finger RNA-binding protein OS=Homo sapiens GN=ZFR PE=1 SV=2
TIMM8B	sp|Q9Y5J9|TIM8B_HUMAN Mitochondrial import inner membrane translocase subunit Tim8 B OS=Homo sapiens GN=TIMM8B PE=1 SV=1
RFC1	sp|P35251|RFC1_HUMAN Replication factor C subunit 1 OS=Homo sapiens GN=RFC1 PE=1 SV=4
PRPF3	sp|O43395|PRPF3_HUMAN U4/U6 small nuclear ribonucleoprotein Prp3 OS=Homo sapiens GN=PRPF3 PE=1 SV=2
ATP5A1	sp|P25705|ATPA_HUMAN ATP synthase subunit alpha, mitochondrial OS=Homo sapiens GN=ATP5A1 PE=1 SV=1
MYCBP	sp|Q99417|MYCBP_HUMAN C-Myc-binding protein OS=Homo sapiens GN=MYCBP PE=1 SV=3
tr|A0A087WV05|A0A087WV05_HUMAN Uncharacterized protein OS=Homo sapiens PE=4 SV=1	tr|A0A087WV05|A0A087WV05_HUMAN Uncharacterized protein OS=Homo sapiens PE=4 SV=1
KPNA1	sp|P52294|IMA5_HUMAN Importin subunit alpha-5 OS=Homo sapiens GN=KPNA1 PE=1 SV=3
SMARCA4	sp|P51532|SMCA4_HUMAN Transcription activator BRG1 OS=Homo sapiens GN=SMARCA4 PE=1 SV=2
COX5B	sp|P10606|COX5B_HUMAN Cytochrome c oxidase subunit 5B, mitochondrial OS=Homo sapiens GN=COX5B PE=1 SV=2
BSG	sp|P35613|BASI_HUMAN Basigin OS=Homo sapiens GN=BSG PE=1 SV=2
LGALS3	sp|P17931|LEG3_HUMAN Galectin-3 OS=Homo sapiens GN=LGALS3 PE=1 SV=5
MPI	sp|P34949|MPI_HUMAN Mannose-6-phosphate isomerase OS=Homo sapiens GN=MPI PE=1 SV=2
FABP5	sp|Q01469|FABP5_HUMAN Fatty acid-binding protein, epidermal OS=Homo sapiens GN=FABP5 PE=1 SV=3
KRR1	sp|Q13601|KRR1_HUMAN KRR1 small subunit processome component homolog OS=Homo sapiens GN=KRR1 PE=1 SV=4
OPA1	sp|O60313|OPA1_HUMAN Dynamin-like 120 kDa protein, mitochondrial OS=Homo sapiens GN=OPA1 PE=1 SV=3
BROX	sp|Q5VW32|BROX_HUMAN BRO1 domain-containing protein BROX OS=Homo sapiens GN=BROX PE=1 SV=1
FAM50A	sp|Q14320|FA50A_HUMAN Protein FAM50A OS=Homo sapiens GN=FAM50A PE=1 SV=2
STX18	sp|Q9P2W9|STX18_HUMAN Syntaxin-18 OS=Homo sapiens GN=STX18 PE=1 SV=1
RNF40	sp|O75150|BRE1B_HUMAN E3 ubiquitin-protein ligase BRE1B OS=Homo sapiens GN=RNF40 PE=1 SV=4
MAGEB2	sp|O15479|MAGB2_HUMAN Melanoma-associated antigen B2 OS=Homo sapiens GN=MAGEB2 PE=1 SV=3
PPM1A	sp|P35813|PPM1A_HUMAN Protein phosphatase 1A OS=Homo sapiens GN=PPM1A PE=1 SV=1
CAT	sp|P04040|CATA_HUMAN Catalase OS=Homo sapiens GN=CAT PE=1 SV=3
RAB1C	sp|Q92928|RAB1C_HUMAN Putative Ras-related protein Rab-1C OS=Homo sapiens GN=RAB1C PE=5 SV=2
GLRX5	sp|Q86SX6|GLRX5_HUMAN Glutaredoxin-related protein 5, mitochondrial OS=Homo sapiens GN=GLRX5 PE=1 SV=2
CUX1	sp|Q13948|CASP_HUMAN Protein CASP OS=Homo sapiens GN=CUX1 PE=1 SV=2
GNG5	sp|P63218|GBG5_HUMAN Guanine nucleotide-binding protein G(I)/G(S)/G(O) subunit gamma-5 OS=Homo sapiens GN=GNG5 PE=1 SV=3
FAM49B	sp|Q9NUQ9|FA49B_HUMAN Protein FAM49B OS=Homo sapiens GN=FAM49B PE=1 SV=1
HBA2	tr|G3V1N2|G3V1N2_HUMAN HCG1745306, isoform CRA_a OS=Homo sapiens GN=HBA2 PE=1 SV=1
HBZ	sp|P02008|HBAZ_HUMAN Hemoglobin subunit zeta OS=Homo sapiens GN=HBZ PE=1 SV=2
NDUFA13	sp|Q9P0J0|NDUAD_HUMAN NADH dehydrogenase [ubiquinone] 1 alpha subcomplex subunit 13 OS=Homo sapiens GN=NDUFA13 PE=1 SV=3
tr|E7ENQ6|E7ENQ6_HUMAN Uncharacterized protein OS=Homo sapiens PE=4 SV=1	tr|E7ENQ6|E7ENQ6_HUMAN Uncharacterized protein OS=Homo sapiens PE=4 SV=1
ACTR3B	sp|Q9P1U1|ARP3B_HUMAN Actin-related protein 3B OS=Homo sapiens GN=ACTR3B PE=2 SV=1
SCAMP2	sp|O15127|SCAM2_HUMAN Secretory carrier-associated membrane protein 2 OS=Homo sapiens GN=SCAMP2 PE=1 SV=2
WDR12	sp|Q9GZL7|WDR12_HUMAN Ribosome biogenesis protein WDR12 OS=Homo sapiens GN=WDR12 PE=1 SV=2
NXN	sp|Q6DKJ4|NXN_HUMAN Nucleoredoxin OS=Homo sapiens GN=NXN PE=1 SV=2
PAK1	sp|Q13153|PAK1_HUMAN Serine/threonine-protein kinase PAK 1 OS=Homo sapiens GN=PAK1 PE=1 SV=2
ALDH6A1	sp|Q02252|MMSA_HUMAN Methylmalonate-semialdehyde dehydrogenase [acylating], mitochondrial OS=Homo sapiens GN=ALDH6A1 PE=1 SV=2
MBD2	sp|Q9UBB5|MBD2_HUMAN Methyl-CpG-binding domain protein 2 OS=Homo sapiens GN=MBD2 PE=1 SV=1
FARSA	sp|Q9Y285|SYFA_HUMAN Phenylalanine--tRNA ligase alpha subunit OS=Homo sapiens GN=FARSA PE=1 SV=3
AGTRAP	sp|Q6RW13|ATRAP_HUMAN Type-1 angiotensin II receptor-associated protein OS=Homo sapiens GN=AGTRAP PE=1 SV=1
CALU	sp|O43852|CALU_HUMAN Calumenin OS=Homo sapiens GN=CALU PE=1 SV=2
SCO1	sp|O75880|SCO1_HUMAN Protein SCO1 homolog, mitochondrial OS=Homo sapiens GN=SCO1 PE=1 SV=1
RGPD5	sp|Q99666|RGPD5_HUMAN RANBP2-like and GRIP domain-containing protein 5/6 OS=Homo sapiens GN=RGPD5 PE=1 SV=3
RGPD8	sp|O14715|RGPD8_HUMAN RANBP2-like and GRIP domain-containing protein 8 OS=Homo sapiens GN=RGPD8 PE=1 SV=2
RPS6KB1	sp|P23443|KS6B1_HUMAN Ribosomal protein S6 kinase beta-1 OS=Homo sapiens GN=RPS6KB1 PE=1 SV=2
CKB	sp|P12277|KCRB_HUMAN Creatine kinase B-type OS=Homo sapiens GN=CKB PE=1 SV=1
HSPE1-MOB4	tr|S4R3N1|S4R3N1_HUMAN Protein HSPE1-MOB4 OS=Homo sapiens GN=HSPE1-MOB4 PE=3 SV=1
UFL1	sp|O94874|UFL1_HUMAN E3 UFM1-protein ligase 1 OS=Homo sapiens GN=UFL1 PE=1 SV=2
UBE2N	sp|P61088|UBE2N_HUMAN Ubiquitin-conjugating enzyme E2 N OS=Homo sapiens GN=UBE2N PE=1 SV=1
PCYOX1	sp|Q9UHG3|PCYOX_HUMAN Prenylcysteine oxidase 1 OS=Homo sapiens GN=PCYOX1 PE=1 SV=3
CTNNA2	sp|P26232|CTNA2_HUMAN Catenin alpha-2 OS=Homo sapiens GN=CTNNA2 PE=1 SV=5
DCTD	sp|P32321|DCTD_HUMAN Deoxycytidylate deaminase OS=Homo sapiens GN=DCTD PE=1 SV=2
HNRNPLL	sp|Q8WVV9|HNRLL_HUMAN Heterogeneous nuclear ribonucleoprotein L-like OS=Homo sapiens GN=HNRNPLL PE=1 SV=1
HNRPLL	tr|D6W592|D6W592_HUMAN Heterogeneous nuclear ribonucleoprotein L-like OS=Homo sapiens GN=HNRPLL PE=1 SV=1
MAL2	sp|Q969L2|MAL2_HUMAN Protein MAL2 OS=Homo sapiens GN=MAL2 PE=1 SV=1
RPS2	sp|P15880|RS2_HUMAN 40S ribosomal protein S2 OS=Homo sapiens GN=RPS2 PE=1 SV=2
ADAR	sp|P55265|DSRAD_HUMAN Double-stranded RNA-specific adenosine deaminase OS=Homo sapiens GN=ADAR PE=1 SV=4
ACADM	sp|P11310|ACADM_HUMAN Medium-chain specific acyl-CoA dehydrogenase, mitochondrial OS=Homo sapiens GN=ACADM PE=1 SV=1
LACTB2	sp|Q53H82|LACB2_HUMAN Beta-lactamase-like protein 2 OS=Homo sapiens GN=LACTB2 PE=1 SV=2
CANX	sp|P27824|CALX_HUMAN Calnexin OS=Homo sapiens GN=CANX PE=1 SV=2
SMC4	sp|Q9NTJ3|SMC4_HUMAN Structural maintenance of chromosomes protein 4 OS=Homo sapiens GN=SMC4 PE=1 SV=2
ARPC5L	sp|Q9BPX5|ARP5L_HUMAN Actin-related protein 2/3 complex subunit 5-like protein OS=Homo sapiens GN=ARPC5L PE=1 SV=1
CSTF1	sp|Q05048|CSTF1_HUMAN Cleavage stimulation factor subunit 1 OS=Homo sapiens GN=CSTF1 PE=1 SV=1
DNAJC19	sp|Q96DA6|TIM14_HUMAN Mitochondrial import inner membrane translocase subunit TIM14 OS=Homo sapiens GN=DNAJC19 PE=1 SV=3
ABCD3	sp|P28288|ABCD3_HUMAN ATP-binding cassette sub-family D member 3 OS=Homo sapiens GN=ABCD3 PE=1 SV=1
PSMG3	sp|Q9BT73|PSMG3_HUMAN Proteasome assembly chaperone 3 OS=Homo sapiens GN=PSMG3 PE=1 SV=1
AAAS	sp|Q9NRG9|AAAS_HUMAN Aladin OS=Homo sapiens GN=AAAS PE=1 SV=1
RANBP1	sp|P43487|RANG_HUMAN Ran-specific GTPase-activating protein OS=Homo sapiens GN=RANBP1 PE=1 SV=1
tr|H3BN59|H3BN59_HUMAN Uncharacterized protein (Fragment) OS=Homo sapiens PE=1 SV=1	tr|H3BN59|H3BN59_HUMAN Uncharacterized protein (Fragment) OS=Homo sapiens PE=1 SV=1
SCYL2	sp|Q6P3W7|SCYL2_HUMAN SCY1-like protein 2 OS=Homo sapiens GN=SCYL2 PE=1 SV=1
GSPT1	sp|P15170|ERF3A_HUMAN Eukaryotic peptide chain release factor GTP-binding subunit ERF3A OS=Homo sapiens GN=GSPT1 PE=1 SV=1
HMGCS1	sp|Q01581|HMCS1_HUMAN Hydroxymethylglutaryl-CoA synthase, cytoplasmic OS=Homo sapiens GN=HMGCS1 PE=1 SV=2
ERLIN1	sp|O75477|ERLN1_HUMAN Erlin-1 OS=Homo sapiens GN=ERLIN1 PE=1 SV=1
CORO1B	sp|Q9BR76|COR1B_HUMAN Coronin-1B OS=Homo sapiens GN=CORO1B PE=1 SV=1
GABARAPL2	sp|P60520|GBRL2_HUMAN Gamma-aminobutyric acid receptor-associated protein-like 2 OS=Homo sapiens GN=GABARAPL2 PE=1 SV=1
ARF6	sp|P62330|ARF6_HUMAN ADP-ribosylation factor 6 OS=Homo sapiens GN=ARF6 PE=1 SV=2
CDC34	sp|P49427|UB2R1_HUMAN Ubiquitin-conjugating enzyme E2 R1 OS=Homo sapiens GN=CDC34 PE=1 SV=2
HACD2	sp|Q6Y1H2|HACD2_HUMAN Very-long-chain (3R)-3-hydroxyacyl-CoA dehydratase 2 OS=Homo sapiens GN=HACD2 PE=1 SV=1
HEATR1	sp|Q9H583|HEAT1_HUMAN HEAT repeat-containing protein 1 OS=Homo sapiens GN=HEATR1 PE=1 SV=3
TFRC	sp|P02786|TFR1_HUMAN Transferrin receptor protein 1 OS=Homo sapiens GN=TFRC PE=1 SV=2
OXSR1	sp|O95747|OXSR1_HUMAN Serine/threonine-protein kinase OSR1 OS=Homo sapiens GN=OXSR1 PE=1 SV=1
KATNAL2	sp|Q8IYT4|KATL2_HUMAN Katanin p60 ATPase-containing subunit A-like 2 OS=Homo sapiens GN=KATNAL2 PE=2 SV=3
ADK	sp|P55263|ADK_HUMAN Adenosine kinase OS=Homo sapiens GN=ADK PE=1 SV=2
CAPN9	sp|O14815|CAN9_HUMAN Calpain-9 OS=Homo sapiens GN=CAPN9 PE=1 SV=1
GLO1	sp|Q04760|LGUL_HUMAN Lactoylglutathione lyase OS=Homo sapiens GN=GLO1 PE=1 SV=4
ATP5I	sp|P56385|ATP5I_HUMAN ATP synthase subunit e, mitochondrial OS=Homo sapiens GN=ATP5I PE=1 SV=2
IVD	sp|P26440|IVD_HUMAN Isovaleryl-CoA dehydrogenase, mitochondrial OS=Homo sapiens GN=IVD PE=1 SV=1
UGGT1	sp|Q9NYU2|UGGG1_HUMAN UDP-glucose:glycoprotein glucosyltransferase 1 OS=Homo sapiens GN=UGGT1 PE=1 SV=3
POTEI	sp|P0CG38|POTEI_HUMAN POTE ankyrin domain family member I OS=Homo sapiens GN=POTEI PE=3 SV=1
FNTA	sp|P49354|FNTA_HUMAN Protein farnesyltransferase/geranylgeranyltransferase type-1 subunit alpha OS=Homo sapiens GN=FNTA PE=1 SV=1
MYL9	sp|P24844|MYL9_HUMAN Myosin regulatory light polypeptide 9 OS=Homo sapiens GN=MYL9 PE=1 SV=4
RAB5A	sp|P20339|RAB5A_HUMAN Ras-related protein Rab-5A OS=Homo sapiens GN=RAB5A PE=1 SV=2
AP2A2	sp|O94973|AP2A2_HUMAN AP-2 complex subunit alpha-2 OS=Homo sapiens GN=AP2A2 PE=1 SV=2
SYNJ2BP	sp|P57105|SYJ2B_HUMAN Synaptojanin-2-binding protein OS=Homo sapiens GN=SYNJ2BP PE=1 SV=2
SYNJ2BP-COX16	tr|A0A087WYV9|A0A087WYV9_HUMAN Protein SYNJ2BP-COX16 OS=Homo sapiens GN=SYNJ2BP-COX16 PE=4 SV=1
AGPAT5	sp|Q9NUQ2|PLCE_HUMAN 1-acyl-sn-glycerol-3-phosphate acyltransferase epsilon OS=Homo sapiens GN=AGPAT5 PE=1 SV=3
CCT3	sp|P49368|TCPG_HUMAN T-complex protein 1 subunit gamma OS=Homo sapiens GN=CCT3 PE=1 SV=4
S100A11	sp|P31949|S10AB_HUMAN Protein S100-A11 OS=Homo sapiens GN=S100A11 PE=1 SV=2
CD151	sp|P48509|CD151_HUMAN CD151 antigen OS=Homo sapiens GN=CD151 PE=1 SV=3
INPP4B	sp|O15327|INP4B_HUMAN Type II inositol 3,4-bisphosphate 4-phosphatase OS=Homo sapiens GN=INPP4B PE=2 SV=4
EIF5A2	sp|Q9GZV4|IF5A2_HUMAN Eukaryotic translation initiation factor 5A-2 OS=Homo sapiens GN=EIF5A2 PE=1 SV=3
CDC42	sp|P60953|CDC42_HUMAN Cell division control protein 42 homolog OS=Homo sapiens GN=CDC42 PE=1 SV=2
RAB5C	sp|P51148|RAB5C_HUMAN Ras-related protein Rab-5C OS=Homo sapiens GN=RAB5C PE=1 SV=2
tr|K7ERI8|K7ERI8_HUMAN Uncharacterized protein OS=Homo sapiens PE=3 SV=1	tr|K7ERI8|K7ERI8_HUMAN Uncharacterized protein OS=Homo sapiens PE=3 SV=1
tr|K7ERQ8|K7ERQ8_HUMAN Uncharacterized protein (Fragment) OS=Homo sapiens PE=3 SV=1	tr|K7ERQ8|K7ERQ8_HUMAN Uncharacterized protein (Fragment) OS=Homo sapiens PE=3 SV=1
AK4	sp|P27144|KAD4_HUMAN Adenylate kinase 4, mitochondrial OS=Homo sapiens GN=AK4 PE=1 SV=1
MRPL12	sp|P52815|RM12_HUMAN 39S ribosomal protein L12, mitochondrial OS=Homo sapiens GN=MRPL12 PE=1 SV=2
DCAF11	sp|Q8TEB1|DCA11_HUMAN DDB1- and CUL4-associated factor 11 OS=Homo sapiens GN=DCAF11 PE=1 SV=1
tr|H0YL77|H0YL77_HUMAN Uncharacterized protein (Fragment) OS=Homo sapiens PE=4 SV=2	tr|H0YL77|H0YL77_HUMAN Uncharacterized protein (Fragment) OS=Homo sapiens PE=4 SV=2
OGDHL	sp|Q9ULD0|OGDHL_HUMAN 2-oxoglutarate dehydrogenase-like, mitochondrial OS=Homo sapiens GN=OGDHL PE=1 SV=3
PPP1R10	sp|Q96QC0|PP1RA_HUMAN Serine/threonine-protein phosphatase 1 regulatory subunit 10 OS=Homo sapiens GN=PPP1R10 PE=1 SV=1
CTSD	sp|P07339|CATD_HUMAN Cathepsin D OS=Homo sapiens GN=CTSD PE=1 SV=1
RAB6A	sp|P20340|RAB6A_HUMAN Ras-related protein Rab-6A OS=Homo sapiens GN=RAB6A PE=1 SV=3
IDH3G	sp|P51553|IDH3G_HUMAN Isocitrate dehydrogenase [NAD] subunit gamma, mitochondrial OS=Homo sapiens GN=IDH3G PE=1 SV=1
ZWINT	sp|O95229|ZWINT_HUMAN ZW10 interactor OS=Homo sapiens GN=ZWINT PE=1 SV=2
CERS2	sp|Q96G23|CERS2_HUMAN Ceramide synthase 2 OS=Homo sapiens GN=CERS2 PE=1 SV=1
TM9SF2	sp|Q99805|TM9S2_HUMAN Transmembrane 9 superfamily member 2 OS=Homo sapiens GN=TM9SF2 PE=1 SV=1
OGDH	sp|Q02218|ODO1_HUMAN 2-oxoglutarate dehydrogenase, mitochondrial OS=Homo sapiens GN=OGDH PE=1 SV=3
PSPH	sp|P78330|SERB_HUMAN Phosphoserine phosphatase OS=Homo sapiens GN=PSPH PE=1 SV=2
KHDRBS1	sp|Q07666|KHDR1_HUMAN KH domain-containing, RNA-binding, signal transduction-associated protein 1 OS=Homo sapiens GN=KHDRBS1 PE=1 SV=1
LSG1	sp|Q9H089|LSG1_HUMAN Large subunit GTPase 1 homolog OS=Homo sapiens GN=LSG1 PE=1 SV=2
ANP32E	sp|Q9BTT0|AN32E_HUMAN Acidic leucine-rich nuclear phosphoprotein 32 family member E OS=Homo sapiens GN=ANP32E PE=1 SV=1
C11orf98	sp|E9PRG8|CK098_HUMAN Uncharacterized protein C11orf98 OS=Homo sapiens GN=C11orf98 PE=4 SV=1
tr|E9PLD3|E9PLD3_HUMAN Uncharacterized protein OS=Homo sapiens PE=4 SV=1	tr|E9PLD3|E9PLD3_HUMAN Uncharacterized protein OS=Homo sapiens PE=4 SV=1
HMGB1	sp|P09429|HMGB1_HUMAN High mobility group protein B1 OS=Homo sapiens GN=HMGB1 PE=1 SV=3
PPP2R5E	sp|Q16537|2A5E_HUMAN Serine/threonine-protein phosphatase 2A 56 kDa regulatory subunit epsilon isoform OS=Homo sapiens GN=PPP2R5E PE=1 SV=1
CHMP1B	sp|Q7LBR1|CHM1B_HUMAN Charged multivesicular body protein 1b OS=Homo sapiens GN=CHMP1B PE=1 SV=1
tr|K7ESF4|K7ESF4_HUMAN Uncharacterized protein (Fragment) OS=Homo sapiens PE=4 SV=1	tr|K7ESF4|K7ESF4_HUMAN Uncharacterized protein (Fragment) OS=Homo sapiens PE=4 SV=1
RAB32	sp|Q13637|RAB32_HUMAN Ras-related protein Rab-32 OS=Homo sapiens GN=RAB32 PE=1 SV=3
EIF4G2	sp|P78344|IF4G2_HUMAN Eukaryotic translation initiation factor 4 gamma 2 OS=Homo sapiens GN=EIF4G2 PE=1 SV=1
IKBKAP	sp|O95163|ELP1_HUMAN Elongator complex protein 1 OS=Homo sapiens GN=IKBKAP PE=1 SV=3
ABHD16A	sp|O95870|ABHGA_HUMAN Abhydrolase domain-containing protein 16A OS=Homo sapiens GN=ABHD16A PE=1 SV=3
MAPK11	sp|Q15759|MK11_HUMAN Mitogen-activated protein kinase 11 OS=Homo sapiens GN=MAPK11 PE=1 SV=2
MAPK12	sp|P53778|MK12_HUMAN Mitogen-activated protein kinase 12 OS=Homo sapiens GN=MAPK12 PE=1 SV=3
MAPK13	sp|O15264|MK13_HUMAN Mitogen-activated protein kinase 13 OS=Homo sapiens GN=MAPK13 PE=1 SV=1
MAPK14	sp|Q16539|MK14_HUMAN Mitogen-activated protein kinase 14 OS=Homo sapiens GN=MAPK14 PE=1 SV=3
CPOX	sp|P36551|HEM6_HUMAN Oxygen-dependent coproporphyrinogen-III oxidase, mitochondrial OS=Homo sapiens GN=CPOX PE=1 SV=3
SERPINB6	sp|P35237|SPB6_HUMAN Serpin B6 OS=Homo sapiens GN=SERPINB6 PE=1 SV=3
CELF1	sp|Q92879|CELF1_HUMAN CUGBP Elav-like family member 1 OS=Homo sapiens GN=CELF1 PE=1 SV=2
NSFL1C	sp|Q9UNZ2|NSF1C_HUMAN NSFL1 cofactor p47 OS=Homo sapiens GN=NSFL1C PE=1 SV=2
BTF3	sp|P20290|BTF3_HUMAN Transcription factor BTF3 OS=Homo sapiens GN=BTF3 PE=1 SV=1
ECM29	sp|Q5VYK3|ECM29_HUMAN Proteasome-associated protein ECM29 homolog OS=Homo sapiens GN=ECM29 PE=1 SV=2
KIAA0368	tr|J3KN16|J3KN16_HUMAN Proteasome-associated protein ECM29 homolog OS=Homo sapiens GN=KIAA0368 PE=1 SV=1
SEC22B	sp|O75396|SC22B_HUMAN Vesicle-trafficking protein SEC22b OS=Homo sapiens GN=SEC22B PE=1 SV=4
HAGH	sp|Q16775|GLO2_HUMAN Hydroxyacylglutathione hydrolase, mitochondrial OS=Homo sapiens GN=HAGH PE=1 SV=2
ECI1	sp|P42126|ECI1_HUMAN Enoyl-CoA delta isomerase 1, mitochondrial OS=Homo sapiens GN=ECI1 PE=1 SV=1
GSPT2	sp|Q8IYD1|ERF3B_HUMAN Eukaryotic peptide chain release factor GTP-binding subunit ERF3B OS=Homo sapiens GN=GSPT2 PE=1 SV=2
RPP30	sp|P78346|RPP30_HUMAN Ribonuclease P protein subunit p30 OS=Homo sapiens GN=RPP30 PE=1 SV=1
AUP1	sp|Q9Y679|AUP1_HUMAN Ancient ubiquitous protein 1 OS=Homo sapiens GN=AUP1 PE=1 SV=1
MARS	sp|P56192|SYMC_HUMAN Methionine--tRNA ligase, cytoplasmic OS=Homo sapiens GN=MARS PE=1 SV=2
NOP9	sp|Q86U38|NOP9_HUMAN Nucleolar protein 9 OS=Homo sapiens GN=NOP9 PE=1 SV=1
TUBA1C	sp|Q9BQE3|TBA1C_HUMAN Tubulin alpha-1C chain OS=Homo sapiens GN=TUBA1C PE=1 SV=1
tr|H7C469|H7C469_HUMAN Uncharacterized protein (Fragment) OS=Homo sapiens PE=1 SV=5	tr|H7C469|H7C469_HUMAN Uncharacterized protein (Fragment) OS=Homo sapiens PE=1 SV=5
FADD	sp|Q13158|FADD_HUMAN FAS-associated death domain protein OS=Homo sapiens GN=FADD PE=1 SV=1
TBL1XR1	sp|Q9BZK7|TBL1R_HUMAN F-box-like/WD repeat-containing protein TBL1XR1 OS=Homo sapiens GN=TBL1XR1 PE=1 SV=1
ACO1	sp|P21399|ACOC_HUMAN Cytoplasmic aconitate hydratase OS=Homo sapiens GN=ACO1 PE=1 SV=3
SRSF9	sp|Q13242|SRSF9_HUMAN Serine/arginine-rich splicing factor 9 OS=Homo sapiens GN=SRSF9 PE=1 SV=1
GPN1	sp|Q9HCN4|GPN1_HUMAN GPN-loop GTPase 1 OS=Homo sapiens GN=GPN1 PE=1 SV=1
ACO2	tr|A2A274|A2A274_HUMAN Aconitate hydratase, mitochondrial OS=Homo sapiens GN=ACO2 PE=1 SV=1
SNAP23	sp|O00161|SNP23_HUMAN Synaptosomal-associated protein 23 OS=Homo sapiens GN=SNAP23 PE=1 SV=1
ALG2	sp|Q9H553|ALG2_HUMAN Alpha-1,3/1,6-mannosyltransferase ALG2 OS=Homo sapiens GN=ALG2 PE=1 SV=1
CCDC93	sp|Q567U6|CCD93_HUMAN Coiled-coil domain-containing protein 93 OS=Homo sapiens GN=CCDC93 PE=1 SV=2
NPEPPSL1	sp|A6NEC2|PSAL_HUMAN Puromycin-sensitive aminopeptidase-like protein OS=Homo sapiens GN=NPEPPSL1 PE=2 SV=3
NRF1	sp|Q16656|NRF1_HUMAN Nuclear respiratory factor 1 OS=Homo sapiens GN=NRF1 PE=1 SV=1
NDE1	sp|Q9NXR1|NDE1_HUMAN Nuclear distribution protein nudE homolog 1 OS=Homo sapiens GN=NDE1 PE=1 SV=2
NDEL1	sp|Q9GZM8|NDEL1_HUMAN Nuclear distribution protein nudE-like 1 OS=Homo sapiens GN=NDEL1 PE=1 SV=1
ACAA2	sp|P42765|THIM_HUMAN 3-ketoacyl-CoA thiolase, mitochondrial OS=Homo sapiens GN=ACAA2 PE=1 SV=2
IDH3B	sp|O43837|IDH3B_HUMAN Isocitrate dehydrogenase [NAD] subunit beta, mitochondrial OS=Homo sapiens GN=IDH3B PE=1 SV=2
SEPT10	sp|Q9P0V9|SEP10_HUMAN Septin-10 OS=Homo sapiens GN=SEPT10 PE=1 SV=2
PKP4	sp|Q99569|PKP4_HUMAN Plakophilin-4 OS=Homo sapiens GN=PKP4 PE=1 SV=2
DPY30	sp|Q9C005|DPY30_HUMAN Protein dpy-30 homolog OS=Homo sapiens GN=DPY30 PE=1 SV=1
CTNNBL1	sp|Q8WYA6|CTBL1_HUMAN Beta-catenin-like protein 1 OS=Homo sapiens GN=CTNNBL1 PE=1 SV=1
PGAM4	sp|Q8N0Y7|PGAM4_HUMAN Probable phosphoglycerate mutase 4 OS=Homo sapiens GN=PGAM4 PE=3 SV=1
SMC5	sp|Q8IY18|SMC5_HUMAN Structural maintenance of chromosomes protein 5 OS=Homo sapiens GN=SMC5 PE=1 SV=2
MKI67	sp|P46013|KI67_HUMAN Antigen KI-67 OS=Homo sapiens GN=MKI67 PE=1 SV=2
DYNC1I2	sp|Q13409|DC1I2_HUMAN Cytoplasmic dynein 1 intermediate chain 2 OS=Homo sapiens GN=DYNC1I2 PE=1 SV=3
LSM4	sp|Q9Y4Z0|LSM4_HUMAN U6 snRNA-associated Sm-like protein LSm4 OS=Homo sapiens GN=LSM4 PE=1 SV=1
KRT71	sp|Q3SY84|K2C71_HUMAN Keratin, type II cytoskeletal 71 OS=Homo sapiens GN=KRT71 PE=1 SV=3
ANKFY1	sp|Q9P2R3|ANFY1_HUMAN Rabankyrin-5 OS=Homo sapiens GN=ANKFY1 PE=1 SV=2
APPL2	sp|Q8NEU8|DP13B_HUMAN DCC-interacting protein 13-beta OS=Homo sapiens GN=APPL2 PE=1 SV=3
GGH	sp|Q92820|GGH_HUMAN Gamma-glutamyl hydrolase OS=Homo sapiens GN=GGH PE=1 SV=2
FRG1	sp|Q14331|FRG1_HUMAN Protein FRG1 OS=Homo sapiens GN=FRG1 PE=1 SV=1
GMPR2	sp|Q9P2T1|GMPR2_HUMAN GMP reductase 2 OS=Homo sapiens GN=GMPR2 PE=1 SV=1
TMEM11	sp|P17152|TMM11_HUMAN Transmembrane protein 11, mitochondrial OS=Homo sapiens GN=TMEM11 PE=1 SV=1
KIFC1	sp|Q9BW19|KIFC1_HUMAN Kinesin-like protein KIFC1 OS=Homo sapiens GN=KIFC1 PE=1 SV=2
CARS2	sp|Q9HA77|SYCM_HUMAN Probable cysteine--tRNA ligase, mitochondrial OS=Homo sapiens GN=CARS2 PE=1 SV=1
TAMM41	sp|Q96BW9|TAM41_HUMAN Phosphatidate cytidylyltransferase, mitochondrial OS=Homo sapiens GN=TAMM41 PE=1 SV=2
TAF15	sp|Q92804|RBP56_HUMAN TATA-binding protein-associated factor 2N OS=Homo sapiens GN=TAF15 PE=1 SV=1
RABEP1	sp|Q15276|RABE1_HUMAN Rab GTPase-binding effector protein 1 OS=Homo sapiens GN=RABEP1 PE=1 SV=2
RPL18	sp|Q07020|RL18_HUMAN 60S ribosomal protein L18 OS=Homo sapiens GN=RPL18 PE=1 SV=2
MAPK10	sp|P53779|MK10_HUMAN Mitogen-activated protein kinase 10 OS=Homo sapiens GN=MAPK10 PE=1 SV=2
MAPK8	sp|P45983|MK08_HUMAN Mitogen-activated protein kinase 8 OS=Homo sapiens GN=MAPK8 PE=1 SV=2
MAPK9	sp|P45984|MK09_HUMAN Mitogen-activated protein kinase 9 OS=Homo sapiens GN=MAPK9 PE=1 SV=2
RNF20	sp|Q5VTR2|BRE1A_HUMAN E3 ubiquitin-protein ligase BRE1A OS=Homo sapiens GN=RNF20 PE=1 SV=2
PTPN1	sp|P18031|PTN1_HUMAN Tyrosine-protein phosphatase non-receptor type 1 OS=Homo sapiens GN=PTPN1 PE=1 SV=1
KRT73	sp|Q86Y46|K2C73_HUMAN Keratin, type II cytoskeletal 73 OS=Homo sapiens GN=KRT73 PE=1 SV=1
KRT74	sp|Q7RTS7|K2C74_HUMAN Keratin, type II cytoskeletal 74 OS=Homo sapiens GN=KRT74 PE=1 SV=2
RPN2	sp|P04844|RPN2_HUMAN Dolichyl-diphosphooligosaccharide--protein glycosyltransferase subunit 2 OS=Homo sapiens GN=RPN2 PE=1 SV=3
EXOSC6	sp|Q5RKV6|EXOS6_HUMAN Exosome complex component MTR3 OS=Homo sapiens GN=EXOSC6 PE=1 SV=1
DYNLRB1	sp|Q9NP97|DLRB1_HUMAN Dynein light chain roadblock-type 1 OS=Homo sapiens GN=DYNLRB1 PE=1 SV=3
DYNLRB2	sp|Q8TF09|DLRB2_HUMAN Dynein light chain roadblock-type 2 OS=Homo sapiens GN=DYNLRB2 PE=1 SV=1
ARHGAP35	sp|Q9NRY4|RHG35_HUMAN Rho GTPase-activating protein 35 OS=Homo sapiens GN=ARHGAP35 PE=1 SV=3
GRLF1	tr|A2RRE5|A2RRE5_HUMAN GRLF1 protein OS=Homo sapiens GN=GRLF1 PE=1 SV=1
PAK3	sp|O75914|PAK3_HUMAN Serine/threonine-protein kinase PAK 3 OS=Homo sapiens GN=PAK3 PE=1 SV=2
COG3	sp|Q96JB2|COG3_HUMAN Conserved oligomeric Golgi complex subunit 3 OS=Homo sapiens GN=COG3 PE=1 SV=3
HSP90AB2P	sp|Q58FF8|H90B2_HUMAN Putative heat shock protein HSP 90-beta 2 OS=Homo sapiens GN=HSP90AB2P PE=1 SV=2
SRPR	sp|P08240|SRPR_HUMAN Signal recognition particle receptor subunit alpha OS=Homo sapiens GN=SRPR PE=1 SV=2
IPO7	sp|O95373|IPO7_HUMAN Importin-7 OS=Homo sapiens GN=IPO7 PE=1 SV=1
DDX56	sp|Q9NY93|DDX56_HUMAN Probable ATP-dependent RNA helicase DDX56 OS=Homo sapiens GN=DDX56 PE=1 SV=1
TTBK2	tr|Q8IWY7|Q8IWY7_HUMAN Tau-tubulin kinase OS=Homo sapiens GN=TTBK2 PE=1 SV=1
LMAN1	sp|P49257|LMAN1_HUMAN Protein ERGIC-53 OS=Homo sapiens GN=LMAN1 PE=1 SV=2
YY1	sp|P25490|TYY1_HUMAN Transcriptional repressor protein YY1 OS=Homo sapiens GN=YY1 PE=1 SV=2
CCDC47	sp|Q96A33|CCD47_HUMAN Coiled-coil domain-containing protein 47 OS=Homo sapiens GN=CCDC47 PE=1 SV=1
SRP68	sp|Q9UHB9|SRP68_HUMAN Signal recognition particle subunit SRP68 OS=Homo sapiens GN=SRP68 PE=1 SV=2
POTEF	sp|A5A3E0|POTEF_HUMAN POTE ankyrin domain family member F OS=Homo sapiens GN=POTEF PE=1 SV=2
NUMA1	sp|Q14980|NUMA1_HUMAN Nuclear mitotic apparatus protein 1 OS=Homo sapiens GN=NUMA1 PE=1 SV=2
USP10	sp|Q14694|UBP10_HUMAN Ubiquitin carboxyl-terminal hydrolase 10 OS=Homo sapiens GN=USP10 PE=1 SV=2
tr|H7C5I2|H7C5I2_HUMAN Uncharacterized protein (Fragment) OS=Homo sapiens PE=4 SV=1	tr|H7C5I2|H7C5I2_HUMAN Uncharacterized protein (Fragment) OS=Homo sapiens PE=4 SV=1
SLC12A2	sp|P55011|S12A2_HUMAN Solute carrier family 12 member 2 OS=Homo sapiens GN=SLC12A2 PE=1 SV=1
HMGCS2	sp|P54868|HMCS2_HUMAN Hydroxymethylglutaryl-CoA synthase, mitochondrial OS=Homo sapiens GN=HMGCS2 PE=1 SV=1
CSNK2A3	sp|Q8NEV1|CSK23_HUMAN Casein kinase II subunit alpha 3 OS=Homo sapiens GN=CSNK2A3 PE=1 SV=2
NUP98	sp|P52948|NUP98_HUMAN Nuclear pore complex protein Nup98-Nup96 OS=Homo sapiens GN=NUP98 PE=1 SV=4
PGD	sp|P52209|6PGD_HUMAN 6-phosphogluconate dehydrogenase, decarboxylating OS=Homo sapiens GN=PGD PE=1 SV=3
RPLP1	sp|P05386|RLA1_HUMAN 60S acidic ribosomal protein P1 OS=Homo sapiens GN=RPLP1 PE=1 SV=1
EIF4A1	sp|P60842|IF4A1_HUMAN Eukaryotic initiation factor 4A-I OS=Homo sapiens GN=EIF4A1 PE=1 SV=1
TKFC	sp|Q3LXA3|TKFC_HUMAN Triokinase/FMN cyclase OS=Homo sapiens GN=TKFC PE=1 SV=2
DUT	sp|P33316|DUT_HUMAN Deoxyuridine 5'-triphosphate nucleotidohydrolase, mitochondrial OS=Homo sapiens GN=DUT PE=1 SV=4
EMC7	sp|Q9NPA0|EMC7_HUMAN ER membrane protein complex subunit 7 OS=Homo sapiens GN=EMC7 PE=1 SV=1
ASNA1	sp|O43681|ASNA_HUMAN ATPase ASNA1 OS=Homo sapiens GN=ASNA1 PE=1 SV=2
PDS5B	sp|Q9NTI5|PDS5B_HUMAN Sister chromatid cohesion protein PDS5 homolog B OS=Homo sapiens GN=PDS5B PE=1 SV=1
SNRPD1	sp|P62314|SMD1_HUMAN Small nuclear ribonucleoprotein Sm D1 OS=Homo sapiens GN=SNRPD1 PE=1 SV=1
TOMM22	sp|Q9NS69|TOM22_HUMAN Mitochondrial import receptor subunit TOM22 homolog OS=Homo sapiens GN=TOMM22 PE=1 SV=3
PON2	sp|Q15165|PON2_HUMAN Serum paraoxonase/arylesterase 2 OS=Homo sapiens GN=PON2 PE=1 SV=3
WDR36	sp|Q8NI36|WDR36_HUMAN WD repeat-containing protein 36 OS=Homo sapiens GN=WDR36 PE=1 SV=1
TXNDC12	sp|O95881|TXD12_HUMAN Thioredoxin domain-containing protein 12 OS=Homo sapiens GN=TXNDC12 PE=1 SV=1
EHD3	sp|Q9NZN3|EHD3_HUMAN EH domain-containing protein 3 OS=Homo sapiens GN=EHD3 PE=1 SV=2
RPL7	sp|P18124|RL7_HUMAN 60S ribosomal protein L7 OS=Homo sapiens GN=RPL7 PE=1 SV=1
ANXA6	sp|P08133|ANXA6_HUMAN Annexin A6 OS=Homo sapiens GN=ANXA6 PE=1 SV=3
SEC24C	sp|P53992|SC24C_HUMAN Protein transport protein Sec24C OS=Homo sapiens GN=SEC24C PE=1 SV=3
CHD4	sp|Q14839|CHD4_HUMAN Chromodomain-helicase-DNA-binding protein 4 OS=Homo sapiens GN=CHD4 PE=1 SV=2
PI4K2A	sp|Q9BTU6|P4K2A_HUMAN Phosphatidylinositol 4-kinase type 2-alpha OS=Homo sapiens GN=PI4K2A PE=1 SV=1
tr|E9PAM4|E9PAM4_HUMAN Uncharacterized protein OS=Homo sapiens PE=4 SV=1	tr|E9PAM4|E9PAM4_HUMAN Uncharacterized protein OS=Homo sapiens PE=4 SV=1
THOC2	sp|Q8NI27|THOC2_HUMAN THO complex subunit 2 OS=Homo sapiens GN=THOC2 PE=1 SV=2
SSRP1	sp|Q08945|SSRP1_HUMAN FACT complex subunit SSRP1 OS=Homo sapiens GN=SSRP1 PE=1 SV=1
SHMT2	sp|P34897|GLYM_HUMAN Serine hydroxymethyltransferase, mitochondrial OS=Homo sapiens GN=SHMT2 PE=1 SV=3
TAGLN	sp|Q01995|TAGL_HUMAN Transgelin OS=Homo sapiens GN=TAGLN PE=1 SV=4
NTPCR	sp|Q9BSD7|NTPCR_HUMAN Cancer-related nucleoside-triphosphatase OS=Homo sapiens GN=NTPCR PE=1 SV=1
STAM	sp|Q92783|STAM1_HUMAN Signal transducing adapter molecule 1 OS=Homo sapiens GN=STAM PE=1 SV=3
STAM2	sp|O75886|STAM2_HUMAN Signal transducing adapter molecule 2 OS=Homo sapiens GN=STAM2 PE=1 SV=1
H2AFY	sp|O75367|H2AY_HUMAN Core histone macro-H2A.1 OS=Homo sapiens GN=H2AFY PE=1 SV=4
DDRGK1	sp|Q96HY6|DDRGK_HUMAN DDRGK domain-containing protein 1 OS=Homo sapiens GN=DDRGK1 PE=1 SV=2
NUP133	sp|Q8WUM0|NU133_HUMAN Nuclear pore complex protein Nup133 OS=Homo sapiens GN=NUP133 PE=1 SV=2
RGPD1	sp|P0DJD0|RGPD1_HUMAN RANBP2-like and GRIP domain-containing protein 1 OS=Homo sapiens GN=RGPD1 PE=2 SV=1
RGPD2	sp|P0DJD1|RGPD2_HUMAN RANBP2-like and GRIP domain-containing protein 2 OS=Homo sapiens GN=RGPD2 PE=2 SV=1
THEM6	sp|Q8WUY1|THEM6_HUMAN Protein THEM6 OS=Homo sapiens GN=THEM6 PE=1 SV=2
TAPT1	sp|Q6NXT6|TAPT1_HUMAN Transmembrane anterior posterior transformation protein 1 homolog OS=Homo sapiens GN=TAPT1 PE=1 SV=1
GNB1	sp|P62873|GBB1_HUMAN Guanine nucleotide-binding protein G(I)/G(S)/G(T) subunit beta-1 OS=Homo sapiens GN=GNB1 PE=1 SV=3
METTL4	sp|Q8N3J2|METL4_HUMAN Methyltransferase-like protein 4 OS=Homo sapiens GN=METTL4 PE=2 SV=3
NHLRC2	sp|Q8NBF2|NHLC2_HUMAN NHL repeat-containing protein 2 OS=Homo sapiens GN=NHLRC2 PE=1 SV=1
STK38	sp|Q15208|STK38_HUMAN Serine/threonine-protein kinase 38 OS=Homo sapiens GN=STK38 PE=1 SV=1
RPL12	sp|P30050|RL12_HUMAN 60S ribosomal protein L12 OS=Homo sapiens GN=RPL12 PE=1 SV=1
PRDX6	sp|P30041|PRDX6_HUMAN Peroxiredoxin-6 OS=Homo sapiens GN=PRDX6 PE=1 SV=3
PSAP	sp|P07602|SAP_HUMAN Prosaposin OS=Homo sapiens GN=PSAP PE=1 SV=2
GMPPB	sp|Q9Y5P6|GMPPB_HUMAN Mannose-1-phosphate guanyltransferase beta OS=Homo sapiens GN=GMPPB PE=1 SV=2
CYB5R3	sp|P00387|NB5R3_HUMAN NADH-cytochrome b5 reductase 3 OS=Homo sapiens GN=CYB5R3 PE=1 SV=3
DNAJC17	sp|Q9NVM6|DJC17_HUMAN DnaJ homolog subfamily C member 17 OS=Homo sapiens GN=DNAJC17 PE=1 SV=1
TM9SF4	sp|Q92544|TM9S4_HUMAN Transmembrane 9 superfamily member 4 OS=Homo sapiens GN=TM9SF4 PE=1 SV=2
AFAP1L2	sp|Q8N4X5|AF1L2_HUMAN Actin filament-associated protein 1-like 2 OS=Homo sapiens GN=AFAP1L2 PE=1 SV=1
AGL	sp|P35573|GDE_HUMAN Glycogen debranching enzyme OS=Homo sapiens GN=AGL PE=1 SV=3
DARS	sp|P14868|SYDC_HUMAN Aspartate--tRNA ligase, cytoplasmic OS=Homo sapiens GN=DARS PE=1 SV=2
SRM	sp|P19623|SPEE_HUMAN Spermidine synthase OS=Homo sapiens GN=SRM PE=1 SV=1
RBMXL1	sp|Q96E39|RMXL1_HUMAN RNA binding motif protein, X-linked-like-1 OS=Homo sapiens GN=RBMXL1 PE=1 SV=1
PPP1CA	sp|P62136|PP1A_HUMAN Serine/threonine-protein phosphatase PP1-alpha catalytic subunit OS=Homo sapiens GN=PPP1CA PE=1 SV=1
PPP1CC	sp|P36873|PP1G_HUMAN Serine/threonine-protein phosphatase PP1-gamma catalytic subunit OS=Homo sapiens GN=PPP1CC PE=1 SV=1
PPP1CB	sp|P62140|PP1B_HUMAN Serine/threonine-protein phosphatase PP1-beta catalytic subunit OS=Homo sapiens GN=PPP1CB PE=1 SV=3
ARID2	sp|Q68CP9|ARID2_HUMAN AT-rich interactive domain-containing protein 2 OS=Homo sapiens GN=ARID2 PE=1 SV=2
ECHS1	sp|P30084|ECHM_HUMAN Enoyl-CoA hydratase, mitochondrial OS=Homo sapiens GN=ECHS1 PE=1 SV=4
ITPA	sp|Q9BY32|ITPA_HUMAN Inosine triphosphate pyrophosphatase OS=Homo sapiens GN=ITPA PE=1 SV=2
HERC2	sp|O95714|HERC2_HUMAN E3 ubiquitin-protein ligase HERC2 OS=Homo sapiens GN=HERC2 PE=1 SV=2
ADAM17	sp|P78536|ADA17_HUMAN Disintegrin and metalloproteinase domain-containing protein 17 OS=Homo sapiens GN=ADAM17 PE=1 SV=1
CBR3	sp|O75828|CBR3_HUMAN Carbonyl reductase [NADPH] 3 OS=Homo sapiens GN=CBR3 PE=1 SV=3
PSMB6	sp|P28072|PSB6_HUMAN Proteasome subunit beta type-6 OS=Homo sapiens GN=PSMB6 PE=1 SV=4
PSMC3	sp|P17980|PRS6A_HUMAN 26S protease regulatory subunit 6A OS=Homo sapiens GN=PSMC3 PE=1 SV=3
PIGB	sp|Q92521|PIGB_HUMAN GPI mannosyltransferase 3 OS=Homo sapiens GN=PIGB PE=2 SV=1
ACYP1	sp|P07311|ACYP1_HUMAN Acylphosphatase-1 OS=Homo sapiens GN=ACYP1 PE=1 SV=2
PHGDH	sp|O43175|SERA_HUMAN D-3-phosphoglycerate dehydrogenase OS=Homo sapiens GN=PHGDH PE=1 SV=4
C7orf55-LUC7L2	tr|A0A0A6YYC3|A0A0A6YYC3_HUMAN Protein C7orf55-LUC7L2 OS=Homo sapiens GN=C7orf55-LUC7L2 PE=4 SV=1
LUC7L2	sp|Q9Y383|LC7L2_HUMAN Putative RNA-binding protein Luc7-like 2 OS=Homo sapiens GN=LUC7L2 PE=1 SV=2
TACC3	sp|Q9Y6A5|TACC3_HUMAN Transforming acidic coiled-coil-containing protein 3 OS=Homo sapiens GN=TACC3 PE=1 SV=1
DCUN1D1	sp|Q96GG9|DCNL1_HUMAN DCN1-like protein 1 OS=Homo sapiens GN=DCUN1D1 PE=1 SV=1
QPRT	sp|Q15274|NADC_HUMAN Nicotinate-nucleotide pyrophosphorylase [carboxylating] OS=Homo sapiens GN=QPRT PE=1 SV=3
tr|C9JCJ5|C9JCJ5_HUMAN Uncharacterized protein (Fragment) OS=Homo sapiens PE=4 SV=8	tr|C9JCJ5|C9JCJ5_HUMAN Uncharacterized protein (Fragment) OS=Homo sapiens PE=4 SV=8
UBTD2	sp|Q8WUN7|UBTD2_HUMAN Ubiquitin domain-containing protein 2 OS=Homo sapiens GN=UBTD2 PE=1 SV=2
AP1M1	sp|Q9BXS5|AP1M1_HUMAN AP-1 complex subunit mu-1 OS=Homo sapiens GN=AP1M1 PE=1 SV=3
PEBP1	sp|P30086|PEBP1_HUMAN Phosphatidylethanolamine-binding protein 1 OS=Homo sapiens GN=PEBP1 PE=1 SV=3
CCDC22	sp|O60826|CCD22_HUMAN Coiled-coil domain-containing protein 22 OS=Homo sapiens GN=CCDC22 PE=1 SV=1
NOC2L	sp|Q9Y3T9|NOC2L_HUMAN Nucleolar complex protein 2 homolog OS=Homo sapiens GN=NOC2L PE=1 SV=4
TBL3	sp|Q12788|TBL3_HUMAN Transducin beta-like protein 3 OS=Homo sapiens GN=TBL3 PE=1 SV=2
GART	sp|P22102|PUR2_HUMAN Trifunctional purine biosynthetic protein adenosine-3 OS=Homo sapiens GN=GART PE=1 SV=1
EEF1B2	sp|P24534|EF1B_HUMAN Elongation factor 1-beta OS=Homo sapiens GN=EEF1B2 PE=1 SV=3
C9orf117	sp|Q5JU67|CI117_HUMAN Uncharacterized protein C9orf117 OS=Homo sapiens GN=C9orf117 PE=2 SV=1
CAD	sp|P27708|PYR1_HUMAN CAD protein OS=Homo sapiens GN=CAD PE=1 SV=3
TRPV5	sp|Q9NQA5|TRPV5_HUMAN Transient receptor potential cation channel subfamily V member 5 OS=Homo sapiens GN=TRPV5 PE=1 SV=2
ACTBL2	sp|Q562R1|ACTBL_HUMAN Beta-actin-like protein 2 OS=Homo sapiens GN=ACTBL2 PE=1 SV=2
EIF4E	sp|P06730|IF4E_HUMAN Eukaryotic translation initiation factor 4E OS=Homo sapiens GN=EIF4E PE=1 SV=2
UGDH	sp|O60701|UGDH_HUMAN UDP-glucose 6-dehydrogenase OS=Homo sapiens GN=UGDH PE=1 SV=1
RUFY1	tr|H0YA47|H0YA47_HUMAN RUN and FYVE domain-containing protein 1 (Fragment) OS=Homo sapiens GN=RUFY1 PE=1 SV=1
DNAJA3	sp|Q96EY1|DNJA3_HUMAN DnaJ homolog subfamily A member 3, mitochondrial OS=Homo sapiens GN=DNAJA3 PE=1 SV=2
TRMT112	sp|Q9UI30|TR112_HUMAN Multifunctional methyltransferase subunit TRM112-like protein OS=Homo sapiens GN=TRMT112 PE=1 SV=1
TMED7	sp|Q9Y3B3|TMED7_HUMAN Transmembrane emp24 domain-containing protein 7 OS=Homo sapiens GN=TMED7 PE=1 SV=2
TMED7-TICAM2	tr|A0A0A6YYA0|A0A0A6YYA0_HUMAN Protein TMED7-TICAM2 OS=Homo sapiens GN=TMED7-TICAM2 PE=3 SV=1
TCF3	sp|P15923|TFE2_HUMAN Transcription factor E2-alpha OS=Homo sapiens GN=TCF3 PE=1 SV=1
PGM3	sp|O95394|AGM1_HUMAN Phosphoacetylglucosamine mutase OS=Homo sapiens GN=PGM3 PE=1 SV=1
DIABLO	sp|Q9NR28|DBLOH_HUMAN Diablo homolog, mitochondrial OS=Homo sapiens GN=DIABLO PE=1 SV=1
PPP1R8	sp|Q12972|PP1R8_HUMAN Nuclear inhibitor of protein phosphatase 1 OS=Homo sapiens GN=PPP1R8 PE=1 SV=2
MRPS28	sp|Q9Y2Q9|RT28_HUMAN 28S ribosomal protein S28, mitochondrial OS=Homo sapiens GN=MRPS28 PE=1 SV=1
TOR1AIP1	sp|Q5JTV8|TOIP1_HUMAN Torsin-1A-interacting protein 1 OS=Homo sapiens GN=TOR1AIP1 PE=1 SV=2
ACTA1	sp|P68133|ACTS_HUMAN Actin, alpha skeletal muscle OS=Homo sapiens GN=ACTA1 PE=1 SV=1
ACTC1	sp|P68032|ACTC_HUMAN Actin, alpha cardiac muscle 1 OS=Homo sapiens GN=ACTC1 PE=1 SV=1
TPMT	sp|P51580|TPMT_HUMAN Thiopurine S-methyltransferase OS=Homo sapiens GN=TPMT PE=1 SV=1
HDAC1	sp|Q13547|HDAC1_HUMAN Histone deacetylase 1 OS=Homo sapiens GN=HDAC1 PE=1 SV=1
BCCIP	sp|Q9P287|BCCIP_HUMAN BRCA2 and CDKN1A-interacting protein OS=Homo sapiens GN=BCCIP PE=1 SV=1
HIST1H2BA	sp|Q96A08|H2B1A_HUMAN Histone H2B type 1-A OS=Homo sapiens GN=HIST1H2BA PE=1 SV=3
PSMC1	sp|P62191|PRS4_HUMAN 26S protease regulatory subunit 4 OS=Homo sapiens GN=PSMC1 PE=1 SV=1
GNB4	sp|Q9HAV0|GBB4_HUMAN Guanine nucleotide-binding protein subunit beta-4 OS=Homo sapiens GN=GNB4 PE=1 SV=3
IGF2BP2	sp|Q9Y6M1|IF2B2_HUMAN Insulin-like growth factor 2 mRNA-binding protein 2 OS=Homo sapiens GN=IGF2BP2 PE=1 SV=2
POTEE	sp|Q6S8J3|POTEE_HUMAN POTE ankyrin domain family member E OS=Homo sapiens GN=POTEE PE=1 SV=3
ZYX	sp|Q15942|ZYX_HUMAN Zyxin OS=Homo sapiens GN=ZYX PE=1 SV=1
KRT12	sp|Q99456|K1C12_HUMAN Keratin, type I cytoskeletal 12 OS=Homo sapiens GN=KRT12 PE=1 SV=1
SSBP1	sp|Q04837|SSBP_HUMAN Single-stranded DNA-binding protein, mitochondrial OS=Homo sapiens GN=SSBP1 PE=1 SV=1
PRKCSH	sp|P14314|GLU2B_HUMAN Glucosidase 2 subunit beta OS=Homo sapiens GN=PRKCSH PE=1 SV=2
NCAPH	sp|Q15003|CND2_HUMAN Condensin complex subunit 2 OS=Homo sapiens GN=NCAPH PE=1 SV=3
PES1	sp|O00541|PESC_HUMAN Pescadillo homolog OS=Homo sapiens GN=PES1 PE=1 SV=1
KARS	sp|Q15046|SYK_HUMAN Lysine--tRNA ligase OS=Homo sapiens GN=KARS PE=1 SV=3
EPPK1	sp|P58107|EPIPL_HUMAN Epiplakin OS=Homo sapiens GN=EPPK1 PE=1 SV=2
DKFZp313C1541	tr|Q5HYI5|Q5HYI5_HUMAN Putative uncharacterized protein DKFZp313C1541 OS=Homo sapiens GN=DKFZp313C1541 PE=1 SV=1
RAB2B	sp|Q8WUD1|RAB2B_HUMAN Ras-related protein Rab-2B OS=Homo sapiens GN=RAB2B PE=1 SV=1
RSRC1	sp|Q96IZ7|RSRC1_HUMAN Serine/Arginine-related protein 53 OS=Homo sapiens GN=RSRC1 PE=1 SV=1
BPNT1	sp|O95861|BPNT1_HUMAN 3'(2'),5'-bisphosphate nucleotidase 1 OS=Homo sapiens GN=BPNT1 PE=1 SV=1
COMMD2	sp|Q86X83|COMD2_HUMAN COMM domain-containing protein 2 OS=Homo sapiens GN=COMMD2 PE=1 SV=2
NMT1	sp|P30419|NMT1_HUMAN Glycylpeptide N-tetradecanoyltransferase 1 OS=Homo sapiens GN=NMT1 PE=1 SV=2
SPTBN2	sp|O15020|SPTN2_HUMAN Spectrin beta chain, non-erythrocytic 2 OS=Homo sapiens GN=SPTBN2 PE=1 SV=3
SRSF7	sp|Q16629|SRSF7_HUMAN Serine/arginine-rich splicing factor 7 OS=Homo sapiens GN=SRSF7 PE=1 SV=1
BRD2	sp|P25440|BRD2_HUMAN Bromodomain-containing protein 2 OS=Homo sapiens GN=BRD2 PE=1 SV=2
BRD4	sp|O60885|BRD4_HUMAN Bromodomain-containing protein 4 OS=Homo sapiens GN=BRD4 PE=1 SV=2
CISD2	sp|Q8N5K1|CISD2_HUMAN CDGSH iron-sulfur domain-containing protein 2 OS=Homo sapiens GN=CISD2 PE=1 SV=1
AP1B1	sp|Q10567|AP1B1_HUMAN AP-1 complex subunit beta-1 OS=Homo sapiens GN=AP1B1 PE=1 SV=2
HDAC2	sp|Q92769|HDAC2_HUMAN Histone deacetylase 2 OS=Homo sapiens GN=HDAC2 PE=1 SV=2
CFL2	sp|Q9Y281|COF2_HUMAN Cofilin-2 OS=Homo sapiens GN=CFL2 PE=1 SV=1
DHRS7	sp|Q9Y394|DHRS7_HUMAN Dehydrogenase/reductase SDR family member 7 OS=Homo sapiens GN=DHRS7 PE=1 SV=1
HBEBP2BPA	tr|Q1HDL3|Q1HDL3_HUMAN HBeAg-binding protein 2 binding protein A OS=Homo sapiens GN=HBEBP2BPA PE=1 SV=1
MPDU1	sp|O75352|MPU1_HUMAN Mannose-P-dolichol utilization defect 1 protein OS=Homo sapiens GN=MPDU1 PE=1 SV=2
IGF2BP3	sp|O00425|IF2B3_HUMAN Insulin-like growth factor 2 mRNA-binding protein 3 OS=Homo sapiens GN=IGF2BP3 PE=1 SV=2
FUBP3	sp|Q96I24|FUBP3_HUMAN Far upstream element-binding protein 3 OS=Homo sapiens GN=FUBP3 PE=1 SV=2
RAB11A	sp|P62491|RB11A_HUMAN Ras-related protein Rab-11A OS=Homo sapiens GN=RAB11A PE=1 SV=3
RAB11B	sp|Q15907|RB11B_HUMAN Ras-related protein Rab-11B OS=Homo sapiens GN=RAB11B PE=1 SV=4
DNAJC3	sp|Q13217|DNJC3_HUMAN DnaJ homolog subfamily C member 3 OS=Homo sapiens GN=DNAJC3 PE=1 SV=1
COX6C	sp|P09669|COX6C_HUMAN Cytochrome c oxidase subunit 6C OS=Homo sapiens GN=COX6C PE=1 SV=2
DDX52	sp|Q9Y2R4|DDX52_HUMAN Probable ATP-dependent RNA helicase DDX52 OS=Homo sapiens GN=DDX52 PE=1 SV=3
MDH1	sp|P40925|MDHC_HUMAN Malate dehydrogenase, cytoplasmic OS=Homo sapiens GN=MDH1 PE=1 SV=4
GNA12	sp|Q03113|GNA12_HUMAN Guanine nucleotide-binding protein subunit alpha-12 OS=Homo sapiens GN=GNA12 PE=1 SV=4
GNA13	sp|Q14344|GNA13_HUMAN Guanine nucleotide-binding protein subunit alpha-13 OS=Homo sapiens GN=GNA13 PE=1 SV=2
C11orf58	tr|E9PM92|E9PM92_HUMAN Small acidic protein OS=Homo sapiens GN=C11orf58 PE=1 SV=2
SMAP	sp|O00193|SMAP_HUMAN Small acidic protein OS=Homo sapiens GN=SMAP PE=1 SV=1
ZFP14	sp|Q9HCL3|ZFP14_HUMAN Zinc finger protein 14 homolog OS=Homo sapiens GN=ZFP14 PE=2 SV=2
FARP1	sp|Q9Y4F1|FARP1_HUMAN FERM, RhoGEF and pleckstrin domain-containing protein 1 OS=Homo sapiens GN=FARP1 PE=1 SV=1
METAP2	sp|P50579|MAP2_HUMAN Methionine aminopeptidase 2 OS=Homo sapiens GN=METAP2 PE=1 SV=1
PRPF6	sp|O94906|PRP6_HUMAN Pre-mRNA-processing factor 6 OS=Homo sapiens GN=PRPF6 PE=1 SV=1
GLOD4	sp|Q9HC38|GLOD4_HUMAN Glyoxalase domain-containing protein 4 OS=Homo sapiens GN=GLOD4 PE=1 SV=1
SAMHD1	sp|Q9Y3Z3|SAMH1_HUMAN Deoxynucleoside triphosphate triphosphohydrolase SAMHD1 OS=Homo sapiens GN=SAMHD1 PE=1 SV=2
TBCD	sp|Q9BTW9|TBCD_HUMAN Tubulin-specific chaperone D OS=Homo sapiens GN=TBCD PE=1 SV=2
BLOC1S2	sp|Q6QNY1|BL1S2_HUMAN Biogenesis of lysosome-related organelles complex 1 subunit 2 OS=Homo sapiens GN=BLOC1S2 PE=1 SV=1
PTGR1	sp|Q14914|PTGR1_HUMAN Prostaglandin reductase 1 OS=Homo sapiens GN=PTGR1 PE=1 SV=2
ACADVL	sp|P49748|ACADV_HUMAN Very long-chain specific acyl-CoA dehydrogenase, mitochondrial OS=Homo sapiens GN=ACADVL PE=1 SV=1
YBX1	sp|P67809|YBOX1_HUMAN Nuclease-sensitive element-binding protein 1 OS=Homo sapiens GN=YBX1 PE=1 SV=3
NPEPPS	sp|P55786|PSA_HUMAN Puromycin-sensitive aminopeptidase OS=Homo sapiens GN=NPEPPS PE=1 SV=2
ERMP1	sp|Q7Z2K6|ERMP1_HUMAN Endoplasmic reticulum metallopeptidase 1 OS=Homo sapiens GN=ERMP1 PE=1 SV=2
RPS15	sp|P62841|RS15_HUMAN 40S ribosomal protein S15 OS=Homo sapiens GN=RPS15 PE=1 SV=2
HK1	sp|P19367|HXK1_HUMAN Hexokinase-1 OS=Homo sapiens GN=HK1 PE=1 SV=3
TLN2	sp|Q9Y4G6|TLN2_HUMAN Talin-2 OS=Homo sapiens GN=TLN2 PE=1 SV=4
ARL3	sp|P36405|ARL3_HUMAN ADP-ribosylation factor-like protein 3 OS=Homo sapiens GN=ARL3 PE=1 SV=2
THRAP3	sp|Q9Y2W1|TR150_HUMAN Thyroid hormone receptor-associated protein 3 OS=Homo sapiens GN=THRAP3 PE=1 SV=2
FKBP3	sp|Q00688|FKBP3_HUMAN Peptidyl-prolyl cis-trans isomerase FKBP3 OS=Homo sapiens GN=FKBP3 PE=1 SV=1
RPS12	sp|P25398|RS12_HUMAN 40S ribosomal protein S12 OS=Homo sapiens GN=RPS12 PE=1 SV=3
TMEM43	sp|Q9BTV4|TMM43_HUMAN Transmembrane protein 43 OS=Homo sapiens GN=TMEM43 PE=1 SV=1
RPL23	sp|P62829|RL23_HUMAN 60S ribosomal protein L23 OS=Homo sapiens GN=RPL23 PE=1 SV=1
GRIPAP1	sp|Q4V328|GRAP1_HUMAN GRIP1-associated protein 1 OS=Homo sapiens GN=GRIPAP1 PE=1 SV=1
TUBG1	sp|P23258|TBG1_HUMAN Tubulin gamma-1 chain OS=Homo sapiens GN=TUBG1 PE=1 SV=2
[truncated: 1,377 more rows]

## Sheet: KEGG
Des	Nall	Nid	Nup	Ndown	Neq	Nnot	gnAll	gnId	gnUp	gnDown	gnEq	gnNot
RNA_transport_	166	105	26	5	74	62	EIF4EBP1 EIF4EBP2 EIF4EBP3 AAAS ACIN1 PRMT5 CASC3 CYFIP1 CYFIP2 DDX20 DDX39B EEF1A1 EEF1A2 EIF2B1 EIF2B2 EIF2B4 EIF2B5 EIF2B3 EIF1B EIF1 EIF3A EIF3B EIF3C EIF3D EIF3E EIF3F EIF3G EIF3H EIF3I EIF3J EIF3CL FMR1 FXR1 FXR2 GEMIN2 GEMIN4 GEMIN5 GEMIN6 GEMIN7 GEMIN8 EIF4E1B CLNS1A EIF1AX EIF1AY EIF2S1 EIF2S2 EIF2S3 EIF5B EIF4A1 EIF4A2 EIF4A3 EIF4B EIF4E2 EIF4E EIF4G1 EIF4G2 EIF4G3 EIF5 KPNB1 MAGOHB MAG…	AAAS ACIN1 ALYREF CLNS1A CYFIP1 CYFIP2 DDX20 DDX39B EEF1A1 EEF1A2 EIF1 EIF1AX EIF1AY EIF1B EIF2B1 EIF2B3 EIF2B4 EIF2S1 EIF2S2 EIF2S3 EIF3A EIF3B EIF3C EIF3CL EIF3D EIF3E EIF3F EIF3G EIF3H EIF3I EIF3J EIF4A1 EIF4A2 EIF4A3 EIF4B EIF4E EIF4EBP1 EIF4EBP2 EIF4EBP3 EIF4G1 EIF4G2 EIF4G3 EIF5 EIF5B FMR1 FXR1 FXR2 GEMIN4 GEMIN5 KPNB1 MAGOH MAGOHB NCBP1 NMD3 NUP107 NUP133 NUP155 NUP160 NUP188 NUP205 NUP210…	EIF1 EIF1AX EIF1AY EIF1B EIF2B3 EIF2B4 EIF3G EIF3J EIF4EBP1 EIF4EBP2 EIF4EBP3 EIF4G3 FMR1 FXR2 GEMIN5 MAGOHB NCBP1 NMD3 NUP43 RAE1 SAP18 SRRM1 THOC6 THOC7 UBE2I XPO5	EIF2S1 EIF3C EIF3F NUP54 NUP62	AAAS ACIN1 ALYREF CLNS1A CYFIP1 CYFIP2 DDX20 DDX39B EEF1A1 EEF1A2 EIF2B1 EIF2S2 EIF2S3 EIF3A EIF3B EIF3CL EIF3D EIF3E EIF3H EIF3I EIF4A1 EIF4A2 EIF4A3 EIF4B EIF4E EIF4G1 EIF4G2 EIF5 EIF5B FXR1 GEMIN4 KPNB1 MAGOH NUP107 NUP133 NUP155 NUP160 NUP188 NUP205 NUP210 NUP85 NUP93 NUP98 PABPC1 PABPC1L PABPC1L2A PABPC3 PABPC4 PAIP1 PNN PRMT5 RAN RANBP2 RANGAP1 RBM8A RGPD4 RPP30 SEC13 SEH1L SMN1 STRAP SUMO1…	CASC3 EIF2B2 EIF2B5 GEMIN2 GEMIN6 GEMIN7 GEMIN8 EIF4E1B EIF4E2 NCBP2 NDC1 NUP153 NUP214 NUP37 NUP50 NUP35 NUP88 NUPL1 NUPL2 NXF1 NXF2 NXF2B NXF3 NXF5 NXT1 NXT2 POM121 POM121L2 NUP210L PABPC5 PABPC1L2B PHAX POP1 POP5 POP7 UPF3A UPF3B UPF2 RNPS1 ELAC1 ELAC2 RPP25L RPP14 RPP21 RPP25 POP4 RPP38 RPP40 SENP2 SMN2 SNUPN TGS1 THOC1 TRNT1 EIF3S3 tmp_locus_9 GC20 EIF3S2 SUI1 AAG1 NA
Proteasome_	49	40	6	5	29	9	SHFM1 IFNG POMP PSMC6 PSMC1 PSMC3 PSMC4 PSMC2 PSMC5 PSMA1 PSMA2 PSMA3 PSMA4 PSMA5 PSMA6 PSMA8 PSMA7 PSMB10 PSMB11 PSMB1 PSMB2 PSMB3 PSMB4 PSMB5 PSMB6 PSMB7 PSMB8 PSMB9 PSMD11 PSMD12 PSMD13 PSMD14 PSMD1 PSMD2 PSMD3 PSMD4 PSMD6 PSMD7 PSMD8 PSME1 PSME2 PSME3 PSME4 PSMF1 PSM8 HEL-S-91n DKFZp686J2076 NA HEL-S-283	PSM8 PSMA1 PSMA2 PSMA3 PSMA4 PSMA5 PSMA6 PSMA7 PSMA8 PSMB1 PSMB10 PSMB2 PSMB3 PSMB4 PSMB5 PSMB6 PSMB7 PSMB8 PSMC1 PSMC2 PSMC3 PSMC4 PSMC5 PSMC6 PSMD1 PSMD11 PSMD12 PSMD13 PSMD14 PSMD2 PSMD3 PSMD4 PSMD6 PSMD7 PSMD8 PSME1 PSME2 PSME3 PSME4 PSMF1	PSM8 PSMB10 PSMB2 PSMB7 PSMB8 PSME4	PSMA1 PSMA8 PSMB4 PSMD6 PSME2	PSMA2 PSMA3 PSMA4 PSMA5 PSMA6 PSMA7 PSMB1 PSMB3 PSMB5 PSMB6 PSMC1 PSMC2 PSMC3 PSMC4 PSMC5 PSMC6 PSMD1 PSMD11 PSMD12 PSMD13 PSMD14 PSMD2 PSMD3 PSMD4 PSMD7 PSMD8 PSME1 PSME3 PSMF1	SHFM1 IFNG POMP PSMB11 PSMB9 HEL-S-91n DKFZp686J2076 NA HEL-S-283
Spliceosome_	141	100	17	4	79	42	ACIN1 AQR BUD31 CCDC12 CDC5L CHERP CRNKL1 CTNNBL1 CWC15 DDX23 DDX42 DDX46 DDX5 DHX15 DHX16 DHX8 DDX39B HNRNPC HNRNPK HNRNPM HNRNPU HSPA1L HSPA1A HSPA1B HSPA2 HSPA6 HSPA8 EIF4A3 ISY1 LSM2 LSM3 LSM4 LSM5 LSM6 LSM7 LSM8 MAGOHB MAGOH NCBP1 NCBP2 NHP2L1 PCBP1 PHF5A PLRG1 PPIE PPIH PPIL1 PQBP1 PRPF38A PRPF38B PRPF40A PRPF40B DHX38 CDC40 PRPF18 PRPF19 PRPF31 PRPF4 PRPF6 PRPF8 PRPF3 PUF60 HNRNPA1L2 RBM22…	ACIN1 ALYREF AQR BCAS2 CDC40 CDC5L CHERP CTNNBL1 DDX23 DDX39B DDX42 DDX46 DDX5 DHX15 DHX16 EFTUD2 EIF4A3 HNRNPA1 HNRNPA1L2 HNRNPA3 HNRNPC HNRNPK HNRNPM HNRNPU HSPA1A HSPA1L HSPA2 HSPA6 HSPA8 LSM3 LSM4 LSM5 LSM6 LSM7 MAGOH MAGOHB NCBP1 PCBP1 PHF5A PLRG1 PPIH PRPF19 PRPF3 PRPF31 PRPF38B PRPF4 PRPF40A PRPF6 PRPF8 PUF60 RBM22 RBM25 RBM8A RBMX RBMXL1 RBMXL2 RBMXL3 SART1 SF3A1 SF3A2 SF3A3 SF3B1 SF3B2 S…	BCAS2 CDC40 CHERP DDX42 LSM5 LSM6 LSM7 MAGOHB NCBP1 PRPF31 PRPF38B PUF60 RBM25 SART1 SF3B6 SNRNP40 TRA2A	DHX15 SNRPD2 SNRPG U2AF2	ACIN1 ALYREF AQR CDC5L CTNNBL1 DDX23 DDX39B DDX46 DDX5 DHX16 EFTUD2 EIF4A3 HNRNPA1 HNRNPA1L2 HNRNPA3 HNRNPC HNRNPK HNRNPM HNRNPU HSPA1A HSPA1L HSPA2 HSPA6 HSPA8 LSM3 LSM4 MAGOH PCBP1 PHF5A PLRG1 PPIH PRPF19 PRPF3 PRPF4 PRPF40A PRPF6 PRPF8 RBM22 RBM8A RBMX RBMXL1 RBMXL2 RBMXL3 SF3A1 SF3A2 SF3A3 SF3B1 SF3B2 SF3B3 SMNDC1 SNRNP200 SNRNP70 SNRPA SNRPA1 SNRPB SNRPB2 SNRPD1 SNRPD3 SNRPE SNRPF SNW1 SRSF1…	BUD31 CCDC12 CRNKL1 CWC15 DHX8 HSPA1B ISY1 LSM2 LSM8 NCBP2 NHP2L1 PPIE PPIL1 PQBP1 PRPF38A PRPF40B DHX38 PRPF18 SNRPC SF3B4 SF3B5 SLU7 SNRNP27 RBM17 XAB2 SYF2 THOC1 TXNL4A ZMAT2 SFRS3 HSU53209 HEL-S-103 WDR57 HNRPK NA HEL-S-72p SFRS5 HNRPA3 DKFZp434O1172 DKFZp434N041 DKFZp762M013
Nucleotide_excision_repair_	47	19	9	1	9	29	CCNH CDK7 CETN2 CUL4A CUL4B DDB1 DDB2 LIG1 POLD1 POLD2 POLD3 POLD4 POLE POLE2 POLE3 POLE4 ERCC1 ERCC2 ERCC3 ERCC5 ERCC6 ERCC8 MNAT1 PCNA RBX1 RAD23A RAD23B RPA1 RPA2 RPA3 RPA4 RFC1 RFC2 RFC3 RFC4 RFC5 GTF2H2C GTF2H2C_2 GTF2H1 GTF2H2 GTF2H3 GTF2H4 GTF2H5 XPA XPC ERCC4 NA	CUL4A CUL4B DDB1 ERCC2 ERCC6 GTF2H2 GTF2H2C LIG1 PCNA POLD1 RAD23A RAD23B RFC1 RFC2 RFC3 RFC4 RFC5 RPA1 RPA3	CUL4A CUL4B ERCC2 GTF2H2 RAD23A RFC2 RFC3 RPA1 RPA3	RFC5	DDB1 ERCC6 GTF2H2C LIG1 PCNA POLD1 RAD23B RFC1 RFC4	CCNH CDK7 CETN2 DDB2 POLD2 POLD3 POLD4 POLE POLE2 POLE3 POLE4 ERCC1 ERCC3 ERCC5 ERCC8 MNAT1 RBX1 RPA2 RPA4 GTF2H2C_2 GTF2H1 GTF2H3 GTF2H4 GTF2H5 XPA XPC ERCC4 NA
Oxidative_phosphorylation_	153	60	17	3	40	93	NDUFAB1 ATP12A ATP5F1 ATP5G1 ATP5G2 ATP5G3 ATP4A ATP4B ATP5E ATP5H ATP5I ATP5J ATP5L MT-ATP6 MT-ATP8 ATP5A1 ATP5B ATP5D ATP5C1 ATP5J2 ATP5O SDHC COX10 COX11 COX15 COX17 MT-CO1 MT-CO2 MT-CO3 COX4I1 COX4I2 COX5A COX5B COX6C COX7B COX7C COX7A2L COX8A COX8C COX6A1 COX6A2 COX6B1 COX6B2 COX7A1 COX7A2 COX7B2 CYC1 MT-CYB SDHD PPA2 PPA1 LHPP NDUFA1 NDUFA2 NDUFA3 NDUFA4 NDUFA5 NDUFA6 NDUFA7 NDUFA8 NDUFA9 N…	ATP12A ATP4A ATP5A1 ATP5B ATP5C1 ATP5D ATP5E ATP5F1 ATP5H ATP5I ATP5J2 ATP5L ATP5O ATP6AP1 ATP6V0A1 ATP6V0C ATP6V0D1 ATP6V1A ATP6V1B1 ATP6V1B2 ATP6V1C1 ATP6V1D ATP6V1E1 COX15 COX4I1 COX5A COX5B COX6A1 COX6B1 COX6C COX7A2 COX7B COX7C CYC1 MT-CO2 NDUFA10 NDUFA13 NDUFA4 NDUFA5 NDUFA6 NDUFA8 NDUFAB1 NDUFB10 NDUFB3 NDUFB5 NDUFB7 NDUFC2 NDUFS1 NDUFS2 NDUFS3 NDUFV1 PPA1 PPA2 SDHA SDHB UQCRB UQCRC1 UQCRC…	ATP5D ATP5H ATP5L ATP6V0A1 ATP6V0C ATP6V1C1 COX15 COX6A1 COX6B1 COX7A2 COX7B COX7C NDUFA8 NDUFC2 NDUFS1 UQCRB UQCRFS1	ATP5B COX4I1 SDHA	ATP12A ATP4A ATP5A1 ATP5C1 ATP5E ATP5F1 ATP5I ATP5J2 ATP5O ATP6AP1 ATP6V0D1 ATP6V1A ATP6V1B1 ATP6V1B2 ATP6V1D ATP6V1E1 COX5A COX5B COX6C CYC1 MT-CO2 NDUFA10 NDUFA13 NDUFA4 NDUFA5 NDUFA6 NDUFAB1 NDUFB10 NDUFB3 NDUFB5 NDUFB7 NDUFS2 NDUFS3 NDUFV1 PPA1 PPA2 SDHB UQCRC1 UQCRC2 UQCRQ	ATP5G1 ATP5G2 ATP5G3 ATP4B ATP5J MT-ATP6 MT-ATP8 SDHC COX10 COX11 COX17 MT-CO1 MT-CO3 COX4I2 COX7A2L COX8A COX8C COX6A2 COX6B2 COX7A1 COX7B2 MT-CYB SDHD LHPP NDUFA1 NDUFA2 NDUFA3 NDUFA7 NDUFA9 NDUFA11 NDUFA12 NDUFB1 NDUFB2 NDUFB4 NDUFB6 NDUFB8 NDUFB9 NDUFB11 NDUFC1 NDUFC2-KCTD14 NDUFS4 NDUFS5 NDUFS6 NDUFS7 NDUFS8 NDUFV2 NDUFV3 MT-ND1 MT-ND2 MT-ND3 MT-ND4L MT-ND4 MT-ND5 MT-ND6 NDUFA4L2 UQCR11 UQCR…
Protein_processing_in_endoplasmic_reticulum_	187	94	21	3	70	94	AMFR ATF4 ATF6 ATF6B ATXN3L ATXN3 BAG1 BAG2 BAK1 BCAP31 BAX BCL2 CALR CANX CAPN1 CAPN2 CASP12 STUB1 CKAP4 CRYAA CRYAB CUL1 DAD1 DDIT3 DERL1 DERL2 DERL3 DNAJB11 DNAJB12 DNAJC10 DNAJC5B DNAJC5G DNAJA1 DNAJA2 DNAJB1 DNAJB2 DNAJC1 DNAJC3 DNAJC5 EIF2AK1 EIF2AK2 EIF2AK3 EIF2AK4 EDEM1 EDEM2 EDEM3 HSP90B1 ERLEC1 ERN1 ERO1L ERO1LB ERP29 FBXO2 FBXO6 GANAB PRKCSH HSPA5 HERPUD1 HSPBP1 HSPH1 HSPA1L HSPA4L HSP…	AMFR BAG2 BAX BCAP31 CALR CANX CAPN1 CAPN2 CKAP4 CUL1 DAD1 DDOST DERL1 DNAJA1 DNAJA2 DNAJB1 DNAJB11 DNAJB12 DNAJC3 DNAJC5 EIF2AK1 EIF2AK2 EIF2AK4 EIF2S1 ERP29 GANAB HSP90AA1 HSP90AB1 HSP90B1 HSPA1A HSPA1L HSPA2 HSPA4L HSPA5 HSPA6 HSPA8 HSPBP1 HSPH1 HYOU1 LMAN1 LMAN2 MAPK10 MAPK8 MAPK9 MOGS NSFL1C OS9 P4HB PDIA3 PDIA4 PDIA6 PREB PRKCSH RAD23A RAD23B RPN1 RPN2 RRBP1 SAR1A SAR1B SEC13 SEC23A SEC23B …	DERL1 DNAJB1 DNAJC5 EIF2AK4 HSPBP1 MOGS P4HB RAD23A SEC24B SEC24D SEC31A SEC61A1 SEC61A2 SEC61G SIL1 TRAM1 UBE2G2 UBQLN1 UBQLN2 UBQLN4 WFS1	DNAJA1 EIF2S1 GANAB	AMFR BAG2 BAX BCAP31 CALR CANX CAPN1 CAPN2 CKAP4 CUL1 DAD1 DDOST DNAJA2 DNAJB11 DNAJB12 DNAJC3 EIF2AK1 EIF2AK2 ERP29 HSP90AA1 HSP90AB1 HSP90B1 HSPA1A HSPA1L HSPA2 HSPA4L HSPA5 HSPA6 HSPA8 HSPH1 HYOU1 LMAN1 LMAN2 MAPK10 MAPK8 MAPK9 NSFL1C OS9 PDIA3 PDIA4 PDIA6 PREB PRKCSH RAD23B RPN1 RPN2 RRBP1 SAR1A SAR1B SEC13 SEC23A SEC23B SEC24C SEC63 SEL1L SKP1 SSR1 SSR3 SSR4 STT3A STT3B STUB1 SYVN1 TXNDC5 UB…	ATF4 ATF6 ATF6B ATXN3L ATXN3 BAG1 BAK1 BCL2 CASP12 CRYAA CRYAB DDIT3 DERL2 DERL3 DNAJC10 DNAJC5B DNAJC5G DNAJB2 DNAJC1 EIF2AK3 EDEM1 EDEM2 EDEM3 ERLEC1 ERN1 ERO1L ERO1LB FBXO2 FBXO6 HERPUD1 HSPA1B LMAN1L MAP3K5 MAN1A1 MAN1A2 MAN1B1 MAN1C1 MARCH6 MBTPS1 MBTPS2 MAP2K7 NFE2L2 NGLY1 NPLOC4 YOD1 PLAA PPP1R15A PARK2 RBX1 RNF185 RNF5 SEC24A SEC31B SEC61B SEL1L2 SEC62 VIMP SSR2 SVIP TRAF2 TUSC3 UBE2E1 UB…
Biosynthesis_of_unsaturated_fatty_acids_	22	11	4	1	6	11	SCD ACOT1 ACOT2 ACOT4 ACOX1 ACOX3 BAAT ACOT7 HSD17B12 HADHA ELOVL2 ELOVL5 ELOVL6 FADS1 FADS2 PTPLA PTPLB PECR SCD5 TECR ACAA1 NA	ACAA1 ACOT7 ACOX1 ELOVL5 FADS1 FADS2 HADHA HSD17B12 SCD SCD5 TECR	ACAA1 ELOVL5 SCD SCD5	TECR	ACOT7 ACOX1 FADS1 FADS2 HADHA HSD17B12	ACOT1 ACOT2 ACOT4 ACOX3 BAAT ELOVL2 ELOVL6 PTPLA PTPLB PECR NA
Glutathione_metabolism_	60	25	7	2	16	35	PGD LAP3 ANPEP ODC1 G6PD GGCT GGT1 GGT5 GGT6 GGT7 GPX1 GPX2 GPX3 GPX4 GPX5 GPX6 GPX7 GPX8 GCLM GCLC GSS GSR GSTA1 GSTA2 GSTA3 GSTA4 GSTA5 GSTK1 GSTM1 GSTM2 GSTM3 GSTM4 GSTM5 GSTO1 GSTO2 GSTP1 GSTT1 GSTT2B IDH1 IDH2 MGST1 MGST2 MGST3 OPLAH RRM1 RRM2B RRM2 SRM SMS TXNDC12 GSTT2 HEL-S-21 HEL-S-64p HEL-S-75p HEL-S-22 LOC51064 HEL-S-26 Em:AP000351.3 HEL-75 NA	G6PD GCLC GCLM GGCT GPX1 GPX4 GSR GSS GSTM3 GSTO1 GSTP1 GSTT2 GSTT2B IDH1 IDH2 LAP3 MGST1 MGST3 PGD RRM1 RRM2 RRM2B SMS SRM TXNDC12	GCLC GCLM GPX4 GSTT2 GSTT2B MGST1 MGST3	GSS RRM2	G6PD GGCT GPX1 GSR GSTM3 GSTO1 GSTP1 IDH1 IDH2 LAP3 PGD RRM1 RRM2B SMS SRM TXNDC12	ANPEP ODC1 GGT1 GGT5 GGT6 GGT7 GPX2 GPX3 GPX5 GPX6 GPX7 GPX8 GSTA1 GSTA2 GSTA3 GSTA4 GSTA5 GSTK1 GSTM1 GSTM2 GSTM4 GSTM5 GSTO2 GSTT1 MGST2 OPLAH HEL-S-21 HEL-S-64p HEL-S-75p HEL-S-22 LOC51064 HEL-S-26 Em:AP000351.3 HEL-75 NA
Mismatch_repair_	24	14	5	1	8	10	LIG1 POLD1 POLD2 POLD3 POLD4 EXO1 MLH1 MLH3 MSH2 MSH3 MSH6 PCNA PMS2 RPA1 RPA2 RPA3 RPA4 RFC1 RFC2 RFC3 RFC4 RFC5 SSBP1 NA	LIG1 MLH1 MSH2 MSH6 PCNA POLD1 RFC1 RFC2 RFC3 RFC4 RFC5 RPA1 RPA3 SSBP1	MLH1 RFC2 RFC3 RPA1 RPA3	RFC5	LIG1 MSH2 MSH6 PCNA POLD1 RFC1 RFC4 SSBP1	POLD2 POLD3 POLD4 EXO1 MLH3 MSH3 PMS2 RPA2 RPA4 NA
Lysosome_	126	38	15	2	21	88	ABCA2 ABCB9 GLA NAGLU AP1B1 AP1G1 AP1G2 AP1M1 AP1M2 AP1S1 AP1S2 AP1S3 AP3B1 AP3B2 AP3D1 AP3M1 AP3M2 AP3S1 AP3S2 AP4B1 AP4E1 AP4M1 AP4S1 ARSA ARSB ARSG ASAH1 SMPD1 AGA GLB1 GUSB CTSB CTSC CTSD CTSE CTSF CTSG CTSH CTSK CTSL CTSV CTSO CTSS CTSW CTSZ CD63 CD68 CLTA CLTB CLTC CLTCL1 CLN3 CLN5 CTNS DNASE2 DNASE2B ENTPD4 FUCA1 GALC GALNS GGA1 GGA2 GGA3 GBA GNPTAB GNPTG GNS HEXA HEXB HGSNAT HYAL1 IDS IDU…	AP1B1 AP1G1 AP1M1 AP1M2 AP1S1 AP3B1 AP3D1 AP3M1 AP3M2 ASAH1 ATP6AP1 ATP6V0A1 ATP6V0C ATP6V0D1 CLTC CLTCL1 CTSB CTSC CTSD GGA2 GLA GLB1 GM2A GNS HEXA HEXB IGF2R LAMP1 LAMP2 M6PR MAN2B1 MANBA NPC2 PPT1 PSAP SLC11A2 SORT1 TPP1	AP3D1 AP3M2 ATP6V0A1 ATP6V0C CTSB GGA2 GLA GM2A GNS IGF2R MANBA NPC2 PPT1 SLC11A2 SORT1	CLTC CTSC	AP1B1 AP1G1 AP1M1 AP1M2 AP1S1 AP3B1 AP3M1 ASAH1 ATP6AP1 ATP6V0D1 CLTCL1 CTSD GLB1 HEXA HEXB LAMP1 LAMP2 M6PR MAN2B1 PSAP TPP1	ABCA2 ABCB9 NAGLU AP1G2 AP1S2 AP1S3 AP3B2 AP3S1 AP3S2 AP4B1 AP4E1 AP4M1 AP4S1 ARSA ARSB ARSG SMPD1 AGA GUSB CTSE CTSF CTSG CTSH CTSK CTSL CTSV CTSO CTSS CTSW CTSZ CD63 CD68 CLTA CLTB CLN3 CLN5 CTNS DNASE2 DNASE2B ENTPD4 FUCA1 GALC GALNS GGA1 GGA3 GBA GNPTAB GNPTG HGSNAT HYAL1 IDS IDUA LAMP3 LAPTM4A LAPTM4B LAPTM5 LGMN LIPA GAA MCOLN1 MFSD8 CD164 NAGA NAGPA NAPSA NEU1 NPC1 SLC11A1 PLA2G15 ACP5 ACP…
Pyruvate_metabolism_	44	31	7	1	23	13	ACACA ACACB ACOT12 ACSS1 ACSS2 ACYP1 ACYP2 ALDH1B1 ALDH3A2 ALDH7A1 ALDH9A1 ALDH2 DLD FH HAGH GRHPR HAGHL PKM PKLR LDHAL6A LDHAL6B LDHA LDHB LDHC LDHD GLO1 ME2 ME3 ME1 MDH1 MDH2 DLAT PDHA2 PDHA1 PDHB PCK1 PCK2 PC ACAT2 ACAT1 HEL-S-133P HEL-S-30 NA HEL-S-32	ACACA ACAT1 ACAT2 ACSS2 ACYP1 ALDH1B1 ALDH3A2 ALDH7A1 ALDH9A1 DLAT DLD FH GLO1 GRHPR HAGH LDHA LDHAL6A LDHAL6B LDHB LDHC MDH1 MDH2 ME1 ME2 ME3 PC PCK2 PDHA1 PDHB PKLR PKM	ACSS2 ALDH1B1 ALDH7A1 DLAT LDHAL6B ME3 PCK2	PDHA1	ACACA ACAT1 ACAT2 ACYP1 ALDH3A2 ALDH9A1 DLD FH GLO1 GRHPR HAGH LDHA LDHAL6A LDHB LDHC MDH1 MDH2 ME1 ME2 PC PDHB PKLR PKM	ACACB ACOT12 ACSS1 ACYP2 ALDH2 HAGHL LDHD PDHA2 PCK1 HEL-S-133P HEL-S-30 NA HEL-S-32
RNA_degradation_	79	36	9	2	25	44	BTG1 BTG2 BTG3 BTG4 C1D HSPD1 CNOT10 CNOT6L CNOT1 CNOT2 CNOT3 CNOT4 CNOT6 CNOT7 CNOT8 DCP1A DCP1B DCP2 DCPS DDX6 DHX36 DIS3L EDC3 EDC4 ENO1 ENO3 ENO2 EXOSC1 EXOSC2 EXOSC3 EXOSC4 EXOSC5 EXOSC6 EXOSC7 EXOSC8 EXOSC9 EXOSC10 HSPA9 LSM1 LSM2 LSM3 LSM4 LSM5 LSM6 LSM7 LSM8 MPHOSPH6 NUDT16 PABPC1 PABPC3 PABPC4 PABPC5 PAN2 PAN3 PABPC1L PABPC1L2A PABPC1L2B PAPD5 PAPD7 PARN PATL1 PFKL PFKM PFKP PNPT1 RQCD1 …	CNOT1 DCPS DDX6 DIS3 EDC4 ENO1 ENO2 ENO3 EXOSC10 EXOSC2 EXOSC3 EXOSC5 EXOSC6 EXOSC7 EXOSC9 HSPA9 HSPD1 LSM1 LSM3 LSM4 LSM5 LSM6 LSM7 NUDT16 PABPC1 PABPC1L PABPC1L2A PABPC3 PABPC4 PARN PFKL PFKM PFKP PNPT1 SKIV2L2 XRN2	DCPS EXOSC3 EXOSC7 EXOSC9 LSM5 LSM6 LSM7 PARN PNPT1	DIS3 SKIV2L2	CNOT1 DDX6 EDC4 ENO1 ENO2 ENO3 EXOSC10 EXOSC2 EXOSC5 EXOSC6 HSPA9 HSPD1 LSM1 LSM3 LSM4 NUDT16 PABPC1 PABPC1L PABPC1L2A PABPC3 PABPC4 PFKL PFKM PFKP XRN2	BTG1 BTG2 BTG3 BTG4 C1D CNOT10 CNOT6L CNOT2 CNOT3 CNOT4 CNOT6 CNOT7 CNOT8 DCP1A DCP1B DCP2 DHX36 DIS3L EDC3 EXOSC1 EXOSC4 EXOSC8 LSM2 LSM8 MPHOSPH6 PABPC5 PAN2 PAN3 PABPC1L2B PAPD5 PAPD7 PATL1 RQCD1 SKIV2L TOB1 TOB2 TTC37 WDR61 XRN1 ZCCHC7 NA POLS PNAS-3
Parkinson's_disease_	162	64	16	3	45	98	ADORA2A NDUFAB1 ADCY5 SLC25A4 SLC25A5 SLC25A6 SLC25A31 APAF1 ATP5F1 ATP5G1 ATP5G2 ATP5G3 ATP5E ATP5H ATP5J MT-ATP6 MT-ATP8 ATP5A1 ATP5B ATP5D ATP5C1 ATP5O SDHC CASP3 CASP9 MT-CO1 MT-CO2 MT-CO3 COX4I1 COX4I2 COX5A COX5B COX6C COX7B COX7C COX7A2L COX8A COX8C COX6A1 COX6A2 COX6B1 COX6B2 COX7A1 COX7A2 COX7B2 CYC1 MT-CYB CYCS SDHD DRD1 DRD2 GNAI1 GNAI2 GNAI3 GNAL GPR37 HTRA2 PRKACA PRKACB PRKACG LRRK2…	ATP5A1 ATP5B ATP5C1 ATP5D ATP5E ATP5F1 ATP5H ATP5O CASP3 COX4I1 COX5A COX5B COX6A1 COX6B1 COX6C COX7A2 COX7B COX7C CYC1 CYCS GNAI1 GNAI2 GNAI3 GNAL HTRA2 MT-CO2 NDUFA10 NDUFA13 NDUFA4 NDUFA5 NDUFA6 NDUFA8 NDUFAB1 NDUFB10 NDUFB3 NDUFB5 NDUFB7 NDUFC2 NDUFS1 NDUFS2 NDUFS3 NDUFV1 PARK7 PPIF PRKACA PRKACB SDHA SDHB SLC25A31 SLC25A4 SLC25A5 SLC25A6 UBA1 UBB UBE2G2 UBE2L3 UQCRB UQCRC1 UQCRC2 UQCRFS1 UQC…	ATP5D ATP5H COX6A1 COX6B1 COX7A2 COX7B COX7C GNAL HTRA2 NDUFA8 NDUFC2 NDUFS1 UBE2G2 UQCRB UQCRFS1 VDAC3	ATP5B COX4I1 SDHA	ATP5A1 ATP5C1 ATP5E ATP5F1 ATP5O CASP3 COX5A COX5B COX6C CYC1 CYCS GNAI1 GNAI2 GNAI3 MT-CO2 NDUFA10 NDUFA13 NDUFA4 NDUFA5 NDUFA6 NDUFAB1 NDUFB10 NDUFB3 NDUFB5 NDUFB7 NDUFS2 NDUFS3 NDUFV1 PARK7 PPIF PRKACA PRKACB SDHB SLC25A31 SLC25A4 SLC25A5 SLC25A6 UBA1 UBB UBE2L3 UQCRC1 UQCRC2 UQCRQ VDAC1 VDAC2	ADORA2A ADCY5 APAF1 ATP5G1 ATP5G2 ATP5G3 ATP5J MT-ATP6 MT-ATP8 SDHC CASP9 MT-CO1 MT-CO3 COX4I2 COX7A2L COX8A COX8C COX6A2 COX6B2 COX7A1 COX7B2 MT-CYB SDHD DRD1 DRD2 GPR37 PRKACG LRRK2 NDUFA1 NDUFA2 NDUFA3 NDUFA7 NDUFA9 NDUFA11 NDUFA12 NDUFB1 NDUFB2 NDUFB4 NDUFB6 NDUFB8 NDUFB9 NDUFB11 NDUFC1 NDUFC2-KCTD14 NDUFS4 NDUFS5 NDUFS6 NDUFS7 NDUFS8 NDUFV2 NDUFV3 MT-ND1 MT-ND2 MT-ND3 MT-ND4L MT-ND4 MT-ND5 M…
Fatty_acid_metabolism_	50	28	8	1	19	22	ACACA ACACB ACADL ACADM ACADS ACADVL ACSBG1 ACSBG2 ACADSB SCD ACOX1 ACOX3 ACSL1 ACSL3 ACSL4 ACSL5 ACSL6 CPT1A CPT1B CPT1C CPT2 HSD17B12 HADHA HADHB ECHS1 EHHADH ELOVL2 ELOVL5 ELOVL6 MCAT FADS1 FADS2 FASN PTPLA PTPLB HADH MECR OXSM PECR PPT1 PPT2 SCD5 TUBA8 TECR ACAT2 ACAA1 ACAT1 ACAA2 NA DKFZp686M24262	ACAA1 ACAA2 ACACA ACADM ACADVL ACAT1 ACAT2 ACOX1 ACSL1 ACSL3 ACSL4 CPT1A CPT1B CPT2 ECHS1 ELOVL5 FADS1 FADS2 FASN HADH HADHA HADHB HSD17B12 PPT1 SCD SCD5 TECR TUBA8	ACAA1 ACSL1 CPT1A CPT1B ELOVL5 PPT1 SCD SCD5	TECR	ACAA2 ACACA ACADM ACADVL ACAT1 ACAT2 ACOX1 ACSL3 ACSL4 CPT2 ECHS1 FADS1 FADS2 FASN HADH HADHA HADHB HSD17B12 TUBA8	ACACB ACADL ACADS ACSBG1 ACSBG2 ACADSB ACOX3 ACSL5 ACSL6 CPT1C EHHADH ELOVL2 ELOVL6 MCAT PTPLA PTPLB MECR OXSM PECR PPT2 NA DKFZp686M24262
Glycolysis_/_Gluconeogenesis_	77	46	10	1	35	31	ACSS1 ACSS2 ADH1A ADH1B ADH1C ADH4 ADH6 ADH7 ADH5 ADPGK AKR1A1 ALDH1A3 ALDH1B1 ALDH3A1 ALDH3A2 ALDH3B1 ALDH3B2 ALDH7A1 ALDH9A1 ALDH2 ALDOA ALDOB ALDOC DLD ENO1 ENO3 ENO2 FBP1 FBP2 GAPDHS GAPDH G6PC2 G6PC3 G6PC GPI GALM HKDC1 HK1 HK2 HK3 GCK PKM PKLR LDHAL6A LDHAL6B LDHA LDHB LDHC MINPP1 DLAT PDHA2 PDHA1 PDHB PCK1 PCK2 PFKL PFKM PFKP PGAM1 PGAM2 PGAM4 PGK1 PGK2 PGM1 PGM2 BPGM TPI1 HEL-S-165mP HEL-…	ACSS2 ADH5 AKR1A1 ALDH1B1 ALDH3A1 ALDH3A2 ALDH3B1 ALDH3B2 ALDH7A1 ALDH9A1 ALDOA ALDOB ALDOC DLAT DLD ENO1 ENO2 ENO3 G6PC3 GAPDH GAPDHS GPI HK1 HK2 HKDC1 LDHA LDHAL6A LDHAL6B LDHB LDHC PCK2 PDHA1 PDHB PFKL PFKM PFKP PGAM1 PGAM2 PGAM4 PGK1 PGK2 PGM1 PGM2 PKLR PKM TPI1	ACSS2 ALDH1B1 ALDH3B1 ALDH3B2 ALDH7A1 DLAT G6PC3 HKDC1 LDHAL6B PCK2	PDHA1	ADH5 AKR1A1 ALDH3A1 ALDH3A2 ALDH9A1 ALDOA ALDOB ALDOC DLD ENO1 ENO2 ENO3 GAPDH GAPDHS GPI HK1 HK2 LDHA LDHAL6A LDHB LDHC PDHB PFKL PFKM PFKP PGAM1 PGAM2 PGAM4 PGK1 PGK2 PGM1 PGM2 PKLR PKM TPI1	ACSS1 ADH1A ADH1B ADH1C ADH4 ADH6 ADH7 ADPGK ALDH1A3 ALDH2 FBP1 FBP2 G6PC2 G6PC GALM HK3 GCK MINPP1 PDHA2 PCK1 BPGM HEL-S-165mP HEL-S-87p HK1-tb HEL-S-117 HEL-S-162eP HEL-S-68p NA HEL-S-133P HEL-S-30 HEL-S-49
Valine,_leucine_and_isoleucine_degradation_	49	29	8	0	21	20	HIBADH AACS ACAD8 ACADM ACADS ACADSB ACSF3 ALDH1B1 ALDH3A2 ALDH7A1 ALDH9A1 ALDH2 AOX1 AUH BCAT1 BCAT2 DLD HADHA HADHB ECHS1 EHHADH ABAT HSD17B10 HADH HIBCH HMGCS1 HMGCS2 HMGCL IVD MCCC1 MCCC2 MCEE ALDH6A1 MUT DBT BCKDHA BCKDHB IL4I1 PCCA PCCB OXCT1 OXCT2 TUBA8 ACAT2 ACAA1 ACAT1 ACAA2 NA DKFZp686M24262	ACAA1 ACAA2 ACADM ACAT1 ACAT2 ACSF3 ALDH1B1 ALDH3A2 ALDH6A1 ALDH7A1 ALDH9A1 BCAT2 DBT DLD ECHS1 HADH HADHA HADHB HIBCH HMGCS1 HMGCS2 HSD17B10 IVD MCCC1 MCCC2 MUT OXCT1 PCCB TUBA8	ACAA1 ALDH1B1 ALDH7A1 BCAT2 HIBCH MCCC1 OXCT1 PCCB		ACAA2 ACADM ACAT1 ACAT2 ACSF3 ALDH3A2 ALDH6A1 ALDH9A1 DBT DLD ECHS1 HADH HADHA HADHB HMGCS1 HMGCS2 HSD17B10 IVD MCCC2 MUT TUBA8	HIBADH AACS ACAD8 ACADS ACADSB ALDH2 AOX1 AUH BCAT1 EHHADH ABAT HMGCL MCEE BCKDHA BCKDHB IL4I1 PCCA OXCT2 NA DKFZp686M24262
Huntington's_disease_	207	81	18	5	58	126	NDUFAB1 SLC25A4 SLC25A5 SLC25A6 SLC25A31 AP2A1 AP2A2 AP2B1 AP2M1 AP2S1 APAF1 ATP5F1 ATP5G1 ATP5G2 ATP5G3 ATP5E ATP5H ATP5J MT-ATP6 MT-ATP8 ATP5A1 ATP5B ATP5D ATP5C1 ATP5O BAX BBC3 BDNF SDHC CASP3 CASP8 CASP9 CREBBP CLTA CLTB CLTC CLTCL1 MT-CO1 MT-CO2 MT-CO3 COX4I1 COX4I2 COX5A COX5B COX6C COX7B COX7C COX7A2L COX8A COX8C CREB3L1 CREB3L2 CREB3L3 CREB3L4 CREB1 CREB3 CREB5 COX6A1 COX6A2 COX6B1 COX6B2…	AP2A1 AP2A2 AP2B1 AP2M1 AP2S1 ATP5A1 ATP5B ATP5C1 ATP5D ATP5E ATP5F1 ATP5H ATP5O BAX CASP3 CASP8 CLTC CLTCL1 COX4I1 COX5A COX5B COX6A1 COX6B1 COX6C COX7A2 COX7B COX7C CYC1 CYCS DCTN1 DCTN2 DCTN4 GNAQ GPX1 HDAC1 HDAC2 HIP1 ITPR1 MT-CO2 NDUFA10 NDUFA13 NDUFA4 NDUFA5 NDUFA6 NDUFA8 NDUFAB1 NDUFB10 NDUFB3 NDUFB5 NDUFB7 NDUFC2 NDUFS1 NDUFS2 NDUFS3 NDUFV1 NRF1 PLCB3 POLR2A POLR2B POLR2F POLR2H POLR2L PP…	AP2M1 ATP5D ATP5H COX6A1 COX6B1 COX7A2 COX7B COX7C DCTN4 NDUFA8 NDUFC2 NDUFS1 POLR2F POLR2L SOD2 UQCRB UQCRFS1 VDAC3	ATP5B CLTC COX4I1 SDHA TGM2	AP2A1 AP2A2 AP2B1 AP2S1 ATP5A1 ATP5C1 ATP5E ATP5F1 ATP5O BAX CASP3 CASP8 CLTCL1 COX5A COX5B COX6C CYC1 CYCS DCTN1 DCTN2 GNAQ GPX1 HDAC1 HDAC2 HIP1 ITPR1 MT-CO2 NDUFA10 NDUFA13 NDUFA4 NDUFA5 NDUFA6 NDUFAB1 NDUFB10 NDUFB3 NDUFB5 NDUFB7 NDUFS2 NDUFS3 NDUFV1 NRF1 PLCB3 POLR2A POLR2B POLR2H PPIF SDHB SLC25A31 SLC25A4 SLC25A5 SLC25A6 SOD1 TFAM UQCRC1 UQCRC2 UQCRQ VDAC1 VDAC2	APAF1 ATP5G1 ATP5G2 ATP5G3 ATP5J MT-ATP6 MT-ATP8 BBC3 BDNF SDHC CASP9 CREBBP CLTA CLTB MT-CO1 MT-CO3 COX4I2 COX7A2L COX8A COX8C CREB3L1 CREB3L2 CREB3L3 CREB3L4 CREB1 CREB3 CREB5 COX6A2 COX6B2 COX7A1 COX7B2 MT-CYB SDHD DLG4 DNAI1 DNAI2 DNAL1 DNAL4 DNAH10 DNAH11 DNAH12 DNAH14 DNAH1 DNAH2 DNAH3 DNAH5 DNAH6 DNAH7 DNAH8 DNAH9 EP300 GRM5 HAP1 HTT DNALI1 IFT57 NDUFA1 NDUFA2 NDUFA3 NDUFA7 NDUFA9 NDUFA11 …
DNA_replication_	37	21	5	2	14	16	DNA2 LIG1 POLA2 POLD1 POLD2 POLD3 POLD4 POLE POLE2 POLE3 POLE4 POLA1 FEN1 MCM2 MCM3 MCM4 MCM5 MCM6 MCM7 PCNA PRIM1 PRIM2 RPA1 RPA2 RPA3 RPA4 RFC1 RFC2 RFC3 RFC4 RFC5 RNASEH1 RNASEH2A RNASEH2B RNASEH2C SSBP1 NA	FEN1 LIG1 MCM2 MCM3 MCM4 MCM5 MCM6 MCM7 PCNA POLA2 POLD1 PRIM2 RFC1 RFC2 RFC3 RFC4 RFC5 RNASEH2A RPA1 RPA3 SSBP1	RFC2 RFC3 RNASEH2A RPA1 RPA3	MCM5 RFC5	FEN1 LIG1 MCM2 MCM3 MCM4 MCM6 MCM7 PCNA POLA2 POLD1 PRIM2 RFC1 RFC4 SSBP1	DNA2 POLD2 POLD3 POLD4 POLE POLE2 POLE3 POLE4 POLA1 PRIM1 RPA2 RPA4 RNASEH1 RNASEH2B RNASEH2C NA
Carbon_metabolism_	124	84	14	2	68	40	PGD PGLS GOT1 GOT2 ACADM ACADS ACO1 ACO2 ACSS1 ACSS2 ADH5 ADPGK GPT GPT2 ALDOA ALDOB ALDOC SDHC CS CPS1 DAK SDHD DLD HADHA ECHS1 EHHADH ENO1 ENO3 ENO2 ESD FBP1 FBP2 FH GAPDH G6PD H6PD GPI GLDC AMT SHMT1 SHMT2 HIBCH HKDC1 HK1 HK2 HK3 GCK IDH3A IDH3B IDH3G IDH1 IDH2 PKM PKLR ME2 ME3 ME1 MCEE MDH1 MDH2 ALDH6A1 MTHFR MUT OGDH DLST DLAT PDHA2 PDHA1 PDHB OGDHL PCCA PCCB PFKL PFKM PFKP PGAM1 PGAM2 PGAM4…	ACADM ACAT1 ACAT2 ACO1 ACO2 ACSS2 ADH5 ALDH6A1 ALDOA ALDOB ALDOC CPS1 CS DLAT DLD DLST ECHS1 ENO1 ENO2 ENO3 ESD FH G6PD GAPDH GLDC GOT1 GOT2 GPI GPT GPT2 HADHA HIBCH HK1 HK2 HKDC1 IDH1 IDH2 IDH3A IDH3B IDH3G MDH1 MDH2 ME1 ME2 ME3 MUT OGDH OGDHL PC PCCB PDHA1 PDHB PFKL PFKM PFKP PGAM1 PGAM2 PGAM4 PGD PGK1 PGK2 PGLS PHGDH PKLR PKM PRPS1 PRPS1L1 PRPS2 PSAT1 PSPH RPE RPIA SDHA SDHB SHMT1 SHMT2 SUCLA2…	ACSS2 DLAT DLST GLDC GPT HIBCH HKDC1 ME3 PCCB PRPS1L1 PSAT1 RPIA SUCLA2 TKTL2	PDHA1 SDHA	ACADM ACAT1 ACAT2 ACO1 ACO2 ADH5 ALDH6A1 ALDOA ALDOB ALDOC CPS1 CS DLD ECHS1 ENO1 ENO2 ENO3 ESD FH G6PD GAPDH GOT1 GOT2 GPI GPT2 HADHA HK1 HK2 IDH1 IDH2 IDH3A IDH3B IDH3G MDH1 MDH2 ME1 ME2 MUT OGDH OGDHL PC PDHB PFKL PFKM PFKP PGAM1 PGAM2 PGAM4 PGD PGK1 PGK2 PGLS PHGDH PKLR PKM PRPS1 PRPS2 PSPH RPE SDHB SHMT1 SHMT2 SUCLG1 SUCLG2 TALDO1 TKT TPI1 TUBA8	ACADS ACSS1 ADPGK SDHC DAK SDHD EHHADH FBP1 FBP2 H6PD AMT HK3 GCK MCEE MTHFR PDHA2 PCCA RGN RPEL1 SDS SDSL AGXT TKTL1 NA HEL-S-51e HEL-S-87p HEL107 HEL-S-26 HK1-tb HEL-S-41 DKFZp686P09201 HEL-S-162eP HEL-S-68p HEL60 HEL-S-30 DKFZp564P2062 HEL-S-32 HEL-S-49 DKFZp686M24262 IRP1
Protein_export_	26	15	5	0	10	11	HSPA5 IMMP1L IMMP2L OXA1L SEC61A1 SEC61A2 SEC11A SEC11C SEC61B SEC61G SEC62 SEC63 SPCS1 SPCS2 SPCS3 SRP9 SRP14 SRP19 SRP54 SRP68 SRP72 SRPRB SRPR HEL103 NA HEL-S-89n	HSPA5 SEC11A SEC61A1 SEC61A2 SEC61G SEC63 SPCS2 SPCS3 SRP14 SRP54 SRP68 SRP72 SRP9 SRPR SRPRB	SEC61A1 SEC61A2 SEC61G SPCS3 SRP54		HSPA5 SEC11A SEC63 SPCS2 SRP14 SRP68 SRP72 SRP9 SRPR SRPRB	IMMP1L IMMP2L OXA1L SEC11C SEC61B SEC62 SPCS1 SRP19 HEL103 NA HEL-S-89n
Non-alcoholic_fatty_liver_disease_(NAFLD)_	160	53	16	3	34	107	PRKAB1 PRKAB2 PRKAG1 PRKAG2 PRKAG3 PRKAA1 PRKAA2 NDUFAB1 ADIPOQ ADIPOR1 ADIPOR2 AKT1 AKT2 AKT3 ATF4 BCL2L11 BAX BID SDHC CASP3 CASP7 CASP8 CDC42 CEBPA MT-CO1 MT-CO2 MT-CO3 COX4I1 COX4I2 COX5A COX5B COX6C COX7B COX7C COX7A2L COX8A COX8C CYP2E1 COX6A1 COX6A2 COX6B1 COX6B2 COX7A1 COX7A2 COX7B2 CYC1 MT-CYB CYCS DDIT3 SDHD EIF2AK3 ERN1 GSK3A GSK3B EIF2S1 IKBKB IL1A IL1B IL6R IL6 CXCL8 INSR INS IRS1 IR…	BAX BID CASP3 CASP8 CDC42 COX4I1 COX5A COX5B COX6A1 COX6B1 COX6C COX7A2 COX7B COX7C CYC1 CYCS EIF2S1 GSK3B MAPK10 MAPK8 MAPK9 MT-CO2 NDUFA10 NDUFA13 NDUFA4 NDUFA5 NDUFA6 NDUFA8 NDUFAB1 NDUFB10 NDUFB3 NDUFB5 NDUFB7 NDUFC2 NDUFS1 NDUFS2 NDUFS3 NDUFV1 NFKB1 PIK3CG PKLR PRKAA1 PRKAA2 PRKAG1 RAC1 RELA SDHA SDHB UQCRB UQCRC1 UQCRC2 UQCRFS1 UQCRQ	BID COX6A1 COX6B1 COX7A2 COX7B COX7C GSK3B NDUFA8 NDUFC2 NDUFS1 PIK3CG PRKAA1 PRKAA2 PRKAG1 UQCRB UQCRFS1	COX4I1 EIF2S1 SDHA	BAX CASP3 CASP8 CDC42 COX5A COX5B COX6C CYC1 CYCS MAPK10 MAPK8 MAPK9 MT-CO2 NDUFA10 NDUFA13 NDUFA4 NDUFA5 NDUFA6 NDUFAB1 NDUFB10 NDUFB3 NDUFB5 NDUFB7 NDUFS2 NDUFS3 NDUFV1 NFKB1 PKLR RAC1 RELA SDHB UQCRC1 UQCRC2 UQCRQ	PRKAB1 PRKAB2 PRKAG2 PRKAG3 ADIPOQ ADIPOR1 ADIPOR2 AKT1 AKT2 AKT3 ATF4 BCL2L11 SDHC CASP7 CEBPA MT-CO1 MT-CO3 COX4I2 COX7A2L COX8A COX8C CYP2E1 COX6A2 COX6B2 COX7A1 COX7B2 MT-CYB DDIT3 SDHD EIF2AK3 ERN1 GSK3A IKBKB IL1A IL1B IL6R IL6 CXCL8 INSR INS IRS1 IRS2 ITCH JUN LEPR LEP MAP3K11 MAP3K5 MLXIP MLXIPL MLX NDUFA1 NDUFA2 NDUFA3 NDUFA7 NDUFA9 NDUFA11 NDUFA12 NDUFB1 NDUFB2 NDUFB4 NDUFB6 NDUFB8 NDUF…
PPAR_signaling_pathway_	77	24	12	0	12	53	ACADL ACADM ACSBG1 ACSBG2 DBI SCD ACOX1 ACOX2 ACOX3 ACSL1 ACSL3 ACSL4 ACSL5 ACSL6 ADIPOQ ANGPTL4 APOA1 APOA2 APOA5 APOC3 AQP7 CD36 CYP27A1 CYP7A1 CYP8B1 CPT1A CPT1B CPT1C CPT2 EHHADH FABP4 FABP5 FABP6 FABP7 FABP3 FABP2 FABP1 FADS2 GK2 GK HMGCS2 ILK LPL ME1 MMP1 SCP2 NR1H3 OLR1 PCK1 PCK2 PDPK1 PLIN1 PLTP PPARA PPARD PPARG RXRA RXRB RXRG SLC27A1 SLC27A2 SLC27A4 SLC27A5 SLC27A6 SCD5 SORBS1 TUBA8 ACA…	ACAA1 ACADM ACOX1 ACSL1 ACSL3 ACSL4 CPT1A CPT1B CPT2 DBI FABP5 FADS2 HMGCS2 ILK ME1 PCK2 PDPK1 RXRB SCD SCD5 SCP2 SLC27A2 TUBA8 UBC	ACAA1 ACSL1 CPT1A CPT1B DBI ILK PCK2 PDPK1 RXRB SCD SCD5 SLC27A2		ACADM ACOX1 ACSL3 ACSL4 CPT2 FABP5 FADS2 HMGCS2 ME1 SCP2 TUBA8 UBC	ACADL ACSBG1 ACSBG2 ACOX2 ACOX3 ACSL5 ACSL6 ADIPOQ ANGPTL4 APOA1 APOA2 APOA5 APOC3 AQP7 CD36 CYP27A1 CYP7A1 CYP8B1 CPT1C EHHADH FABP4 FABP6 FABP7 FABP3 FABP2 FABP1 GK2 GK LPL MMP1 NR1H3 OLR1 PCK1 PLIN1 PLTP PPARA PPARD PPARG RXRA RXRG SLC27A1 SLC27A4 SLC27A5 SLC27A6 SORBS1 UCP1 NR1C1 NR2B3 NR2B1 NR1C2 HEL-S-28 NA DKFZp686M24262
Endometrial_cancer_	56	18	10	1	7	39	AKT1 AKT2 AKT3 APC2 APC ARAF AXIN1 AXIN2 BAD BRAF CDH1 CASP9 CCND1 CTNNA1 CTNNA2 CTNNA3 CTNNB1 EGFR EGF ELK1 ERBB2 FOXO3 GRB2 GSK3B ILK LEF1 MAPK1 MAPK3 MLH1 MAP2K1 MAP2K2 MYC TP53 PIK3R3 PIK3R1 PIK3R2 PDPK1 PIK3R5 PIK3CA PIK3CB PIK3CD PIK3CG PTEN RAF1 HRAS KRAS NRAS SOS1 SOS2 TCF7 TCF7L1 TCF7L2 NA HEL-S-28 DKFZp586H0919 APC variant protein	ARAF BRAF CTNNA1 CTNNA2 CTNNA3 CTNNB1 EGFR GRB2 GSK3B ILK MAP2K1 MAP2K2 MAPK1 MAPK3 MLH1 PDPK1 PIK3CG RAF1	ARAF BRAF CTNNA3 EGFR GSK3B ILK MLH1 PDPK1 PIK3CG RAF1	GRB2	CTNNA1 CTNNA2 CTNNB1 MAP2K1 MAP2K2 MAPK1 MAPK3	AKT1 AKT2 AKT3 APC2 APC AXIN1 AXIN2 BAD CDH1 CASP9 CCND1 EGF ELK1 ERBB2 FOXO3 LEF1 MYC TP53 PIK3R3 PIK3R1 PIK3R2 PIK3R5 PIK3CA PIK3CB PIK3CD PTEN HRAS KRAS NRAS SOS1 SOS2 TCF7 TCF7L1 TCF7L2 NA HEL-S-28 DKFZp586H0919 variant protein
Cysteine_and_methionine_metabolism_	43	24	5	1	18	19	GOT1 GOT2 TAT BHMT CBS CDO1 CTH AMD1 DNMT3A DNMT3B DNMT1 ENOPH1 LDHAL6A LDHAL6B LDHA LDHB LDHC MAT2B MDH1 MDH2 MTR MAT1A MAT2A MTAP MRI1 APIP ADI1 IL4I1 AHCYL1 AHCYL2 AHCY SDS SDSL SRM SMS MPST TST HEL-S-61p NA DKFZp727E011 DKFZp686G18136 HEL-S-133P HEL-S-32	ADI1 AHCY AHCYL1 AHCYL2 CDO1 DNMT1 ENOPH1 GOT1 GOT2 LDHA LDHAL6A LDHAL6B LDHB LDHC MAT1A MAT2A MAT2B MDH1 MDH2 MPST MRI1 MTAP SMS SRM	ADI1 CDO1 LDHAL6B MPST MRI1	MAT2A	AHCY AHCYL1 AHCYL2 DNMT1 ENOPH1 GOT1 GOT2 LDHA LDHAL6A LDHB LDHC MAT1A MAT2B MDH1 MDH2 MTAP SMS SRM	TAT BHMT CBS CTH AMD1 DNMT3A DNMT3B MTR APIP IL4I1 SDS SDSL TST HEL-S-61p NA DKFZp727E011 DKFZp686G18136 HEL-S-133P HEL-S-32
RNA_polymerase_	32	8	5	0	3	24	ZNRD1 POLR1A POLR1B TWISTNB POLR1E POLR2E POLR2F POLR2H POLR2K POLR2L POLR1C POLR1D POLR2J POLR2J2 POLR2A POLR2B POLR2C POLR2D POLR2G POLR2I POLR3K POLR3A POLR3B POLR3C POLR3D POLR3E POLR3F POLR3GL POLR3G POLR3H DKFZp686D10173 NA	POLR1C POLR2A POLR2B POLR2F POLR2H POLR2L POLR3C POLR3F	POLR1C POLR2F POLR2L POLR3C POLR3F		POLR2A POLR2B POLR2H	ZNRD1 POLR1A POLR1B TWISTNB POLR1E POLR2E POLR2K POLR1D POLR2J POLR2J2 POLR2C POLR2D POLR2G POLR2I POLR3K POLR3A POLR3B POLR3D POLR3E POLR3GL POLR3G POLR3H DKFZp686D10173 NA
Citrate_cycle_(TCA_cycle)_	36	26	4	2	20	10	ACLY ACO1 ACO2 SDHC CS SDHD DLD FH IDH3A IDH3B IDH3G IDH1 IDH2 MDH1 MDH2 OGDH DLST DLAT PDHA2 PDHA1 PDHB OGDHL PCK1 PCK2 PC SDHA SDHB SUCLG1 SUCLA2 SUCLG2 NA HEL-S-26 HEL60 DKFZp564P2062 HEL-S-32 IRP1	ACLY ACO1 ACO2 CS DLAT DLD DLST FH IDH1 IDH2 IDH3A IDH3B IDH3G MDH1 MDH2 OGDH OGDHL PC PCK2 PDHA1 PDHB SDHA SDHB SUCLA2 SUCLG1 SUCLG2	DLAT DLST PCK2 SUCLA2	PDHA1 SDHA	ACLY ACO1 ACO2 CS DLD FH IDH1 IDH2 IDH3A IDH3B IDH3G MDH1 MDH2 OGDH OGDHL PC PDHB SDHB SUCLG1 SUCLG2	SDHC SDHD PDHA2 PCK1 NA HEL-S-26 HEL60 DKFZp564P2062 HEL-S-32 IRP1
Hepatitis_C_	138	40	15	2	23	99	PPP2R1A PPP2R1B PPP2R2A PPP2R2B PPP2R2D PPP2R2C AKT1 AKT2 AKT3 ARAF BAD BRAF CD81 CDKN1A CLDN10 CLDN11 CLDN14 CLDN15 CLDN16 CLDN17 CLDN18 CLDN19 CLDN1 CLDN20 CLDN22 CLDN23 CLDN24 CLDN25 CLDN2 CLDN3 CLDN4 CLDN5 CLDN6 CLDN7 CLDN8 CLDN9 DDX58 EIF2AK1 EIF2AK2 EIF2AK3 EIF2AK4 EGFR EGF EIF3E GRB2 GSK3B EIF2S1 IFIT1 IFNA10 IFNA14 IFNA16 IFNA17 IFNA21 IFNA1 IFNA13 IFNA2 IFNA4 IFNA5 IFNA6 IFNA7 IFNA8 IFNB…	ARAF BRAF CD81 EGFR EIF2AK1 EIF2AK2 EIF2AK4 EIF2S1 EIF3E GRB2 GSK3B MAPK1 MAPK10 MAPK11 MAPK12 MAPK13 MAPK14 MAPK3 MAPK8 MAPK9 MAVS NFKB1 OCLN PDPK1 PIK3CG PPP2CA PPP2CB PPP2R1A PPP2R1B PPP2R2A PPP2R2B PPP2R2C PPP2R2D PSME3 RAF1 RELA RIPK1 STAT1 STAT3 TBK1	ARAF BRAF CD81 EGFR EIF2AK4 GSK3B MAVS OCLN PDPK1 PIK3CG PPP2R2C RAF1 RIPK1 STAT3 TBK1	EIF2S1 GRB2	EIF2AK1 EIF2AK2 EIF3E MAPK1 MAPK10 MAPK11 MAPK12 MAPK13 MAPK14 MAPK3 MAPK8 MAPK9 NFKB1 PPP2CA PPP2CB PPP2R1A PPP2R1B PPP2R2A PPP2R2B PPP2R2D PSME3 RELA STAT1	AKT1 AKT2 AKT3 BAD CDKN1A CLDN10 CLDN11 CLDN14 CLDN15 CLDN16 CLDN17 CLDN18 CLDN19 CLDN1 CLDN20 CLDN22 CLDN23 CLDN24 CLDN25 CLDN2 CLDN3 CLDN4 CLDN5 CLDN6 CLDN7 CLDN8 CLDN9 DDX58 EIF2AK3 EGF IFIT1 IFNA10 IFNA14 IFNA16 IFNA17 IFNA21 IFNA1 IFNA13 IFNA2 IFNA4 IFNA5 IFNA6 IFNA7 IFNA8 IFNB1 IFIT1B NFKBIA CHUK IKBKB IKBKE CXCL8 IFNAR1 IFNAR2 IRF1 IRF3 IRF7 IRF9 JAK1 LDLR IKBKG NR1H3 OAS1 OAS2 OAS3 TP53 P…
Steroid_biosynthesis_	23	8	4	0	4	15	CYP24A1 CYP27B1 CYP2R1 CYP51A1 HSD17B7 DHCR24 DHCR7 EBP SQLE TM7SF2 LSS FDFT1 FAXDC2 LIPA MSMO1 NSDHL SC5D SOAT1 SOAT2 ERG1 NA CEL DKFZp686B0215	DHCR24 EBP FDFT1 HSD17B7 LSS MSMO1 NSDHL SOAT1	EBP HSD17B7 LSS MSMO1		DHCR24 FDFT1 NSDHL SOAT1	CYP24A1 CYP27B1 CYP2R1 CYP51A1 DHCR7 SQLE TM7SF2 FAXDC2 LIPA SC5D SOAT2 ERG1 NA CEL DKFZp686B0215
Regulation_of_autophagy_	43	7	6	0	1	37	ATG16L1 ATG16L2 PRKAA1 PRKAA2 ATG10 ATG12 ATG13 ATG3 ATG4A ATG4B ATG4C ATG4D ATG5 ATG7 ATG14 BECN1 GABARAP GABARAPL1 GABARAPL2 IFNA10 IFNA14 IFNA16 IFNA17 IFNA21 IFNA1 IFNA13 IFNA2 IFNA4 IFNA5 IFNA6 IFNA7 IFNA8 IFNG INS PIK3R4 PIK3C3 ULK1 ULK2 ULK3 DKFZp686F0183 NA FLJ10035 FLJ00012	ATG3 ATG7 GABARAPL2 PIK3C3 PRKAA1 PRKAA2 ULK2	ATG3 ATG7 PIK3C3 PRKAA1 PRKAA2 ULK2		GABARAPL2	ATG16L1 ATG16L2 ATG10 ATG12 ATG13 ATG4A ATG4B ATG4C ATG4D ATG5 ATG14 BECN1 GABARAP GABARAPL1 IFNA10 IFNA14 IFNA16 IFNA17 IFNA21 IFNA1 IFNA13 IFNA2 IFNA4 IFNA5 IFNA6 IFNA7 IFNA8 IFNG INS PIK3R4 ULK1 ULK3 DKFZp686F0183 NA FLJ10035 FLJ00012
Cytosolic_DNA-sensing_pathway_	66	12	8	0	4	55	AIM2 PYCARD CASP1 CCL4L1 CCL4L2 CCL4 CCL5 MB21D1 CXCL10 DDX58 ADAR IFNA10 IFNA14 IFNA16 IFNA17 IFNA21 IFNA1 IFNA13 IFNA2 IFNA4 IFNA5 IFNA6 IFNA7 IFNA8 IFNB1 NFKBIA NFKBIB CHUK IKBKB IKBKE IL18 IL1B IL33 IL6 IRF3 IRF7 MAVS IKBKG NFKB1 RIPK1 RIPK3 POLR2E POLR2F POLR2H POLR2K POLR2L POLR1C POLR1D POLR3K POLR3A POLR3B POLR3C POLR3D POLR3E POLR3F POLR3GL POLR3G POLR3H TMEM173 TBK1 RELA TREX1 ZBP1 NA D…	ADAR MAVS NFKB1 POLR1C POLR2F POLR2H POLR2L POLR3C POLR3F RELA RIPK1 TBK1	MAVS POLR1C POLR2F POLR2L POLR3C POLR3F RIPK1 TBK1		ADAR NFKB1 POLR2H RELA	AIM2 PYCARD CASP1 CCL4L1 CCL4L2 CCL4 CCL5 MB21D1 CXCL10 DDX58 IFNA10 IFNA14 IFNA16 IFNA17 IFNA21 IFNA1 IFNA13 IFNA2 IFNA4 IFNA5 IFNA6 IFNA7 IFNA8 IFNB1 NFKBIA NFKBIB CHUK IKBKB IKBKE IL18 IL1B IL33 IL6 IRF3 IRF7 IKBKG RIPK3 POLR2E POLR2K POLR1D POLR3K POLR3A POLR3B POLR3D POLR3E POLR3GL POLR3G POLR3H TMEM173 TREX1 ZBP1 NA DKFZp686D10173 LOC728835
Ribosome_biogenesis_in_eukaryotes_	77	38	8	1	29	40	BMS1 CIRH1A CSNK2A1 CSNK2A2 CSNK2B DKC1 EFTUD1 FBL FCF1 GAR1 GNL3L GNL3 HEATR1 EIF6 IMP3 IMP4 AK6 LSG1 MDN1 MPHOSPH10 NAT10 EMG1 NHP2L1 NHP2 NMD3 NOB1 GTPBP4 GNL2 NOL6 NOP10 NOP56 NOP58 NVL NXF1 NXF2 NXF2B NXF3 NXF5 NXT1 NXT2 REXO2 POP1 POP5 POP7 PWP2 RAN RBM28 RCL1 REXO1 NA RIOK1 RIOK2 DROSHA RPP25L RPP25 POP4 RPP30 RPP38 RPP40 RRP7A SBDS SPATA5 TBL3 TCOF1 UTP14A UTP14C UTP15 UTP18 UTP6 WDR36 WD…	BMS1 CSNK2A1 CSNK2B DKC1 EIF6 EMG1 FBL FCF1 GNL2 GNL3 GTPBP4 HEATR1 IMP4 LSG1 MDN1 NAT10 NMD3 NOB1 NOL6 NOP56 NOP58 NVL PWP2 RAN RBM28 RPP30 SBDS SPATA5 TBL3 UTP15 UTP18 UTP6 WDR3 WDR36 WDR43 WDR75 XPO1 XRN2	FBL MDN1 NMD3 NOL6 NVL PWP2 UTP18 WDR75	GNL3	BMS1 CSNK2A1 CSNK2B DKC1 EIF6 EMG1 FCF1 GNL2 GTPBP4 HEATR1 IMP4 LSG1 NAT10 NOB1 NOP56 NOP58 RAN RBM28 RPP30 SBDS SPATA5 TBL3 UTP15 UTP6 WDR3 WDR36 WDR43 XPO1 XRN2	CIRH1A CSNK2A2 EFTUD1 GAR1 GNL3L IMP3 AK6 MPHOSPH10 NHP2L1 NHP2 NOP10 NXF1 NXF2 NXF2B NXF3 NXF5 NXT1 NXT2 REXO2 POP1 POP5 POP7 RCL1 REXO1 NA RIOK1 RIOK2 DROSHA RPP25L RPP25 POP4 RPP38 RPP40 RRP7A TCOF1 UTP14A UTP14C XRN1 DKFZp686O2396
Histidine_metabolism_	25	8	4	0	4	17	ASPA ALDH1A3 ALDH1B1 ALDH3A1 ALDH3A2 ALDH3B1 ALDH3B2 ALDH7A1 ALDH9A1 ALDH2 AOC1 MAOA MAOB CNDP1 CNDP2 CARNS1 HDC DDC FTCD HNMT HAL AMDHD1 UROC1 HEL-S-13 NA	ALDH1B1 ALDH3A1 ALDH3A2 ALDH3B1 ALDH3B2 ALDH7A1 ALDH9A1 CNDP2	ALDH1B1 ALDH3B1 ALDH3B2 ALDH7A1		ALDH3A1 ALDH3A2 ALDH9A1 CNDP2	ASPA ALDH1A3 ALDH2 AOC1 MAOA MAOB CNDP1 CARNS1 HDC DDC FTCD HNMT HAL AMDHD1 UROC1 HEL-S-13 NA
Basal_transcription_factors_	46	10	6	0	4	37	CCNH CDK7 ERCC2 ERCC3 GTF2IRD1 GTF2I MNAT1 TAF15 GTF2A2 GTF2E1 GTF2E2 GTF2F1 GTF2F2 GTF2H2C GTF2H2C_2 TAF10 TAF11 TAF12 TAF13 TAF1L TAF1 TAF2 TAF3 TAF4B TAF4 TAF5L TAF5 TAF6L TAF6 TAF7L TAF7 TAF8 TAF9B TAF9 TBPL1 TBPL2 TBP GTF2A1 GTF2A1L GTF2B GTF2H1 GTF2H2 GTF2H3 GTF2H4 GTF2H5 NA	ERCC2 GTF2A1 GTF2F1 GTF2F2 GTF2H2 GTF2H2C GTF2I TAF12 TAF15 TAF6	ERCC2 GTF2A1 GTF2F1 GTF2F2 GTF2H2 TAF6		GTF2H2C GTF2I TAF12 TAF15	CCNH CDK7 ERCC3 GTF2IRD1 MNAT1 GTF2A2 GTF2E1 GTF2E2 GTF2H2C_2 TAF10 TAF11 TAF13 TAF1L TAF1 TAF2 TAF3 TAF4B TAF4 TAF5L TAF5 TAF6L TAF7L TAF7 TAF8 TAF9B TAF9 TBPL1 TBPL2 TBP GTF2A1L GTF2B GTF2H1 GTF2H3 GTF2H4 GTF2H5 NA
beta-Alanine_metabolism_	34	16	5	0	11	18	ACADM ALDH1A3 ALDH1B1 ALDH3A1 ALDH3A2 ALDH3B1 ALDH3B2 ALDH7A1 ALDH9A1 ALDH2 AOC2 AOC3 UPB1 CNDP1 CNDP2 CARNS1 GAD1 GAD2 MLYCD DPYD DPYS HADHA ECHS1 EHHADH ABAT HIBCH ALDH6A1 SMOX SRM SMS TUBA8 HEL-S-13 NA DKFZp686M24262	ACADM ALDH1B1 ALDH3A1 ALDH3A2 ALDH3B1 ALDH3B2 ALDH6A1 ALDH7A1 ALDH9A1 CNDP2 ECHS1 HADHA HIBCH SMS SRM TUBA8	ALDH1B1 ALDH3B1 ALDH3B2 ALDH7A1 HIBCH		ACADM ALDH3A1 ALDH3A2 ALDH6A1 ALDH9A1 CNDP2 ECHS1 HADHA SMS SRM TUBA8	ALDH1A3 ALDH2 AOC2 AOC3 UPB1 CNDP1 CARNS1 GAD1 GAD2 MLYCD DPYD DPYS EHHADH ABAT SMOX HEL-S-13 NA DKFZp686M24262
Vasopressin-regulated_water_reabsorption_	55	21	7	0	14	34	ADCY3 ADCY6 ADCY9 GNAS AQP2 AQP3 AQP4 CREB3L1 CREB3L2 CREB3L3 CREB3L4 CREB1 CREB3 CREB5 DYNC1I1 DYNC1I2 DYNC1LI1 DYNC1LI2 DYNC2LI1 DCTN1 DCTN2 DCTN4 DCTN5 DCTN6 DYNC1H1 DYNC2H1 DYNLL1 DYNLL2 ARHGDIA ARHGDIB ARHGDIG PRKACA PRKACB PRKACG AVP NSF PRKX RAB5A RAB5B RAB5C RAB11A RAB11B STX4 AVPR2 VAMP2 DNCI1 DNCL1 HEL-S-47e STX4A NA HEL-S-77 DKFZp686N2325 DKFZp761J032 DKFZp686J08252 DKFZp686I0746	ARHGDIA ARHGDIB DCTN1 DCTN2 DCTN4 DYNC1H1 DYNC1I2 DYNC1LI1 DYNC2H1 DYNLL1 DYNLL2 GNAS NSF PRKACA PRKACB RAB11A RAB11B RAB5A RAB5B RAB5C STX4	ARHGDIA ARHGDIB DCTN4 DYNC2H1 DYNLL2 GNAS STX4		DCTN1 DCTN2 DYNC1H1 DYNC1I2 DYNC1LI1 DYNLL1 NSF PRKACA PRKACB RAB11A RAB11B RAB5A RAB5B RAB5C	ADCY3 ADCY6 ADCY9 AQP2 AQP3 AQP4 CREB3L1 CREB3L2 CREB3L3 CREB3L4 CREB1 CREB3 CREB5 DYNC1I1 DYNC1LI2 DYNC2LI1 DCTN5 DCTN6 ARHGDIG PRKACG AVP PRKX AVPR2 VAMP2 DNCI1 DNCL1 HEL-S-47e STX4A NA HEL-S-77 DKFZp686N2325 DKFZp761J032 DKFZp686J08252 DKFZp686I0746
Propanoate_metabolism_	33	20	5	0	15	13	ACACA ACACB ACADM ACSS1 ACSS2 ACSS3 MLYCD HADHA ECHDC1 ECHS1 EHHADH ABAT HIBCH LDHAL6A LDHAL6B LDHA LDHB LDHC MCEE ALDH6A1 MUT PCCA PCCB SUCLG1 SUCLA2 SUCLG2 TUBA8 ACAT2 ACAT1 NA HEL-S-133P DKFZp564P2062 DKFZp686M24262	ACACA ACADM ACAT1 ACAT2 ACSS2 ALDH6A1 ECHS1 HADHA HIBCH LDHA LDHAL6A LDHAL6B LDHB LDHC MUT PCCB SUCLA2 SUCLG1 SUCLG2 TUBA8	ACSS2 HIBCH LDHAL6B PCCB SUCLA2		ACACA ACADM ACAT1 ACAT2 ALDH6A1 ECHS1 HADHA LDHA LDHAL6A LDHB LDHC MUT SUCLG1 SUCLG2 TUBA8	ACACB ACSS1 ACSS3 MLYCD ECHDC1 EHHADH ABAT MCEE PCCA NA HEL-S-133P DKFZp564P2062 DKFZp686M24262
Adipocytokine_signaling_pathway_	75	18	10	0	8	57	PRKAB1 PRKAB2 PRKAG1 PRKAG2 PRKAG3 PRKAA1 PRKAA2 ACACB ACSBG1 ACSBG2 ACSL1 ACSL3 ACSL4 ACSL5 ACSL6 ADIPOQ ADIPOR1 ADIPOR2 AGRP AKT1 AKT2 AKT3 CD36 POMC CPT1A CPT1B CPT1C G6PC2 G6PC3 G6PC SLC2A1 SLC2A4 NFKBIA NFKBIB NFKBIE CHUK IKBKB IRS1 IRS2 IRS4 JAK2 CAMKK1 CAMKK2 PRKCQ LEPR LEP MAPK8 MAPK9 MAPK10 MTOR IKBKG NFKB1 NPY PCK1 PCK2 PPARA PPARGC1A PTPN11 RXRA RXRB RXRG SOCS3 STAT3 STK11 RELA TNF TNF…	ACSL1 ACSL3 ACSL4 CPT1A CPT1B G6PC3 MAPK10 MAPK8 MAPK9 NFKB1 PCK2 PRKAA1 PRKAA2 PRKAG1 RELA RXRB SLC2A1 STAT3	ACSL1 CPT1A CPT1B G6PC3 PCK2 PRKAA1 PRKAA2 PRKAG1 RXRB STAT3		ACSL3 ACSL4 MAPK10 MAPK8 MAPK9 NFKB1 RELA SLC2A1	PRKAB1 PRKAB2 PRKAG2 PRKAG3 ACACB ACSBG1 ACSBG2 ACSL5 ACSL6 ADIPOQ ADIPOR1 ADIPOR2 AGRP AKT1 AKT2 AKT3 CD36 POMC CPT1C G6PC2 G6PC SLC2A4 NFKBIA NFKBIB NFKBIE CHUK IKBKB IRS1 IRS2 IRS4 JAK2 CAMKK1 CAMKK2 PRKCQ LEPR LEP MTOR IKBKG NPY PCK1 PPARA PPARGC1A PTPN11 RXRA RXRG SOCS3 STK11 TNF TNFRSF1A TNFRSF1B TRADD TRAF2 NR1C1 NR2B3 NR2B1 AgRP NA
Vibrio_cholerae_infection_	60	23	8	0	15	38	ACTB ACTG1 ADCY3 ADCY9 GNAS ARF1 CFTR KDELR1 KDELR2 KDELR3 ERO1L PRKACA PRKACB PRKACG KCNQ1 PRKCA PRKCB PRKCG MUC2 PDIA4 PLCG1 PLCG2 PRKX SLC12A2 SEC61A1 SEC61A2 SEC61B SEC61G ATP6V0D1 ATP6V0D2 ATP6V0E1 ATP6V0E2 ATP6AP1 ATP6V1A ATP6V1B1 ATP6V1B2 ATP6V1C1 ATP6V1C2 ATP6V1D ATP6V1E1 ATP6V1E2 ATP6V1F ATP6V1G1 ATP6V1G2 ATP6V1G3 ATP6V1H ATP6V0C ATP6V0B ATP6V0A1 ATP6V0A2 TCIRG1 ATP6V0A4 TJP1 TJP2 PS1TP5…	ACTB ACTG1 ARF1 ATP6AP1 ATP6V0A1 ATP6V0C ATP6V0D1 ATP6V1A ATP6V1B1 ATP6V1B2 ATP6V1C1 ATP6V1D ATP6V1E1 GNAS PDIA4 PRKACA PRKACB SEC61A1 SEC61A2 SEC61G SLC12A2 TJP1 TJP2	ATP6V0A1 ATP6V0C ATP6V1C1 GNAS SEC61A1 SEC61A2 SEC61G TJP1		ACTB ACTG1 ARF1 ATP6AP1 ATP6V0D1 ATP6V1A ATP6V1B1 ATP6V1B2 ATP6V1D ATP6V1E1 PDIA4 PRKACA PRKACB SLC12A2 TJP2	ADCY3 ADCY9 CFTR KDELR1 KDELR2 KDELR3 ERO1L PRKACG KCNQ1 PRKCA PRKCB PRKCG MUC2 PLCG1 PLCG2 PRKX SEC61B ATP6V0D2 ATP6V0E1 ATP6V0E2 ATP6V1C2 ATP6V1E2 ATP6V1F ATP6V1G1 ATP6V1G2 ATP6V1G3 ATP6V1H ATP6V0B ATP6V0A2 TCIRG1 ATP6V0A4 PS1TP5BP1 NA DKFZp686A1195 DKFZp686N0561 DKFZp434N101 variant protein
Insulin_signaling_pathway_	152	49	17	1	31	103	EIF4EBP1 PRKAB1 PRKAB2 PRKAG1 PRKAG2 PRKAG3 PRKAA1 PRKAA2 ACACA ACACB AKT1 AKT2 AKT3 ARAF BAD BRAF CALML3 CALML5 CALML6 CALM1 CALM2 CALM3 CBLB CBLC CBL TRIP10 CRKL CRK ELK1 EXOC7 FBP1 FBP2 FASN FLOT1 FLOT2 FOXO1 G6PC2 G6PC3 G6PC GRB2 GSK3B SLC2A4 GYS1 GYS2 HKDC1 HK1 HK2 HK3 GCK EIF4E1B EIF4E2 EIF4E IKBKB INPP5K INSR INS IRS1 IRS2 IRS4 PRKAR1A PRKAR1B PRKAR2A PRKAR2B PRKACA PRKACB PRKACG PHKA1 PHK…	ACACA ARAF BRAF CALM1 CALM3 CALML3 CRK CRKL EIF4E EIF4EBP1 EXOC7 FASN FLOT1 FLOT2 G6PC3 GRB2 GSK3B HK1 HK2 HKDC1 MAP2K1 MAP2K2 MAPK1 MAPK10 MAPK3 MAPK8 MAPK9 PCK2 PDPK1 PIK3CG PKLR PPP1CA PPP1CB PPP1CC PRKAA1 PRKAA2 PRKACA PRKACB PRKAG1 PRKAR1A PRKAR2A PTPN1 PYGB PYGL PYGM RAF1 RPS6 RPS6KB1 TRIP10	ARAF BRAF EIF4EBP1 EXOC7 FLOT1 G6PC3 GSK3B HKDC1 PCK2 PDPK1 PIK3CG PRKAA1 PRKAA2 PRKAG1 PRKAR1A PRKAR2A RAF1	GRB2	ACACA CALM1 CALM3 CALML3 CRK CRKL EIF4E FASN FLOT2 HK1 HK2 MAP2K1 MAP2K2 MAPK1 MAPK10 MAPK3 MAPK8 MAPK9 PKLR PPP1CA PPP1CB PPP1CC PRKACA PRKACB PTPN1 PYGB PYGL PYGM RPS6 RPS6KB1 TRIP10	PRKAB1 PRKAB2 PRKAG2 PRKAG3 ACACB AKT1 AKT2 AKT3 BAD CALML5 CALML6 CALM2 CBLB CBLC CBL ELK1 FBP1 FBP2 FOXO1 G6PC2 G6PC SLC2A4 GYS1 GYS2 HK3 GCK EIF4E1B EIF4E2 IKBKB INPP5K INSR INS IRS1 IRS2 IRS4 PRKAR1B PRKAR2B PRKACG PHKA1 PHKA2 PHKB PRKCI PRKCZ RPS6KB2 LIPE MKNK1 MKNK2 MTOR PIK3R3 PIK3R1 PIK3R2 PCK1 PDE3A PDE3B PHKG1 PHKG2 PIK3R5 PIK3CA PIK3CB PIK3CD PPP1R3A PPP1R3B PPP1R3C PPP1R3D PPP1R3E PPP…
Tyrosine_metabolism_	37	10	5	0	5	27	GOT1 GOT2 ADH1A ADH1B ADH1C ADH4 ADH6 ADH7 ADH5 ALDH1A3 ALDH3A1 ALDH3B1 ALDH3B2 AOC2 AOC3 MAOA MAOB AOX1 TAT COMT DDC DBH FAH FAHD1 HGD HPD GSTZ1 MIF IL4I1 TPO PNMT TH TYR TYRP1 DCT HEL-S-117 NA	ADH5 ALDH3A1 ALDH3B1 ALDH3B2 COMT FAH FAHD1 GOT1 GOT2 MIF	ALDH3B1 ALDH3B2 FAH FAHD1 MIF		ADH5 ALDH3A1 COMT GOT1 GOT2	ADH1A ADH1B ADH1C ADH4 ADH6 ADH7 ALDH1A3 AOC2 AOC3 MAOA MAOB AOX1 TAT DDC DBH HGD HPD GSTZ1 IL4I1 TPO PNMT TH TYR TYRP1 DCT HEL-S-117 NA
mRNA_surveillance_pathway_	93	49	9	1	39	45	PPP2R5D PPP2R5C PPP2R1A PPP2R1B PPP2R5A PPP2R5B PPP2R5E PPP2R2A PPP2R2B PPP2R2D PPP2R2C ACIN1 CASC3 CLP1 CPSF1 CPSF2 CPSF3 CPSF4 NUDT21 CPSF6 CPSF7 CSTF1 CSTF2 CSTF3 CSTF2T DAZAP1 DDX39B PABPN1L ETF1 GSPT1 GSPT2 SMG6 FIP1L1 HBS1L EIF4A3 RNGTT RNMT MAGOHB MAGOH MSI1 MSI2 NCBP1 NCBP2 NXF1 NXF2 NXF2B NXF3 NXF5 NXT1 NXT2 PPP2R3A PPP2R3B PPP2R3C PABPC1 PABPN1 PABPC3 PABPC4 PABPC5 PABPC1L PABPC1L2A PAB…	ACIN1 ALYREF CPSF1 CPSF2 CPSF3 CPSF6 CPSF7 CSTF1 CSTF2 CSTF2T CSTF3 DAZAP1 DDX39B EIF4A3 ETF1 GSPT1 GSPT2 MAGOH MAGOHB NCBP1 NUDT21 PABPC1 PABPC1L PABPC1L2A PABPC3 PABPC4 PABPN1 PABPN1L PNN PPP1CA PPP1CB PPP1CC PPP2CA PPP2CB PPP2R1A PPP2R1B PPP2R2A PPP2R2B PPP2R2C PPP2R2D PPP2R5E RBM8A RNMT SAP18 SMG1 SRRM1 UPF1 WDR82 WIBG	CSTF3 MAGOHB NCBP1 PPP2R2C RNMT SAP18 SMG1 SRRM1 WDR82	CPSF1	ACIN1 ALYREF CPSF2 CPSF3 CPSF6 CPSF7 CSTF1 CSTF2 CSTF2T DAZAP1 DDX39B EIF4A3 ETF1 GSPT1 GSPT2 MAGOH NUDT21 PABPC1 PABPC1L PABPC1L2A PABPC3 PABPC4 PABPN1 PABPN1L PNN PPP1CA PPP1CB PPP1CC PPP2CA PPP2CB PPP2R1A PPP2R1B PPP2R2A PPP2R2B PPP2R2D PPP2R5E RBM8A UPF1 WIBG	PPP2R5D PPP2R5C PPP2R5A PPP2R5B CASC3 CLP1 CPSF4 SMG6 FIP1L1 HBS1L RNGTT MSI1 MSI2 NCBP2 NXF1 NXF2 NXF2B NXF3 NXF5 NXT1 NXT2 PPP2R3A PPP2R3B PPP2R3C PABPC5 PABPC1L2B PAPOLA PAPOLB PAPOLG PCF11 PELO UPF3A UPF3B UPF2 RNPS1 SMG5 SMG7 SSU72 SYMPK WDR33 SGA56M HEL-S-80p NA DKFZp686J2031
Fatty_acid_degradation_	48	25	7	0	18	23	ACADL ACADM ACADS ACADVL ACSBG1 ACSBG2 ACADSB ACOX1 ACOX3 ACSL1 ACSL3 ACSL4 ACSL5 ACSL6 ADH1A ADH1B ADH1C ADH4 ADH6 ADH7 ADH5 ALDH1B1 ALDH3A2 ALDH7A1 ALDH9A1 ALDH2 CYP4A11 CYP4A22 CPT1A CPT1B CPT1C CPT2 HADHA HADHB ECHS1 EHHADH ECI1 ECI2 GCDH HADH TUBA8 ACAT2 ACAA1 ACAT1 ACAA2 HEL-S-117 NA DKFZp686M24262	ACAA1 ACAA2 ACADM ACADVL ACAT1 ACAT2 ACOX1 ACSL1 ACSL3 ACSL4 ADH5 ALDH1B1 ALDH3A2 ALDH7A1 ALDH9A1 CPT1A CPT1B CPT2 ECHS1 ECI1 ECI2 HADH HADHA HADHB TUBA8	ACAA1 ACSL1 ALDH1B1 ALDH7A1 CPT1A CPT1B ECI2		ACAA2 ACADM ACADVL ACAT1 ACAT2 ACOX1 ACSL3 ACSL4 ADH5 ALDH3A2 ALDH9A1 CPT2 ECHS1 ECI1 HADH HADHA HADHB TUBA8	ACADL ACADS ACSBG1 ACSBG2 ACADSB ACOX3 ACSL5 ACSL6 ADH1A ADH1B ADH1C ADH4 ADH6 ADH7 ALDH2 CYP4A11 CYP4A22 CPT1C EHHADH GCDH HEL-S-117 NA DKFZp686M24262
AMPK_signaling_pathway_	129	36	14	1	21	93	PPP2R5D PPP2R5C PPP2R1A PPP2R1B PPP2R5A PPP2R5B PPP2R5E PPP2R2A PPP2R2B PPP2R2D PPP2R2C EIF4EBP1 PRKAB1 PRKAB2 PRKAG1 PRKAG2 PRKAG3 PRKAA1 PRKAA2 ACACA ACACB SCD ADRA1A ADIPOQ ADIPOR1 ADIPOR2 AKT1 AKT2 AKT3 AKT1S1 CAB39 CAB39L CCNA1 CCNA2 CCND1 CD36 CFTR CPT1A CPT1B CPT1C CREB3L1 CREB3L2 CREB3L3 CREB3L4 CREB1 CREB3 CREB5 CRTC2 MLYCD EEF2K EEF2 ELAVL1 FBP1 FBP2 PFKFB1 PFKFB2 PFKFB3 PFKFB4 FASN FOX…	ACACA CAB39 CPT1A CPT1B EEF2 EIF4EBP1 ELAVL1 FASN G6PC3 HMGCR PCK2 PDPK1 PFKL PFKM PFKP PIK3CG PPP2CA PPP2CB PPP2R1A PPP2R1B PPP2R2A PPP2R2B PPP2R2C PPP2R2D PPP2R5E PRKAA1 PRKAA2 PRKAG1 RAB10 RAB11B RAB14 RAB2A RAB8A RPS6KB1 SCD SCD5	CPT1A CPT1B EIF4EBP1 G6PC3 HMGCR PCK2 PDPK1 PIK3CG PPP2R2C PRKAA1 PRKAA2 PRKAG1 SCD SCD5	RAB10	ACACA CAB39 EEF2 ELAVL1 FASN PFKL PFKM PFKP PPP2CA PPP2CB PPP2R1A PPP2R1B PPP2R2A PPP2R2B PPP2R2D PPP2R5E RAB11B RAB14 RAB2A RAB8A RPS6KB1	PPP2R5D PPP2R5C PPP2R5A PPP2R5B PRKAB1 PRKAB2 PRKAG2 PRKAG3 ACACB ADRA1A ADIPOQ ADIPOR1 ADIPOR2 AKT1 AKT2 AKT3 AKT1S1 CAB39L CCNA1 CCNA2 CCND1 CD36 CFTR CPT1C CREB3L1 CREB3L2 CREB3L3 CREB3L4 CREB1 CREB3 CREB5 CRTC2 MLYCD EEF2K FBP1 FBP2 PFKFB1 PFKFB2 PFKFB3 PFKFB4 FOXO1 FOXO3 G6PC2 G6PC SLC2A4 GYS1 GYS2 HNF4A IGF1R IGF1 INSR INS IRS1 IRS2 IRS4 CAMKK1 CAMKK2 RPS6KB2 LEPR LEP LIPE MAP3K7 MTOR PPP2R…
Phenylalanine_metabolism_	20	7	3	0	4	13	GOT1 GOT2 ALDH1A3 ALDH3A1 ALDH3B1 ALDH3B2 AOC2 AOC3 MAOA MAOB TAT DDC GLYAT HPD MIF IL4I1 PAH PRDX6 HEL-S-128m NA	ALDH3A1 ALDH3B1 ALDH3B2 GOT1 GOT2 MIF PRDX6	ALDH3B1 ALDH3B2 MIF		ALDH3A1 GOT1 GOT2 PRDX6	ALDH1A3 AOC2 AOC3 MAOA MAOB TAT DDC GLYAT HPD IL4I1 PAH HEL-S-128m NA
Pyrimidine_metabolism_	106	36	10	2	24	70	NT5C1A NT5C1B NT5C3A NT5C3B NT5C2 NT5E NUDT2 UPB1 CANT1 CDA CMPK2 DCK DCTD DCTPP1 POLA2 POLD1 POLD2 POLD3 POLD4 POLE POLE2 POLE3 POLE4 POLA1 DPYD DPYS DUT ENTPD1 ENTPD3 ENTPD4 ENTPD5 ENTPD6 ENTPD8 ITPA AK9 CMPK1 TK1 TK2 DTYMK NME3 NME5 NME6 NME7 NME1 NME2 NME4 NT5C NT5M PNP PNPT1 PRIM1 PRIM2 CAD DHODH CTPS1 CTPS2 RRM1 RRM2B RRM2 ZNRD1 POLR1A POLR1B TWISTNB POLR1E POLR2E POLR2F POLR2H POLR2K POLR2…	CAD CMPK1 CTPS1 CTPS2 DCK DCTD DCTPP1 DTYMK DUT ITPA NME1 NME2 NME3 NT5C2 PNP PNPT1 POLA2 POLD1 POLR1C POLR2A POLR2B POLR2F POLR2H POLR2L POLR3C POLR3F PRIM2 RRM1 RRM2 RRM2B TK1 TXNRD1 TYMP UCK2 UMPS UPP1	NME3 PNPT1 POLR1C POLR2F POLR2L POLR3C POLR3F TYMP UCK2 UPP1	PNP RRM2	CAD CMPK1 CTPS1 CTPS2 DCK DCTD DCTPP1 DTYMK DUT ITPA NME1 NME2 NT5C2 POLA2 POLD1 POLR2A POLR2B POLR2H PRIM2 RRM1 RRM2B TK1 TXNRD1 UMPS	NT5C1A NT5C1B NT5C3A NT5C3B NT5E NUDT2 UPB1 CANT1 CDA CMPK2 POLD2 POLD3 POLD4 POLE POLE2 POLE3 POLE4 POLA1 DPYD DPYS ENTPD1 ENTPD3 ENTPD4 ENTPD5 ENTPD6 ENTPD8 AK9 TK2 NME5 NME6 NME7 NME4 NT5C NT5M PRIM1 DHODH ZNRD1 POLR1A POLR1B TWISTNB POLR1E POLR2E POLR2K POLR1D POLR2J POLR2J2 POLR2C POLR2D POLR2G POLR2I POLR3K POLR3A POLR3B POLR3D POLR3E POLR3GL POLR3G POLR3H TXNRD2 TXNRD3 TYMS UCK1 UCKL1 UPP2…
Sulfur_metabolism_	12	5	2	0	3	7	BPNT1 CYCS ETHE1 IMPAD1 PAPSS1 PAPSS2 SQRDL SUOX MPST TST HEL20 NA	BPNT1 CYCS ETHE1 IMPAD1 MPST	ETHE1 MPST		BPNT1 CYCS IMPAD1	PAPSS1 PAPSS2 SQRDL SUOX TST HEL20 NA
Metabolic_pathways_	1298	388	89	16	283	912	HSD3B1 HSD3B2 HSD3B7 HAAO HIBADH NT5C1A NT5C1B NT5C3A NT5C3B NT5C2 NT5E PGD PGLS A4GALT AADAT AASS GOT1 GOT2 ACACA ACACB ACAD8 ACADL ACADM ACADS ACADVL SLC33A1 ACSBG1 ACSBG2 ACADSB ACER1 ACER2 ACLY ACMSD ACO1 ACO2 ACOT1 ACOT2 ACOT4 ACOT8 ACOX1 ACOX2 ACOX3 NDUFAB1 ACSM2A ACSM2B ACSS1 ACSS2 ACSL1 ACSL3 ACSL4 ACSL5 ACSL6 ACSM1 ACSM3 ACSM4 ACSM5 ACSS3 ACY1 ASPA ADAM29 AGPS ADA ADH1A ADH1B ADH1C ADH4 …	ACAA1 ACAA2 ACACA ACADM ACADVL ACAT1 ACAT2 ACLY ACO1 ACO2 ACOX1 ACSL1 ACSL3 ACSL4 ACSS2 ADH5 ADI1 ADK ADSL AGK AGL AGPS AHCY AHCYL1 AHCYL2 AK1 AK2 AK4 AKR1A1 AKR1B1 AKR1C3 AKR1C4 ALAD ALDH18A1 ALDH1B1 ALDH3A1 ALDH3A2 ALDH3B1 ALDH3B2 ALDH5A1 ALDH6A1 ALDH7A1 ALDH9A1 ALDOA ALDOB ALDOC ALG1 ALG2 ALG3 ALPP ALPPL2 AMPD2 APRT ASAH1 ASNS ASS1 ATIC ATP5A1 ATP5B ATP5C1 ATP5D ATP5E ATP5F1 ATP5H ATP5I ATP5J2…	ACAA1 ACSL1 ACSS2 ADI1 ADSL AGK AGPS ALDH1B1 ALDH3B1 ALDH3B2 ALDH5A1 ALDH7A1 ALG3 ATP5D ATP5H ATP5L ATP6V0A1 ATP6V0C ATP6V1C1 BCAT2 CDO1 COX15 COX6A1 COX6B1 COX7B COX7C CYP1A1 DLAT DLST DPM1 EBP FAH FAHD1 FECH G6PC3 GALK1 GCLC GCLM GLDC GNS GPAA1 GPT GUK1 HIBCH HKDC1 HMGCR HPSE HSD17B2 HSD17B7 IMPA1 LDHAL6B LSS MAN2A1 MCCC1 ME3 MGLL MOGS MPST MRI1 MSMO1 NDUFA8 NDUFC2 NDUFS1 NME3 PANK4 PCCB PCK2 P…	ALDH18A1 ATP5B COX4I1 GANAB GLUD2 GMDS GSS MAT2A PAFAH1B2 PAFAH1B3 PDHA1 PNP RFK RRM2 SDHA TECR	ACAA2 ACACA ACADM ACADVL ACAT1 ACAT2 ACLY ACO1 ACO2 ACOX1 ACSL3 ACSL4 ADH5 ADK AGL AHCY AHCYL1 AHCYL2 AK1 AK2 AK4 AKR1A1 AKR1B1 AKR1C3 AKR1C4 ALAD ALDH3A1 ALDH3A2 ALDH6A1 ALDH9A1 ALDOA ALDOB ALDOC ALG1 ALG2 ALPP ALPPL2 AMPD2 APRT ASAH1 ASNS ASS1 ATIC ATP5A1 ATP5C1 ATP5E ATP5F1 ATP5I ATP5J2 ATP5O ATP6AP1 ATP6V0D1 ATP6V1A ATP6V1B1 ATP6V1B2 ATP6V1D ATP6V1E1 B4GALT1 BPNT1 CAD CBR1 CBR3 CERS2 CERS4 CK…	HSD3B1 HSD3B2 HSD3B7 HAAO HIBADH NT5C1A NT5C1B NT5C3A NT5C3B NT5E A4GALT AADAT AASS ACACB ACAD8 ACADL ACADS SLC33A1 ACSBG1 ACSBG2 ACADSB ACER1 ACER2 ACMSD ACOT1 ACOT2 ACOT4 ACOT8 ACOX2 ACOX3 ACSM2A ACSM2B ACSS1 ACSL5 ACSL6 ACSM1 ACSM3 ACSM4 ACSM5 ACSS3 ACY1 ASPA ADAM29 ADA ADH1A ADH1B ADH1C ADH4 ADH6 ADH7 ADPGK ADO ALG10 ALG10B AGXT2 AKR1B10 AKR1D1 ALDH1A1 ALDH1A2 ALDH1A3 ALDH4A1 ALDH2 ALG11 ALG1…
Ribosome_	138	98	9	4	85	42	RPL10A RPL10L RPL10 RPL11 RPL12 RPL13A RPL13 RPL14 RPL15 RPL17 RPL18A RPL18 RPL19 RPL21 RPL22L1 RPL22 RPL23A RPL23 RPL24 RPL26L1 RPL26 RPL27A RPL27 RPL28 RPL29 RPL30 RPL31 RPL32 RPL34 RPL35A RPL35 RPL36A RPL36AL RPL36 RPL37A RPL37 RPL38 RPL39 RPL3L RPL3 UBA52 RPL41 RPL4 RPL5 RPL6 RPL7A RPL7 RPL8 RPL9 RPL9P7 RPL9P8 RPL9P9 RPLP0 RPLP1 RPLP2 RSL24D1 MRPL1 MRPL2 MRPL3 MRPL4 MRPL9 MRPL10 MRPL11 MRPL12…	FAU MRPL11 MRPL12 MRPL13 MRPL14 MRPL15 MRPL18 MRPL2 MRPL22 MRPL3 MRPS17 MRPS5 RPL10 RPL10A RPL10L RPL11 RPL12 RPL13 RPL13A RPL13A RPL14 RPL15 RPL17 RPL18 RPL18A RPL19 RPL21 RPL22 RPL22L1 RPL23 RPL23A RPL24 RPL26 RPL26L1 RPL27 RPL27A RPL28 RPL29 RPL3 RPL30 RPL31 RPL32 RPL34 RPL35 RPL35A RPL36 RPL36A RPL36AL RPL37 RPL37A RPL38 RPL39 RPL3L RPL4 RPL5 RPL6 RPL7 RPL7A RPL8 RPL9 RPLP0 RPLP1 RPLP2 RPS10 …	MRPL13 MRPL14 MRPL15 MRPL18 MRPL2 MRPL22 MRPS5 RPL37 RSL24D1	RPL23A RPS11 RPS27 RPS27L	FAU MRPL11 MRPL12 MRPL3 MRPS17 RPL10 RPL10A RPL10L RPL11 RPL12 RPL13 RPL13A RPL14 RPL15 RPL17 RPL18 RPL18A RPL19 RPL21 RPL22 RPL22L1 RPL23 RPL24 RPL26 RPL26L1 RPL27 RPL27A RPL28 RPL29 RPL3 RPL30 RPL31 RPL32 RPL34 RPL35 RPL35A RPL36 RPL36A RPL36AL RPL37A RPL38 RPL39 RPL3L RPL4 RPL5 RPL6 RPL7 RPL7A RPL8 RPL9 RPLP0 RPLP1 RPLP2 RPS10 RPS12 RPS13 RPS14 RPS15 RPS15A RPS16 RPS17 RPS18 RPS19 RPS2 RPS20 R…	RPL41 RPL9P7 RPL9P8 RPL9P9 MRPL1 MRPL4 MRPL9 MRPL10 MRPL16 MRPL17 MRPL19 MRPL20 MRPL21 MRPL23 MRPL24 MRPL27 MRPL28 MRPL30 MRPL32 MRPL33 MRPL34 MRPL35 MRPL36 RPS17L MRPS2 MRPS6 MRPS7 MRPS9 MRPS10 MRPS11 MRPS12 MRPS14 MRPS15 MRPS16 MRPS18A MRPS18C MRPS21 NA HEL112 RPL13a HEL-S-310
Bacterial_invasion_of_epithelial_cells_	86	34	9	2	23	52	ACTB ACTG1 ARPC1A ARPC1B ARHGEF26 ARPC5L ARPC2 ARPC3 ARPC4 ARPC5 BCAR1 CDH1 CAV1 CAV2 CAV3 CBLB CBLC CBL CD2AP CDC42 CLTA CLTB CLTC CLTCL1 CRKL CRK CTNNA1 CTNNA2 CTNNA3 CTNNB1 DOCK1 DNM1 DNM2 DNM3 ELMO1 PTK2 FN1 GAB1 ILK ITGA5 ITGB1 MAD2L2 MET PIK3R3 PIK3R1 PIK3R2 PXN PIK3R5 PIK3CA PIK3CB PIK3CD PIK3CG RAC1 ARHGAP10 RHOA RHOG SEPT11 SEPT12 SEPT1 SEPT2 SEPT3 SEPT6 SEPT8 SEPT9 SHC1 SHC2 SHC3 SHC4 C…	ACTB ACTG1 ARPC1B ARPC2 ARPC3 ARPC4 ARPC5 ARPC5L CAV1 CAV3 CD2AP CDC42 CLTC CLTCL1 CRK CRKL CTNNA1 CTNNA2 CTNNA3 CTNNB1 CTTN DNM1 DNM2 ILK ITGB1 PIK3CG RAC1 RHOA SEPT11 SEPT2 SEPT6 SEPT8 SEPT9 VCL	ARPC1B ARPC5 CAV1 CAV3 CD2AP CTNNA3 CTTN ILK PIK3CG	CLTC SEPT11	ACTB ACTG1 ARPC2 ARPC3 ARPC4 ARPC5L CDC42 CLTCL1 CRK CRKL CTNNA1 CTNNA2 CTNNB1 DNM1 DNM2 ITGB1 RAC1 RHOA SEPT2 SEPT6 SEPT8 SEPT9 VCL	ARPC1A ARHGEF26 BCAR1 CDH1 CAV2 CBLB CBLC CBL CLTA CLTB DOCK1 DNM3 ELMO1 PTK2 FN1 GAB1 ITGA5 MAD2L2 MET PIK3R3 PIK3R1 PIK3R2 PXN PIK3R5 PIK3CA PIK3CB PIK3CD ARHGAP10 RHOG SEPT12 SEPT1 SEPT3 SHC1 SHC2 SHC3 SHC4 SRC WASF1 WASF2 WASL WAS PS1TP5BP1 DKFZp686K139 HEL114 ARHG NA HEL-68 DKFZp686L11144 DKFZp686O12165 HEL-S-28 ARHA DKFZp666O0110

## Sheet: CC
Des	Nall	Nid	Nup	Ndown	Neq	Nnot	gnAll	gnId	gnUp	gnDown	gnEq	gnNot
cytosol	2715	1053	226	47	780	1669	YWHAB YWHAE YWHAH YWHAG SFN YWHAQ YWHAZ PPP2R5D PPP2R1A PPP2R5B PPP2R2A HAAO EIF4EBP1 EIF4ENIF1 HTR2A NT5C1A NT5C1B NT5C3A NT5C2 PGD PGLS NUDT1 A2M APP AACS AAGAB PRKAB1 PRKAB2 PRKAG1 PRKAG2 PRKAG3 PRKAA1 PRKAA2 GOT1 APBB1IP APOBEC3G ABCA12 ABCD1 ABCD2 ABCD3 ABHD5 ABHD10 ABHD14B ABI1 ABI2 ABL1 ABL2 ABR ACACA ACACB ACSBG2 ACIN1 ACLY ACMSD ACOT12 ACOT13 ACO1 ACOT1 ACOT6 ACSS2 ACTA2 POTEKP ACTB ACTC…	AAGAB AARS AASDHPPT ABCD3 ABHD10 ABHD14B ABI1 ACACA ACIN1 ACLY ACO1 ACOT13 ACOT7 ACSS2 ACTA1 ACTA2 ACTB ACTC1 ACTG1 ACTG2 ACTN1 ACTN2 ACTN3 ACTR1A ACTR1B ACTR2 ACTR3 ADI1 ADK ADRBK1 ADSL AGL AHCTF1 AHCY AHNAK AHSA1 AIFM1 AIFM2 AIMP1 AIMP2 AIP AK1 AK2 AKAP1 AKR1A1 AKR1B1 AKR1C1 AKR1C3 AKR1C4 AKR7A3 ALAD ALDH3A1 ALDH3B1 ALDH7A1 ALDH9A1 ALDOA ALDOB ALDOC ALYREF AMPD2 ANK2 ANKRD2 ANXA7 ANXA8 AP1B1 AP…	AAGAB ABHD14B ACSS2 ADI1 ADSL AIP AKR7A3 ALDH3B1 ALDH7A1 ANKRD2 ANXA8 AP2M1 ARFIP1 ARHGAP1 ARHGDIA ARHGDIB ARHGEF10 ARPC5 ARRB1 ARRB2 ATG3 ATG7 ATOX1 ATP6V1C1 ATXN10 AURKB BID BLMH BRAF C1QBP C2CD2 CAMK2G CAPNS1 CARS CDO1 CEP290 CEP89 CHM CHML CHMP2A CHMP4B CLASP1 CNBP COPZ1 CRABP1 DCPS DCTN4 DDX41 DENND1B DIAPH3 DNAJA4 DNAJB1 DNAJB4 DNAJB6 DPYSL5 DYNC2H1 DYNLL2 EIF1AX EIF2B3 EIF2B4 EIF3G EIF3J E…	ABHD10 AIFM2 BAIAP2 CCT8 CLTC COPG1 COPG2 DIS3 DNAJA1 EIF2S1 EIF3C EIF3F GRB2 GSS KLC2 KPNA3 KPNA4 LCP1 MAPRE1 MAT2A MYL6 MYO1C NCALD PACSIN2 PAFAH1B2 PAFAH1B3 PCBD1 PDCD10 PNP PSMA1 PSMA8 PSMB4 PSMD6 PSMD9 PSME2 RFK RPL23A RPS11 RPS27 RRM2 S100A6 SNRPD2 SNRPG TGM2 TOLLIP TXNDC17 VARS	AARS AASDHPPT ABCD3 ABI1 ACACA ACIN1 ACLY ACO1 ACOT13 ACOT7 ACTA1 ACTA2 ACTB ACTC1 ACTG1 ACTG2 ACTN1 ACTN2 ACTN3 ACTR1A ACTR1B ACTR2 ACTR3 ADK ADRBK1 AGL AHCTF1 AHCY AHNAK AHSA1 AIFM1 AIMP1 AIMP2 AK1 AK2 AKAP1 AKR1A1 AKR1B1 AKR1C1 AKR1C3 AKR1C4 ALAD ALDH3A1 ALDH9A1 ALDOA ALDOB ALDOC ALYREF AMPD2 ANK2 ANXA7 AP1B1 AP1G1 AP1M1 AP1M2 AP1S1 AP2A1 AP2A2 AP2B1 AP2S1 APP APPL1 APRT ARCN1 ARF1 ARF4 ARHGAP…	PPP2R5D PPP2R5B HAAO EIF4ENIF1 HTR2A NT5C1A NT5C1B NT5C3A A2M AACS PRKAB1 PRKAB2 PRKAG2 PRKAG3 APBB1IP APOBEC3G ABCA12 ABCD1 ABCD2 ABHD5 ABI2 ABL1 ABL2 ABR ACACB ACSBG2 ACMSD ACOT12 ACOT1 ACOT6 ACY1 ADAL ADA ADCK4 ADCY10 ADD1 ADH1A ADH1B ADH1C ADH4 ADH6 ADH7 MLLT4 AFTPH AGO1 AGO2 AGO3 AGO4 AIF1 AIM2 AJUBA AKR1B10 AKR1D1 AKAP10 AKAP7 AKAP5 AKAP9 AKAP13 AKT1 AKT2 AKT1S1 ALDH1A1 ALDH1A2 ALKBH8 ALMS1…
extracellular_vesicular_exosome	2766	1154	198	49	907	1614	YWHAB YWHAE YWHAH YWHAG SFN YWHAQ YWHAZ HLA-A HLA-B HLA-C PPP2R1A PPP2R1B HLA-DRB1 HAAO SLC3A2 NT5E PGD PGLS NUDT1 ALDH16A1 ORM1 ORM2 SERPINA1 A1BG SERPINF2 LRG1 A2M A2ML1 A4GALT APP SLC1A5 SERPINA3 PRKAG1 GOT1 GOT2 ABCB6 ABCB11 ABCC11 ABHD6 ABHD8 ABHD14A ABHD14B ABI1 ACACA ACADM DBI ACADSB ACE2 ACE ACLY ACMSD ACOT11 ACOT13 ACO1 ACOT2 APEH ACSL4 ACSM1 ACTA2 ACTBL2 POTEKP ACTB ACTC1 ACTG1 ACTG2 AC…	AARS AASDHPPT ABCB6 ABHD14B ABI1 ACAA2 ACACA ACADM ACAT1 ACAT2 ACLY ACO1 ACOT13 ACOT7 ACP1 ACSL4 ACTA1 ACTA2 ACTB ACTBL2 ACTC1 ACTG1 ACTG2 ACTN1 ACTN2 ACTN3 ACTN4 ACTR1A ACTR1B ACTR2 ACTR3 ACTR3B ACYP1 ADH5 ADIRF AHCTF1 AHCY AHCYL1 AHNAK AHSA1 AHSG AK1 AK2 AK4 AKR1A1 AKR1B1 AKR1C1 AKR1C3 AKR1C4 AKR7A2 AKR7A3 AKR7L ALAD ALB ALCAM ALDH16A1 ALDH1L1 ALDH3A2 ALDH3B1 ALDH6A1 ALDH7A1 ALDH9A1 ALDOA ALDOB…	ABCB6 ABHD14B ADIRF AHSG AKR7A3 AKR7L ALDH16A1 ALDH3B1 ALDH7A1 AP2M1 APLP2 APOA1BP ARHGAP1 ARHGDIA ARHGDIB ARL6IP5 ARPC1B ARPC5 ATP1B1 ATP5H ATP5L ATP6V0A1 ATP6V0C ATP6V1C1 B2M BID BLMH BST2 CADM4 CAPNS1 CD2AP CD47 CD81 CD9 CDH2 CHD2 CHMP2A CHMP4B CISD1 CLASP1 COX7A2 CPPED1 CRABP2 CREG1 CTSB CTTN CUL4B CYB5R1 DBI DDT DDTL DECR1 DERA DLST DNAJB1 DNAJB4 DNAJC13 DNAJC5 DNAJC7 DNPH1 DSG2 DYNC2H1 DYSF…	ANXA11 ATP5B BAIAP2 CCT8 CLTC COX4I1 CPNE1 CTSC DDAH1 DNAJA1 EIF2S1 EPS8L2 GANAB GMDS GRB2 GSS HNRNPDL HPCAL1 KPNA4 LCP1 MYL6 MYO1C MYOF NCALD OTUB1 PACSIN2 PAFAH1B2 PAFAH1B3 PCBD1 PCMT1 PDCD10 PLOD1 PNP PSMA1 PSMA8 PSMB4 PSMD6 PSME2 RAB10 RAB18 RPL23A RPS11 S100A6 SEPT11 SLC25A1 SNRPD2 TGM2 TOLLIP TXNDC17	AARS AASDHPPT ABI1 ACAA2 ACACA ACADM ACAT1 ACAT2 ACLY ACO1 ACOT13 ACOT7 ACP1 ACSL4 ACTA1 ACTA2 ACTB ACTBL2 ACTC1 ACTG1 ACTG2 ACTN1 ACTN2 ACTN3 ACTN4 ACTR1A ACTR1B ACTR2 ACTR3 ACTR3B ACYP1 ADH5 AHCTF1 AHCY AHCYL1 AHNAK AHSA1 AK1 AK2 AK4 AKR1A1 AKR1B1 AKR1C1 AKR1C3 AKR1C4 AKR7A2 ALAD ALB ALCAM ALDH1L1 ALDH3A2 ALDH6A1 ALDH9A1 ALDOA ALDOB ALDOC ALYREF ANKFY1 ANP32B ANXA1 ANXA2 ANXA2P2 ANXA3 ANXA4 ANX…	HLA-A HLA-DRB1 HAAO NT5E ORM1 ORM2 SERPINA1 A1BG SERPINF2 LRG1 A2M A2ML1 A4GALT SERPINA3 ABCB11 ABCC11 ABHD6 ABHD8 ABHD14A ACADSB ACE2 ACE ACMSD ACOT11 ACOT2 ACSM1 ACVR1B ACY1 ASPA ACY3 ADAM10 ADAM15 ADAM9 ADCY1 ADH6 ADIPOQ AEBP1 MLLT3 AFM AGAP2 AGRN AGRP AIF1L AKR1B10 AKR1D1 AKR1E2 ALDH1A1 ALDH1A3 ALDH1L2 ALDH8A1 ALDH2 ALK IGFALS AMBP PAM AMN ENPEP ANPEP AMY1A AMY1B AMY1C AMY2B AMY2A NAGLU ANG A…
mitochondrion	1370	452	134	21	297	922	YWHAE YWHAZ PPP2R1A PPP2R2B SH3BP5 NUDT1 AASS GOT2 ABCA9 ABCB6 ABCB7 ABCB8 ABCD1 ABCD2 ABCE1 ABCG1 ABHD6 ABHD10 ABHD11 ABL1 ACACA ACACB ACAD9 ACADL ACADM ACADS ACADVL ACSBG2 DBI ACAD10 ACADSB ACLY ACOT13 ACO1 ACO2 ACOT2 ACOT8 ACOT9 ACOX1 ACOX3 ACSM2A ACSM2B ACSF2 ACSF3 ACSL1 ACSL5 ACSM6 ACSS3 ACYP2 AGPS ADCK1 ADCK2 ADCK3 ADCK5 ADH5 FDXR SLC25A4 SLC25A5 SLC25A6 SLC25A31 FDX1 ADO AFF4 AFG3L2 AGAP2 …	ABCB6 ABCB7 ABCE1 ABCF2 ABHD10 ABHD11 ACAA2 ACACA ACAD9 ACADM ACADVL ACAT1 ACBD3 ACLY ACO1 ACO2 ACOT13 ACOT7 ACOX1 ACSF2 ACSF3 ACSL1 ADH5 ADSL AFG3L2 AGK AGPAT5 AGPS AIFM1 AIFM2 AK3 AK4 AKAP1 AKAP8 ALDH18A1 ALDH1B1 ALDH1L1 ALDH5A1 ALDH6A1 ALDH7A1 ALDH9A1 ALDOC AP2M1 APEX1 APOA1BP ARAF ARGLU1 ARMC1 ATAD1 ATAD3A ATIC ATP5A1 ATP5B ATP5C1 ATP5D ATP5EP2 ATP5F1 ATP5H ATP5I ATP5L ATP5O ATP6V1A ATP6V1E1 …	ABCB6 ABCF2 ACBD3 ACSL1 ADSL AGK AGPS AK3 ALDH1B1 ALDH5A1 ALDH7A1 AP2M1 APOA1BP ARAF ATAD1 ATP5D ATP5H ATP5L BCAT2 BID BRAF C1QBP CHCHD6 CIAPIN1 CISD1 CLPB COX15 COX20 COX6B1 COX7C CPT1A CPT1B CTSB CYB5R1 CYP1A1 DARS2 DBI DCAKD DCPS DECR1 DHTKD1 DHX29 DLAT DLST DNAJC5 ECI2 EEFSEC ETHE1 FAHD1 FAM162A FECH FSIP2 GADD45GIP1 GFM1 GLDC GM2A GPX4 GTPBP3 HCCS HIBCH HINT2 HRSP12 HTRA2 ISCU LACTB MAVS MCC…	ABHD10 AFG3L2 AIFM2 ALDH18A1 APEX1 ATP5B ATPIF1 CLTC COX4I1 DDAH1 DNAJA1 FIS1 GLUD2 ILF3 L2HGDH MYO1C PDHA1 RFK SDHA TGM2 VARS	ABCB7 ABCE1 ABHD11 ACAA2 ACACA ACAD9 ACADM ACADVL ACAT1 ACLY ACO1 ACO2 ACOT13 ACOT7 ACOX1 ACSF2 ACSF3 ADH5 AGPAT5 AIFM1 AK4 AKAP1 AKAP8 ALDH1L1 ALDH6A1 ALDH9A1 ALDOC ARGLU1 ARMC1 ATAD3A ATIC ATP5A1 ATP5C1 ATP5EP2 ATP5F1 ATP5I ATP5O ATP6V1A ATP6V1E1 ATPAF2 BAX BLOC1S2 BSG CASP8 CCDC51 CCT7 CDK1 CDKN2A CHCHD3 CHMP2B CKB CLIC1 CLIC4 COL4A3BP COMT COX5B COX6C CPOX CPT2 CS CTPS2 CYB5A CYB5R3 CYC1 CYCS…	SH3BP5 AASS ABCA9 ABCB8 ABCD1 ABCD2 ABCG1 ABHD6 ABL1 ACACB ACADL ACADS ACSBG2 ACAD10 ACADSB ACOT2 ACOT8 ACOT9 ACOX3 ACSM2A ACSM2B ACSL5 ACSM6 ACSS3 ACYP2 ADCK1 ADCK2 ADCK3 ADCK5 FDXR FDX1 ADO AFF4 AGAP2 AGR2 AGXT2 AIFM3 AKAP10 AURKAIP1 AKT1 ALDH1L2 ALKBH1 GFER AMACR ANXA10 MAOA MAOB NUDT2 APOO APOPT1 PMAIP1 ARG2 ARMC10 ARMS2 ARSB AS3MT ASAH2 ASB9 PYCARD ETNPPL PHYKPL ATP5G1 ATP5SL ATP5J ATP7B ATP…
presynaptic_cytoskeletal_matrix_assembled_at_active_zones	2	2	2	0	0	0	BSN PCLO	BSN PCLO	BSN PCLO
cortical_microtubule_cytoskeleton	2	2	1	1	0	0	CLASP1 MAPRE1	CLASP1 MAPRE1	CLASP1	MAPRE1
laminin-2_complex	2	2	2	0	0	0	LAMB1 LAMC2	LAMB1 LAMC2	LAMB1 LAMC2
SMAD2-SMAD3_protein_complex	2	2	2	0	0	0	SMAD2 SMAD3	SMAD2 SMAD3	SMAD2 SMAD3
transcription_factor_TFIIF_complex	2	2	2	0	0	0	GTF2F1 GTF2F2	GTF2F1 GTF2F2	GTF2F1 GTF2F2
cytoplasm	4751	1226	300	44	882	3526	YWHAB YWHAH SFN YWHAQ YWHAZ PPP2R5A PPP2R5B PPP2R5E PPP2R2D SH3BP1 SH3BP5 EIF4EBP1 EIF4ENIF1 SLC3A2 HTR1B HTR2B HTR3A HTR4 NT5C3A NT5C3B NT5E NUDT1 ATG16L2 A1CF APP AAAS AAGAB AAMDC AAMP PRKAA1 AARSD1 GOT1L1 GOT1 AATF APOBEC3A APOBEC3C APOBEC3D APOBEC3F APOBEC3G APOBEC3H ABCA7 ABCA12 ABCD1 ABCE1 ABCF1 APOBEC1 ABHD5 ABHD14A ABHD14B ABI2 ABI3 ABL1 ABLIM1 ABLIM3 ABTB1 ACADL ACADVL ACBD6 ACSBG1 ACSBG…	A1CF AAAS AAGAB AAMP AARS AARSD1 ABCE1 ABCF1 ABHD14B ABI1 ACADVL ACAT2 ACIN1 ACLY ACO1 ACOT7 ACP1 ACSL4 ACSS2 ACTA1 ACTA2 ACTB ACTBL2 ACTC1 ACTG1 ACTN1 ACTN4 ACTR1A ACTR1B ACTR2 ACTR3B ADAM17 ADAR ADI1 ADIRF ADRBK1 ADRM1 AFAP1L2 AFP AGL AHCTF1 AHCY AHNAK AHNAK2 AHSA1 AIFM2 AIP AK1 AKR1B1 AKR1C3 AKR1C4 ALDH18A1 ALDH3A1 ALDH3B1 ALDH7A1 ALDH9A1 ALG2 AMFR ANKHD1 ANKRD17 ANP32A ANP32B ANXA1 ANXA11 ANX…	A1CF AAGAB ABHD14B ACSS2 ADI1 ADIRF ADRM1 AFP AHNAK2 AIP ALDH3B1 ALDH7A1 ARHGDIA ARHGDIB ARID1B ARID3A ARL6IP5 ARPC1B ARPC5 ARRB1 ARRB2 ASAP1 ATG7 ATP6V0A1 ATXN10 B2M BID BLMH BST2 C1QBP CALB2 CAPNS1 CARS CCDC6 CD2AP CEP290 CEP85L CEP89 CHERP CHMP4B CIAPIN1 COPS5 CPPED1 CRABP2 CSNK1A1L CTNNA3 CTTN CUL4B CWC22 DBN1 DCAF7 DCPS DCTN4 DDT DDTL DDX42 DDX59 DECR1 DERA DLG5 DNAJB4 DNAJB6 DNAJC7 DNPH1 DP…	AARSD1 AIFM2 ALDH18A1 ANXA11 APEX1 BAIAP2 CCT8 CIRBP DIS3 EPS8L2 GMDS GRB2 HNRNPDL ILF3 KLC2 KPNA3 KRT80 LCP1 LIMA1 MAPRE1 MRTO4 MYO1C NUBP2 NUP54 NUP62 OTUB1 PACSIN2 PAFAH1B2 PCBD1 PCMT1 PIN1 PIR PNP PSMA1 PSMA8 RCC1 RFK RRM2 S100A6 STRBP TECR TOLLIP TUBA4B UBBP4	AAAS AAMP AARS ABCE1 ABCF1 ABI1 ACADVL ACAT2 ACIN1 ACLY ACO1 ACOT7 ACP1 ACSL4 ACTA1 ACTA2 ACTB ACTBL2 ACTC1 ACTG1 ACTN1 ACTN4 ACTR1A ACTR1B ACTR2 ACTR3B ADAM17 ADAR ADRBK1 AFAP1L2 AGL AHCTF1 AHCY AHNAK AHSA1 AK1 AKR1B1 AKR1C3 AKR1C4 ALDH3A1 ALDH9A1 ALG2 AMFR ANKHD1 ANKRD17 ANP32A ANP32B ANXA1 ANXA3 ANXA4 ANXA5 AP1G1 APEH API5 APP APPL1 APPL2 APRT ARCN1 ARF4 ARF5 ARFGAP2 ARFIP2 ARHGEF1 ARHGEF12 AR…	PPP2R5A PPP2R5B SH3BP1 SH3BP5 EIF4ENIF1 HTR1B HTR2B HTR3A HTR4 NT5C3A NT5C3B NT5E ATG16L2 AAMDC GOT1L1 AATF APOBEC3A APOBEC3C APOBEC3D APOBEC3F APOBEC3G APOBEC3H ABCA7 ABCA12 ABCD1 APOBEC1 ABHD5 ABHD14A ABI2 ABI3 ABL1 ABLIM1 ABLIM3 ABTB1 ACADL ACBD6 ACSBG1 ACSBG2 ACE2 TNK2 ACTL7A ACTL7B ACOT11 MC2R ACTL8 ACTL9 ACTRT1 ACTRT2 ACTRT3 ASPA ACY3 ADAM10 ADRA2A ADRA2C ADAM8 ADAM9 ADAP1 ADAP2 ADA ADCY1 A…
membrane	2485	820	173	22	625	1674	YWHAB YWHAE YWHAG YWHAQ HLA-A HLA-B PPP2R1A HLA-C HLA-DRB1 EIF4EBP3 EIF4ENIF1 SLC3A2 HTR4 NT5E ALDH16A1 LRG1 A4GALT A4GNT ADORA2A SLC7A10 AAAS SLC1A5 PRKAG1 ABHD17A ABHD17B ABCA2 ABCA3 ABCA4 ABCB8 ABCB11 ABCD1 ABCD3 ABCE1 ABCF1 ABCF2 ABCF3 ABHD15 ABHD13 ABI3 ABR ACAP1 ACAP2 SLC33A1 ACBD5 ACSBG2 ACHE CHRNA10 CHRNA4 TNK2 ACLY CHRM1 SCD ACOX1 ACOX3 ACSL1 ACSL3 ACSL4 ACSL5 ACSL6 ACTB ACTC1 ACTG1 ACTR…	AAAS AARS ABCD3 ABCE1 ABCF1 ABCF2 ABCF3 ACAA1 ACAP2 ACBD3 ACBD5 ACLY ACOX1 ACSL1 ACSL3 ACSL4 ACTB ACTC1 ACTG1 ACTR1B ACTR2 ACTR3 ADAM17 ADAR ADD3 ADRBK1 ADRM1 AGPS AHNAK AIMP1 AIMP2 AIP AKAP1 AKAP8 ALDH16A1 ALDOA ALG1 ALG2 ALYREF AMFR ANKFY1 ANKRD17 ANXA11 ANXA2 ANXA3 ANXA5 ANXA6 ANXA7 AP1G1 AP1M1 AP1S1 AP2A1 AP2B1 AP3B1 AP3D1 API5 APLP2 APMAP AQR ARCN1 ARF4 ARF6 ARHGEF12 ARL6IP5 ARPC3 ASAP1 ASPH…	ABCF2 ACAA1 ACAP2 ACBD3 ACBD5 ACSL1 ADRM1 AGPS AIP ALDH16A1 AP3D1 APLP2 ARL6IP5 ASAP1 ASPH ATAD1 ATP2C1 ATXN10 B2M BID BST2 C1QBP CACNG6 CAMK2G CAPNS1 CD81 CDH2 CEP290 CHERP CHMP2A CLASP1 CLCN3 CLCN7 CLN6 CLPTM1 CNIH4 COPZ1 CPT1A CYB5B CYB5R1 DCAKD DDX24 DDX41 DDX42 DERL1 DLST DNAJA4 DNAJB6 DNAJC13 DNAJC5 DNAJC7 DPM1 DYNLL2 ECI2 EGFR EHD4 EIF4EBP3 ELOVL5 EML4 EPS15 ERAP1 ERGIC2 ERGIC3 EXOC7 FARSB…	ANXA11 ATP5B CLTC COX4I1 CTSC DDX47 DIS3 DNAJA1 EIF2S1 EIF3F FIS1 GANAB GNL3 ILF3 KLC2 MCM5 MYL6 MYO1C PAFAH1B3 PSME2 RAB18 RPS11	AAAS AARS ABCD3 ABCE1 ABCF1 ABCF3 ACLY ACOX1 ACSL3 ACSL4 ACTB ACTC1 ACTG1 ACTR1B ACTR2 ACTR3 ADAM17 ADAR ADD3 ADRBK1 AHNAK AIMP1 AIMP2 AKAP1 AKAP8 ALDOA ALG1 ALG2 ALYREF AMFR ANKFY1 ANKRD17 ANXA2 ANXA3 ANXA5 ANXA6 ANXA7 AP1G1 AP1M1 AP1S1 AP2A1 AP2B1 AP3B1 API5 APMAP AQR ARCN1 ARF4 ARF6 ARHGEF12 ARPC3 ATIC ATL3 ATP1A1 ATP2A1 ATP2A2 ATP2B1 ATP5A1 ATP5C1 ATP5F1 ATP6V0D1 ATP6V1D ATXN2L AUP1 B4GALT1 B…	HLA-A HLA-DRB1 EIF4ENIF1 HTR4 NT5E LRG1 A4GALT A4GNT ADORA2A SLC7A10 ABHD17A ABHD17B ABCA2 ABCA3 ABCA4 ABCB8 ABCB11 ABCD1 ABHD15 ABHD13 ABI3 ABR ACAP1 SLC33A1 ACSBG2 ACHE CHRNA10 CHRNA4 TNK2 CHRM1 ACOX3 ACSL5 ACSL6 ADAM10 ADAM18 ADA ADCY2 ADCY3 ADCY4 ADCY6 ADCY8 ADPGK ADIPOR1 AGAP2 AGAP3 AGFG2 AGO2 AGO3 AGO4 AKNA AKAP13 ALOX5AP ALG11 ALG12 ALG5 ALG6 ALG9 PAM ANKLE2 ANKZF1 ANO10 ANO6 ANKRD27 ANKRA…
intracellular_membrane-bounded_organelle	367	117	42	5	70	250	EIF4ENIF1 APP AASS ABCD2 ABCD3 ABHD5 ACBD5 ACSS2 AGPS AGFG1 AGK AKAP9 AURKAIP1 ALDH1B1 ALDH3A2 AMBP ANKRD2 ANLN AP1G1 TFAP2A AP2B1 LPA APOB AQP8 AQP9 FXYD2 ATXN1 BARD1 GUSB BNIP2 BTK BYSL CALCOCO1 CALCOCO2 CAND1 CASZ1 CAT CTSB CTSS CTSZ CCDC53 CD86 CDK9 CDKN1A CERS1 CGRRF1 CHEK1 CHPT1 TRIP10 CLTA CLCC1 CLN6 CLOCK CLUAP1 CNR1 COL4A2 COL8A1 COPB1 ARCN1 CYP1A2 CYP2C9 CYP2C19 CYP2F1 CYP39A1 CYP3A4 CY…	ABCD3 ACAA1 ACBD5 ACSS2 AGK AGPS ALDH1B1 ALDH3A2 ANKRD2 ANLN AP1G1 AP2B1 APP ARCN1 ATP6V0A1 ATP6V1B2 CAND1 CAT CISD2 CLINT1 CLN6 COPB1 CRYZ CTSB DDOST DDX6 DHRS4 DNAJA3 DNM1L DPAGT1 EBP ECI2 EDC4 EPS15 ERGIC2 ETFB FADS1 FAF2 FGFR2 GOLGA4 HAT1 HIP1 HIP1R HMGCR HPSE HSD17B4 IPO5 LAMTOR1 LIG1 MANBA MCM3 ME2 MGST3 MSH6 MTA1 MTA3 MYBBP1A MYOF NOP16 NSDHL NUP62 P4HA1 PACSIN2 PDHA1 PDXDC1 PKP1 PLIN3 POR…	ACAA1 ACBD5 ACSS2 AGK AGPS ALDH1B1 ANKRD2 ATP6V0A1 CLN6 CTSB EBP ECI2 EPS15 ERGIC2 FAF2 GOLGA4 HIP1R HMGCR HPSE LAMTOR1 MANBA MGST3 MTA1 MTA3 PKP1 PPP5C PRCC RPIA RRAGC SAE1 SEC23IP SEC31A SNX1 SREK1 STK11IP TMEM165 TNPO3 TRA2A TSPO UBQLN4 UCK2 VPS26A	ANLN MYOF NUP62 PACSIN2 PDHA1	ABCD3 ALDH3A2 AP1G1 AP2B1 APP ARCN1 ATP6V1B2 CAND1 CAT CISD2 CLINT1 COPB1 CRYZ DDOST DDX6 DHRS4 DNAJA3 DNM1L DPAGT1 EDC4 ETFB FADS1 FGFR2 HAT1 HIP1 HSD17B4 IPO5 LIG1 MCM3 ME2 MSH6 MYBBP1A NOP16 NSDHL P4HA1 PDXDC1 PLIN3 POR PRDX5 PTRF RAB14 RAB5C RAB7A RABEP1 RRAGA RRAGB RUFY1 RUVBL1 SAFB2 SARNP SCAMP2 SCP2 SEC23B SF3B1 SLC9A3R1 SMARCA2 SNX2 SPTAN1 STAM2 STX7 TFRC TIPRL TMED2 TRIP10 VBP1 VCP VPS29…	EIF4ENIF1 AASS ABCD2 ABHD5 AGFG1 AKAP9 AURKAIP1 AMBP TFAP2A LPA APOB AQP8 AQP9 FXYD2 ATXN1 BARD1 GUSB BNIP2 BTK BYSL CALCOCO1 CALCOCO2 CASZ1 CTSS CTSZ CCDC53 CD86 CDK9 CDKN1A CERS1 CGRRF1 CHEK1 CHPT1 CLTA CLCC1 CLOCK CLUAP1 CNR1 COL4A2 COL8A1 CYP1A2 CYP2C9 CYP2C19 CYP2F1 CYP39A1 CYP3A4 CYP3A5 CYP4A11 CYP4F2 CYP4F12 CYP7A1 VCAN CTGF CTNS CXXC5 DAB2 DBF4B DCP1A DCP1B DGKG HSD17B3 DMP1 DNMT3B POLE2 …
proteasome_complex	58	51	12	4	35	7	ADRM1 SHFM1 ECM29 HSPB1 SLC10A2 PAAF1 PSMC6 PSMC1 PSMC3 PSMC4 PSMC2 PSMC5 PSMA1 PSMA2 PSMA3 PSMA4 PSMA5 PSMA6 PSMA7 PSMB10 PSMB1 PSMB2 PSMB3 PSMB4 PSMB5 PSMB6 PSMB7 PSMB8 PSMB9 PSMD10 PSMD11 PSMD12 PSMD13 PSMD14 PSMD1 PSMD2 PSMD3 PSMD4 PSMD5 PSMD6 PSMD7 PSMD8 PSME1 PSME2 PSME3 RAD23A RAD23B VCP TXNL1 UBE3A UBE3C USP14 UBQLN1 UBR1 UCHL5 ZFAND2A NA PSME4	ADRM1 ECM29 HSPB1 PSMA1 PSMA2 PSMA3 PSMA4 PSMA5 PSMA6 PSMA7 PSMB1 PSMB10 PSMB2 PSMB3 PSMB4 PSMB5 PSMB6 PSMB7 PSMB8 PSMC1 PSMC2 PSMC3 PSMC4 PSMC5 PSMC6 PSMD1 PSMD10 PSMD11 PSMD12 PSMD13 PSMD14 PSMD2 PSMD3 PSMD4 PSMD5 PSMD6 PSMD7 PSMD8 PSME1 PSME2 PSME3 PSME4 RAD23A RAD23B TXNL1 UBE3A UBQLN1 UBR1 UCHL5 USP14 VCP	ADRM1 PSMB10 PSMB2 PSMB7 PSMB8 PSMD5 PSME4 RAD23A TXNL1 UBQLN1 UBR1 UCHL5	PSMA1 PSMB4 PSMD6 PSME2	ECM29 HSPB1 PSMA2 PSMA3 PSMA4 PSMA5 PSMA6 PSMA7 PSMB1 PSMB3 PSMB5 PSMB6 PSMC1 PSMC2 PSMC3 PSMC4 PSMC5 PSMC6 PSMD1 PSMD10 PSMD11 PSMD12 PSMD13 PSMD14 PSMD2 PSMD3 PSMD4 PSMD7 PSMD8 PSME1 PSME3 RAD23B UBE3A USP14 VCP	SHFM1 SLC10A2 PAAF1 PSMB9 UBE3C ZFAND2A NA
nucleoplasm	1127	416	76	25	315	712	YWHAZ PPP2R5D PPP2R2A MPG A1CF PRKAB2 PRKAG2 PRKAA2 ABCF1 APOBEC1 ACD ACTL6A ACTB AEN AKT1 ALKBH2 ALKBH3 ANP32A ANAPC2 AR ANKRD1 PRMT1 ANKRD28 ANXA11 ANAPC10 ANAPC11 ANAPC1 ANAPC4 ANAPC5 ANAPC7 APEX1 APTX ARNT RPS19BP1 ARPP19 ASF1A ATF1 ATF2 ATF3 ATF4 ATF6 ATF7 ATM ATRIP ATR ATXN1 ATXN3 BANF1 BDP1 BMI1 BNIP3 BOP1 BRCA1 BRCA2 BRD8 BRF2 BRPF1 CIITA CABIN1 CALM1 CALM2 CALM3 PPP3R1 CDKN2AIP CARM1 CAR…	A1CF ABCF1 ACTB ACTL6A ADAR AHCTF1 ALYREF ANP32A ANXA11 APEX1 BANF1 BOP1 CALM1 CAMK2G CARM1 CASP3 CBX1 CBX5 CCAR1 CDC20 CDC40 CDK1 CDK4 CDKN2A CHD4 CIRBP COIL CPSF1 CPSF2 CPSF3 CPSF7 CSTF1 CSTF2 CSTF3 CTNNB1 CUL1 CUL2 DAG1 DDB1 DDX20 DDX23 DFFA DHX9 DIS3 DKC1 DNAJC8 DUSP3 DUT EED EFTUD2 EIF3E EIF3L ELAVL1 ERCC2 ERCC6 FEN1 FMR1 FUS GEMIN4 GEMIN5 GNL3 GTF2A1 GTF2F1 GTF2F2 GTF2H2 GTF3C1 GTF3C3 GTF3C…	A1CF ACTL6A CAMK2G CCAR1 CDC40 CSTF3 ERCC2 FMR1 GEMIN5 GTF2A1 GTF2F1 GTF2F2 GTF2H2 GTF3C3 GTF3C4 GTF3C5 IFI16 MAP2K6 MDC1 MED8 NCAPD3 NCBP1 NELFCD NIFK NMD3 OGT PDPK1 PDS5A POLR1C POLR2F POLR2L POLR3C POLR3F PRKAA2 PRKCD PSIP1 PSMB10 PSMB2 PSMB7 PSMB8 PSMD5 RBM15B RFC2 RFC3 RING1 RNF2 RNMT RPA1 RPA3 RPS19BP1 RXRB SAE1 SART1 SETX SF3B6 SMAD1 SMAD2 SMAD3 SMAD5 SMAD9 SNRNP40 SQSTM1 SRRM1 STAT3 STAT6…	ANXA11 APEX1 CIRBP CPSF1 DIS3 DNAJC8 GNL3 KPNA3 KPNA4 MCM5 MYO1C NUP54 PIN1 PSMA1 PSMB4 PSMD6 PSMD9 PSME2 RCC1 RFC5 RRM2 SKIV2L2 SNRPD2 SNRPG U2AF2	ABCF1 ACTB ADAR AHCTF1 ALYREF ANP32A BANF1 BOP1 CALM1 CARM1 CASP3 CBX1 CBX5 CDC20 CDK1 CDK4 CDKN2A CHD4 COIL CPSF2 CPSF3 CPSF7 CSTF1 CSTF2 CTNNB1 CUL1 CUL2 DAG1 DDB1 DDX20 DDX23 DFFA DHX9 DKC1 DUSP3 DUT EED EFTUD2 EIF3E EIF3L ELAVL1 ERCC6 FEN1 FUS GEMIN4 GTF3C1 H1F0 H2AFX H3F3A HAT1 HDAC1 HDAC2 HDAC3 HDGF HIST1H2BA HIST1H2BB HIST1H2BC HIST1H2BD HIST1H2BH HIST1H2BJ HIST1H2BK HIST1H2BL HIST1H2BM HI…	PPP2R5D MPG PRKAB2 PRKAG2 APOBEC1 ACD AEN AKT1 ALKBH2 ALKBH3 ANAPC2 AR ANKRD1 ANKRD28 ANAPC10 ANAPC11 ANAPC1 ANAPC4 ANAPC5 ANAPC7 APTX ARNT ARPP19 ASF1A ATF1 ATF2 ATF3 ATF4 ATF6 ATF7 ATM ATRIP ATR ATXN1 ATXN3 BDP1 BMI1 BNIP3 BRCA1 BRCA2 BRD8 BRF2 BRPF1 CIITA CABIN1 CALM2 CALM3 PPP3R1 CDKN2AIP CARF CASC5 CASP6 CASP7 CREBBP CBX2 CBX4 CBX6 CBX8 CDC14B CCNA1 CCNA2 CCNB1 CCNB2 CCNC CCND1 CCNE1 CCNE2 C…
endoplasmic_reticulum	758	221	69	7	145	539	HLA-A HLA-B HLA-C HSD3B2 NT5C3A SERPINA2 SERPINA1 A1CF ADORA1 ABCB6 ABI1 ACSBG1 DBI ACER1 ACO1 SCD ACSL3 ACSL5 ADIPOQ AGR2 AHSA1 AIFM3 AIMP1 ALDH3A1 ALOX5AP ALG12 ALG1 AGMO LRPAP1 ANKRD13C ANP32A ANK3 ANO7 APEX1 APH1A APOC1 APOD APOE AQP11 AQP5 ARSG PYCARD ASNA1 AGA ASPH ASS1 ATP10A ATP10B ATP10D ATP11A ATP11B ATP11C ATP1A1 ATP1A3 ATP2A2 ATP2A3 ATP2B2 ATP8A1 ATP8B1 ATP8B3 ATL1 ATL2 ATL3 ATP7A ADA…	A1CF ABCB6 ABI1 ACO1 ACSL1 ACSL3 ACSL4 AHCYL1 AHSA1 AIMP1 ALDH3A1 ALDH3A2 ALG1 ALG3 ANK3 ANP32A APEX1 ARCN1 ARL6IP5 ASNA1 ASPH ASS1 ATL3 ATP1A1 ATP1A3 ATP2A2 ATP2A3 BAX BCAP31 CALR CALU CANX CAPN2 CAT CAV1 CAV3 CCDC47 CERS2 CERS4 CHP1 CISD2 CKAP4 CLN6 CNBP CNIH4 CNPY2 CRABP2 CTSC CYB5R3 DBI DDOST DDRGK1 DDX41 DERL1 DHCR24 DHRS1 DLG1 DNAJB11 DPM1 EBP ECM29 EHD4 ELOVL1 ELOVL5 ERAP1 ERLIN1 ERLIN2 ER…	A1CF ABCB6 ACSL1 ALG3 ANK3 ARL6IP5 ASPH CAV1 CAV3 CLN6 CNBP CNIH4 CRABP2 DBI DDX41 DERL1 DHRS1 DPM1 EBP EHD4 ELOVL5 ERAP1 FAF2 FKBP2 G6PC3 HLA-B HLA-C HMGCR HMOX1 HTRA2 INF2 KIAA0196 KTN1 MESDC2 METTL7A MGST1 MOGS MSMO1 NPC2 P4HB PDCD6 PDIA2 PLEKHF2 POFUT1 PRKCD RCN2 RRS1 RTN3 SCD SCD5 SEC31A SIL1 SLC27A2 SLC30A1 SMPD4 SPCS3 SQSTM1 STX5 SUMF2 TMED3 TRAM1 TRAPPC2L TRAPPC5 UBE2G2 UBQLN1 VAPB WFS1 Y…	APEX1 CTSC KIAA0020 PCMT1 PLOD1 TECR TMX3	ABI1 ACO1 ACSL3 ACSL4 AHCYL1 AHSA1 AIMP1 ALDH3A1 ALDH3A2 ALG1 ANP32A ARCN1 ASNA1 ASS1 ATL3 ATP1A1 ATP1A3 ATP2A2 ATP2A3 BAX BCAP31 CALR CALU CANX CAPN2 CAT CCDC47 CERS2 CERS4 CHP1 CISD2 CKAP4 CNPY2 CYB5R3 DDOST DDRGK1 DHCR24 DLG1 DNAJB11 ECM29 ELOVL1 ERLIN1 ERLIN2 ERP29 FDFT1 FGFR3 FGFR4 FKBP9 GHDC HADHB HEL-S-109 HM13 HSD17B10 HSP90B1 HSPA1A HSPA5 HYOU1 ITPR1 ITPR3 KDSR LCLAT1 LPCAT1 LRBA LRPAP1 …	HLA-A HSD3B2 NT5C3A SERPINA2 SERPINA1 ADORA1 ACSBG1 ACER1 ACSL5 ADIPOQ AGR2 AIFM3 ALOX5AP ALG12 AGMO ANKRD13C ANO7 APH1A APOC1 APOD APOE AQP11 AQP5 ARSG PYCARD AGA ATP10A ATP10B ATP10D ATP11A ATP11B ATP11C ATP2B2 ATP8A1 ATP8B1 ATP8B3 ATL1 ATL2 ATP7A ADAMTS9 B3GALNT2 B3GALT5 BACE1 BACE2 BAK1 BCL2 TMBIM6 BDKRB1 BNIP3L BNIP3 BRINP3 BRSK2 CRAT CALCRL CAMLG CASQ1 CTSZ CBLN3 CPQ TMEM30A CCDC3 CD320 CDS…
spermatoproteasome_complex	6	5	4	1	0	1	PSMA8 PSMB10 PSMB8 PSMB9 PSME4 PSM8	PSM8 PSMA8 PSMB10 PSMB8 PSME4	PSM8 PSMB10 PSMB8 PSME4	PSMA8		PSMB9
nucleolus	714	269	61	9	199	447	AATF ABCB8 ABHD14B ABL1 ABT1 ABTB1 ACADVL ACTL6B ACSL5 AGPS AEN AFF4 AGAP2 AOPEP ANG PRMT2 PRMT7 AP1AR ANAPC11 APEX1 APTX ARL6IP4 ARFGAP2 ARID3A ARID5A ARL4A ARL4D RPS19BP1 PYCARD ASNA1 ATF3 ATRX BCL2L1 TNFAIP1 BARD1 BAZ2A BCAR1 BCLAF1 BHLHE40 ARFGEF1 BLM ARNTL2 BMS1 CDCA8 BPTF RNF20 BRIX1 BTN3A3 BTD BYSL C1D C1QBP C2CD4B CA9 CAPG CDKN2AIP CARF CTSB CTSV CBX5 CCDC106 CDC14B CDC14C CCDC86 CCND2 CD…	ABHD14B ACADVL ACAT2 ACIN1 ADAR AGPS APEX1 ARFGAP2 ARID3A ASNA1 BCAS2 BCLAF1 BMS1 BOP1 BRIX1 C1QBP CBX5 CCT5 CDC5L CDK4 CDKN2A CDV3 CHD3 CIAPIN1 CMPK1 COIL CPS1 CPT2 CSTB CTSB DDX17 DDX18 DDX21 DDX24 DDX46 DDX47 DDX5 DDX50 DDX52 DDX54 DDX56 DHX15 DHX9 DIEXF DIMT1 DKC1 DNAJB1 DNTTIP2 EBNA1BP2 EEF1A1 EEF1D EIF3A ELP3 EMG1 ERCC6 ERGIC2 ERI1 EXOSC10 EXOSC2 EXOSC3 EXOSC5 EXOSC6 EXOSC7 EXOSC9 EZR FAM12…	ABHD14B AGPS ARID3A BCAS2 C1QBP CIAPIN1 CTSB DDX24 DNAJB1 DNTTIP2 ELP3 ERGIC2 EXOSC3 EXOSC7 EXOSC9 FBL FMR1 HMOX1 IFI16 MAK16 MDN1 MRI1 MRPS31 NFIC NIFK NMD3 NOC4L NOL6 NOP14 NVL PARN PHF2 POLR2F PPAN PWP2 RAB34 RAE1 RCN2 REXO4 RNMT RPAP2 RPF2 RPS19BP1 RRS1 RSL24D1 SETX SPC24 SRP54 SRPK2 STON2 TCEA1 THUMPD3 TIMM13 TRA2A TSR1 UTP11L UTP18 UTP3 VPS25 ZC3H15 ZMYM4	APEX1 DDX47 DHX15 GNL3 ILF3 KIAA0020 MRTO4 PAFAH1B2 SKIV2L2	ACADVL ACAT2 ACIN1 ADAR ARFGAP2 ASNA1 BCLAF1 BMS1 BOP1 BRIX1 CBX5 CCT5 CDC5L CDK4 CDKN2A CDV3 CHD3 CMPK1 COIL CPS1 CPT2 CSTB DDX17 DDX18 DDX21 DDX46 DDX5 DDX50 DDX52 DDX54 DDX56 DHX9 DIEXF DIMT1 DKC1 EBNA1BP2 EEF1A1 EEF1D EIF3A EMG1 ERCC6 ERI1 EXOSC10 EXOSC2 EXOSC5 EXOSC6 EZR FAM129B FBLL1 FCF1 FEN1 FOXK1 FRG1 FTSJ3 FXR1 GEMIN4 GNL2 GOLGA3 GRWD1 GTF3C1 GTPBP4 H1FX H2AFY HEATR1 HSPA8 HSPA9 IDH3G I…	AATF ABCB8 ABL1 ABT1 ABTB1 ACTL6B ACSL5 AEN AFF4 AGAP2 AOPEP ANG PRMT2 PRMT7 AP1AR ANAPC11 APTX ARL6IP4 ARID5A ARL4A ARL4D PYCARD ATF3 ATRX BCL2L1 TNFAIP1 BARD1 BAZ2A BCAR1 BHLHE40 ARFGEF1 BLM ARNTL2 CDCA8 BPTF BTN3A3 BTD BYSL C1D C2CD4B CA9 CAPG CDKN2AIP CARF CTSV CCDC106 CDC14B CDC14C CCDC86 CCND2 CDCA7L CDK12 CENPQ CENPW CEP85 CERKL CETN3 C6orf89 CHCHD1 CHTOP CIRH1A RBBP8 CRBN CRY1 CASK CTCF C…
Ragulator_complex	5	4	4	0	0	1	LAMTOR1 LAMTOR2 LAMTOR3 LAMTOR4 LAMTOR5	LAMTOR1 LAMTOR2 LAMTOR3 LAMTOR5	LAMTOR1 LAMTOR2 LAMTOR3 LAMTOR5			LAMTOR4
mitochondrial_inner_membrane	382	141	36	7	98	243	HSD3B1 HSD3B2 GOT2 ABCA8 ABCA12 ABCB7 ABCB8 ABCB10 ABCD3 ACADVL NDUFAB1 ACSL5 FDXR SLC25A4 SLC25A5 SLC25A6 SLC25A31 AFG3L2 AIFM1 AIFM3 ALDH3A2 MAOB APEX2 ATP5F1 ATP5G1 ATAD3A ATAD3B ATP5H ATP5I ATP5J ATP5L ATP5S MT-ATP6 MT-ATP8 ATP5A1 ATP5D ATP5C1 ATP5J2 ATP5O BCL2L1 BDH1 CYP11B1 CYP11B2 SDHC CABS1 CRAT HCCS CDS2 HSPD1 CHDH CLPX SLC25A12 SLC25A13 CNP COQ2 COQ4 COQ7 COX10 COX11 COX15 MT-CO1 MT-CO2…	ABCB7 ABCD3 ACAA2 ACADVL ACAT1 AFG3L2 AIFM1 AK2 ALDH18A1 ALDH3A2 ATAD3A ATAD3B ATP5A1 ATP5B ATP5C1 ATP5D ATP5F1 ATP5H ATP5I ATP5J2 ATP5L ATP5O CHCHD3 CHCHD6 CNP COX15 COX4I1 COX5A COX5B COX6A1 COX6B1 COX6C COX7B COX7C CPOX CPS1 CPT1A CPT2 CSDE1 CYB5B CYB5R3 CYC1 CYCS DCI DHRS1 DNAJC19 ECI1 FAHD1 FECH FGR GOT2 GPD2 GPX4 GRPEL2 HADH HADHA HADHB HCCS HERC2 HMGCS2 HSD17B10 HSPD1 IDH2 IMMT L2HGDH LETM…	ATP5D ATP5H ATP5L CHCHD6 COX15 COX6A1 COX6B1 COX7B COX7C CPT1A CYB5B DHRS1 FAHD1 FECH GPX4 HCCS MCCC1 MGST1 MPST MTCH1 MTX1 NDUFA8 NDUFC2 NDUFS1 NIPSNAP1 SCO2 SLC25A12 SLC25A13 SOD2 STAT3 TIMM13 TIMM44 TIMM8A TMEM70 UQCRB UQCRFS1	AFG3L2 ALDH18A1 ATP5B COX4I1 L2HGDH SDHA SLC25A1	ABCB7 ABCD3 ACAA2 ACADVL ACAT1 AIFM1 AK2 ALDH3A2 ATAD3A ATAD3B ATP5A1 ATP5C1 ATP5F1 ATP5I ATP5J2 ATP5O CHCHD3 CNP COX5A COX5B COX6C CPOX CPS1 CPT2 CSDE1 CYB5R3 CYC1 CYCS DCI DNAJC19 ECI1 FGR GOT2 GPD2 GRPEL2 HADH HADHA HADHB HERC2 HMGCS2 HSD17B10 HSPD1 IDH2 IMMT LETM1 LGALS3 MCU MDH2 MT-CO2 MTCH2 NDUFA10 NDUFA13 NDUFA4 NDUFA5 NDUFA6 NDUFAB1 NDUFAF3 NDUFB10 NDUFB3 NDUFB5 NDUFB7 NDUFS2 NDUFS3 NDUFV…	HSD3B1 HSD3B2 ABCA8 ABCA12 ABCB8 ABCB10 ACSL5 FDXR AIFM3 MAOB APEX2 ATP5G1 ATP5J ATP5S MT-ATP6 MT-ATP8 BCL2L1 BDH1 CYP11B1 CYP11B2 SDHC CABS1 CRAT CDS2 CHDH CLPX COQ2 COQ4 COQ7 COX10 COX11 MT-CO1 MT-CO3 COX7A2L COX8A COX8C CYP24A1 CYP27A1 COQ10A COQ10B CRLS1 MT-CYB SDHD SLC25A10 DNAJC11 DNAJC15 POLG DHFRL1 EFHD1 ERAL1 EXOG FPGS GATM GCDH SLC25A16 GHITM GPAM GSTK1 GUF1 ALAS2 HIGD1A HIGD2A HMGCL IM…
proteasome_core_complex	24	19	5	3	11	5	PSMA1 PSMA2 PSMA3 PSMA4 PSMA5 PSMA6 PSMA7 PSMB10 PSMB11 PSMB1 PSMB2 PSMB3 PSMB4 PSMB5 PSMB6 PSMB7 PSMB8 PSMB9 PSMF1 PSM8 PSMA8 DKFZp686D09174 PSM9 NA	PSM8 PSMA1 PSMA2 PSMA3 PSMA4 PSMA5 PSMA6 PSMA7 PSMA8 PSMB1 PSMB10 PSMB2 PSMB3 PSMB4 PSMB5 PSMB6 PSMB7 PSMB8 PSMF1	PSM8 PSMB10 PSMB2 PSMB7 PSMB8	PSMA1 PSMA8 PSMB4	PSMA2 PSMA3 PSMA4 PSMA5 PSMA6 PSMA7 PSMB1 PSMB3 PSMB5 PSMB6 PSMF1	PSMB11 PSMB9 DKFZp686D09174 PSM9 NA
spliceosomal_complex	88	62	11	5	46	26	AKAP17A API5 CRNKL1 CTNNBL1 CWC15 CWC22 DHX8 DDX39B GEMIN2 HNRNPDL HNRNPH3 HNRNPC HNRNPM HNRNPR HSPA8 LGALS3 LSM4 LSM5 LSM6 LSM7 LSM8 NHP2L1 IVNS1ABP PPP1R8 PPIH PRPF38A PRPF38B CDC40 PRPF18 PRPF4 PRPF6 PRPF3 PTBP2 HNRNPA1L2 RBM25 RBM28 RBM5 RHEB RBMXL1 HNRNPA1 HNRNPA2B1 SNRPB SNRPN SNRNP70 SNRPA1 SNRPB2 SNRPE SNRPF SNRPGP15 SNRPG SCAF8 SF1 SF3A1 SF3A2 SF3A3 SF3B1 SF3B2 SF3B3 SF3B4 SLU7 SNRPD2 SN…	AKAP17A API5 AQR BCAS2 CDC40 CTNNBL1 CWC22 DDX39B EFTUD2 HNRNPA1 HNRNPA1L2 HNRNPA2B1 HNRNPC HNRNPDL HNRNPH3 HNRNPM HNRNPR HSPA8 LGALS3 LSM4 LSM5 LSM6 LSM7 PPIH PPP1R8 PRPF3 PRPF38B PRPF4 PRPF6 PRPF8 PTBP2 RBM25 RBM28 RBMXL1 SCAF8 SF1 SF3A1 SF3A2 SF3A3 SF3B1 SF3B2 SF3B3 SMNDC1 SNRNP200 SNRNP70 SNRPA SNRPA1 SNRPB SNRPB2 SNRPD2 SNRPD3 SNRPE SNRPF SNRPG SNRPGP15 SNRPN SNW1 SREK1 SRRM1 U2AF1 U2AF2 USP…	AKAP17A BCAS2 CDC40 CWC22 LSM5 LSM6 LSM7 PRPF38B RBM25 SREK1 SRRM1	HNRNPDL SNRPD2 SNRPG SNRPGP15 U2AF2	API5 AQR CTNNBL1 DDX39B EFTUD2 HNRNPA1 HNRNPA1L2 HNRNPA2B1 HNRNPC HNRNPH3 HNRNPM HNRNPR HSPA8 LGALS3 LSM4 PPIH PPP1R8 PRPF3 PRPF4 PRPF6 PRPF8 PTBP2 RBM28 RBMXL1 SCAF8 SF1 SF3A1 SF3A2 SF3A3 SF3B1 SF3B2 SF3B3 SMNDC1 SNRNP200 SNRNP70 SNRPA SNRPA1 SNRPB SNRPB2 SNRPD3 SNRPE SNRPF SNRPN SNW1 U2AF1 USP39	CRNKL1 CWC15 DHX8 GEMIN2 LSM8 NHP2L1 IVNS1ABP PRPF38A PRPF18 RBM5 RHEB SF3B4 SLU7 RBM17 SUGP1 TFIP11 TTF2 TXNL4A TXNL4B U2AF1L4 WAC WBP4 WDR83 HSPC148 NA LOC102725395
laminin-10_complex	4	3	3	0	0	1	LAMA5 LAMB1 LAMC1 NA	LAMA5 LAMB1 LAMC1	LAMA5 LAMB1 LAMC1			NA
integral_component_of_mitochondrial_outer_membrane	16	8	5	1	2	8	ABCB6 ARMCX3 BAK1 BNIP3 CPT1A DMPK FIS1 FUNDC1 GDAP1 MGARP RHOT1 RHOT2 MUL1 PINK1 SYNJ2BP TOMM40	ABCB6 ARMCX3 CPT1A FIS1 RHOT1 RHOT2 SYNJ2BP TOMM40	ABCB6 ARMCX3 CPT1A RHOT1 RHOT2	FIS1	SYNJ2BP TOMM40	BAK1 BNIP3 DMPK FUNDC1 GDAP1 MGARP MUL1 PINK1
perinuclear_region_of_cytoplasm	576	167	49	4	114	416	YWHAB YWHAZ APP ABCA1 ABCD1 ABL1 ACHE ACKR3 ACSL3 ACTN4 ADCY10 ADD1 AGGF1 AGTR2 AIF1 AIFM1 AKAP4 AKAP6 AKAP13 ALDH1A2 ALG2 AMFR ANKRD13C ANP32A NPPA ANK2 ANXA2 ANXA4 ANXA6 AP1G1 APBA1 APBA3 APC2 APEX1 APLP1 APOD ATRAID ARF1 ARF3 ARF5 ASPSCR1 TP53BP2 ATP2A1 ATN1 ATP7A ATP9A ATP9B ATXN10 ATXN2 AURKA AXIN1 AZIN2 BAG5 BCL10 BCL3 BDNF GLB1 BICD1 ARFGEF1 ARFGEF2 BIRC8 BNIP2 BRSK2 BSPRY BUB1B CABP1 CABP…	ACSL3 ACTN4 AIFM1 ALG2 AMFR ANK2 ANP32A ANXA2 ANXA4 ANXA6 AP1G1 APEX1 APP ARF1 ARF3 ARF5 ATP2A1 ATXN10 BCL10 CALR CAV1 CCAR1 CDC20 CDK4 CENPF CHERP CKAP4 CLIC1 CLIC4 CLINT1 CMYA5 CNP COPS5 COPS8 CTNNB1 CTSB CYFIP1 CYFIP2 DCTN3 DLG1 DNAJA1 DNAJB6 DNM1L EGFR EHD1 EHD3 EHD4 EIF2AK2 EIF3G EIF4H FAF1 FGFR3 FKBP4 FLNA FLOT2 GALNT2 GAPDH GLB1 GNAS GNB2 GNB2L1 GSK3B GSN GTPBP4 HDAC6 HIF1AN HIP1R HMGB2 HM…	ATXN10 CAV1 CCAR1 CHERP COPS5 CTSB DNAJB6 EGFR EHD4 EIF3G FAF1 GNAS GSK3B GSN HIF1AN HIP1R HMOX1 IGF2BP1 IGF2R INF2 ITGA2 ITGA3 LAMB1 LAMC2 MRFAP1 MYO9B NEURL1 PRKCD PTK2B RAB34 RAB4B S100A13 SEC24B SEC24D SEC31A SLC11A2 SNAP47 SNCG SORT1 STMN2 STX4 SYNC TPD52L1 TPD52L2 TRAPPC2L UACA UBQLN1 UBQLN4 VPS53	APEX1 DNAJA1 S100A6 TOLLIP	ACSL3 ACTN4 AIFM1 ALG2 AMFR ANK2 ANP32A ANXA2 ANXA4 ANXA6 AP1G1 APP ARF1 ARF3 ARF5 ATP2A1 BCL10 CALR CDC20 CDK4 CENPF CKAP4 CLIC1 CLIC4 CLINT1 CMYA5 CNP COPS8 CTNNB1 CYFIP1 CYFIP2 DCTN3 DLG1 DNM1L EHD1 EHD3 EIF2AK2 EIF4H FGFR3 FKBP4 FLNA FLOT2 GALNT2 GAPDH GLB1 GNB2 GNB2L1 GTPBP4 HDAC6 HMGB2 HSP90B1 HSPA1A KIAA0101 KIF5A KIF5B KRT18 LMNA LRPPRC LYN M6PR MAL2 MANF MAP2K1 MAP2K2 MCM3 MTDH MYO1B MYO…	ABCA1 ABCD1 ABL1 ACHE ACKR3 ADCY10 ADD1 AGGF1 AGTR2 AIF1 AKAP4 AKAP6 AKAP13 ALDH1A2 ANKRD13C NPPA APBA1 APBA3 APC2 APLP1 APOD ATRAID ASPSCR1 TP53BP2 ATN1 ATP7A ATP9A ATP9B ATXN2 AURKA AXIN1 AZIN2 BAG5 BCL3 BDNF BICD1 ARFGEF1 ARFGEF2 BIRC8 BNIP2 BRSK2 BSPRY BUB1B CABP1 CABP2 CABP7 CALN1 CALCOCO2 CDH1 CA4 CAPN6 CASC3 CAV2 CCDC78 CCL2 CCNG1 CCR2 CD34 CDK5R1 CDK7 CDK2AP1 CDKN3 CDKN1A CHI3L1 CHODL CIB…
mitochondrial_outer_membrane	127	45	17	1	27	82	PPP2R2B ABCB6 ACACB ACSL1 ACSL3 ACSL4 ACSL5 ACSL6 AIFM2 AKAP1 MAOA MAOB PRNP PMAIP1 ASS1 ATF2 BCL2L1 BCL2L2 BCL2L10 BCL2L11 BCL2A1 BAD BAK1 BAX BBC3 BCL2 BID BMF BNIP3L BNIP3 BOK BRI3BP CASP8 CISD1 CISD2 CNP COASY CYP27B1 CPT1A CPT1B CPT1C SLC44A1 GJA1 CYB5B CYB5A DDX3X DNM1L HADHB EPHA4 FUNDC1 GIMAP5 GK2 GK3P GK GPAM GPAT2 HK1 HK2 IFI27 KMO RPS6KB1 LRRK2 LETMD1 MARC1 MARC2 MARCH5 MAVS MCL1 MFF M…	ABCB6 ACSL1 ACSL3 ACSL4 AGPAT5 AIFM2 AKAP1 ASS1 BAX BID CASP8 CISD1 CISD2 CNP CPT1A CPT1B CYB5A CYB5B CYB5R3 DDX3X DNM1L GJA1 HADHB HK1 HK2 MAVS MFF MGST1 MTX1 MTX2 OPA1 PGAM5 PPP2R2B RAF1 RHOT1 RPS6KB1 SAMM50 SH3GLB1 SLC44A1 TOMM40 TSPO VAT1 VDAC1 VDAC2 VDAC3	ABCB6 ACSL1 BID CISD1 CPT1A CPT1B CYB5B GJA1 MAVS MFF MGST1 MTX1 RAF1 RHOT1 SH3GLB1 TSPO VDAC3	AIFM2	ACSL3 ACSL4 AGPAT5 AKAP1 ASS1 BAX CASP8 CISD2 CNP CYB5A CYB5R3 DDX3X DNM1L HADHB HK1 HK2 MTX2 OPA1 PGAM5 PPP2R2B RPS6KB1 SAMM50 SLC44A1 TOMM40 VAT1 VDAC1 VDAC2	ACACB ACSL5 ACSL6 MAOA MAOB PRNP PMAIP1 ATF2 BCL2L1 BCL2L2 BCL2L10 BCL2L11 BCL2A1 BAD BAK1 BBC3 BCL2 BMF BNIP3L BNIP3 BOK BRI3BP COASY CYP27B1 CPT1C EPHA4 FUNDC1 GIMAP5 GK2 GK3P GK GPAM GPAT2 IFI27 KMO LRRK2 LETMD1 MARC1 MARC2 MARCH5 MCL1 MFN1 MFN2 MIEF1 MIEF2 SPATA18 MLXIP MOAP1 MSTO1 MTOR MTX3 MYO19 MYOC NLRX1 PI4KB PINK1 PLD6 PPP1R15A PGR RAB11FIP5 RMDN3 RNF185 RSAD2 SNN SPG20 SPATA19 ST20 TME…
phagocytic_vesicle_membrane	52	21	9	1	11	31	HLA-A HLA-B HLA-C ANXA3 B2M CORO1A CYBA CYBB DMBT1 HLA-E HLA-F HLA-G INPP5B IRGM LAMP2 SLC11A1 OCRL RAB10 RAB14 RAB20 RAB23 RAB31 RAB32 RAB34 RAB38 RAB43 RAB7A RAB7B RAB8A RAB8B RAB9A RAB9B RAB11A RAB11B RAB22A RAB39A RAB11FIP1 RILP TLR1 TLR6 ATP6V0D1 ATP6V0D2 ATP6V0E1 ATP6V0E2 VAMP7 ATP6V0C ATP6V0B ATP6V0A1 ATP6V0A2 TCIRG1 ATP6V0A4 NRAMP1	ANXA3 ATP6V0A1 ATP6V0C ATP6V0D1 B2M HLA-B HLA-C HLA-E LAMP2 RAB10 RAB11A RAB11B RAB14 RAB32 RAB34 RAB38 RAB43 RAB7A RAB8A RAB8B RAB9A	ATP6V0A1 ATP6V0C B2M HLA-B HLA-C HLA-E RAB34 RAB43 RAB9A	RAB10	ANXA3 ATP6V0D1 LAMP2 RAB11A RAB11B RAB14 RAB32 RAB38 RAB7A RAB8A RAB8B	HLA-A CORO1A CYBA CYBB DMBT1 HLA-F HLA-G INPP5B IRGM SLC11A1 OCRL RAB20 RAB23 RAB31 RAB7B RAB9B RAB22A RAB39A RAB11FIP1 RILP TLR1 TLR6 ATP6V0D2 ATP6V0E1 ATP6V0E2 VAMP7 ATP6V0B ATP6V0A2 TCIRG1 ATP6V0A4 NRAMP1
ER_to_Golgi_transport_vesicle_membrane	36	14	8	0	6	22	HLA-A HLA-B HLA-C HLA-DRB1 B2M HLA-DPA1 HLA-DPB1 HLA-DQA1 HLA-DQA2 HLA-DQB1 HLA-DQB2 HLA-DRA HLA-DRB3 HLA-DRB4 HLA-DRB5 CD74 HLA-E HLA-F HLA-G LMAN1 MCFD2 SEC23IP SAR1B SEC23A SEC24A SEC24B SEC24C SEC24D SEC31A SEC31B SCAP SEC13 SREBF1 SREBF2 STX17 USO1	B2M HLA-B HLA-C HLA-E LMAN1 SAR1B SEC13 SEC23A SEC23IP SEC24B SEC24C SEC24D SEC31A USO1	B2M HLA-B HLA-C HLA-E SEC23IP SEC24B SEC24D SEC31A		LMAN1 SAR1B SEC13 SEC23A SEC24C USO1	HLA-A HLA-DRB1 HLA-DPA1 HLA-DPB1 HLA-DQA1 HLA-DQA2 HLA-DQB1 HLA-DQB2 HLA-DRA HLA-DRB3 HLA-DRB4 HLA-DRB5 CD74 HLA-F HLA-G MCFD2 SEC24A SEC31B SCAP SREBF1 SREBF2 STX17
AMP-activated_protein_kinase_complex	10	5	4	0	1	5	PRKAB1 PRKAB2 PRKAG1 PRKAG2 PRKAG3 PRKAA1 PRKAR1A PRKAR2A PRKACA NA	PRKAA1 PRKACA PRKAG1 PRKAR1A PRKAR2A	PRKAA1 PRKAG1 PRKAR1A PRKAR2A		PRKACA	PRKAB1 PRKAB2 PRKAG2 PRKAG3 NA
nuclear_exosome_(RNase_complex)	6	4	2	1	1	2	C1D EXOSC3 EXOSC9 EXOSC10 DIS3 NA	DIS3 EXOSC10 EXOSC3 EXOSC9	EXOSC3 EXOSC9	DIS3	EXOSC10	C1D NA
DNA_replication_factor_C_complex	6	6	2	1	3	0	PCNA RFC1 RFC2 RFC3 RFC4 RFC5	PCNA RFC1 RFC2 RFC3 RFC4 RFC5	RFC2 RFC3	RFC5	PCNA RFC1 RFC4
transcription_factor_TFIIIC_complex	6	4	3	0	1	2	GTF3C1 GTF3C2 GTF3C3 GTF3C4 GTF3C5 GTF3C6	GTF3C1 GTF3C3 GTF3C4 GTF3C5	GTF3C3 GTF3C4 GTF3C5		GTF3C1	GTF3C2 GTF3C6
endoplasmic_reticulum_membrane	746	188	56	5	127	559	HSD3B1 HSD3B2 HSD3B7 AADAC ABCD4 ABCG1 SLC33A1 ACER1 ACER3 SCD ACSL1 ACSL3 ACSL4 ACSL5 ACSL6 ALG10 ALDH3A2 ALOX5AP ALG11 ALG12 ALG13 ALG14 ALG1 ALG2 ALG3 ALG5 ALG6 ALG8 ALG9 AGMO AMFR ANKRD13C ANKLE2 ANO5 ANKS4B ANTXR2 ANXA7 APH1A APOB APOL2 ARMC10 ASPH ATP10A ATP10B ATP10D ATP11C ATP13A1 ATP2A1 ATP2A2 ATP2A3 ATF6 ATF6B ATG9A ATL1 ATL2 ATL3 AGTRAP AUP1 AWAT1 AWAT2 B3GALTL ATG14 BCAP29 BCAP31 BAX …	ACSL1 ACSL3 ACSL4 AGPAT5 AGTRAP ALDH3A2 ALG1 ALG2 ALG3 AMFR ANXA7 ARL6IP5 ASPH ATL3 ATP2A1 ATP2A2 ATP2A3 AUP1 BAX BCAP31 BET1 CANX CERS2 CERS4 CISD2 CKAP4 CLN6 COL4A3BP CYB5A CYB5R3 CYP1A1 CYP3A43 DAD1 DDOST DHCR24 DHRS7B DLG1 DPAGT1 DPM1 EBP EGFR EIF5A EIF5A2 EIF5AL1 ELOVL1 ELOVL5 EPHX1 ERAP1 ERGIC2 ERGIC3 ERLIN1 ERLIN2 ERMP1 ERP44 FADS1 FADS2 FDFT1 FKBP11 FKBP14 FKBP1A FKBP2 FKBP3 FKBP4 FKBP5 F…	ACSL1 ALG3 ARL6IP5 ASPH CLN6 CYP1A1 CYP3A43 DPM1 EBP EGFR ELOVL5 ERAP1 ERGIC2 ERGIC3 FKBP2 G6PC3 GJA1 GPAA1 HMGCR HMOX1 HSD17B2 HSD17B7 HTRA2 KTN1 LSS MGLL MGST1 MGST3 MOGS MSMO1 PDCD6 PIGK PNPLA6 RAB9A RTN3 SCD SCD5 SEC16A SEC22A SEC24B SEC24D SEC31A SEC61A2 SEC61G SLC27A2 SMPD4 SORT1 SPCS3 SPTLC2 TMED3 TMED5 TRAM1 UBQLN4 VAPB WFS1 ZW10	PLOD1 RAB10 SACM1L TECR TMX3	ACSL3 ACSL4 AGPAT5 AGTRAP ALDH3A2 ALG1 ALG2 AMFR ANXA7 ATL3 ATP2A1 ATP2A2 ATP2A3 AUP1 BAX BCAP31 BET1 CANX CERS2 CERS4 CISD2 CKAP4 COL4A3BP CYB5A CYB5R3 DAD1 DDOST DHCR24 DHRS7B DLG1 DPAGT1 EIF5A EIF5A2 EIF5AL1 ELOVL1 EPHX1 ERLIN1 ERLIN2 ERMP1 ERP44 FADS1 FADS2 FDFT1 FKBP11 FKBP14 FKBP1A FKBP3 FKBP4 FKBP5 FKBP7 FKBP8 FKBP9 HSD17B12 HSP90B1 HSPA5 ITPR1 ITPR2 ITPR3 KDSR LCLAT1 LMAN1 LMAN2 LMAN2L LP…	HSD3B1 HSD3B2 HSD3B7 AADAC ABCD4 ABCG1 SLC33A1 ACER1 ACER3 ACSL5 ACSL6 ALG10 ALOX5AP ALG11 ALG12 ALG13 ALG14 ALG5 ALG6 ALG8 ALG9 AGMO ANKRD13C ANKLE2 ANO5 ANKS4B ANTXR2 APH1A APOB APOL2 ARMC10 ATP10A ATP10B ATP10D ATP11C ATP13A1 ATF6 ATF6B ATG9A ATL1 ATL2 AWAT1 AWAT2 B3GALTL ATG14 BCAP29 BCL2 BFAR TMBIM6 C9orf89 CALHM1 CANT1 CASP4 CD4 CDIPT CDKAL1 CDS1 CEPT1 CERS1 CERS3 CERS5 CERS6 CH25H CLGN CLN…
BAT3_complex	3	3	2	0	1	0	BAG6 GET4 UBL4A	BAG6 GET4 UBL4A	GET4 UBL4A		BAG6
eukaryotic_translation_initiation_factor_2_complex	3	3	1	1	1	0	EIF2A EIF2S1 EIF2S2	EIF2A EIF2S1 EIF2S2	EIF2A	EIF2S1	EIF2S2
glutamate-cysteine_ligase_complex	3	2	2	0	0	1	GCLM GCLC NA	GCLC GCLM	GCLC GCLM			NA
laminin-11_complex	3	2	2	0	0	1	LAMA5 LAMB2 LAMC1	LAMA5 LAMC1	LAMA5 LAMC1			LAMB2
COPI_vesicle_coat	17	11	2	2	7	6	COPA COPB2 COPB1 ARCN1 COPE COPG1 COPG2 COPZ1 COPZ2 C3orf58 SCYL1 TMED3 TMED7 NA DKFZp686M09245 DKFZp761N09121 COPG	ARCN1 COPA COPB1 COPB2 COPE COPG1 COPG2 COPZ1 SCYL1 TMED3 TMED7	COPZ1 TMED3	COPG1 COPG2	ARCN1 COPA COPB1 COPB2 COPE SCYL1 TMED7	COPZ2 C3orf58 NA DKFZp686M09245 DKFZp761N09121 COPG
DNA-directed_RNA_polymerase_III_complex	18	6	5	0	1	12	POLR2E POLR2F POLR2H POLR2K POLR2L POLR1C POLR1D POLR3K POLR3A POLR3B POLR3C POLR3D POLR3E POLR3F POLR3GL POLR3G POLR3H NA	POLR1C POLR2F POLR2H POLR2L POLR3C POLR3F	POLR1C POLR2F POLR2L POLR3C POLR3F		POLR2H	POLR2E POLR2K POLR1D POLR3K POLR3A POLR3B POLR3D POLR3E POLR3GL POLR3G POLR3H NA
catalytic_step_2_spliceosome	80	61	9	3	49	19	AQR CACTIN CDC5L CRNKL1 CWC15 CWC22 CWC27 DDX23 DDX41 DDX5 DGCR14 DHX35 DHX8 FRG1 GPATCH1 HNRNPH1 HNRNPC HNRNPF HNRNPK HNRNPM SYNCRIP HNRNPR HNRNPU EIF4A3 ISY1 LSM2 LSM3 MAGOH PABPC1 PNN PLRG1 PPIE PPIL1 PPIL3 PPWD1 DHX38 CDC40 PRPF19 PRPF4B PRPF6 PRPF8 RALY RBM22 RBM8A RBMX HNRNPA1 HNRNPA2B1 HNRNPA3 SNRPB SNRPA1 SNRPB2 SNRPE SNRPF SNRPG SF3A1 SF3A2 SF3A3 SF3B1 SF3B2 SF3B3 SKIV2L2 SLU7 SNRPD1 SNR…	ALYREF AQR CDC40 CDC5L CWC22 DDX23 DDX41 DDX5 EFTUD2 EIF4A3 FRG1 HNRNPA1 HNRNPA2B1 HNRNPA3 HNRNPC HNRNPF HNRNPH1 HNRNPK HNRNPM HNRNPR HNRNPU LSM3 MAGOH PABPC1 PLRG1 PNN PPIL3 PPWD1 PRPF19 PRPF4B PRPF6 PRPF8 RALY RBM22 RBM8A RBMX SART1 SF3A1 SF3A2 SF3A3 SF3B1 SF3B2 SF3B3 SKIV2L2 SNRNP200 SNRNP40 SNRPA1 SNRPB SNRPB2 SNRPD1 SNRPD2 SNRPD3 SNRPE SNRPF SNRPG SNW1 SRRM1 SRRM2 SRSF1 SYNCRIP U2AF1	CDC40 CWC22 DDX41 PPIL3 PPWD1 PRPF4B SART1 SNRNP40 SRRM1	SKIV2L2 SNRPD2 SNRPG	ALYREF AQR CDC5L DDX23 DDX5 EFTUD2 EIF4A3 FRG1 HNRNPA1 HNRNPA2B1 HNRNPA3 HNRNPC HNRNPF HNRNPH1 HNRNPK HNRNPM HNRNPR HNRNPU LSM3 MAGOH PABPC1 PLRG1 PNN PRPF19 PRPF6 PRPF8 RALY RBM22 RBM8A RBMX SF3A1 SF3A2 SF3A3 SF3B1 SF3B2 SF3B3 SNRNP200 SNRPA1 SNRPB SNRPB2 SNRPD1 SNRPD3 SNRPE SNRPF SNW1 SRRM2 SRSF1 SYNCRIP U2AF1	CACTIN CRNKL1 CWC15 CWC27 DGCR14 DHX35 DHX8 GPATCH1 ISY1 LSM2 PPIE PPIL1 DHX38 SLU7 XAB2 SYF2 TFIP11 WDR83 ZCCHC8
THO_complex_part_of_transcription_export_complex	7	6	3	0	3	1	THOC1 THOC2 THOC3 THOC7 THOC6 THOC5 NIF3L1BP1	NIF3L1BP1 THOC2 THOC3 THOC5 THOC6 THOC7	NIF3L1BP1 THOC6 THOC7		THOC2 THOC3 THOC5	THOC1
ruffle	92	34	9	4	21	59	ACTN1 GNAS ALS2 AMOT ANXA2 ARAP3 ARF6 ARFIP2 ARHGEF7 ARHGEF26 ASAP3 BAIAP2 BCAR1 CD2AP CDK6 TESC CLIP1 COBL CIT CYFIP1 CYTH3 DBNL EZR FGD1 FGD2 FGD3 FGD4 FGD5 FGD6 FRMD4B GAS7 GSN INPP5K ITGA5 ITGB1 ITGB1BP1 KIF18A KLHL41 KLHL2 LAYN MEFV MTM1 MTMR14 MTSS1 MYADM MYH9 MYO10 MYO1C MYO5A MYO6 MYO9B NME2 SLC9A3R1 PAK1 PALLD PARD6A PDLIM7 PDPN INPP5J PLCG1 LCP1 PODXL PSD PTK6 RAB5A RDX RASA1 RAB22A ARH…	ACTN1 ANXA2 ARF6 ARFIP2 ARHGAP1 ATP6V1B2 BAIAP2 CD2AP CTTN CYFIP1 DBNL EZR GNAS GSN ITGB1 LCP1 MYH9 MYO1C MYO6 MYO9B NME2 PAK1 PALLD PODXL RAB34 RAB5A RASA1 RDX S100A11 S100A6 SLC9A3R1 SNX9 TLN1 TLN2	ARHGAP1 CD2AP CTTN GNAS GSN MYO9B RAB34 RASA1 SNX9	BAIAP2 LCP1 MYO1C S100A6	ACTN1 ANXA2 ARF6 ARFIP2 ATP6V1B2 CYFIP1 DBNL EZR ITGB1 MYH9 MYO6 NME2 PAK1 PALLD PODXL RAB5A RDX S100A11 SLC9A3R1 TLN1 TLN2	ALS2 AMOT ARAP3 ARHGEF7 ARHGEF26 ASAP3 BCAR1 CDK6 TESC CLIP1 COBL CIT CYTH3 FGD1 FGD2 FGD3 FGD4 FGD5 FGD6 FRMD4B GAS7 INPP5K ITGA5 ITGB1BP1 KIF18A KLHL41 KLHL2 LAYN MEFV MTM1 MTMR14 MTSS1 MYADM MYO10 MYO5A PARD6A PDLIM7 PDPN INPP5J PLCG1 PSD PTK6 RAB22A RINL ROCK1 S100B SAMSN1 SH2B2 SNX5 TNFRSF12A TRPM7 VIL1 WIPF1 NF2 NA variant protein DKFZp434I0812 EMS1
nucleus	5955	1323	307	43	973	4632	YWHAB SFN YWHAZ PPP2R5D PPP2R5C PPP2R1A PPP2R5A EPB41 EIF4EBP1 EIF4ENIF1 SLC3A2 NT5C1B PGD NUDT1 ATG16L2 A1CF AAAS SERPINA3 AAGAB PRKAB1 PRKAG1 PRKAA1 AARSD1 GOT1 AATF APOBEC3A APOBEC3B APOBEC3C APOBEC3H ABCB8 ABHD5 ABHD14B ABI1 ABL1 ABT1 ABTB2 ACACB ACAD9 ACADM ACADS ACADVL ACBD5 ACAD11 ACHE ACIN1 TNK2 ACTL6A ACTL6B ACTL7A ACLY ACOT13 ACO2 ACRBP ACRC ACR ACSS2 ACSL5 ACSL6 ACTG1 ACTN1 ACTN4 ASPA …	A1CF AAAS AAGAB AARSD1 ABCF2 ABHD14B ABI1 ACAD9 ACADM ACADVL ACAT2 ACBD5 ACIN1 ACLY ACO2 ACOT13 ACOT7 ACSS2 ACTG1 ACTL6A ACTN1 ACTN4 ADAR ADH5 ADI1 ADIRF ADK ADNP ADRM1 AGL AHCTF1 AHNAK AHNAK2 AIFM1 AIMP1 AIMP2 AIP AKAP17A AKAP8 AKR1B1 AKR1C3 ALAD ALB ALDH1B1 ALDH6A1 ALDH7A1 ALDOA ALG2 AMFR ANKRD17 ANKRD2 ANLN ANP32A ANP32B ANP32E ANXA1 ANXA11 ANXA2 ANXA4 ANXA7 APEX1 API5 APLP2 APPL1 APPL2 APRT A…	A1CF AAGAB ABCF2 ABHD14B ACBD5 ACSS2 ACTL6A ADI1 ADIRF ADNP ADRM1 AHNAK2 AIP AKAP17A ALDH1B1 ALDH7A1 ANKRD2 APLP2 ARID1B ARID3A ARID4A ARRB1 ARRB2 ATP6V0A1 AURKB BCAS2 BHLHA15 BLMH BRAF BSN C1QBP C2CD2 CALB2 CDC73 CEBPZ CEP290 CHD2 CHMP4B CIAPIN1 CINP CLN6 CNBP COPS5 CRABP2 CSTF3 CUL4B CWC22 CYLC1 DARS2 DCAF7 DCPS DCTN4 DDX41 DDX42 DDX59 DECR1 DIAPH3 DIP2C DLST DNAJB1 DNAJB4 DNAJB6 DNAJC7 DNPH1 D…	AARSD1 ANLN ANXA11 APEX1 ATP5B CIRBP COX4I1 CPSF1 DHX15 DIS3 DNAJA1 EIF2S1 GNL3 GRB2 HNRNPDL ILF3 KPNA3 MCM5 MICAL2 MRTO4 MYO1C NUBP2 PACSIN2 PCBD1 PDHA1 PIN1 PIR PSMA1 PSMA8 PSMB4 PSMD9 RCC1 RPL23A RPS27 RPS27L RRM2 S100A6 SKIV2L2 SLC25A1 SLTM STRBP TECR U2AF2	AAAS ABI1 ACAD9 ACADM ACADVL ACAT2 ACIN1 ACLY ACO2 ACOT13 ACOT7 ACTG1 ACTN1 ACTN4 ADAR ADH5 ADK AGL AHCTF1 AHNAK AIFM1 AIMP1 AIMP2 AKAP8 AKR1B1 AKR1C3 ALAD ALB ALDH6A1 ALDOA ALG2 AMFR ANKRD17 ANP32A ANP32B ANP32E ANXA1 ANXA2 ANXA4 ANXA7 API5 APPL1 APPL2 APRT AQR ARGLU1 ARHGAP35 ARID2 ARL2BP ARL3 ASH2L ASNA1 ASRGL1 ASS1 ATP1A3 ATP5F1 ATP5J2 ATP5O BAG6 BANF1 BASP1 BAX BAZ1B BCCIP BCL10 BCLAF1 BLOC1…	PPP2R5D PPP2R5C PPP2R5A EPB41 EIF4ENIF1 NT5C1B ATG16L2 SERPINA3 PRKAB1 AATF APOBEC3A APOBEC3B APOBEC3C APOBEC3H ABCB8 ABHD5 ABL1 ABT1 ABTB2 ACACB ACADS ACAD11 ACHE TNK2 ACTL6B ACTL7A ACRBP ACRC ACR ACSL5 ACSL6 ASPA ADAM10 ADRA1A ADRA1B ADAD1 ADAP1 ADCY1 ADD1 ADIG SSX2IP ADNP2 ADRB1 ADRB2 ADRB3 AEBP1 AEN AES MLLT10 MLLT6 AFAP1L1 MLLT3 MLLT4 AFF3 AFF4 AGAP2 AGAP3 AGO2 AHRR AHR AICDA AIF1 AIM2 AIPL1…
mitochondrial_matrix	253	105	24	2	79	148	HIBADH NUDT1 AADAT AASS GOT2 ACAD8 ACADL ACADM ACADS ACADVL ACADSB THEM5 ACO2 NDUFAB1 ACSM2A ACSM2B ACSS1 ACSM1 ACSM3 ACSM4 ACSM5 FDXR FDX1L FDX1 AGXT2 ALDH1B1 ALDH4A1 ALDH7A1 GPT2 ALDH2 ALKBH7 ARG2 ADPRHL2 ATP5F1 ATG4D ATP5E ATP5A1 ATP5B ATP5D ATP5C1 ATXN3 AUH BCL2L1 BCAT2 BDH1 BLOC1S1 BTD C1QBP CA5A CA5B CASQ1 CBR4 CCAR2 HSPE1 HSPD1 CHPF CS CLPP CLPX COASY COQ3 CYP11A1 CYP27A1 CPS1 D2HGDH MLYCD…	ACADM ACADVL ACAT1 ACO2 AK3 AK4 ALDH1B1 ALDH5A1 ALDH6A1 ALDH7A1 ATP5A1 ATP5B ATP5C1 ATP5D ATP5E ATP5F1 BCAT2 C1QBP CARS2 CCAR2 CPS1 CS DARS2 DBT DECR1 DLAT DLD DLST DNAJA3 DTYMK ECHS1 ECI1 ETFA ETFB ETHE1 FECH FH GARS GLS GLUD1 GOT2 GPT2 GPX1 GRPEL1 GRPEL2 GSR HADH HAGH HARS2 HIBCH HMGCS2 HSD17B10 HSPA1L HSPD1 HSPE1 IARS2 IDH2 IDH3A IDH3B IDH3G ISCU IVD KARS LONP1 LYRM7 MCCC1 MCCC2 MDH2 ME2 ME3 M…	AK3 ALDH1B1 ALDH5A1 ALDH7A1 ATP5D BCAT2 C1QBP DARS2 DECR1 DLAT DLST ETHE1 FECH HARS2 HIBCH ISCU MCCC1 ME3 OXCT1 PCCB PCK2 SOD2 SUCLA2 TIMM44	ATP5B PDHA1	ACADM ACADVL ACAT1 ACO2 AK4 ALDH6A1 ATP5A1 ATP5C1 ATP5E ATP5F1 CARS2 CCAR2 CPS1 CS DBT DLD DNAJA3 DTYMK ECHS1 ECI1 ETFA ETFB FH GARS GLS GLUD1 GOT2 GPT2 GPX1 GRPEL1 GRPEL2 GSR HADH HAGH HMGCS2 HSD17B10 HSPA1L HSPD1 HSPE1 IARS2 IDH2 IDH3A IDH3B IDH3G IVD KARS LONP1 LYRM7 MCCC2 MDH2 ME2 MUT NDUFA10 NDUFAB1 NUDT1 OAT OGDH OGDHL PC PDE12 PDHB PMPCA PMPCB PPA2 PPIF PRDX1 PRDX3 PRDX5 PYCR1 QARS SHMT2 S…	HIBADH AADAT AASS ACAD8 ACADL ACADS ACADSB THEM5 ACSM2A ACSM2B ACSS1 ACSM1 ACSM3 ACSM4 ACSM5 FDXR FDX1L FDX1 AGXT2 ALDH4A1 ALDH2 ALKBH7 ARG2 ADPRHL2 ATG4D ATXN3 AUH BCL2L1 BDH1 BLOC1S1 BTD CA5A CA5B CASQ1 CBR4 CHPF CLPP CLPX COASY COQ3 CYP11A1 CYP27A1 D2HGDH MLYCD DGUOK HSD17B8 DHRS2 PDSS2 PDSS1 DUSP21 DHFRL1 ERAL1 ERBB4 ETFDH FLAD1 FPGS FXN ABAT GCDH NR3C1 GLS2 GLYAT GSTK1 GUF1 ALAS2 ALAS1 HMGCL…
focal_adhesion	381	200	28	7	165	183	YWHAB YWHAE YWHAG YWHAQ YWHAZ AATF APBB1IP ACTB ACTC1 ACTN1 ACTN2 ACTN3 ACTN4 ADAM10 ADAM9 ADD1 AFAP1 AHNAK AIF1L AJUBA AKAP12 LAP3 ANXA1 ANXA5 ANXA6 ARPC1B ARF1 ARF6 ARHGEF2 ARHGEF7 ACTR2 ACTR3 ARPC5L ARPC2 ARPC3 ARPC5 ASAP3 ATAT1 B2M SLC4A2 BSG BCAR1 CDC42EP1 C2CD4B CD99L2 CDH13 CDH1 CDH2 CALR CAPN1 CAPN2 CAPN5 CAP1 NEDD9 CASS4 CAT CAV1 CD151 ALCAM CD44 CD59 CD81 CD97 CD99 CD9 CDC42 CHP1 CLTC C…	ACTB ACTC1 ACTN1 ACTN2 ACTN3 ACTN4 ACTR2 ACTR3 AHNAK ALCAM ANXA1 ANXA5 ANXA6 ARF1 ARF6 ARHGEF2 ARPC1B ARPC2 ARPC3 ARPC5 ARPC5L ATP6V0C B2M BSG CALR CAP1 CAPN1 CAPN2 CAT CAV1 CD151 CD44 CD81 CD9 CDC42 CDH2 CFL1 CHP1 CLTC CNN2 CNN3 CORO1B CORO1C CSRP1 CTNNA1 CTNNB1 CTTN CYFIP1 DAG1 DNM2 EGFR EHD3 ENAH EPB41L2 EZR FERMT2 FLII FLNA FLNB FLNC FLOT1 FLOT2 FOCAD G3BP1 GDI2 GJA1 GNA12 GNA13 GNB2 GSN HCK …	ARPC1B ARPC5 ATP6V0C B2M CAV1 CD81 CD9 CDH2 CTTN EGFR FLOT1 GJA1 GSN IGF2R ILK ITGA2 ITGA3 ITGAV LAMTOR3 LPP MDC1 NUMB P4HB PDPK1 PRKAR2A PTK2B PVRL2 RSU1	CLTC LCP1 LIMA1 PACSIN2 RAB10 RPS11 TGM2	ACTB ACTC1 ACTN1 ACTN2 ACTN3 ACTN4 ACTR2 ACTR3 AHNAK ALCAM ANXA1 ANXA5 ANXA6 ARF1 ARF6 ARHGEF2 ARPC2 ARPC3 ARPC5L BSG CALR CAP1 CAPN1 CAPN2 CAT CD151 CD44 CDC42 CFL1 CHP1 CNN2 CNN3 CORO1B CORO1C CSRP1 CTNNA1 CTNNB1 CYFIP1 DAG1 DNM2 EHD3 ENAH EPB41L2 EZR FERMT2 FLII FLNA FLNB FLNC FLOT2 FOCAD G3BP1 GDI2 GNA12 GNA13 GNB2 HCK HNRNPK HSP90B1 HSPA1A HSPA5 HSPA8 HSPA9 HSPB1 HYOU1 IQGAP1 ITGA6 ITGB1 JUP…	AATF APBB1IP ADAM10 ADAM9 ADD1 AFAP1 AIF1L AJUBA AKAP12 ARHGEF7 ASAP3 ATAT1 SLC4A2 BCAR1 CDC42EP1 C2CD4B CD99L2 CDH13 CDH1 CAPN5 NEDD9 CASS4 CD59 CD97 CD99 CNN1 CASK CSPG4 CSRP2 DAB2 DDR2 DIXDC1 LIG4 DOCK7 DPP4 DST EPB41L5 EFNB2 ENG PROCR EPHA2 EVL PTK2 FAT1 FBLIM1 FBLN7 FERMT1 FES FHL1 FHL2 FHL3 FLRT2 FZD1 FZD2 GAK GIT1 GIT2 GRB7 PTPLAD1 HMGA1 HSPA1B ICAM1 ITGA11 ITGA1 ITGA2B ITGA4 ITGA5 ITGA8 I…
MLL1_complex	27	8	6	0	2	19	BAP18 CHD8 E2F6 HCFC1 INO80C KANSL1 KAT8 KMT2A LAS1L MAX MCRS1 MGA PELP1 PHF20 PRPF31 RBBP5 RNF2 RUVBL1 RUVBL2 SENP3 TAF1 TAF4 TAF6 TAF7 TAF9 TEX10 WDR5	LAS1L MAX PRPF31 RNF2 RUVBL1 RUVBL2 TAF6 WDR5	LAS1L MAX PRPF31 RNF2 TAF6 WDR5		RUVBL1 RUVBL2	BAP18 CHD8 E2F6 HCFC1 INO80C KANSL1 KAT8 KMT2A MCRS1 MGA PELP1 PHF20 RBBP5 SENP3 TAF1 TAF4 TAF7 TAF9 TEX10
nuclear_speck	180	80	17	3	60	101	EIF4ENIF1 ACIN1 AFF2 AKAP17A ALKBH5 APBB1 APEX1 ARL6IP4 ATPAF2 ATXN2L BASP1 CASC3 CBX4 CBY1 CCNL1 CCNL2 CDC5L CDK12 CDK13 CHTOP CIR1 CLK2 CLK3 CRNKL1 CTR9 CWC22 CXXC1 DDX3X DDX42 DDX46 DGKQ DUSP11 DDX39B DYRK1A EAF1 EAF2 ELL EP400 MECOM FAM206A FAM76B WTAP FTO GLI2 GLI3 GLIS2 HIPK1 HSPA1A HSPA1B IFI16 EIF4A3 PYHIN1 CSNK1A1 KMT2E PSKH1 LUC7L2 LUC7L3 LMNA MAML1 MAML2 MAML3 MBD1 MEF2C MEOX2 MAGOH ME…	ACIN1 AKAP17A ALYREF APEX1 ATPAF2 ATXN2L BASP1 CDC5L CSNK1A1 CTR9 CWC22 DDX39B DDX3X DDX42 DDX46 EFTUD2 EIF4A3 HSPA1A IFI16 LMNA LUC7L2 LUC7L3 MAGOH MBD1 MEOX2 METTL3 NOC3L NONO PHF5A PIN1 PLRG1 PNN POLDIP3 PPIG PPIH PPP1CC PPP1R8 PRPF19 PRPF3 PRPF31 PRPF4 PRPF40A PRPF6 PRPF8 PSME4 PSPC1 RBM25 RBM39 RBM4 RBM8A RING1 RSRC1 SAP18 SARNP SART3 SF3A3 SF3B1 SMNDC1 SNRNP70 SON SRP54 SRRM1 SRRM2 SRSF1 SR…	AKAP17A CTR9 CWC22 DDX42 IFI16 MBD1 MEOX2 PRPF31 PSME4 RBM25 RING1 SAP18 SON SRP54 SRRM1 THOC6 THOC7	APEX1 PIN1 U2AF2	ACIN1 ALYREF ATPAF2 ATXN2L BASP1 CDC5L CSNK1A1 DDX39B DDX3X DDX46 EFTUD2 EIF4A3 HSPA1A LMNA LUC7L2 LUC7L3 MAGOH METTL3 NOC3L NONO PHF5A PLRG1 PNN POLDIP3 PPIG PPIH PPP1CC PPP1R8 PRPF19 PRPF3 PRPF4 PRPF40A PRPF6 PRPF8 PSPC1 RBM39 RBM4 RBM8A RSRC1 SARNP SART3 SF3A3 SF3B1 SMNDC1 SNRNP70 SRRM2 SRSF1 SRSF10 SRSF2 SRSF3 SRSF4 SRSF5 SRSF6 SUMO1 THOC2 THOC3 THOC5 U2AF1 WBP11 ZNF638	EIF4ENIF1 AFF2 ALKBH5 APBB1 ARL6IP4 CASC3 CBX4 CBY1 CCNL1 CCNL2 CDK12 CDK13 CHTOP CIR1 CLK2 CLK3 CRNKL1 CXXC1 DGKQ DUSP11 DYRK1A EAF1 EAF2 ELL EP400 MECOM FAM206A FAM76B WTAP FTO GLI2 GLI3 GLIS2 HIPK1 HSPA1B PYHIN1 KMT2E PSKH1 MAML1 MAML2 MAML3 MEF2C NEK6 NSRP1 NXF1 NXT1 OGG1 GATAD2A GATAD2B PATL1 PIP5K1A PIAS1 PIAS2 PLCB1 PNISR POU4F2 PQBP1 PRPF40B PRPF18 RBM11 RBM27 RFWD2 RNF34 RNPS1 RREB1 SCNM…
protein_kinase_CK2_complex	8	4	3	0	1	4	CSNK2B CSNK2B-LY6G5B-1072 CSNK2B-LY6G5B-562 CSNK2B-LY6G5B-1181 CSNK2B-LY6G5B--991 NA CSNK2B-LY6G5B-182 CSNK2B-LY6G5B-696	CSNK2B CSNK2B-LY6G5B--991 CSNK2B-LY6G5B-1181 CSNK2B-LY6G5B-562	CSNK2B-LY6G5B--991 CSNK2B-LY6G5B-1181 CSNK2B-LY6G5B-562		CSNK2B	CSNK2B-LY6G5B-1072 NA CSNK2B-LY6G5B-182 CSNK2B-LY6G5B-696
laminin-1_complex	8	3	3	0	0	5	LAMA1 LAMA2 LAMA3 LAMA4 LAMA5 LAMB1 LAMC1 NA	LAMA5 LAMB1 LAMC1	LAMA5 LAMB1 LAMC1			LAMA1 LAMA2 LAMA3 LAMA4 NA
unconventional_myosin_complex	8	5	1	2	2	3	MYO18B MYL6B MYL6 MYO1C MYO1F MYO6 MYO9A NA	MYL6 MYL6B MYO1C MYO1F MYO6	MYO1F	MYL6 MYO1C	MYL6B MYO6	MYO18B MYO9A NA
U4_snRNP	8	8	1	2	5	0	PRPF31 SNRPB SNRPE SNRPF SNRPG SNRPD1 SNRPD2 SNRPD3	PRPF31 SNRPB SNRPD1 SNRPD2 SNRPD3 SNRPE SNRPF SNRPG	PRPF31	SNRPD2 SNRPG	SNRPB SNRPD1 SNRPD3 SNRPE SNRPF
Golgi_apparatus	795	195	56	6	133	602	HLA-A HLA-B HLA-C HTR5A SERPINA1 APP SLC1A5 AATF ABCA1 ABCA7 ABCB6 ABCG1 DBI ACER2 ACHE ACTL7A ACO1 ACSL3 ADAM10 GLA AIMP1 AKAP8 AKAP9 AKT3 ANK3 AP1AR AP1G1 AP1G2 TFAP2A AP3B1 AP3B2 AP3D1 AP3M1 AP3M2 AP3S1 AP3S2 AP4E1 AP4S1 APBA1 APC2 APH1A APLP1 APOB APOE ARAP1 ARF4 ARF5 ARF6 ARFGAP2 ARFGAP3 ARFRP1 ARHGEF2 ARID3A AKR7A2 ARL17A ARL17B ARL1 ARL3 ARPC2 ARSB ASCC3 ASH1L ATP11B ATP1A1 ATP1A3 ATP2B3 A…	ABCB6 ACBD3 ACO1 ACSL3 ADI1 AIMP1 AKAP8 AKR7A2 ANK3 AP1G1 AP3B1 AP3D1 AP3M1 AP3M2 APP ARCN1 ARF1 ARF3 ARF4 ARF5 ARF6 ARFGAP2 ARHGEF2 ARID3A ARL1 ARL17A ARL3 ARPC2 ATP1A1 ATP1A3 ATP2C1 ATP6V0A1 B2M B4GALT1 BST2 CALR CALU CAPN2 CAT CD44 CEP83 CHST6 CLASP1 CLCN3 CLINT1 COG1 COG3 COL4A3BP COPB1 COPE CRYZ CSDE1 CTSC CUL3 DBI DLG1 DNM1L DNM2 DPY30 DYNC2H1 ERGIC2 ERGIC3 ESD FAM3C FASN FGFR2 GABARAPL2 GA…	ABCB6 ACBD3 ADI1 ANK3 AP3D1 AP3M2 ARID3A ATP2C1 ATP6V0A1 B2M BST2 CEP83 CHST6 CLASP1 CLCN3 COG1 DBI DYNC2H1 ERGIC2 ERGIC3 GGA2 GJA1 GLA GLG1 GOLGA4 GORASP2 HLA-B HLA-C LAMTOR1 NCF1 NMT2 PPT1 PRRC1 RAB34 RAB43 RAF1 SART1 SEC16A SLC30A1 SMPD4 SNX1 SORT1 STMN2 STMN4 STRN3 STX5 TGOLN2 TMED3 TMED5 TMEM165 TRAPPC2L TRAPPC5 VAPB VPS53 WDR77 YKT6	CTSC GANAB GRB2 MAPRE1 RAB10 SACM1L	ACO1 ACSL3 AIMP1 AKAP8 AKR7A2 AP1G1 AP3B1 AP3M1 APP ARCN1 ARF1 ARF3 ARF4 ARF5 ARF6 ARFGAP2 ARHGEF2 ARL1 ARL17A ARL3 ARPC2 ATP1A1 ATP1A3 B4GALT1 CALR CALU CAPN2 CAT CD44 CLINT1 COG3 COL4A3BP COPB1 COPE CRYZ CSDE1 CUL3 DLG1 DNM1L DNM2 DPY30 ESD FAM3C FASN FGFR2 GABARAPL2 GALNT16 GALNT2 GBF1 GCC2 GDI1 GDI2 GLB1 GNAI1 GNAI3 GOLGA2 GOLGA3 GTPBP4 H1F0 HCK HIP1 IMPAD1 INPP4B IPO5 KRT2 LARP7 LIG1 LMAN1 L…	HLA-A HTR5A SERPINA1 AATF ABCA1 ABCA7 ABCG1 ACER2 ACHE ACTL7A ADAM10 AKAP9 AKT3 AP1AR AP1G2 TFAP2A AP3B2 AP3S1 AP3S2 AP4E1 AP4S1 APBA1 APC2 APH1A APLP1 APOB APOE ARAP1 ARFGAP3 ARFRP1 ARL17B ARSB ASCC3 ASH1L ATP11B ATP2B3 ATP8A1 ATP8A2 ATP8B1 ATP8B2 ATP8B4 ATL1 ATP7A ATXN2 AXIN1 B3GAT3 B3GALT5 B4GALT3 B4GALT7 BACE1 BACE2 BCL9 BEND5 BET1L BHLHE40 BICD1 BICD2 ARFGEF1 C9orf89 BIRC7 BMP1 CDC42EP1 BTN3…
mitochondrial_respiratory_chain	14	6	4	0	2	8	COX15 COX7B COX7A2L COX7A2P2 COX7A1 COX7A2 COX7B2 NDUFA13 NNT OXA1L UQCRC1 UQCRH UQCRB SURF1	COX15 COX7A2 COX7B NDUFA13 UQCRB UQCRC1	COX15 COX7A2 COX7B UQCRB		NDUFA13 UQCRC1	COX7A2L COX7A2P2 COX7A1 COX7B2 NNT OXA1L UQCRH SURF1
exosome_(RNase_complex)	14	8	3	1	4	6	EXOSC1 EXOSC2 EXOSC3 EXOSC4 EXOSC5 EXOSC6 EXOSC7 EXOSC8 EXOSC9 EXOSC10 MPHOSPH6 DIS3 NA PNAS-3	DIS3 EXOSC10 EXOSC2 EXOSC3 EXOSC5 EXOSC6 EXOSC7 EXOSC9	EXOSC3 EXOSC7 EXOSC9	DIS3	EXOSC10 EXOSC2 EXOSC5 EXOSC6	EXOSC1 EXOSC4 EXOSC8 MPHOSPH6 NA PNAS-3
filamentous_actin	21	11	4	1	6	10	ACTG1 CD2AP SPECC1L DPYSL3 ESPN FERMT1 FERMT2 PRKCZ LRRC16A MYO1A MYO1C MYO1F MYO3A MYO6 MYO9B RAC3 SHROOM2 TPM1 TPM4 ACT NA	ACTG1 CD2AP ESPN FERMT2 MYO1C MYO1F MYO6 MYO9B SPECC1L TPM1 TPM4	CD2AP ESPN MYO1F MYO9B	MYO1C	ACTG1 FERMT2 MYO6 SPECC1L TPM1 TPM4	DPYSL3 FERMT1 PRKCZ LRRC16A MYO1A MYO3A RAC3 SHROOM2 ACT NA
cytoplasmic_exosome_(RNase_complex)	4	3	2	0	1	1	CARHSP1 DIS3L EXOSC3 GTPBP1	CARHSP1 EXOSC3 GTPBP1	EXOSC3 GTPBP1		CARHSP1	DIS3L
Cdc48p-Npl4p-Ufd1p_AAA_ATPase_complex	4	3	2	0	1	1	FAF1 FAF2 UBXN1 UBXN7	FAF1 FAF2 UBXN1	FAF1 FAF2		UBXN1	UBXN7
SMAD_protein_complex	4	2	2	0	0	2	HMGA2 SMAD2 SMAD3 SMAD4	SMAD2 SMAD3	SMAD2 SMAD3			HMGA2 SMAD4
Ndc80_complex	4	2	2	0	0	2	NDC80 NUF2 SPC24 SPC25	NDC80 SPC24	NDC80 SPC24			NUF2 SPC25
pyruvate_dehydrogenase_complex	4	3	1	1	1	1	PDHA1 PDHB DLAT NA	DLAT PDHA1 PDHB	DLAT	PDHA1	PDHB	NA
intercalated_disc	39	17	7	0	10	22	YWHAH AKAP6 ANK2 ANK3 ANKRD23 ATP1B1 CDH2 CAV3 CTNNA1 GJA1 GJA5 CXADR GJC1 DSP DLG1 DSC2 FGF13 ITGB1 KCNJ11 KCNA5 KCNJ2 RANGRF MYH1 SLC8A1 OBSL1 PAK1 PGM5 PKP2 JUP SCN1A SCN1B SCN2A SCN4B SCN5A SLC9A1 VAMP5 TJP1 CAPZB NA	ANK2 ANK3 ATP1B1 CAPZB CAV3 CDH2 CTNNA1 DLG1 DSP GJA1 ITGB1 JUP MYH1 PAK1 PKP2 TJP1 YWHAH	ANK3 ATP1B1 CAV3 CDH2 GJA1 PKP2 TJP1		ANK2 CAPZB CTNNA1 DLG1 DSP ITGB1 JUP MYH1 PAK1 YWHAH	AKAP6 ANKRD23 GJA5 CXADR GJC1 DSC2 FGF13 KCNJ11 KCNA5 KCNJ2 RANGRF SLC8A1 OBSL1 PGM5 SCN1A SCN1B SCN2A SCN4B SCN5A SLC9A1 VAMP5 NA
endoplasmic_reticulum_exit_site	9	3	3	0	0	6	HLA-A MIA2 MPPE1 SEC23IP SEC31A TMED5 YIPF5 SEC31L1 NA	SEC23IP SEC31A TMED5	SEC23IP SEC31A TMED5			HLA-A MIA2 MPPE1 YIPF5 SEC31L1 NA
integral_component_of_mitochondrial_membrane	9	4	3	0	1	5	ABCB10 BID MFF MICU1 SLC8B1 OXA1L TMEM70 TOMM40 NA	BID MFF TMEM70 TOMM40	BID MFF TMEM70		TOMM40	ABCB10 MICU1 SLC8B1 OXA1L NA
clathrin-coated_vesicle	49	16	7	1	8	33	AAK1 TNK2 AP1G1 AQP2 BCAP31 CLTC CLTCL1 CLVS1 CLVS2 DAB2 DENND1A DENND1B DENND1C DVL1 DVL2 EPN3 CLINT1 FCHO2 FOLR1 GGA2 SLC2A4 HAX1 HIP1R HIP1 LRP1 MALL MYO1E NUMB OCRL PIK3C2A PICALM RGS19 SCAMP1 SCYL2 FAM109A FAM109B SGIP1 SH3BP4 SNX9 SORT1 STON2 STX6 VAMP2 VAMP3 VTI1A WIPI1 NA GAIP LRP	AP1G1 BCAP31 CLINT1 CLTC CLTCL1 DENND1B GGA2 HIP1 HIP1R MYO1E NUMB SCAMP1 SCYL2 SNX9 SORT1 STON2	DENND1B GGA2 HIP1R NUMB SNX9 SORT1 STON2	CLTC	AP1G1 BCAP31 CLINT1 CLTCL1 HIP1 MYO1E SCAMP1 SCYL2	AAK1 TNK2 AQP2 CLVS1 CLVS2 DAB2 DENND1A DENND1C DVL1 DVL2 EPN3 FCHO2 FOLR1 SLC2A4 HAX1 LRP1 MALL OCRL PIK3C2A PICALM RGS19 FAM109A FAM109B SGIP1 SH3BP4 STX6 VAMP2 VAMP3 VTI1A WIPI1 NA GAIP LRP
late_endosome	103	27	13	0	14	76	ABCA5 ANKRD13A ANKRD13B ANKRD13D AP1AR AP5M1 AP5S1 APOE ATG9A ATP7A ATP7B BACE1 BST2 SDF4 CD1E CHID1 CLCN3 CLN3 SLC31A1 SLC31A2 CTNS CXCR4 DDIT3 DERL1 DERL2 DYSF ECM29 FYCO1 GNPNAT1 HTT KCNQ1 KIDINS220 LAMP1 LAMP2 LDLR LGMN LAMTOR2 MAGI2 MVB12B MICALL1 MAPK1 MAPK3 MAP1LC3A MAP2K1 MAP2K2 M6PR IGF2R MTM1 NBR1 NMNAT2 SLC11A1 SLC11A2 NTRK1 OSBPL1A PARM1 PCSK9 PIK3R4 PIK3C3 RAB14 RAB31 RAB7A RAB7B RAB…	BST2 CLCN3 DERL1 DYSF ECM29 IGF2R KIDINS220 LAMP1 LAMP2 LAMTOR2 M6PR MAP2K1 MAP2K2 MAPK1 MAPK3 NBR1 PIK3C3 RAB14 RAB7A RAB9A RAP1A RAP1B SLC11A2 SQSTM1 STX7 VPS16 VPS4B	BST2 CLCN3 DERL1 DYSF IGF2R KIDINS220 LAMTOR2 NBR1 PIK3C3 RAB9A SLC11A2 SQSTM1 VPS16		ECM29 LAMP1 LAMP2 M6PR MAP2K1 MAP2K2 MAPK1 MAPK3 RAB14 RAB7A RAP1A RAP1B STX7 VPS4B	ABCA5 ANKRD13A ANKRD13B ANKRD13D AP1AR AP5M1 AP5S1 APOE ATG9A ATP7A ATP7B BACE1 SDF4 CD1E CHID1 CLN3 SLC31A1 SLC31A2 CTNS CXCR4 DDIT3 DERL2 FYCO1 GNPNAT1 HTT KCNQ1 LDLR LGMN MAGI2 MVB12B MICALL1 MAP1LC3A MTM1 NMNAT2 SLC11A1 NTRK1 OSBPL1A PARM1 PCSK9 PIK3R4 RAB31 RAB7B RAB27A RASGEF1B RILP RNF128 RAPGEF2 KIAA0226 SLC9A6 SLA2 SNX16 VIPAS39 SRC STX8 TICAM2 TMEM192 TMEM9 TMEM59 TF TSG101 TTPA UNC13D …
eukaryotic_translation_initiation_factor_3_complex	23	15	3	2	10	8	COPS5 EIF3A EIF3B EIF3C EIF3D EIF3E EIF3F EIF3G EIF3H EIF3I EIF3J EIF3K EIF3L EIF3M EIF3CL EIF3S1 EIF3S3 EIF3S8 NA EIF3S6 EIF3S4 IFP38 eIF3a	COPS5 EIF3A EIF3B EIF3C EIF3CL EIF3D EIF3E EIF3F EIF3G EIF3H EIF3I EIF3J EIF3K EIF3L EIF3M	COPS5 EIF3G EIF3J	EIF3C EIF3F	EIF3A EIF3B EIF3CL EIF3D EIF3E EIF3H EIF3I EIF3K EIF3L EIF3M	EIF3S1 EIF3S3 EIF3S8 NA EIF3S6 EIF3S4 IFP38 eIF3a
eukaryotic_43S_preinitiation_complex	24	15	3	2	10	9	DHX29 EIF3A EIF3B EIF3C EIF3D EIF3E EIF3F EIF3G EIF3H EIF3I EIF3J EIF3K EIF3L EIF3M EIF3CL EIF3S3 EIF3S1 EIF3S2 EIF3S9 EIF3S8 EIF3S6 EIF3S4 IFP38 eIF3a	DHX29 EIF3A EIF3B EIF3C EIF3CL EIF3D EIF3E EIF3F EIF3G EIF3H EIF3I EIF3J EIF3K EIF3L EIF3M	DHX29 EIF3G EIF3J	EIF3C EIF3F	EIF3A EIF3B EIF3CL EIF3D EIF3E EIF3H EIF3I EIF3K EIF3L EIF3M	EIF3S3 EIF3S1 EIF3S2 EIF3S9 EIF3S8 EIF3S6 EIF3S4 IFP38 eIF3a
lysosome	208	51	20	1	30	157	GOT1 ABCA2 ABCA5 ABCB9 ADA ADRB2 GLA AKR1B10 NAGLU ANK3 ANKRD27 AP3M1 AP5M1 AP5S1 APOE AQP2 ARSA ARSB ARSD ARSG SMPD1 AGA ASS1 ATP13A2 BCL10 CALCRL CAT CTSB CTSC CTSD CTSF CTSH CTSL CTSO CTSS CTSZ CPQ CCDC115 CD34 CHID1 CHIT1 C9orf72 TRIP10 CLN3 CLN5 CTNS GJA1 CXCR4 CTBS DNASE2 DNASE2B HLA-DOB DOC2A DPP7 DRAM1 DRAM2 HLA-DRA EPDR1 FGFR3 FNBP1 FUCA2 FUCA1 FYCO1 GALC GABARAP GGH IFI30 GIMAP5 HAP1 HC…	ANK3 AP3M1 ASAH1 ASS1 BCL10 CAT CTSB CTSC CTSD FGFR3 GGH GJA1 GLA GLB1 GNS GOT1 HCK HEXB HPSE LAMP1 LAMP2 LAMTOR1 LAMTOR5 LRBA MAN2B1 MANBA NBR1 NPC2 PCYOX1 PON2 PPT1 PRDX6 PSAP RAB12 RAB14 RAB7A RAB9A RRAGA RRAGB RRAGC RRAGD SLC11A2 SQSTM1 STX7 TIAL1 TPP1 TRIP10 USP4 USP5 VPS16 VPS4B	ANK3 CTSB GJA1 GLA GNS HPSE LAMTOR1 LAMTOR5 MANBA NBR1 NPC2 PPT1 RAB12 RAB9A RRAGC RRAGD SLC11A2 SQSTM1 USP4 VPS16	CTSC	AP3M1 ASAH1 ASS1 BCL10 CAT CTSD FGFR3 GGH GLB1 GOT1 HCK HEXB LAMP1 LAMP2 LRBA MAN2B1 PCYOX1 PON2 PRDX6 PSAP RAB14 RAB7A RRAGA RRAGB STX7 TIAL1 TPP1 TRIP10 USP5 VPS4B	ABCA2 ABCA5 ABCB9 ADA ADRB2 AKR1B10 NAGLU ANKRD27 AP5M1 AP5S1 APOE AQP2 ARSA ARSB ARSD ARSG SMPD1 AGA ATP13A2 CALCRL CTSF CTSH CTSL CTSO CTSS CTSZ CPQ CCDC115 CD34 CHID1 CHIT1 C9orf72 CLN3 CLN5 CTNS CXCR4 CTBS DNASE2 DNASE2B HLA-DOB DOC2A DPP7 DRAM1 DRAM2 HLA-DRA EPDR1 FNBP1 FUCA2 FUCA1 FYCO1 GALC GABARAP IFI30 GIMAP5 HAP1 HPS1 HPS4 HYAL1 HYAL2 HYAL3 ITM2C KCNE1 KCNE2 KCNQ1 LAPTM5 LDLR LGMN LIPA …
core_TFIIH_complex	10	3	3	0	0	8	ERCC2 ERCC3 GTF2H2C GTF2H2C_2 GTF2H1 GTF2H2 GTF2H3 GTF2H4 GTF2H5 NA	ERCC2 GTF2H2 GTF2H2C	ERCC2 GTF2H2 GTF2H2C			ERCC3 GTF2H2C_2 GTF2H1 GTF2H3 GTF2H4 GTF2H5 NA
COPII_vesicle_coat	10	7	3	0	4	3	SEC23A SEC23B SEC24A SEC24B SEC24C SEC24D SEC31A TMED7 VMA21 NA	SEC23A SEC23B SEC24B SEC24C SEC24D SEC31A TMED7	SEC24B SEC24D SEC31A		SEC23A SEC23B SEC24C TMED7	SEC24A VMA21 NA
vesicle	147	68	12	4	52	80	AHNAK ALDH3B1 ALS2 LRPAP1 ANO5 ANXA1 ANXA2 APOA1 APOE ARHGEF2 ATP1A1 ATP1A2 ATP1A3 ATP1B1 ATP2B3 BASP1 CALM1 CALM2 CALM3 CTSF CAV3 CAPS CBR1 CD59 CD81 CD9 CETP CIB1 CLTC CLIC1 COL6A2 COL6A3 C8B COL12A1 CFL1 CRHR1 DYNC1I1 DYNC1I2 DCTN2 DNAJC3 ECE1 EDIL3 EPS8 EPS8L2 EZR F5 F7 FBLN2 EFEMP2 FGA FGB FLOT2 GAPDH GNB1 GNB2 GDI2 SERPINE2 GNAI2 GPRC5C GPM6A GRIA4 GSTP1 HSPA1A HSPA1B IFT172 IFNGR1 ITGB2 KI…	AHNAK ALDH3B1 ANXA1 ANXA2 ANXA7 ARHGEF2 ATP1A1 ATP1A2 ATP1A3 ATP1B1 BASP1 CALM1 CAV3 CBR1 CD81 CD9 CFL1 CLIC1 CLTC COL12A1 DCTN2 DNAJC3 DYNC1I2 EPS8 EPS8L2 EZR FLOT2 GAPDH GDI2 GNAI2 GNB1 GNB2 GSTP1 HSPA1A KIF5B LRPAP1 MIF MSN MYL6 PAFAH1B1 PCMT1 PDCD6IP PKM RAB11A RAB34 RAB38 RAB39B RAB3A RAB3B RAB3C RAB4A SLC12A2 SLC9A3R1 SPTAN1 SRI STMN2 STOM STX5 STX7 TAGLN2 TFRC TKT TUBA1C TUBB2A TUBB4B VAPA…	ALDH3B1 ATP1B1 CAV3 CD81 CD9 EPS8 MIF RAB34 STMN2 STOM STX5 VPS26A	CLTC EPS8L2 MYL6 PCMT1	AHNAK ANXA1 ANXA2 ANXA7 ARHGEF2 ATP1A1 ATP1A2 ATP1A3 BASP1 CALM1 CBR1 CFL1 CLIC1 COL12A1 DCTN2 DNAJC3 DYNC1I2 EZR FLOT2 GAPDH GDI2 GNAI2 GNB1 GNB2 GSTP1 HSPA1A KIF5B LRPAP1 MSN PAFAH1B1 PDCD6IP PKM RAB11A RAB38 RAB39B RAB3A RAB3B RAB3C RAB4A SLC12A2 SLC9A3R1 SPTAN1 SRI STX7 TAGLN2 TFRC TKT TUBA1C TUBB2A TUBB4B VAPA VCL	ALS2 ANO5 APOA1 APOE ATP2B3 CALM2 CALM3 CTSF CAPS CD59 CETP CIB1 COL6A2 COL6A3 C8B CRHR1 DYNC1I1 ECE1 EDIL3 F5 F7 FBLN2 EFEMP2 FGA FGB SERPINE2 GPRC5C GPM6A GRIA4 HSPA1B IFT172 IFNGR1 ITGB2 KIF9 LFNG LGR6 LIM2 MAN1B1 MVB12A MVB12B MFGE8 MGAT1 OGN MUC16 MUC1 MUC4 NOD2 NPFF SLC34A2 OLFML3 OPRD1 PIK3C2A PLA2G4F PACRG PICALM PLN PRELP PROM1 RBP3 RIPK2 SLC39A12 SLC6A14 SLC5A5 SDCBP SERPINB3 SPRN STX10…
cytoplasmic_stress_granule	33	21	4	2	15	12	ATXN2L ATXN2 CAPRIN1 CIRBP DDX1 DDX3X DDX6 FMR1 KHSRP G3BP1 GRB7 EIF2S1 IGF2BP1 EIF4E LARP4B LIN28A L1RE1 LSM14A MBNL1 NANOS3 OGFOD1 PABPC1 PABPC4 PQBP1 PUM2 RBM4 RC3H1 STAU1 TIA1 TIAL1 ZFP36 YBX1 DKFZp686L1159	ATXN2L CAPRIN1 CIRBP DDX1 DDX3X DDX6 EIF2S1 EIF4E FMR1 G3BP1 IGF2BP1 KHSRP LARP4B OGFOD1 PABPC1 PABPC4 RBM4 STAU1 TIA1 TIAL1 YBX1	FMR1 IGF2BP1 STAU1 TIA1	CIRBP EIF2S1	ATXN2L CAPRIN1 DDX1 DDX3X DDX6 EIF4E G3BP1 KHSRP LARP4B OGFOD1 PABPC1 PABPC4 RBM4 TIAL1 YBX1	ATXN2 GRB7 LIN28A L1RE1 LSM14A MBNL1 NANOS3 PQBP1 PUM2 RC3H1 ZFP36 DKFZp686L1159
ciliary_transition_fiber	5	2	2	0	0	3	CEP164 CEP83 CEP89 FBF1 SCLT1	CEP83 CEP89	CEP83 CEP89			CEP164 FBF1 SCLT1
eukaryotic_translation_initiation_factor_2B_complex	5	3	2	0	1	2	EIF2B1 EIF2B2 EIF2B4 EIF2B5 EIF2B3	EIF2B1 EIF2B3 EIF2B4	EIF2B3 EIF2B4		EIF2B1	EIF2B2 EIF2B5
endoplasmic_reticulum_tubular_network	5	3	0	2	1	2	KPNB1 PARP16 RAB10 RAB18 RAB3GAP1	KPNB1 RAB10 RAB18		RAB10 RAB18	KPNB1	PARP16 RAB3GAP1
laminin-5_complex	5	2	2	0	0	3	LAMA3 LAMA5 LAMB3 LAMC2 NA	LAMA5 LAMC2	LAMA5 LAMC2			LAMA3 LAMB3 NA
Rab-protein_geranylgeranyltransferase_complex	5	2	2	0	0	3	RABGGTA RABGGTB CHM CHML NA	CHM CHML	CHM CHML			RABGGTA RABGGTB NA
THO_complex	5	4	2	0	2	1	THOC1 THOC2 THOC7 THOC6 THOC5	THOC2 THOC5 THOC6 THOC7	THOC6 THOC7		THOC2 THOC5	THOC1
gap_junction	17	5	4	0	1	12	CALB2 GJA1 GJA4 GJA5 GJB3 GJC1 SPECC1L DBN1 DSC1 MIP PANX1 PANX2 PANX3 SGSM3 TJP1 dJ402G11.9 RUTBC3	CALB2 DBN1 GJA1 SPECC1L TJP1	CALB2 DBN1 GJA1 TJP1		SPECC1L	GJA4 GJA5 GJB3 GJC1 DSC1 MIP PANX1 PANX2 PANX3 SGSM3 dJ402G11.9 RUTBC3
methylosome	11	10	1	2	7	1	PRMT5 CLNS1A WDR77 SNRPB SNRPE SNRPF SNRPG SNRPD1 SNRPD2 SNRPD3 NA	CLNS1A PRMT5 SNRPB SNRPD1 SNRPD2 SNRPD3 SNRPE SNRPF SNRPG WDR77	WDR77	SNRPD2 SNRPG	CLNS1A PRMT5 SNRPB SNRPD1 SNRPD3 SNRPE SNRPF	NA
mitochondrial_ribosome	26	9	5	0	4	17	MTG1 MTG2 MRPL9 MRPL11 MRPL13 MRPL18 MRPL20 MRPL28 MRPL32 MRPL34 MRPL35 MRPL37 MRPL39 MRPL40 MRPL43 MRPL47 MRPL48 MRPL49 MRPL51 MRPS12 MRPS14 MRPS22 DAP3 MRPL57 MRP63 MRPS29	MRPL11 MRPL13 MRPL18 MRPL37 MRPL39 MRPL43 MRPL47 MRPL48 MRPS22	MRPL13 MRPL18 MRPL47 MRPL48 MRPS22		MRPL11 MRPL37 MRPL39 MRPL43	MTG1 MTG2 MRPL9 MRPL20 MRPL28 MRPL32 MRPL34 MRPL35 MRPL40 MRPL49 MRPL51 MRPS12 MRPS14 DAP3 MRPL57 MRP63 MRPS29
peroxisomal_membrane	56	20	8	0	12	36	ABCD1 ABCD2 ABCD3 ABCD4 ACBD5 ACOX1 ACSL1 ACSL3 ACSL4 ACSL6 AGPS ATAD1 CAT CNOT1 DECR2 HSD17B4 DHRS4 FAR1 FAR2 FNDC5 GNPAT HMGCR IMPDH2 MAVS MGST1 MPV17L MAP2K2 DAO PECR PEX10 PEX12 PEX13 PEX14 PEX16 PEX19 PEX1 PEX2 PEX3 PEX5L PEX5 PEX6 PNPLA8 SLC25A17 PEX11A PEX11B PXMP2 PXMP4 RAB8B SLC27A2 TMEM35 TTC1 PEX1Q261Ter NA PXR1 PEX1R633Ter DKFZp547I137	ABCD3 ACBD5 ACOX1 ACSL1 ACSL3 ACSL4 AGPS ATAD1 CAT CNOT1 DHRS4 FAR1 HMGCR HSD17B4 IMPDH2 MAP2K2 MAVS MGST1 RAB8B SLC27A2	ACBD5 ACSL1 AGPS ATAD1 HMGCR MAVS MGST1 SLC27A2		ABCD3 ACOX1 ACSL3 ACSL4 CAT CNOT1 DHRS4 FAR1 HSD17B4 IMPDH2 MAP2K2 RAB8B	ABCD1 ABCD2 ABCD4 ACSL6 DECR2 FAR2 FNDC5 GNPAT MPV17L DAO PECR PEX10 PEX12 PEX13 PEX14 PEX16 PEX19 PEX1 PEX2 PEX3 PEX5L PEX5 PEX6 PNPLA8 SLC25A17 PEX11A PEX11B PXMP2 PXMP4 TMEM35 TTC1 PEX1Q261Ter NA PXR1 PEX1R633Ter DKFZp547I137
mitochondrial_proton-transporting_ATP_synthase_complex	19	11	3	1	7	8	MP68 ATP5F1 ATP5G1 ATP5G2 ATP5G3 ATP5E ATP5H ATP5I ATP5J ATP5L MT-ATP6 MT-ATP8 ATP5A1 ATP5B ATP5D ATP5C1 ATP5J2 ATP5O USMG5	ATP5A1 ATP5B ATP5C1 ATP5D ATP5E ATP5F1 ATP5H ATP5I ATP5J2 ATP5L ATP5O	ATP5D ATP5H ATP5L	ATP5B	ATP5A1 ATP5C1 ATP5E ATP5F1 ATP5I ATP5J2 ATP5O	MP68 ATP5G1 ATP5G2 ATP5G3 ATP5J MT-ATP6 MT-ATP8 USMG5
ATP-binding_cassette_(ABC)_transporter_complex	6	2	2	0	0	4	ABCA2 ABCA7 ABCB6 ABCB8 ABCD4 ABCF2	ABCB6 ABCF2	ABCB6 ABCF2			ABCA2 ABCA7 ABCB8 ABCD4
euchromatin	6	4	2	0	2	2	ANKRD2 CBX2 DNMT3A RNF2 RRP1B UHRF1	ANKRD2 RNF2 RRP1B UHRF1	ANKRD2 RNF2		RRP1B UHRF1	CBX2 DNMT3A
clathrin_coat_of_trans-Golgi_network_vesicle	6	4	0	2	2	2	AP2A1 CLTA CLTB CLTC CLTCL1 NCALD	AP2A1 CLTC CLTCL1 NCALD		CLTC NCALD	AP2A1 CLTCL1	CLTA CLTB
proton-transporting_ATP_synthase_complex,_catalytic_core_F(1)	6	3	1	1	1	3	ATP5A1 HEL-S-123m ATP5D HEL-S-271 NA ATP5B	ATP5A1 ATP5B ATP5D	ATP5D	ATP5B	ATP5A1	HEL-S-123m HEL-S-271 NA
Elongator_holoenzyme_complex	6	3	2	0	1	3	IKBKAP ELP2 ELP4 ELP3 ELP5 ELP6	ELP3 ELP4 IKBKAP	ELP3 ELP4		IKBKAP	ELP2 ELP5 ELP6
specific_granule	12	5	2	1	2	7	ADAM8 ANXA11 ANXA3 CAMP CRISP3 OLFM4 SNAP23 STX3 STX4 STXBP2 STXBP3 LTF	ANXA11 ANXA3 SNAP23 STX4 STXBP3	STX4 STXBP3	ANXA11	ANXA3 SNAP23	ADAM8 CAMP CRISP3 OLFM4 STX3 STXBP2 LTF
mRNA_cap_binding_complex	12	5	3	0	2	7	AGO2 CYFIP1 FMR1 EIF4E1B EIF4E2 EIF4E3 EIF4E RNMT NCBP1 NCBP2 PIWIL1 FAM103A1	CYFIP1 EIF4E FMR1 NCBP1 RNMT	FMR1 NCBP1 RNMT		CYFIP1 EIF4E	AGO2 EIF4E1B EIF4E2 EIF4E3 NCBP2 PIWIL1 FAM103A1
cullin-RING_ubiquitin_ligase_complex	12	7	3	0	4	5	CACUL1 CAND1 CUL1 CUL9 GLMN RBX1 CUL4B CUL5 CUL3 CUL4A CUL2 NA	CAND1 CUL1 CUL2 CUL3 CUL4A CUL4B GLMN	CUL4A CUL4B GLMN		CAND1 CUL1 CUL2 CUL3	CACUL1 CUL9 RBX1 CUL5 NA
integral_component_of_endoplasmic_reticulum_membrane	69	21	7	2	12	48	ABCB9 ACER3 AMFR ANKLE2 ASPH BSCL2 CLN3 CREB3 DCSTAMP DERL1 DERL2 DERL3 DGAT2 DHRS9 DOLK DOLPP1 DPM2 DPM3 EDEM1 ELOVL1 ELOVL4 ELOVL6 EMC6 ERN1 ESYT1 EXT1 FITM1 FITM2 FKBP8 G6PC SLC37A4 PIGK DPAGT1 HSPA5 LRIT1 LRMP MARCH6 MBOAT4 PIGT PIGU PORCN RHBDD1 RRBP1 RTN1 RTN2 RTN4 SLC27A2 SLC27A5 SEC61A1 SACM1L SAMD8 SARAF BNIP1 VIMP SGPL1 SPCS1 SSR3 STIM1 TAP1 TAP2 TECR UBXN8 UPK2 WFS1 SELS GRP NA KTN1 UC…	AMFR ASPH DERL1 DPAGT1 ELOVL1 ESYT1 FKBP8 HSPA5 KTN1 PIGK PIGT RRBP1 RTN1 RTN4 SACM1L SEC61A1 SGPL1 SLC27A2 SSR3 TECR WFS1	ASPH DERL1 KTN1 PIGK SEC61A1 SLC27A2 WFS1	SACM1L TECR	AMFR DPAGT1 ELOVL1 ESYT1 FKBP8 HSPA5 PIGT RRBP1 RTN1 RTN4 SGPL1 SSR3	ABCB9 ACER3 ANKLE2 BSCL2 CLN3 CREB3 DCSTAMP DERL2 DERL3 DGAT2 DHRS9 DOLK DOLPP1 DPM2 DPM3 EDEM1 ELOVL4 ELOVL6 EMC6 ERN1 EXT1 FITM1 FITM2 G6PC SLC37A4 LRIT1 LRMP MARCH6 MBOAT4 PIGU PORCN RHBDD1 RTN2 SLC27A5 SAMD8 SARAF BNIP1 VIMP SPCS1 STIM1 TAP1 TAP2 UBXN8 UPK2 SELS GRP NA UCMA
early_endosome_membrane	93	27	11	0	16	66	HLA-A HLA-B HLA-C ATP9A B2M CD8B CFTR CD207 CLCN3 CLCN4 CLIP3 CLVS1 CLVS2 APPL1 APPL2 EEA1 EHD1 EHD4 EPHA4 EPHA8 EPHB1 EPS15 FAM21A FAM21B FAM21C FCGR1A FCGR1B FGD2 FIG4 PIKFYVE HSD17B6 HGS HLA-E HLA-F HLA-G HPS6 INPP5B KIAA0319 KIF16B LLGL1 LAMP5 LDLRAD4 ZFYVE28 MARCH1 MARCH3 MARCH8 MMGT1 MTMR2 MTMR4 NTRK1 OCRL PI4K2A PLA2G4B PLEKHF2 PMEPA1 PML RAB14 RAB5B RAB5C ZFYVE20 REP15 RAB11FIP5 RUFY1 SH3…	APPL1 APPL2 B2M CLCN3 EHD1 EHD4 EPS15 HLA-B HLA-C HLA-E KIF16B LLGL1 MMGT1 PI4K2A PLEKHF2 RAB14 RAB5B RAB5C RUFY1 SNX1 SNX2 SNX4 SNX6 STAM STAM2 STX7 TMEM165	B2M CLCN3 EHD4 EPS15 HLA-B HLA-C HLA-E LLGL1 PLEKHF2 SNX1 TMEM165		APPL1 APPL2 EHD1 KIF16B MMGT1 PI4K2A RAB14 RAB5B RAB5C RUFY1 SNX2 SNX4 SNX6 STAM STAM2 STX7	HLA-A ATP9A CD8B CFTR CD207 CLCN4 CLIP3 CLVS1 CLVS2 EEA1 EPHA4 EPHA8 EPHB1 FAM21A FAM21B FAM21C FCGR1A FCGR1B FGD2 FIG4 PIKFYVE HSD17B6 HGS HLA-F HLA-G HPS6 INPP5B KIAA0319 LAMP5 LDLRAD4 ZFYVE28 MARCH1 MARCH3 MARCH8 MTMR2 MTMR4 NTRK1 OCRL PLA2G4B PMEPA1 PML ZFYVE20 REP15 RAB11FIP5 SH3GL1 SH3GL3 SLC9A6 SNX13 SNX16 SNX27 SNX3 SNX5 SNX8 SYNDIG1 TICAM2 TMEM163 VAC14 WASH1 WASH2P WASH3P WASH4P WASH6P …
phagocytic_vesicle	39	15	5	1	9	24	ABCA1 AMBRA1 ANXA11 ATG14 BECN1 CD36 CORO1A FMNL1 ITGAV ITGB5 PIK3C3 PLD4 RAB14 RAB20 RAB23 RAB31 RAB32 RAB34 RAB38 RAB43 RAB5A RAB7A RAB7B RAB8A RAB8B RAB9A RAB9B RAB11A RAB11B RAB22A RAB39A SLAMF1 SRGAP2 STX12 UVRAG VAMP7 SYBL1 SLAM NA	ANXA11 ITGAV PIK3C3 RAB11A RAB11B RAB14 RAB32 RAB34 RAB38 RAB43 RAB5A RAB7A RAB8A RAB8B RAB9A	ITGAV PIK3C3 RAB34 RAB43 RAB9A	ANXA11	RAB11A RAB11B RAB14 RAB32 RAB38 RAB5A RAB7A RAB8A RAB8B	ABCA1 AMBRA1 ATG14 BECN1 CD36 CORO1A FMNL1 ITGB5 PLD4 RAB20 RAB23 RAB31 RAB7B RAB9B RAB22A RAB39A SLAMF1 SRGAP2 STX12 UVRAG VAMP7 SYBL1 SLAM NA
endosome_membrane	174	41	17	0	24	133	ABCA2 ABCA7 ACAP2 AMN ANKFY1 AP1G2 AP3D1 APOB CD14 CD1A CD1B CD1C CD1D CD320 CD63 CD68 CHMP1A CHMP5 CLEC16A CLCN4 CLCN5 CLCN6 CPTP CUBN DCSTAMP HLA-DOA HLA-DOB APPL1 APPL2 HLA-DPA1 HLA-DPB1 HLA-DQA1 HLA-DQA2 HLA-DQB1 HLA-DQB2 DTNBP1 EGFR EHD1 EHD2 EHD3 ERBB2 FIG4 PIKFYVE GGA1 GGA2 GGA3 GNPNAT1 GOLIM4 GRB14 SLC48A1 IKBKE INSR DIO3 IRAK1 IRAK2 IRAK4 IRF7 ITM2B KIF13A LAMP1 LAMP5 LDLR TMBIM1 LY96 MA…	ACAP2 ANKFY1 AP3D1 APPL1 APPL2 ATP6V0A1 ATP6V0C ATP6V0D1 EGFR EHD1 EHD3 GGA2 IRAK4 LAMP1 MYO1B PLIN3 RAB15 RAB35 RAB5A RHOB RPS27A SCYL2 SNX1 SNX2 SORT1 SUN2 TAB1 TAB3 TBK1 TM9SF2 TMEM165 UBA52 UBB UBC UBE2D3 VPS25 VPS26A VPS29 VPS45 VPS4B VPS53	ACAP2 AP3D1 ATP6V0A1 ATP6V0C EGFR GGA2 IRAK4 RAB35 SNX1 SORT1 TAB1 TAB3 TBK1 TMEM165 VPS25 VPS26A VPS53		ANKFY1 APPL1 APPL2 ATP6V0D1 EHD1 EHD3 LAMP1 MYO1B PLIN3 RAB15 RAB5A RHOB RPS27A SCYL2 SNX2 SUN2 TM9SF2 UBA52 UBB UBC UBE2D3 VPS29 VPS45 VPS4B	ABCA2 ABCA7 AMN AP1G2 APOB CD14 CD1A CD1B CD1C CD1D CD320 CD63 CD68 CHMP1A CHMP5 CLEC16A CLCN4 CLCN5 CLCN6 CPTP CUBN DCSTAMP HLA-DOA HLA-DOB HLA-DPA1 HLA-DPB1 HLA-DQA1 HLA-DQA2 HLA-DQB1 HLA-DQB2 DTNBP1 EHD2 ERBB2 FIG4 PIKFYVE GGA1 GGA3 GNPNAT1 GOLIM4 GRB14 SLC48A1 IKBKE INSR DIO3 IRAK1 IRAK2 IRF7 ITM2B KIF13A LAMP5 LDLR TMBIM1 LY96 MAP3K7 MARCH2 MCOLN1 MRC1 CD164 MYD88 NCF4 NDFIP1 NTRK2 LEPROT PA…
AP-2_adaptor_complex	7	6	2	0	4	1	AP2A1 AP2A2 AP2B1 AP2M1 AP2S1 EPS15 SGIP1	AP2A1 AP2A2 AP2B1 AP2M1 AP2S1 EPS15	AP2M1 EPS15		AP2A1 AP2A2 AP2B1 AP2S1	SGIP1
Cdc73/Paf1_complex	7	3	2	0	1	4	CDC73 CTR9 LEO1 PAF1 PEX2 RTF1 WDR61	CDC73 CTR9 LEO1	CDC73 CTR9		LEO1	PAF1 PEX2 RTF1 WDR61
kinetochore_microtubule	7	2	2	0	0	5	CLASP1 CLASP2 KIF18A KNTC1 ZW10 NA DKFZp686D1968	CLASP1 ZW10	CLASP1 ZW10			CLASP2 KIF18A KNTC1 NA DKFZp686D1968
condensin_complex	7	5	2	0	3	2	NCAPD2 NCAPH NCAPG SMC2 SMC4 SMC2L1 NA	NCAPD2 NCAPG NCAPH SMC2 SMC4	NCAPD2 NCAPG		NCAPH SMC2 SMC4	SMC2L1 NA
vacuole	7	2	2	0	0	5	CIT CD74 SLC11A2 RAB29 STX3 STX4 TTC3	SLC11A2 STX4	SLC11A2 STX4			CIT CD74 RAB29 STX3 TTC3
insulin-responsive_compartment	7	3	1	1	1	4	DENND4C SLC2A4 MYO5A RAB10 RAB13 RAB4B NA	RAB10 RAB13 RAB4B	RAB4B	RAB10	RAB13	DENND4C SLC2A4 MYO5A NA
GPI-anchor_transamidase_complex	7	3	2	0	1	4	GPAA1 PIGK PIGS PIGT PIGU NA DKFZp686K20216	GPAA1 PIGK PIGT	GPAA1 PIGK		PIGT	PIGS PIGU NA DKFZp686K20216
DNA_replication_factor_A_complex	7	3	2	0	1	4	PURA PURB RPA1 RPA2 RPA3 RPA4 NA	PURA RPA1 RPA3	RPA1 RPA3		PURA	PURB RPA2 RPA4 NA
membrane_raft	175	45	16	1	28	130	PPP2R1B APP ABCA1 ACE2 ADAM17 ADCY2 ANGPT1 ANK2 ANXA13 ARID3A ARID3C BSG BCL10 BIRC3 BST2 BTK CAPN2 CARD11 CASP8 CAV1 CAV2 CAV3 CD14 CD226 CD24 CD36 CD48 CD4 CD79A CFLAR CLIP3 CLN3 CRB2 CSK GJA1 CXADR CD55 DAG1 DAPK3 DCC DLG1 DMD DPP4 EDNRA EDNRB EFHD2 EFNB1 EGFR EMP2 EPHB1 EZR FADD PTK2B MS4A2 FLOT1 FURIN PIKFYVE GHSR GNAI2 GNAI3 GPC1 GPRC5B GPM6B GRIP1 GSK3B HPSE HYAL2 IKBKB ITGA1 ITGB1 ITLN1 J…	ADAM17 ANK2 APP ARID3A BCL10 BSG BST2 CAPN2 CASP8 CAV1 CAV3 CFLAR CSK DAG1 DLG1 EFHD2 EGFR EZR FADD FLOT1 GJA1 GNAI1 GNAI2 GNAI3 GSK3B HK1 HPSE ITGB1 LAMTOR1 LCK LYN MAL2 MYO1C PARK7 PI4K2A PODXL PPP2R1B PPT1 PTK2B RAB5A RIPK1 SLC9A3R1 STAT6 STOM STOML2	ARID3A BST2 CAV1 CAV3 EFHD2 EGFR FLOT1 GJA1 GSK3B HPSE LAMTOR1 PPT1 PTK2B RIPK1 STAT6 STOM	MYO1C	ADAM17 ANK2 APP BCL10 BSG CAPN2 CASP8 CFLAR CSK DAG1 DLG1 EZR FADD GNAI1 GNAI2 GNAI3 HK1 ITGB1 LCK LYN MAL2 PARK7 PI4K2A PODXL PPP2R1B RAB5A SLC9A3R1 STOML2	ABCA1 ACE2 ADCY2 ANGPT1 ANXA13 ARID3C BIRC3 BTK CARD11 CAV2 CD14 CD226 CD24 CD36 CD48 CD4 CD79A CLIP3 CLN3 CRB2 CXADR CD55 DAPK3 DCC DMD DPP4 EDNRA EDNRB EFNB1 EMP2 EPHB1 MS4A2 FURIN PIKFYVE GHSR GPC1 GPRC5B GPM6B GRIP1 HYAL2 IKBKB ITGA1 ITLN1 JAK2 KCNA3 KCNA5 KCNN4 KIRREL PRKCZ LAT FAIM2 LRRK2 SELE MALL MAL MLC1 MYADM NFAM1 PDZK1 NOS1 NPC1 NPHS1 SLC34A1 LAT2 NTSR1 OLR1 OPRD1 OPRM1 P2RX1 P2RX3 PA…
Golgi_membrane	487	98	34	3	61	390	HLA-A HLA-B HLA-C HLA-DRB1 A4GNT ABCA5 ABCA7 ABCG1 SLC33A1 ACER2 AP1B1 AP1G1 AP1M1 AP1M2 AP1S1 AP1S2 AP1S3 AP3D1 APC2 ARF1 ARF3 ARFGAP2 ARFGAP3 ARFIP1 ARL1 ARL3 ACTR3 ARRB1 ATP2C1 ATP2C2 ATF6 ATL1 ATP7B AGTRAP B2M B3GAT1 B3GAT2 B3GAT3 B3GALNT1 B3GALNT2 B3GNT2 B3GNT3 B3GNT4 B3GNT5 B3GNT6 B3GNT7 B3GNT8 B3GNT9 B3GALT1 B3GALT2 B3GALT4 B3GALT5 B3GALT6 B3GNT1 B4GALT1 B4GALT2 B4GALT3 B4GALT4 B4GALT5 B4G…	ACBD3 ACTR3 AGTRAP AP1B1 AP1G1 AP1M1 AP1M2 AP1S1 AP3D1 ARF1 ARF3 ARFGAP2 ARFIP1 ARL1 ARL3 ARRB1 ATP2C1 B2M B4GALT1 BET1 BSG CAV1 CAV3 CDC42 CHP1 CHST6 CLCN3 COG1 COPB1 COPG1 CUL3 DBNL DHCR24 DNM2 EGFR GABARAPL2 GALNT14 GALNT16 GALNT2 GBF1 GJA1 GLG1 GOLGA2 GOLGA3 GOLGA4 GORASP2 GXYLT1 HLA-B HLA-C HLA-E LLGL1 LMAN1 LMAN2 LMAN2L LPCAT1 MAN2A1 MMGT1 NUMA1 OSBP PDCD10 PITPNB PREB PTGES2 RAB12 RAB14 RA…	ACBD3 AP3D1 ARFIP1 ARRB1 ATP2C1 B2M CAV1 CAV3 CHST6 CLCN3 COG1 EGFR GJA1 GLG1 GOLGA4 GORASP2 GXYLT1 HLA-B HLA-C HLA-E LLGL1 MAN2A1 RAB12 RAB9A RTN3 SEC16A SEC24B SEC24D SEC31A SH3GLB1 SMPD4 STX5 TMEM165 YKT6	COPG1 PDCD10 SACM1L	ACTR3 AGTRAP AP1B1 AP1G1 AP1M1 AP1M2 AP1S1 ARF1 ARF3 ARFGAP2 ARL1 ARL3 B4GALT1 BET1 BSG CDC42 CHP1 COPB1 CUL3 DBNL DHCR24 DNM2 GABARAPL2 GALNT14 GALNT16 GALNT2 GBF1 GOLGA2 GOLGA3 LMAN1 LMAN2 LMAN2L LPCAT1 MMGT1 NUMA1 OSBP PITPNB PREB PTGES2 RAB14 RAB1A RAB2A RAB2B RAB6A RAB6B RAB8A RAC1 SCAMP3 SEC13 SEC22B SEC23A SEC23B SEC24C STK26 STX18 SURF4 TMCO1 TMED10 TMED9 USO1 VPS45	HLA-A HLA-DRB1 A4GNT ABCA5 ABCA7 ABCG1 SLC33A1 ACER2 AP1S2 AP1S3 APC2 ARFGAP3 ATP2C2 ATF6 ATL1 ATP7B B3GAT1 B3GAT2 B3GAT3 B3GALNT1 B3GALNT2 B3GNT2 B3GNT3 B3GNT4 B3GNT5 B3GNT6 B3GNT7 B3GNT8 B3GNT9 B3GALT1 B3GALT2 B3GALT4 B3GALT5 B3GALT6 B3GNT1 B4GALT2 B4GALT3 B4GALT4 B4GALT5 B4GALT6 B4GALT7 ARFGEF1 ARFGEF2 C1GALT1C1 C1GALT1 CABP1 CAV2 CD1E CDIPT UGCG CERS1 C6orf89 CSGALNACT1 CSGALNACT2 CHPF2 CHPT1…
pre-autophagosomal_structure	14	3	3	0	0	11	ATG13 ATG2A ATG2B ATG7 ATG9A ATG101 NBR1 SQSTM1 ULK3 VMP1 WIPI1 WIPI2 ZFYVE1 NA	ATG7 NBR1 SQSTM1	ATG7 NBR1 SQSTM1			ATG13 ATG2A ATG2B ATG9A ATG101 ULK3 VMP1 WIPI1 WIPI2 ZFYVE1 NA
DNA-directed_RNA_polymerase_I_complex	14	4	3	0	1	10	ZNRD1 POLR1A CD3EAP TWISTNB POLR1E POLR2E POLR2F POLR2H POLR2K POLR2L POLR1C POLR1D POLR1B NA	POLR1C POLR2F POLR2H POLR2L	POLR1C POLR2F POLR2L		POLR2H	ZNRD1 POLR1A CD3EAP TWISTNB POLR1E POLR2E POLR2K POLR1D POLR1B NA
endosome	191	49	16	2	31	142	HTR4 APP ABCA2 ABCB6 ABCG1 ACE TNK2 ACKR3 ADRA2C ADRB2 ANXA1 ANXA2 ARC ARF6 ARPC2 ARRDC3 ARRDC4 ARSA SMPD1 ASTN1 ASTN2 ATP1A1 ATP1A2 ATP8A2 ATG9A TNFAIP1 BACE1 BACE2 BET1L BIRC6 BDKRB2 BLOC1S6 CDH1 CALCRL CTSE CAV1 CCDC115 CCR5 CDK2 CDKN1B C9orf72 CLIP1 CLVS1 CLVS2 CRKL DGKH DYSF ECE1 EGFR EXPH5 FAM21C MS4A2 FGFR4 FLOT1 FLOT2 FOLR1 FPR1 FRS2 FYN GAPVD1 GCGR GOLPH3 GPC1 GRAP2 GRB2 HGS GIF IL15 KCN…	ABCB6 ANXA1 ANXA2 APP ARF6 ARPC2 ATP1A1 ATP1A2 ATP6V1E1 CAV1 CRKL DYSF EGFR FGFR4 FLOT1 FLOT2 FYN GAPVD1 GRB2 IGF2R KIAA0196 KIAA1033 KIF16B M6PR MYO1D OCIAD1 OCIAD2 PAK3 PDCD6 PI4K2A PLIN3 RAB10 RAB21 RAB4A RAB5A RAB5B RABEP1 SNX9 SORL1 STMN2 STX4 STX7 TFRC TM9SF2 VPS26A VPS29 VPS35 VPS4B YKT6	ABCB6 CAV1 DYSF EGFR FLOT1 GAPVD1 IGF2R KIAA0196 MYO1D OCIAD1 PDCD6 SNX9 STMN2 STX4 VPS26A YKT6	GRB2 RAB10	ANXA1 ANXA2 APP ARF6 ARPC2 ATP1A1 ATP1A2 ATP6V1E1 CRKL FGFR4 FLOT2 FYN KIAA1033 KIF16B M6PR OCIAD2 PAK3 PI4K2A PLIN3 RAB21 RAB4A RAB5A RAB5B RABEP1 SORL1 STX7 TFRC TM9SF2 VPS29 VPS35 VPS4B	HTR4 ABCA2 ABCG1 ACE TNK2 ACKR3 ADRA2C ADRB2 ARC ARRDC3 ARRDC4 ARSA SMPD1 ASTN1 ASTN2 ATP8A2 ATG9A TNFAIP1 BACE1 BACE2 BET1L BIRC6 BDKRB2 BLOC1S6 CDH1 CALCRL CTSE CCDC115 CCR5 CDK2 CDKN1B C9orf72 CLIP1 CLVS1 CLVS2 DGKH ECE1 EXPH5 FAM21C MS4A2 FOLR1 FPR1 FRS2 GCGR GOLPH3 GPC1 GRAP2 HGS GIF IL15 KCNJ11 KCNK1 PRKCI PRKCZ LRP1 LRP2 LRRK2 LHCGR MAGEL2 MAL MARCH1 MARCH3 MARCH8 MLC1 CD164 NGF SLC34A1 NT…
desmosome	23	11	4	0	7	12	B4GALT1 CDSN CTNNB1 DSP DSC1 DSC2 DSC3 DSG1 DSG2 DSG3 DSG4 EVPL JAM3 KAZN PPL PERP PNN PKP1 PKP2 PKP3 PKP4 JUP NA	B4GALT1 CTNNB1 DSG2 DSP JUP PKP1 PKP2 PKP3 PKP4 PNN PPL	DSG2 PKP1 PKP2 PKP3		B4GALT1 CTNNB1 DSP JUP PKP4 PNN PPL	CDSN DSC1 DSC2 DSC3 DSG1 DSG3 DSG4 EVPL JAM3 KAZN PERP NA
eukaryotic_48S_preinitiation_complex	23	14	2	2	10	9	EIF3A EIF3B EIF3C EIF3D EIF3E EIF3F EIF3G EIF3H EIF3I EIF3J EIF3K EIF3L EIF3M EIF3CL EIF3S3 EIF3S1 EIF3S2 EIF3S9 EIF3S8 EIF3S6 EIF3S4 IFP38 eIF3a	EIF3A EIF3B EIF3C EIF3CL EIF3D EIF3E EIF3F EIF3G EIF3H EIF3I EIF3J EIF3K EIF3L EIF3M	EIF3G EIF3J	EIF3C EIF3F	EIF3A EIF3B EIF3CL EIF3D EIF3E EIF3H EIF3I EIF3K EIF3L EIF3M	EIF3S3 EIF3S1 EIF3S2 EIF3S9 EIF3S8 EIF3S6 EIF3S4 IFP38 eIF3a
melanosome	102	67	8	3	56	35	YWHAB YWHAE YWHAZ SLC3A2 SLC1A5 ANXA11 ANXA2 ANXA6 ATP1A1 ATP1B3 ANXA2P2 BSG CALU CANX CAPG CTSB CTSD CD63 CLTC CNP CTNS DNAJC5 HSP90B1 ERP29 FASN FLOT1 GANAB GCHFR GGH GNA13 GPR143 GPNMB HSPA5 SLC2A1 HPS4 HSP90AA1 HSP90AB1 HSPA8 ITGB1 ITGB3 LAMP1 MLANA MMP14 MYH11 MYO5A MYO7A MYRIP SLC24A5 NCSTN NAP1L1 PDCD6IP P4HB PDIA3 PDIA4 PDIA6 SERPINF1 PMEL PPIB PRDX1 RAB17 RAB1A RAB2A RAB32 RAB35 RAB38 RA…	AHCY ANXA11 ANXA2 ANXA2P2 ANXA6 ATP1A1 ATP1B3 ATP6V0A1 ATP6V1B2 BSG CALU CANX CCT4 CLTC CNP CTSB CTSD DNAJC5 ERP29 FASN FLOT1 GANAB GGH GNA13 HSP90AA1 HSP90AB1 HSP90B1 HSPA5 HSPA8 ITGB1 LAMP1 MYH11 NAP1L1 NCSTN P4HB PDCD6IP PDIA3 PDIA4 PDIA6 PPIB PRDX1 RAB1A RAB2A RAB32 RAB35 RAB38 RAB5A RAB5B RAB5C RAB7A RAC1 RAN RPN1 SEC22B SLC1A4 SLC1A5 SLC2A1 SLC3A2 SND1 STOM TFRC TMED10 TMEM33 TPP1 YWHAB YWH…	ATP6V0A1 CTSB DNAJC5 FLOT1 P4HB RAB35 SLC1A4 STOM	ANXA11 CLTC GANAB	AHCY ANXA2 ANXA2P2 ANXA6 ATP1A1 ATP1B3 ATP6V1B2 BSG CALU CANX CCT4 CNP CTSD ERP29 FASN GGH GNA13 HSP90AA1 HSP90AB1 HSP90B1 HSPA5 HSPA8 ITGB1 LAMP1 MYH11 NAP1L1 NCSTN PDCD6IP PDIA3 PDIA4 PDIA6 PPIB PRDX1 RAB1A RAB2A RAB32 RAB38 RAB5A RAB5B RAB5C RAB7A RAC1 RAN RPN1 SEC22B SLC1A5 SLC2A1 SLC3A2 SND1 TFRC TMED10 TMEM33 TPP1 YWHAB YWHAE YWHAZ	CAPG CD63 CTNS GCHFR GPR143 GPNMB HPS4 ITGB3 MLANA MMP14 MYO5A MYO7A MYRIP SLC24A5 SERPINF1 PMEL RAB17 RAB27A RAB27B SDCBP SYNGR1 SYPL1 SYTL1 SYTL2 TRPV2 TYR TYRP1 DCT ATP6V1G2 HEL-S-107 CHR11SYT MREG TRP-2 NA TYRL
mitochondrial_respiratory_chain_complex_III	8	4	2	0	2	4	BCS1L MT-CYB UQCRC1 UQCRC2 UQCRB UQCR10 UQCRFS1 NA	UQCRB UQCRC1 UQCRC2 UQCRFS1	UQCRB UQCRFS1		UQCRC1 UQCRC2	BCS1L MT-CYB UQCR10 NA
Cul4A-RING_E3_ubiquitin_ligase_complex	8	3	2	0	1	5	CRBN CUL4A DDB1 DTL ERCC8 GLMN RBX1 TRPC4AP	CUL4A DDB1 GLMN	CUL4A GLMN		DDB1	CRBN DTL ERCC8 RBX1 TRPC4AP
cell_projection_membrane	8	3	1	1	1	6	DMTN DLG1 KIRREL MAPRE1 RAB35 APC NA APC variant protein	DLG1 MAPRE1 RAB35	RAB35	MAPRE1	DLG1	DMTN KIRREL APC NA variant protein
sex_chromatin	8	4	2	0	2	4	EED H2AFY PCGF2 PHC1 RING1 RNF2 SUZ12 NA	EED H2AFY RING1 RNF2	RING1 RNF2		EED H2AFY	PCGF2 PHC1 SUZ12 NA
U12-type_spliceosomal_complex	24	14	1	3	10	10	DHX15 PDCD7 PHF5A RNPC3 SNRPB SNRPE SNRPF SNRPG SF3B1 SF3B2 SF3B3 SF3B4 SF3B5 SF3B6 SNRPD1 SNRPD2 SNRPD3 SNRNP25 SNRNP48 SNRNP35 ZRSR2 YBX1 ZCRB1 ZMAT5	DHX15 PHF5A SF3B1 SF3B2 SF3B3 SF3B6 SNRPB SNRPD1 SNRPD2 SNRPD3 SNRPE SNRPF SNRPG YBX1	SF3B6	DHX15 SNRPD2 SNRPG	PHF5A SF3B1 SF3B2 SF3B3 SNRPB SNRPD1 SNRPD3 SNRPE SNRPF YBX1	PDCD7 RNPC3 SF3B4 SF3B5 SNRNP25 SNRNP48 SNRNP35 ZRSR2 ZCRB1 ZMAT5
endoplasmic_reticulum-Golgi_intermediate_compartment_membrane	34	16	5	0	11	18	AZIN2 BCAP31 CLN8 COPZ2 DCSTAMP KDELR1 ERGIC1 ERGIC2 ERGIC3 LAMP5 LMAN1L LMAN1 LMAN2 MPPE1 NAT8B NAT8 PIEZO1 RAB2A SLC35C2 SEC22B SEC23B STX17 STX5 SURF4 TMED1 TMED2 TMED3 TMED5 TMED7 TMED9 TMED10 VMA21 VMP1 WHAMM	BCAP31 ERGIC2 ERGIC3 LMAN1 LMAN2 RAB2A SEC22B SEC23B STX5 SURF4 TMED10 TMED2 TMED3 TMED5 TMED7 TMED9	ERGIC2 ERGIC3 STX5 TMED3 TMED5		BCAP31 LMAN1 LMAN2 RAB2A SEC22B SEC23B SURF4 TMED10 TMED2 TMED7 TMED9	AZIN2 CLN8 COPZ2 DCSTAMP KDELR1 ERGIC1 LAMP5 LMAN1L MPPE1 NAT8B NAT8 PIEZO1 SLC35C2 STX17 TMED1 VMA21 VMP1 WHAMM
nuclear_body	34	7	4	1	2	27	BCL11A CREBBP CREB3 CREBRF SS18L1 GEMIN5 GEMIN6 GEMIN7 GFI1 HR HDAC5 HIPK2 MTDH NACC1 NACC2 NCOR2 PCGF2 PHC1 RGS14 RNF2 UBOX5 RREB1 SKI TOLLIP YTHDC1 ZBTB16 ZBTB1 ZNF496 PIAS2 RING1 SUMO1 ARNTL UBE2I NA	GEMIN5 MTDH RING1 RNF2 SUMO1 TOLLIP UBE2I	GEMIN5 RING1 RNF2 UBE2I	TOLLIP	MTDH SUMO1	BCL11A CREBBP CREB3 CREBRF SS18L1 GEMIN6 GEMIN7 GFI1 HR HDAC5 HIPK2 NACC1 NACC2 NCOR2 PCGF2 PHC1 RGS14 UBOX5 RREB1 SKI YTHDC1 ZBTB16 ZBTB1 ZNF496 PIAS2 ARNTL NA
SWI/SNF_complex	16	9	3	0	6	7	ACTL6A ACTL6B ARID1A ARID1B NCR1 RB1 SMARCA2 SMARCA4 SMARCE1 SMARCC1 SMARCC2 SMARCD1 SMARCD2 SMARCD3 SMARCB1 NA	ACTL6A ARID1B SMARCA2 SMARCA4 SMARCB1 SMARCC1 SMARCC2 SMARCD2 SMARCE1	ACTL6A ARID1B SMARCD2		SMARCA2 SMARCA4 SMARCB1 SMARCC1 SMARCC2 SMARCE1	ACTL6B ARID1A NCR1 RB1 SMARCD1 SMARCD3 NA
fascia_adherens	16	11	3	0	8	5	ACTN1 CDH2 CTNNA3 CTNNB1 GJA1 DES DSP NRAP JUP SPTAN1 TLN2 VCL XIRP1 tmp_locus_29 HEL114 NA	ACTN1 CDH2 CTNNA3 CTNNB1 DES DSP GJA1 JUP SPTAN1 TLN2 VCL	CDH2 CTNNA3 GJA1		ACTN1 CTNNB1 DES DSP JUP SPTAN1 TLN2 VCL	NRAP XIRP1 tmp_locus_29 HEL114 NA
SMN-Sm_protein_complex	17	12	1	2	9	6	DDX20 GEMIN2 GEMIN4 GEMIN5 GEMIN6 GEMIN7 GEMIN8 SNRPB SNRPE SNRPF SNRPG SNRPD1 SNRPD2 SNRPD3 SMN1 SMN2 STRAP	DDX20 GEMIN4 GEMIN5 SMN1 SNRPB SNRPD1 SNRPD2 SNRPD3 SNRPE SNRPF SNRPG STRAP	GEMIN5	SNRPD2 SNRPG	DDX20 GEMIN4 SMN1 SNRPB SNRPD1 SNRPD3 SNRPE SNRPF STRAP	GEMIN2 GEMIN6 GEMIN7 GEMIN8 SMN2
ribosome	190	110	11	6	93	82	ABCF1 PRMT3 APEX1 CANX DNAJC21 GCN1L1 METTL17 RPL13AP3 RPL39P5 RPL15 RPL22L1 RPL23 RPL27 RPL36A RPL36AL RPL37AP8 RPL3L UBA52 RPL7L1 RPL9 RPL9P7 RPL9P8 RPL9P9 RPLP0P6 MRPL2 MRPL4 MRPL14 MRPL16 MRPL17 MRPL19 MRPL21 MRPL24 MRPL30 MRPL33 MRPL38 MRPL44 MRPL45 MRPL46 MRPL50 MRPL53 MRPL54 RPS6KL1 RRBP1 RPS10P5 RPS10 RPS11 RPS13 RPS17L RPS17 RPS18 RPS19 RPS23 RPS25 RPS26P11 RPS27L RPS27 RPS4X RPS4Y2 RPS7…	ABCF1 APEX1 CANX FAU GCN1L1 MRPL11 MRPL12 MRPL13 MRPL14 MRPL18 MRPL2 MRPL3 MRPL37 MRPL38 MRPL44 MRPS17 MRPS22 MRPS27 MRPS30 MRPS5 RPL10 RPL10A RPL11 RPL13 RPL13A RPL13AP3 RPL13A RPL14 RPL15 RPL18 RPL18A RPL19 RPL21 RPL22 RPL22L1 RPL23 RPL23A RPL24 RPL27 RPL27A RPL28 RPL29 RPL3 RPL30 RPL31 RPL32 RPL34 RPL35 RPL35A RPL36 RPL36A RPL36A-HNRNPH2 RPL36AL RPL37 RPL37A RPL37AP8 RPL38 RPL39P5 RPL3L RPL4 R…	MRPL13 MRPL14 MRPL18 MRPL2 MRPS22 MRPS27 MRPS30 MRPS5 RPL37 RPS19BP1 RXRB	APEX1 RPL23A RPL7L1 RPS11 RPS27 RPS27L	ABCF1 CANX FAU GCN1L1 MRPL11 MRPL12 MRPL3 MRPL37 MRPL38 MRPL44 MRPS17 RPL10 RPL10A RPL11 RPL13 RPL13A RPL13AP3 RPL14 RPL15 RPL18 RPL18A RPL19 RPL21 RPL22 RPL22L1 RPL23 RPL24 RPL27 RPL27A RPL28 RPL29 RPL3 RPL30 RPL31 RPL32 RPL34 RPL35 RPL35A RPL36 RPL36A RPL36A-HNRNPH2 RPL36AL RPL37A RPL37AP8 RPL38 RPL39P5 RPL3L RPL4 RPL5 RPL6 RPL7A RPL8 RPL9 RPLP0 RPLP0P6 RPLP1 RPLP2 RPS10 RPS10P5 RPS13 RPS14 RPS…	PRMT3 DNAJC21 METTL17 RPL9P7 RPL9P8 RPL9P9 MRPL4 MRPL16 MRPL17 MRPL19 MRPL21 MRPL24 MRPL30 MRPL33 MRPL45 MRPL46 MRPL50 MRPL53 MRPL54 RPS6KL1 RPS17L MRPS10 MRPS23 MRPS25 MRPS34 SERP1 SNCA MRPL55 DKFZp586O1224 MRPL27 NA HEL112 MRPS21 RPS6KA5 MRPL42 RPL23AL MRPS7 WDR46 MRPL34 MRPS18C MRPS33 NACP MRPL10 MRPS15 MRPL32 LOC392101 COL11A2 SLC25A10 MRPL49 RPL41 MRPL23 C1orf33 LOC392748 ANKRD42 MRPL20 MRPL…
mitochondrial_intermembrane_space	69	25	8	0	17	44	HSD3B1 HSD3B2 AIFM1 GFER ARL2BP ARL2 BLOC1S1 CAT CEP89 CHCHD10 CHCHD5 CHCHD7 COA7 COX17 CIAPIN1 COX6B1 COX6B2 CYCS DIABLO FBXL4 FGR GATM SHMT2 GOLPH3 CPOX HTRA2 AK2 DTYMK LYN CHCHD4 MICU1 MICU2 MYOC NME4 NDUFA8 NDUFB7 NDUFS1 NDUFS5 NLN OPA1 REXO2 PANK2 PINK1 PNPT1 PPOX PRELID1 PRELID2 ACN9 SIRT5 SLMO1 SLMO2 SOD1 STAR STOML2 SUOX TIMM10B THEM4 TIMM10 TIMM23 TIMM8A TIMM9 TRAP1 TRIAP1 TXNIP UQCC2 HE…	AIFM1 AK2 ARL2BP CAT CEP89 CIAPIN1 COX6B1 CPOX CYCS DIABLO DTYMK FGR HTRA2 LYN NDUFA8 NDUFB7 NDUFS1 NLN OPA1 PNPT1 SHMT2 SOD1 STOML2 TIMM8A TRAP1	CEP89 CIAPIN1 COX6B1 HTRA2 NDUFA8 NDUFS1 PNPT1 TIMM8A		AIFM1 AK2 ARL2BP CAT CPOX CYCS DIABLO DTYMK FGR LYN NDUFB7 NLN OPA1 SHMT2 SOD1 STOML2 TRAP1	HSD3B1 HSD3B2 GFER ARL2 BLOC1S1 CHCHD10 CHCHD5 CHCHD7 COA7 COX17 COX6B2 FBXL4 GATM GOLPH3 CHCHD4 MICU1 MICU2 MYOC NME4 NDUFS5 REXO2 PANK2 PINK1 PPOX PRELID1 PRELID2 ACN9 SIRT5 SLMO1 SLMO2 STAR SUOX TIMM10B THEM4 TIMM10 TIMM23 TIMM9 TRIAP1 TXNIP UQCC2 HEL-S-51e HEL-S-44 NA SOD-1
eukaryotic_translation_initiation_factor_4F_complex	9	9	2	0	7	0	EIF4EBP3 EIF4A1 EIF4A2 EIF4B EIF4E EIF4G1 EIF4G2 EIF4G3 EIF4H	EIF4A1 EIF4A2 EIF4B EIF4E EIF4EBP3 EIF4G1 EIF4G2 EIF4G3 EIF4H	EIF4EBP3 EIF4G3		EIF4A1 EIF4A2 EIF4B EIF4E EIF4G1 EIF4G2 EIF4H
clathrin_coat	9	2	1	1	0	8	SNAP91 CLTA CLTB CLTC IGF2R PANK1 PICALM NA MLL/CALM fusion	CLTC IGF2R	IGF2R	CLTC		SNAP91 CLTA CLTB PANK1 PICALM NA MLL/CALM fusion
Arp2/3_protein_complex	9	8	2	0	6	1	ARPC1B ACTR2 ACTR3 ARPC2 ARPC3 ARPC4 ARPC5 ARPC4-TTLL3 NA	ACTR2 ACTR3 ARPC1B ARPC2 ARPC3 ARPC4 ARPC4-TTLL3 ARPC5	ARPC1B ARPC5		ACTR2 ACTR3 ARPC2 ARPC3 ARPC4 ARPC4-TTLL3	NA
Set1C/COMPASS_complex	9	4	2	0	2	5	ASH2L CXXC1 DPY30 HCFC1 RBBP5 SETD1A SETD1B WDR5 WDR82	ASH2L DPY30 WDR5 WDR82	WDR5 WDR82		ASH2L DPY30	CXXC1 HCFC1 RBBP5 SETD1A SETD1B
pore_complex	9	6	1	1	4	3	BAK1 BAX BCL2 NUP62 TOMM40L TOMM40 VDAC1 VDAC2 VDAC3	BAX NUP62 TOMM40 VDAC1 VDAC2 VDAC3	VDAC3	NUP62	BAX TOMM40 VDAC1 VDAC2	BAK1 BCL2 TOMM40L
apical_dendrite	9	3	2	0	1	6	CLU CPEB3 PTK2B FLNA NEURL1 NSMF SEZ6 NELF NA	FLNA NEURL1 PTK2B	NEURL1 PTK2B		FLNA	CLU CPEB3 NSMF SEZ6 NELF NA
myosin_complex	58	23	5	2	16	35	BMF CGNL1 CGN DYNLL2 MYL7 MYL2 MYO15B MYO18A MYH10 MYH6 MYH7 MYL4 MYL6B MYL6 MYO10 MYO15A MYO16 MYO19 MYO1A MYO1B MYO1D MYO1E MYO1G MYO1H MYO3A MYO3B MYO5A MYO5B MYO5C MYO7B MYO9B MYO18B MYO1C MYO7A ACAA2 MYH11 NA MYH14 MYH9 MYH1 MYH7B MYO9A MYO6 MYO1F MYL3 MYH2 DKFZp686A01173 FLJ00395 FLJ00279 DKFZp762A083 MYO9B variant protein FLJ00293 MYOHD1 HEL71 MYO1F variant protein alpha-MHC MYH16 MCL1	ACAA2 DYNLL2 MYH1 MYH10 MYH11 MYH14 MYH16 MYH2 MYH6 MYH7 MYH7B MYH9 MYL3 MYL6 MYL6B MYO1B MYO1C MYO1D MYO1E MYO1F MYO5C MYO6 MYO9B	DYNLL2 MYO1D MYO1F MYO5C MYO9B	MYL6 MYO1C	ACAA2 MYH1 MYH10 MYH11 MYH14 MYH16 MYH2 MYH6 MYH7 MYH7B MYH9 MYL3 MYL6B MYO1B MYO1E MYO6	BMF CGNL1 CGN MYL7 MYL2 MYO15B MYO18A MYL4 MYO10 MYO15A MYO16 MYO19 MYO1A MYO1G MYO1H MYO3A MYO3B MYO5A MYO5B MYO7B MYO18B MYO7A NA MYO9A DKFZp686A01173 FLJ00395 FLJ00279 DKFZp762A083 variant protein FLJ00293 MYOHD1 HEL71 alpha-MHC MCL1
histone_acetyltransferase_complex	26	5	4	0	1	22	CREBBP IKBKAP ELP2 ELP4 ELP3 EP300 HCFC1 ING4 JADE1 JADE2 JADE3 KANSL1L KANSL1 KANSL2 KANSL3 KAT7 KAT8 MCRS1 OGT PHF20 WDR5 C12orf41 KIAA1267 CBP CREB-binding protein NA	ELP3 ELP4 IKBKAP OGT WDR5	ELP3 ELP4 OGT WDR5		IKBKAP	CREBBP ELP2 EP300 HCFC1 ING4 JADE1 JADE2 JADE3 KANSL1L KANSL1 KANSL2 KANSL3 KAT7 KAT8 MCRS1 PHF20 C12orf41 KIAA1267 CBP CREB-binding protein NA
pseudopodium	17	11	3	0	8	6	ACTN1 ACTN2 ACTN3 ACTN4 ARRB1 CAPN2 CNP KLHL41 LDB3 MAPK1 MAPK3 MYOZ1 F2RL1 RAB25 RAF1 NA DKFZp686O0215	ACTN1 ACTN2 ACTN3 ACTN4 ARRB1 CAPN2 CNP MAPK1 MAPK3 RAB25 RAF1	ARRB1 RAB25 RAF1		ACTN1 ACTN2 ACTN3 ACTN4 CAPN2 CNP MAPK1 MAPK3	KLHL41 LDB3 MYOZ1 F2RL1 NA DKFZp686O0215
centriolar_satellite	17	6	3	0	3	11	SSX2IP ALDOB BBS4 C2CD3 CEP290 CEP131 EXOC7 FLOT1 FOPNL HOOK3 KRT18 OFD1 PAX2 PCM1 PCNT ZMYND10 NA	ALDOB CEP290 EXOC7 FLOT1 KRT18 PCM1	CEP290 EXOC7 FLOT1		ALDOB KRT18 PCM1	SSX2IP BBS4 C2CD3 CEP131 FOPNL HOOK3 OFD1 PAX2 PCNT ZMYND10 NA
trans-Golgi_network	110	26	10	1	15	84	LAP3 AP4B1 AP4M1 AQP2 ARAP1 ARFRP1 ARL1 ATP2C1 ATG9A ATP7A ATP7B ATP9A ATP9B ATXN2 AZIN2 BACE1 BECN1 TGFBI BICD1 ARFGEF1 ARFGEF2 ARFGEF3 BIRC6 CDH1 CA4 CBY1 CHAC1 CHID1 CHST2 CHST4 CLASP2 CLTB CLTCL1 CLIP3 CLN3 CLVS1 CLVS2 CNST CORO7 CRHR1 DENND5A DPY30 FLNA FURIN GBF1 GCC2 GCNT1 GGA2 GGA3 GOLGA1 GOLGA4 GOLPH3 GPER1 GSAP INPP5K KLHL20 PRKD1 LRRK2 MLANA MARCH4 MARCH9 MON2 IGF2R MYO18A NBEA SLC24A5…	AP1G1 ARL1 ATP2C1 CLTCL1 DPY30 FLNA GBF1 GCC2 GGA2 GOLGA4 IGF2R LAP3 MON2 RAB10 RAB11A RAB13 RAB30 RAB6A RAC1 SCAMP1 SLC11A2 SMPD4 SNX9 SORL1 STX4 TGOLN2	ATP2C1 GGA2 GOLGA4 IGF2R RAB30 SLC11A2 SMPD4 SNX9 STX4 TGOLN2	RAB10	AP1G1 ARL1 CLTCL1 DPY30 FLNA GBF1 GCC2 LAP3 MON2 RAB11A RAB13 RAB6A RAC1 SCAMP1 SORL1	AP4B1 AP4M1 AQP2 ARAP1 ARFRP1 ATG9A ATP7A ATP7B ATP9A ATP9B ATXN2 AZIN2 BACE1 BECN1 TGFBI BICD1 ARFGEF1 ARFGEF2 ARFGEF3 BIRC6 CDH1 CA4 CBY1 CHAC1 CHID1 CHST2 CHST4 CLASP2 CLTB CLIP3 CLN3 CLVS1 CLVS2 CNST CORO7 CRHR1 DENND5A FURIN GCNT1 GGA3 GOLGA1 GOLPH3 GPER1 GSAP INPP5K KLHL20 PRKD1 LRRK2 MLANA MARCH4 MARCH9 MYO18A NBEA SLC24A5 NMNAT2 OCRL OPTN PCSK1N PIFO PLEKHA8 POSTN RAB7B RAB29 RBFOX1 FAM10…
extrinsic_component_of_cytoplasmic_side_of_plasma_membrane	27	9	3	1	5	18	CAV2 CDK16 CNR2 CYTH1 CYTH3 CYLD DLG4 DTNA ERRFI1 ESYT2 ESYT3 FARP1 FERMT2 FER FES HCK IQGAP1 ALOX15 MYZAP KRAS RACGAP1 S100A6 SNX18 SNX5 SNX9 TGM3 TIAM1	ESYT2 FARP1 FERMT2 HCK IQGAP1 RACGAP1 S100A6 SNX9 TIAM1	RACGAP1 SNX9 TIAM1	S100A6	ESYT2 FARP1 FERMT2 HCK IQGAP1	CAV2 CDK16 CNR2 CYTH1 CYTH3 CYLD DLG4 DTNA ERRFI1 ESYT3 FER FES ALOX15 MYZAP KRAS SNX18 SNX5 TGM3
lysosomal_membrane	253	63	21	0	42	190	HLA-DRB1 ABCA2 ABCA5 ABCB9 AHNAK ENPEP ANPEP ANKFY1 ANXA2 ANXA6 AP1B1 AP1G1 AP1M1 AP1M2 AP1S1 AP1S2 AP1S3 AP2M1 AP3B1 AP3D1 AP3M1 AP5B1 AP5M1 AP5S1 ARL8A ARL8B ARRB1 ATP11A ATP11C ATP13A2 BLOC1S1 CCZ1B CCZ1 CD1B CD1D CD63 CD68 CP CLEC16A CLCN5 CLCN6 CLCN7 CLN3 CLN5 COL6A1 TMEM63A SLC44A2 CTNS CUBN CYB561A3 DAB2 DEPDC5 DAGLB DIRC2 DNAJC13 HLA-DMA HLA-DMB DNAJC5 HLA-DOA HLA-DOB HLA-DPA1 HLA-DPB1 DP…	AHNAK ANKFY1 ANXA2 ANXA6 AP1B1 AP1G1 AP1M1 AP1M2 AP1S1 AP2M1 AP3B1 AP3D1 AP3M1 ARRB1 ATP6V0C ATP6V0D1 ATP6V1A ATP6V1B2 ATP6V1C1 ATP6V1D ATP6V1E1 CLCN7 COL6A1 DNAJC13 DNAJC5 FLOT1 GNA11 GNAI1 GNAI3 GNAQ GNB1 GNB2 GNB4 HPSE IGF2R LAMP2 LAMTOR1 LAMTOR2 M6PR MYO6 NAPG NCSTN NSF PI4K2A PSAP RAB12 RAB14 RAB2A RAB5C RAB7A RRAGA RRAGB SLC11A2 SLC44A2 SORT1 STK11IP STX7 TMEM165 TMEM55B UBA52 UBC VPS16 VPS…	AP2M1 AP3D1 ARRB1 ATP6V0C ATP6V1C1 CLCN7 DNAJC13 DNAJC5 FLOT1 HPSE IGF2R LAMTOR1 LAMTOR2 RAB12 SLC11A2 SLC44A2 SORT1 STK11IP TMEM165 TMEM55B VPS16		AHNAK ANKFY1 ANXA2 ANXA6 AP1B1 AP1G1 AP1M1 AP1M2 AP1S1 AP3B1 AP3M1 ATP6V0D1 ATP6V1A ATP6V1B2 ATP6V1D ATP6V1E1 COL6A1 GNA11 GNAI1 GNAI3 GNAQ GNB1 GNB2 GNB4 LAMP2 M6PR MYO6 NAPG NCSTN NSF PI4K2A PSAP RAB14 RAB2A RAB5C RAB7A RRAGA RRAGB STX7 UBA52 UBC VPS35	HLA-DRB1 ABCA2 ABCA5 ABCB9 ENPEP ANPEP AP1S2 AP1S3 AP5B1 AP5M1 AP5S1 ARL8A ARL8B ATP11A ATP11C ATP13A2 BLOC1S1 CCZ1B CCZ1 CD1B CD1D CD63 CD68 CP CLEC16A CLCN5 CLCN6 CLN3 CLN5 TMEM63A CTNS CUBN CYB561A3 DAB2 DEPDC5 DAGLB DIRC2 HLA-DMA HLA-DMB HLA-DOA HLA-DOB HLA-DPA1 HLA-DPB1 DPP4 HLA-DQA1 HLA-DQA2 HLA-DQB1 HLA-DQB2 DRAM1 DRAM2 HLA-DRA HLA-DRB3 HLA-DRB4 HLA-DRB5 ECE1 EGF ENPP1 EVA1A GPR137B GDAP2 …
mitochondrial_small_ribosomal_subunit	18	5	3	0	2	13	MRPL42 MRPS9 MRPS11 MRPS15 MRPS16 MRPS17 MRPS18A MRPS18B MRPS18C MRPS21 MRPS22 MRPS24 MRPS26 MRPS28 MRPS31 MRPS33 MRPS35 MRPS36	MRPS17 MRPS22 MRPS28 MRPS31 MRPS36	MRPS22 MRPS31 MRPS36		MRPS17 MRPS28	MRPL42 MRPS9 MRPS11 MRPS15 MRPS16 MRPS18A MRPS18B MRPS18C MRPS21 MRPS24 MRPS26 MRPS33 MRPS35
cytoplasmic_vesicle	125	22	11	1	10	107	AMOTL1 AMOTL2 ENPEP APOA1 ARAP1 ARRB1 ARRB2 ARRDC1 ARRDC2 ATG9A ATG9B ADAMTS1 AXIN1 AZIN2 BICD1 BICD2 ARFGEF2 CALY CAV1 CAV2 C9orf72 CLCN7 CXCR4 CXXC4 DAPK2 DLL1 DSC2 DVL1 DVL2 EEA1 ENTPD4 ERBB2 ERMAP FYCO1 PIKFYVE GABARAP GABARAPL2 GABARAPL3 GCH1 GPR116 CCDC88A GRM4 HFE HYAL1 HYAL2 HYAL3 IGFBP2 F11R KIAA0319L KIF1B LRP6 LRRK2 MARVELD2 MARVELD3 MARCH2 MIB1 MLC1 MAP1LC3A MAP1LC3B MAP1LC3C MAP1LC3B…	ARRB1 ARRB2 ATP6V1C1 CAV1 CLCN7 GABARAPL2 MYOF NBR1 OCLN PDCD6 PI4K2A PRDX5 PSMC5 PTPN1 RAB11A RAB13 RAB25 RAB6A SLC11A2 SNAP23 SOD1 SQSTM1	ARRB1 ARRB2 ATP6V1C1 CAV1 CLCN7 NBR1 OCLN PDCD6 RAB25 SLC11A2 SQSTM1	MYOF	GABARAPL2 PI4K2A PRDX5 PSMC5 PTPN1 RAB11A RAB13 RAB6A SNAP23 SOD1	AMOTL1 AMOTL2 ENPEP APOA1 ARAP1 ARRDC1 ARRDC2 ATG9A ATG9B ADAMTS1 AXIN1 AZIN2 BICD1 BICD2 ARFGEF2 CALY CAV2 C9orf72 CXCR4 CXXC4 DAPK2 DLL1 DSC2 DVL1 DVL2 EEA1 ENTPD4 ERBB2 ERMAP FYCO1 PIKFYVE GABARAP GABARAPL3 GCH1 GPR116 CCDC88A GRM4 HFE HYAL1 HYAL2 HYAL3 IGFBP2 F11R KIAA0319L KIF1B LRP6 LRRK2 MARVELD2 MARVELD3 MARCH2 MIB1 MLC1 MAP1LC3A MAP1LC3B MAP1LC3C MAP1LC3B2 MPDZ MYOC PRSS12 NKD2 NRP1 NTRK…
DNA-directed_RNA_polymerase_II,_holoenzyme	10	3	2	0	1	7	CCNC GCOM2 POLR2M MYO6 RECQL5 RPAP2 RPRD1A RPRD1B RPRD2 NA	MYO6 RPAP2 RPRD1B	RPAP2 RPRD1B		MYO6	CCNC GCOM2 POLR2M RECQL5 RPRD1A RPRD2 NA
holo_TFIIH_complex	10	3	2	0	1	7	CCNH CDK7 ERCC2 ERCC3 MNAT1 MMS19 GTF2H1 GTF2H2 GTF2H3 GTF2H4	ERCC2 GTF2H2 MMS19	ERCC2 GTF2H2		MMS19	CCNH CDK7 ERCC3 MNAT1 GTF2H1 GTF2H3 GTF2H4
transcription_export_complex	10	8	2	0	6	2	CHTOP DDX39B SARNP THOC1 THOC2 THOC3 ALYREF THOC7 THOC6 THOC5	ALYREF DDX39B SARNP THOC2 THOC3 THOC5 THOC6 THOC7	THOC6 THOC7		ALYREF DDX39B SARNP THOC2 THOC3 THOC5	CHTOP THOC1
proteasome_core_complex,_alpha-subunit_complex	10	8	0	2	6	2	PSMA1 PSMA2 PSMA3 PSMA4 PSMA5 PSMA6 PSMA8 PSMA7 NA HEL-S-275	PSMA1 PSMA2 PSMA3 PSMA4 PSMA5 PSMA6 PSMA7 PSMA8		PSMA1 PSMA8	PSMA2 PSMA3 PSMA4 PSMA5 PSMA6 PSMA7	NA HEL-S-275
condensed_nuclear_chromosome	28	12	3	1	8	16	ADD3 BRD4 CDX2 CHEK1 CHMP1A DMC1 HIST1H1T H2AFX HORMAD1 KIFAP3 LRPPRC NIFK NEK2 NOL6 RAD51 RCC1 RGS12 RRS1 LEPREL4 SMC1A SUN2 SUV39H1 TUBG1 TTN TOPBP1 BRCA1 UNC84B NA	ADD3 BRD4 H2AFX HIST1H1T LRPPRC NIFK NOL6 RCC1 RRS1 SMC1A SUN2 TUBG1	NIFK NOL6 RRS1	RCC1	ADD3 BRD4 H2AFX HIST1H1T LRPPRC SMC1A SUN2 TUBG1	CDX2 CHEK1 CHMP1A DMC1 HORMAD1 KIFAP3 NEK2 RAD51 RGS12 LEPREL4 SUV39H1 TTN TOPBP1 BRCA1 UNC84B NA
clathrin_adaptor_complex	28	11	4	0	7	17	AP1B1 AP1G1 AP1M1 AP1M2 AP3M1 AP3M2 AP4B1 AP4M1 AP5M1 ARCN1 GGA1 GGA2 GGA3 LRRN3 STON1 STON2 STON1-GTF2A1L ALF NA C14orf108 AP2B1 AP2M1 DKFZp686A01208 DKFZp586G1518 DKFZp686M09245 DKFZp781K0743 DKFZp564D1864 AP1G2	AP1B1 AP1G1 AP1M1 AP1M2 AP2B1 AP2M1 AP3M1 AP3M2 ARCN1 GGA2 STON2	AP2M1 AP3M2 GGA2 STON2		AP1B1 AP1G1 AP1M1 AP1M2 AP2B1 AP3M1 ARCN1	AP4B1 AP4M1 AP5M1 GGA1 GGA3 LRRN3 STON1 STON1-GTF2A1L ALF NA C14orf108 DKFZp686A01208 DKFZp586G1518 DKFZp686M09245 DKFZp781K0743 DKFZp564D1864 AP1G2
stereocilium	28	6	3	1	2	22	ATP8B1 CDH23 CLIC5 DOCK4 ELMOD3 MPP1 EPS8 ESPN FSCN2 GRXCR1 GRXCR2 KPTN LOXHD1 MYO15A MYO7A PCDH15 PROM1 RDX SLC4A7 STRC TPRN TSPEAR TWF2 USH1C DFNB31 MYO1C C9orf75 DKFZp434I0812	EPS8 ESPN MYO1C RDX SLC4A7 TWF2	EPS8 ESPN SLC4A7	MYO1C	RDX TWF2	ATP8B1 CDH23 CLIC5 DOCK4 ELMOD3 MPP1 FSCN2 GRXCR1 GRXCR2 KPTN LOXHD1 MYO15A MYO7A PCDH15 PROM1 STRC TPRN TSPEAR USH1C DFNB31 C9orf75 DKFZp434I0812
late_endosome_membrane	87	20	9	0	11	67	HLA-DRB1 ABCA5 ANXA2 ANXA6 ANXA8 AP5M1 AP5S1 ARL8A ARL8B ATG9A CD63 CHMP1B CHMP2A CHMP2B CHMP4A CHMP4B CHMP4C CHMP3 CHMP6 CLCN3 CLCN4 CYB561A3 HLA-DMA HLA-DMB HLA-DRA HLA-DRB3 HLA-DRB4 HLA-DRB5 FIG4 PIKFYVE GALNTL5 IFITM3 KIAA1324 LAMP2 LAMTOR1 MARCH1 MVB12A MVB12B MCOLN1 STARD3NL MICALL1 MITD1 NPC1 SLC11A1 SLC11A2 NTRK1 OSBPL11 OSBPL9 MMD PLD1 RHOB RILP RNF13 SLC29A3 SLC9A9 SNF8 SNX16 SPPL2A STA…	ANXA2 ANXA6 ANXA8 CHMP1B CHMP2A CHMP2B CHMP3 CHMP4B CLCN3 LAMP2 LAMTOR1 OSBPL11 OSBPL9 RHOB SLC11A2 TMEM165 TMEM55B VPS16 VPS4A VPS4B	ANXA8 CHMP2A CHMP4B CLCN3 LAMTOR1 SLC11A2 TMEM165 TMEM55B VPS16		ANXA2 ANXA6 CHMP1B CHMP2B CHMP3 LAMP2 OSBPL11 OSBPL9 RHOB VPS4A VPS4B	HLA-DRB1 ABCA5 AP5M1 AP5S1 ARL8A ARL8B ATG9A CD63 CHMP4A CHMP4C CHMP6 CLCN4 CYB561A3 HLA-DMA HLA-DMB HLA-DRA HLA-DRB3 HLA-DRB4 HLA-DRB5 FIG4 PIKFYVE GALNTL5 IFITM3 KIAA1324 MARCH1 MVB12A MVB12B MCOLN1 STARD3NL MICALL1 MITD1 NPC1 SLC11A1 NTRK1 MMD PLD1 RILP RNF13 SLC29A3 SLC9A9 SNF8 SNX16 SPPL2A STARD3 STX8 TMEM106B TICAM2 TMEM55A TMEM9 TMEM59 TSG101 VAC14 VAMP7 VAMP8 VPS33A VPS33B VPS37A VPS37B V…
transcriptionally_active_chromatin	20	5	3	0	2	16	AFF4 BCAS3 CTR9 ELL ESR1 EXOSC3 EXOSC4 EXOSC5 EXOSC10 H2AFB1 H2AFB2 H2AFB3 ICE1 ICE2 PADI2 PELP1 PSIP1 TTC37 WDR61 ZC3H8	CTR9 EXOSC10 EXOSC3 EXOSC5 PSIP1	CTR9 EXOSC3 PSIP1		EXOSC10 EXOSC5	AFF4 BCAS3 ELL ESR1 EXOSC4 H2AFB1 H2AFB2 H2AFB3 ICE1 ICE2 PADI2 PELP1 TTC37 WDR61 ZC3H8
small_nuclear_ribonucleoprotein_complex	19	15	1	2	12	4	ARFGEF1 GEMIN4 LSM4 LSM6 SNRPB SNRPN SNRPA1 SNRPE SNRPF SNRPG SF3A2 SF3B3 SLU7 SNRPD1 SNRPD2 SNRPD3 TGS1 RRP9 LOC645339	GEMIN4 LSM4 LSM6 RRP9 SF3A2 SF3B3 SNRPA1 SNRPB SNRPD1 SNRPD2 SNRPD3 SNRPE SNRPF SNRPG SNRPN	LSM6	SNRPD2 SNRPG	GEMIN4 LSM4 RRP9 SF3A2 SF3B3 SNRPA1 SNRPB SNRPD1 SNRPD3 SNRPE SNRPF SNRPN	ARFGEF1 SLU7 TGS1 LOC645339
caveola	63	17	5	2	10	46	HTR2A AKAP6 ATP1A1 ATP1A2 ATP1B1 ATP1B3 ATP2B4 BMPR2 CACNA1H CDH13 CDH15 CAV1 CAV2 CAV3 CLN3 EFNA5 EHD2 FLOT1 FLOT2 SLC2A1 HCK HDAC6 HMOX1 IGF1R INSR IRS1 JAK2 KCNMA1 KIF18A LIPE LRP8 SELE MAPK1 MAPK3 MLC1 RANGRF MYOF NOS3 SMPD2 P2RY12 PACSIN2 F2R PTGS2 PLVAP PRKCDBP PTCH1 PTGIS PTRF DLC1 SLC22A6 SCN5A SCARB1 SDPR SPRED1 SRC TGFBR2 FASLG TRPC4 TSC2 NA TNFSF6 ADCYAP1R1 caveolin-2	ATP1A1 ATP1A2 ATP1B1 ATP1B3 CAV1 CAV3 FLOT1 FLOT2 HCK HDAC6 HMOX1 MAPK1 MAPK3 MYOF PACSIN2 PTRF SLC2A1	ATP1B1 CAV1 CAV3 FLOT1 HMOX1	MYOF PACSIN2	ATP1A1 ATP1A2 ATP1B3 FLOT2 HCK HDAC6 MAPK1 MAPK3 PTRF SLC2A1	HTR2A AKAP6 ATP2B4 BMPR2 CACNA1H CDH13 CDH15 CAV2 CLN3 EFNA5 EHD2 IGF1R INSR IRS1 JAK2 KCNMA1 KIF18A LIPE LRP8 SELE MLC1 RANGRF NOS3 SMPD2 P2RY12 F2R PTGS2 PLVAP PRKCDBP PTCH1 PTGIS DLC1 SLC22A6 SCN5A SCARB1 SDPR SPRED1 SRC TGFBR2 FASLG TRPC4 TSC2 NA TNFSF6 ADCYAP1R1 caveolin-2
perinuclear_endoplasmic_reticulum	11	3	2	0	1	8	DBI ADAM10 CAPN2 CYBA KCND3 OSBPL3 OSBPL6 OSBPL7 SEC23IP SYT6 TRIM13	CAPN2 DBI SEC23IP	DBI SEC23IP		CAPN2	ADAM10 CYBA KCND3 OSBPL3 OSBPL6 OSBPL7 SYT6 TRIM13
mitochondrial_proton-transporting_ATP_synthase_complex,_coupling_factor_F(o)	11	4	2	0	2	8	ATP5F1 ATP5L2 ATP5H ATP5I ATP5J ATP5L MT-ATP8 ATP8 NA ATPase 8 atp8	ATP5F1 ATP5H ATP5I ATP5L	ATP5H ATP5L		ATP5F1 ATP5I	ATP5L2 ATP5J MT-ATP8 ATP8 NA ATPase 8 atp8
Golgi_cisterna	11	4	2	0	2	7	BET1 CIT GCNT1 GGTA1P GOLGA5 GOLPH3 ACPP RAB30 RAB34 SORL1 STX16	BET1 RAB30 RAB34 SORL1	RAB30 RAB34		BET1 SORL1	CIT GCNT1 GGTA1P GOLGA5 GOLPH3 ACPP STX16
proton-transporting_V-type_ATPase,_V0_domain	11	3	2	0	1	8	ATP6V0D1 ATP6V0D2 ATP6V0E1 ATP6V0E2 ATP6V0C ATP6V0B TCIRG1 ATP6V0A2 NA ATP6V0A1 DKFZp781J1951	ATP6V0A1 ATP6V0C ATP6V0D1	ATP6V0A1 ATP6V0C		ATP6V0D1	ATP6V0D2 ATP6V0E1 ATP6V0E2 ATP6V0B TCIRG1 ATP6V0A2 NA DKFZp781J1951
nuclear_envelope	131	53	7	5	41	79	AAAS ABCF1 AKAP6 ALOX5AP ANXA11 ANXA7 APOE ATRAID ATF6 BNIP3L BNIP2 BNIP3 CBX3 CBX5 CENPF CLGN CLIC1 CTDNEP1 CYHR1 DDX19B DHRS2 DNASE1 POLA1 DST EMD FAM156A FAM156B FAF1 FANCL GHDC GMCL1 GNAZ GPER1 GPX4 POLR2M SLC2A9 HAX1 HTATIP2 KPNB1 KCNJ11 KCNH2 PRKCZ TMPO LBR PAFAH1B1 LMNA LMNB1 LMNTD1 ALOX5 LRRC59 LRMP LTC4S MGST2 MGST3 MLIP MNS1 MTA1 MTMR6 MTMR8 MYOF NDEL1 NELL1 NPC1 NRM NSMF NUP107 NUP133 …	AAAS ABCF1 AGPAT5 ANXA11 ANXA7 CBX3 CBX5 CENPF CLIC1 DDX19B FAF1 GHDC GPX4 HTATIP2 KPNB1 LBR LMNA LMNB1 LRRC59 MGST3 MTA1 MYOF NDEL1 NUP107 NUP133 NUP155 NUP160 NUP188 NUP205 NUP210 NUP43 NUP54 NUP62 NUP85 NUP93 NUP98 PAFAH1B1 PARP1 RAC2 RAE1 RANBP1 RRM1 RTN4 S100A6 SEC13 SEH1L SUN1 SUN2 SYNE2 TMPO TPR UACA XPO1	FAF1 GPX4 MGST3 MTA1 NUP43 RAE1 UACA	ANXA11 MYOF NUP54 NUP62 S100A6	AAAS ABCF1 AGPAT5 ANXA7 CBX3 CBX5 CENPF CLIC1 DDX19B GHDC HTATIP2 KPNB1 LBR LMNA LMNB1 LRRC59 NDEL1 NUP107 NUP133 NUP155 NUP160 NUP188 NUP205 NUP210 NUP85 NUP93 NUP98 PAFAH1B1 PARP1 RAC2 RANBP1 RRM1 RTN4 SEC13 SEH1L SUN1 SUN2 SYNE2 TMPO TPR XPO1	AKAP6 ALOX5AP APOE ATRAID ATF6 BNIP3L BNIP2 BNIP3 CLGN CTDNEP1 CYHR1 DHRS2 DNASE1 POLA1 DST EMD FAM156A FAM156B FANCL GMCL1 GNAZ GPER1 POLR2M SLC2A9 HAX1 KCNJ11 KCNH2 PRKCZ LMNTD1 ALOX5 LRMP LTC4S MGST2 MLIP MNS1 MTMR6 MTMR8 NELL1 NPC1 NRM NSMF NUP37 NUP35 NUPL1 OIT3 POM121 PLA2G4C PARP16 PTGER3 AGPAT3 PPAPDC3 RNF180 RNF43 ROGDI SLC22A18 BNIP1 SIGMAR1 SIRT1 SP140 SREBF1 SYNE1 SYNE3 TNKS2 TNMD TOR…
coated_pit	52	13	6	0	7	39	APP AAK1 TNK2 ACKR3 SNAP91 AP1S1 AP1S2 AP1S3 AP4B1 AP4E1 AP4M1 AP4S1 ARRB1 ARRB2 ATAT1 CEMIP HSPD1 CLTCL1 CUBN DAB2 DNM1L EPN1 EPN3 EPS15 FCHO1 FCHO2 FNBP1 SLC2A4 HIP1R ITSN1 LDLR LRP10 LRP12 LRP1 LRP2 LRP3 SELE MYO6 NECAP1 NECAP2 OCRL PICALM RAB35 RAMP2 REPS1 SGIP1 SH3BP4 SORT1 TFRC TF VLDLR NA	AP1S1 APP ARRB1 ARRB2 CLTCL1 DNM1L EPS15 HIP1R HSPD1 MYO6 RAB35 SORT1 TFRC	ARRB1 ARRB2 EPS15 HIP1R RAB35 SORT1		AP1S1 APP CLTCL1 DNM1L HSPD1 MYO6 TFRC	AAK1 TNK2 ACKR3 SNAP91 AP1S2 AP1S3 AP4B1 AP4E1 AP4M1 AP4S1 ATAT1 CEMIP CUBN DAB2 EPN1 EPN3 FCHO1 FCHO2 FNBP1 SLC2A4 ITSN1 LDLR LRP10 LRP12 LRP1 LRP2 LRP3 SELE NECAP1 NECAP2 OCRL PICALM RAMP2 REPS1 SGIP1 SH3BP4 TF VLDLR NA
trans-Golgi_network_membrane	41	12	4	1	7	29	HLA-DRB1 AP1B1 AP1G1 AP1M1 AP1M2 AP1S1 AP1S2 AP1S3 ARFIP1 ARFIP2 CABP7 CALN1 CLTA CLTC CLIP3 HLA-DPA1 HLA-DPB1 HLA-DQA1 HLA-DQA2 HLA-DQB1 HLA-DQB2 HLA-DRA HLA-DRB3 HLA-DRB4 HLA-DRB5 GOLPH3L GNAS CD74 KIF13A LLGL1 LGR5 LGR6 MARCH1 MMP24 PLD4 RAB31 SCAMP2 SCAMP5 STX6 TMEM165 TMEM79	AP1B1 AP1G1 AP1M1 AP1M2 AP1S1 ARFIP1 ARFIP2 CLTC GNAS LLGL1 SCAMP2 TMEM165	ARFIP1 GNAS LLGL1 TMEM165	CLTC	AP1B1 AP1G1 AP1M1 AP1M2 AP1S1 ARFIP2 SCAMP2	HLA-DRB1 AP1S2 AP1S3 CABP7 CALN1 CLTA CLIP3 HLA-DPA1 HLA-DPB1 HLA-DQA1 HLA-DQA2 HLA-DQB1 HLA-DQB2 HLA-DRA HLA-DRB3 HLA-DRB4 HLA-DRB5 GOLPH3L CD74 KIF13A LGR5 LGR6 MARCH1 MMP24 PLD4 RAB31 SCAMP5 STX6 TMEM79
dendritic_spine	91	20	8	1	11	73	APP ACTN1 ACTN2 ADD1 ALS2 ANKS1B ARC ARRB2 ASIC2 ATP1A2 ARFGEF2 CANX CDK5R1 CNIH2 COMT CRIPT CTNND1 CTTNBP2 DLG4 DRD2 DRD4 DTNBP1 DNM3 EPHA4 FARP1 FBXO2 FMR1 FRMPD4 GIPC1 GPM6A GRIA1 GRID2 GRM3 GRM5 GSK3B IGF2BP1 ITPKA PRKAR2B KCND2 KCNJ2 KCNN2 LAMA2 LPAR1 LRRC4 LZTS1 MAP1B MYL7 MTMR2 MYH10 SLC8A3 PPP1R9A PPP1R9B NEURL1 GRIN1 NOS1 NR1D1 NTRK2 OPHN1 P2RX2 P2RX3 P2RX4 P2RX6 PALMD MOB4 PPP1CA PTEN P…	ACTN1 ACTN2 APP ARRB2 ATP1A2 CANX COMT CTNND1 CTTN FARP1 FMR1 GIPC1 GSK3B IGF2BP1 MYH10 NEURL1 PPP1CA SEPT11 STRN STX4	ARRB2 CTTN FMR1 GSK3B IGF2BP1 NEURL1 STRN STX4	SEPT11	ACTN1 ACTN2 APP ATP1A2 CANX COMT CTNND1 FARP1 GIPC1 MYH10 PPP1CA	ADD1 ALS2 ANKS1B ARC ASIC2 ARFGEF2 CDK5R1 CNIH2 CRIPT CTTNBP2 DLG4 DRD2 DRD4 DTNBP1 DNM3 EPHA4 FBXO2 FRMPD4 GPM6A GRIA1 GRID2 GRM3 GRM5 ITPKA PRKAR2B KCND2 KCNJ2 KCNN2 LAMA2 LPAR1 LRRC4 LZTS1 MAP1B MYL7 MTMR2 SLC8A3 PPP1R9A PPP1R9B GRIN1 NOS1 NR1D1 NTRK2 OPHN1 P2RX2 P2RX3 P2RX4 P2RX6 PALMD MOB4 PTEN PTPRO RGS10 RGS14 ARHGAP32 ARHGAP44 SEZ6 SHANK1 SHANK2 SHANK3 SIPA1L1 STRN4 SYNDIG1 SYNPO TENM2 ED…
protein_complex	382	122	22	5	95	262	YWHAQ YWHAZ EPB41 EIF4EBP1 ACTL6A ACTL7A ACR ACTA2 ACTB ACTN4 ADCY2 SSX2IP SCIN AIF1L AKT1S1 ALB ALK ALS2 AMFR AR NPPB ANXA1 ANXA2 APBA1 AQP2 AQP4 ARHGEF2 ARHGEF7 ASF1A ASF1B ATP1A1 ATP2B4 ACVR2B BCL10 BCL3 BCR BECN1 BHMT BIRC3 BIRC8 CDCA8 BRCA1 BRCA2 BSND BTBD1 CABP1 CHAF1A CHAF1B CANX CAPN3 CAV1 CAV2 CCDC113 CCM2 CD19 CDKN2A CDC20 CDC37 CDKN1B CEP290 CEP76 CEP97 CFTR HSPD1 CHD4 CHD8 CISD2 CKAP5…	ACTA2 ACTB ACTL6A ACTN4 ALB AMFR ANXA1 ANXA2 ARHGEF2 ATP1A1 BCL10 CAB39 CAD CANX CAV1 CAV3 CDC20 CDC37 CDKN2A CEP290 CHD4 CISD2 CKAP5 CLTC COL6A1 CPS1 DCAF7 DDOST DNM1L DPYSL2 EIF4EBP1 EPS8L2 ERLIN1 ERLIN2 FIS1 FKBP4 GDI1 GLUL GNAO1 GNB2 GRB2 GSN H3F3A HAT1 HDAC1 HDAC2 HIST1H3A HIST1H4A HMGB2 HNRNPC HSPD1 ILK IPO4 IQGAP1 KIDINS220 KLC2 KPNB1 MAPK1 MBD2 MTA2 MYH2 MYH9 NASP NFKB1 PAK1 PARP1 PCM1 PH…	ACTL6A CAV1 CAV3 CEP290 DCAF7 EIF4EBP1 GSN ILK KIDINS220 PRKAR1A RAB3GAP2 SCIN SMAD1 SMAD3 SMAD5 SMARCD2 SNX1 STRN3 STXBP1 TAB1 UBE2V1 UBQLN1	CLTC EPS8L2 FIS1 GRB2 KLC2	ACTA2 ACTB ACTN4 ALB AMFR ANXA1 ANXA2 ARHGEF2 ATP1A1 BCL10 CAB39 CAD CANX CDC20 CDC37 CDKN2A CHD4 CISD2 CKAP5 COL6A1 CPS1 DDOST DNM1L DPYSL2 ERLIN1 ERLIN2 FKBP4 GDI1 GLUL GNAO1 GNB2 H3F3A HAT1 HDAC1 HDAC2 HIST1H3A HIST1H4A HMGB2 HNRNPC HSPD1 IPO4 IQGAP1 KPNB1 MAPK1 MBD2 MTA2 MYH2 MYH9 NASP NFKB1 PAK1 PARP1 PCM1 PHB2 PI4K2A PLCB3 PPP1CC PRMT1 PRMT5 PTRF RAB11A RAB3A RAB5A RAN RBBP4 RELA RNF40 RUVB…	EPB41 ACTL7A ACR ADCY2 SSX2IP AIF1L AKT1S1 ALK ALS2 AR NPPB APBA1 AQP2 AQP4 ARHGEF7 ASF1A ASF1B ATP2B4 ACVR2B BCL3 BCR BECN1 BHMT BIRC3 BIRC8 CDCA8 BRCA1 BRCA2 BSND BTBD1 CABP1 CHAF1A CHAF1B CAPN3 CAV2 CCDC113 CCM2 CD19 CDKN1B CEP76 CEP97 CFTR CHD8 CNST COL6A2 CORO1A CCP110 CEP250 ORAI1 CRB2 CRB3 CTU2 CXADR DDB2 DMD DTNA ERCC8 EPS8L1 FAM186B FBXO7 FBXW7 FLT3 FOXP3 GATA2 GCH1 GDF11 GCHFR GNAT3 GOP…
mitochondrial_nucleoid	42	26	4	1	21	16	MPG ACADVL SLC25A5 ATAD3A ATP5B CLPX CPS1 DDX28 DHX30 DNA2 DNAJA3 POLG POLG2 HADHA HADHB TUFM SHMT2 HSPA9 GRSF1 LONP1 LRPPRC LRRC59 TRMT10C MTERF1 MTERF2 DBT POLDIP2 PEO1 POLRMT SOD2 SSBP1 SUPV3L1 TEFM TERT TFAM TFB1M TFB2M TOP1MT UQCC2 VDAC1 VDAC2 DKFZp564M2422	ACADVL ATAD3A ATP5B CPS1 DBT DNAJA3 GRSF1 HADHA HADHB HSPA9 LONP1 LRPPRC LRRC59 POLDIP2 SHMT2 SLC25A5 SOD2 SSBP1 SUPV3L1 TFAM TFB1M TOP1MT TRMT10C TUFM VDAC1 VDAC2	POLDIP2 SOD2 TFB1M TRMT10C	ATP5B	ACADVL ATAD3A CPS1 DBT DNAJA3 GRSF1 HADHA HADHB HSPA9 LONP1 LRPPRC LRRC59 SHMT2 SLC25A5 SSBP1 SUPV3L1 TFAM TOP1MT TUFM VDAC1 VDAC2	MPG CLPX DDX28 DHX30 DNA2 POLG POLG2 MTERF1 MTERF2 PEO1 POLRMT TEFM TERT TFB2M UQCC2 DKFZp564M2422
T-tubule	42	12	5	0	7	32	ADRA1A AHNAK2 AHNAK AKAP6 ANK2 ANK3 AQP4 ATP1A1 ATP1A2 ATP2B4 BIN1 CACNA2D1 CACNA1S CACNB1 CAPN3 CASQ1 CAV3 DYSF EDNRA EZR SLC2A4 KCNJ11 KCNJ2 KCNJ3 KCNN2 SLC8A1 RDX RTN2 RYR1 SCN1A SCN1B SCN2A SCN5A SLC9A1 SRI TGFB3 SLC30A1 ncx1 NA alpha 1c-adrenoceptor subtype DKFZp434I0812 WUGSC:H_DJ0560O14.1	AHNAK AHNAK2 ANK2 ANK3 ATP1A1 ATP1A2 CAV3 DYSF EZR RDX SLC30A1 SRI	AHNAK2 ANK3 CAV3 DYSF SLC30A1		AHNAK ANK2 ATP1A1 ATP1A2 EZR RDX SRI	ADRA1A AKAP6 AQP4 ATP2B4 BIN1 CACNA2D1 CACNA1S CACNB1 CAPN3 CASQ1 EDNRA SLC2A4 KCNJ11 KCNJ2 KCNJ3 KCNN2 SLC8A1 RTN2 RYR1 SCN1A SCN1B SCN2A SCN5A SLC9A1 TGFB3 ncx1 NA alpha 1c-adrenoceptor subtype DKFZp434I0812 WUGSC:H_DJ0560O14.1
brush_border	31	9	3	1	5	22	ENPEP AQP1 CDHR2 CLIC1 DAB1 DCXR TMPRSS15 ESPN GIPC1 SLC2A2 ITPR3 MYO1A MYO1B MYO1C MYO1D MME PDZD3 SLC34A3 SLC11A2 PROM1 RGS19 RSC1A1 SLC23A1 SLC9A3 SOAT2 SI USH1C ATP6V0A4 MUPCDH NA GAIP	CLIC1 DCXR ESPN GIPC1 ITPR3 MYO1B MYO1C MYO1D SLC11A2	ESPN MYO1D SLC11A2	MYO1C	CLIC1 DCXR GIPC1 ITPR3 MYO1B	ENPEP AQP1 CDHR2 DAB1 TMPRSS15 SLC2A2 MYO1A MME PDZD3 SLC34A3 PROM1 RGS19 RSC1A1 SLC23A1 SLC9A3 SOAT2 SI USH1C ATP6V0A4 MUPCDH NA GAIP
cell_body	54	28	5	1	22	26	ACOT7 BRAF CASP8 COMT CXADR CACYBP DPYSL3 EZR FADD PTK2B FMR1 GNB2 GNB3 GABARAP GABARAPL1 GFAP HSPA1L MAPK8IP1 LZTS1 TACR1 APOA1BP P2RY1 PACRG PINK1 PODXL PTPN13 RDH10 RDH5 ATP6AP2 RPL28 RLBP1 RPE65 RPS6 STAU1 SYNDIG1 TUBB TCP1 CCT2 CCT4 CCT5 CCT3 CCT7 CCT8 CCT6A TLR2 TRPV2 USP33 ZPBP ZPBP2 NA HEL-S-100n GNB1 DKFZp586N041 HEL-S-69	ACOT7 APOA1BP BRAF CACYBP CASP8 CCT2 CCT3 CCT4 CCT5 CCT6A CCT7 CCT8 COMT EZR FADD FMR1 GFAP GNB1 GNB2 GNB3 HSPA1L PODXL PTK2B RPL28 RPS6 STAU1 TCP1 TUBB	APOA1BP BRAF FMR1 PTK2B STAU1	CCT8	ACOT7 CACYBP CASP8 CCT2 CCT3 CCT4 CCT5 CCT6A CCT7 COMT EZR FADD GFAP GNB1 GNB2 GNB3 HSPA1L PODXL RPL28 RPS6 TCP1 TUBB	CXADR DPYSL3 GABARAP GABARAPL1 MAPK8IP1 LZTS1 TACR1 P2RY1 PACRG PINK1 PTPN13 RDH10 RDH5 ATP6AP2 RLBP1 RPE65 SYNDIG1 TLR2 TRPV2 USP33 ZPBP ZPBP2 NA HEL-S-100n DKFZp586N041 HEL-S-69
cytoplasmic_vesicle_membrane	120	33	8	3	22	87	YWHAB YWHAE YWHAH YWHAG SFN YWHAQ YWHAZ TNK2 AHNAK2 AP1B1 AP1G1 AP1M1 AP1M2 AP1S1 AP1S2 AP1S3 AP3M1 AP3M2 AP3S1 AP3S2 APPBP2 ARRB1 ATP10B AGTRAP BACE1 BAIAP2L2 C2CD5 CALY CAMKV CADPS CADPS2 CFTR CHMP4A CLIC4 CLIP1 DENND4C DYSF ECE2 ENTPD7 FMN2 GABARAPL1 GPRC5B GPRC5C GPER1 SLC2A8 HTT IL15RA KCNJ4 KCNQ1 KIF1B KIFC3 LAMP5 LNPEP LRIG3 MARCH1 MARCH3 MARCH8 MARCH11 TMEM67 MYO5B MYOF N4BP3 NPC1L1 NSG2 …	AGTRAP AHNAK2 AP1B1 AP1G1 AP1M1 AP1M2 AP1S1 AP3M1 AP3M2 ARRB1 CLIC4 DYSF MYOF PACSIN2 RAB10 RAB11A RAB13 RAB14 RAB21 RAB8A RALA SFN SNX6 SNX9 TBC1D4 ULK2 YKT6 YWHAB YWHAE YWHAG YWHAH YWHAQ YWHAZ	AHNAK2 AP3M2 ARRB1 DYSF SNX9 TBC1D4 ULK2 YKT6	MYOF PACSIN2 RAB10	AGTRAP AP1B1 AP1G1 AP1M1 AP1M2 AP1S1 AP3M1 CLIC4 RAB11A RAB13 RAB14 RAB21 RAB8A RALA SFN SNX6 YWHAB YWHAE YWHAG YWHAH YWHAQ YWHAZ	TNK2 AP1S2 AP1S3 AP3S1 AP3S2 APPBP2 ATP10B BACE1 BAIAP2L2 C2CD5 CALY CAMKV CADPS CADPS2 CFTR CHMP4A CLIP1 DENND4C ECE2 ENTPD7 FMN2 GABARAPL1 GPRC5B GPRC5C GPER1 SLC2A8 HTT IL15RA KCNJ4 KCNQ1 KIF1B KIFC3 LAMP5 LNPEP LRIG3 MARCH1 MARCH3 MARCH8 MARCH11 TMEM67 MYO5B N4BP3 NPC1L1 NSG2 PLA2G4D PACSIN1 PDE6D PHLDA1 GPRC5A RAB11FIP2 RHBG ARHGAP21 SLC26A6 SH3KBP1 SMAGP SAYSD1 SNAPIN SNX15 SNX17 SNX18 SNX1…
PRC1_complex	12	2	2	0	0	10	BMI1 CBX2 CBX4 CBX7 CBX8 PCGF2 PCGF6 PHC1 PHC2 PHC3 RING1 RNF2	RING1 RNF2	RING1 RNF2			BMI1 CBX2 CBX4 CBX7 CBX8 PCGF2 PCGF6 PHC1 PHC2 PHC3
small-subunit_processome	12	7	2	0	5	5	FCF1 NOP14 RPS7 TBL3 UTP14A UTP14C UTP11L UTP20 UTP23 WDR36 DKFZp686O2396 NA	FCF1 NOP14 RPS7 TBL3 UTP11L UTP20 WDR36	NOP14 UTP11L		FCF1 RPS7 TBL3 UTP20 WDR36	UTP14A UTP14C UTP23 DKFZp686O2396 NA
cytoplasmic_ribonucleoprotein_granule	22	19	2	1	16	3	ACTB INA CDC42 DYNC1I1 DHX9 FMR1 HNRNPU IQGAP1 MYH1 NCL PABPC1 RAC1 RPL28 RPL6 RPLP0 ROCK2 RPS4X RPS6 STAU1 MAPT TUBA1A TUBB	ACTB CDC42 DHX9 FMR1 HNRNPU INA IQGAP1 MYH1 NCL PABPC1 RAC1 RPL28 RPL6 RPLP0 RPS4X RPS6 STAU1 TUBA1A TUBB	FMR1 STAU1	INA	ACTB CDC42 DHX9 HNRNPU IQGAP1 MYH1 NCL PABPC1 RAC1 RPL28 RPL6 RPLP0 RPS4X RPS6 TUBA1A TUBB	DYNC1I1 ROCK2 MAPT
ciliary_rootlet	13	5	1	1	3	8	APP CROCC CROCCP2 CROCCP3 KIF5B KLC1 KLC2 KLC3 PSEN1 PSEN2 RAB28 HEL-S-61 NA	APP CROCC KIF5B KLC2 KLC3	KLC3	KLC2	APP CROCC KIF5B	CROCCP2 CROCCP3 KLC1 PSEN1 PSEN2 RAB28 HEL-S-61 NA
basal_part_of_cell	13	2	2	0	0	11	ADCY10 CLDN11 DOCK7 EDN1 HFE HOMER3 ITGA1 ITGA2 SLC11A2 PRCP FAP TF NA	ITGA2 SLC11A2	ITGA2 SLC11A2			ADCY10 CLDN11 DOCK7 EDN1 HFE HOMER3 ITGA1 PRCP FAP TF NA
cAMP-dependent_protein_kinase_complex	13	4	2	0	2	9	AKAP4 PRKAR1A PRKAR1B PRKAR2A PRKAR2B PRKACA PRKACB RAPGEF3 RAPGEF4 NA WUGSC:H_RG363E19.2 RET/PTC2 DKFZp779L0468	PRKACA PRKACB PRKAR1A PRKAR2A	PRKAR1A PRKAR2A		PRKACA PRKACB	AKAP4 PRKAR1B PRKAR2B RAPGEF3 RAPGEF4 NA WUGSC:H_RG363E19.2 RET/PTC2 DKFZp779L0468
trans-Golgi_network_transport_vesicle	13	6	2	0	4	7	ATP7A FURIN GOPC SLC2A4 IGF2R RAB14 RAB8A RAB27B SORT1 SPG21 STEAP2 TMED9 TMED10	IGF2R RAB14 RAB8A SORT1 TMED10 TMED9	IGF2R SORT1		RAB14 RAB8A TMED10 TMED9	ATP7A FURIN GOPC SLC2A4 RAB27B SPG21 STEAP2
apicolateral_plasma_membrane	13	3	2	0	1	10	CLDN4 CXADR FZD6 MPDZ MTCL1 NEDD4 OCLN PALM JUP PRICKLE2 TMEM114 TJP1 NA	JUP OCLN TJP1	OCLN TJP1		JUP	CLDN4 CXADR FZD6 MPDZ MTCL1 NEDD4 PALM PRICKLE2 TMEM114 NA
N-methyl-D-aspartate_selective_glutamate_receptor_complex	13	2	2	0	0	11	EPS8 PTK2B NLGN1 GRIN3A GRIN3B GRIN2A GRIN2B GRIN2C GRIN2D GRIN1 SHANK1 NR2A NA	EPS8 PTK2B	EPS8 PTK2B			NLGN1 GRIN3A GRIN3B GRIN2A GRIN2B GRIN2C GRIN2D GRIN1 SHANK1 NR2A NA
large_ribosomal_subunit	13	8	2	0	6	6	RPL13A RPL26L1 MRPL1 MRPL15 MRPL22 MRPL32 NA RPL13a RPL17 RPL26 KRBA2 RPL10A LOC402695	MRPL15 MRPL22 RPL10A RPL13A RPL13A RPL17 RPL26 RPL26L1	MRPL15 MRPL22		RPL10A RPL13A RPL17 RPL26 RPL26L1	MRPL1 MRPL32 NA RPL13a KRBA2 LOC402695
lamellipodium	139	40	12	0	28	99	APBB1IP ABI1 ABI2 ABI3 ABLIM1 ABLIM3 AIF1 AJUBA ALS2 AMOTL1 AMOT APBB1 APBB2 APC ARAP3 ARHGEF6 ARHGEF7 ACTR3 ARPC3 ARPIN BCAR1 BRK1 CDH2 NEDD9 CDK5 TESC CIB1 CLRN1 CORO1A CORO1B CORO1C MCC CTNNA1 CTNNA2 CTNNA3 CTNNB1 CTNND1 CYFIP1 DAG1 DBNL DGKZ DPP4 DPYSL3 DYSF ENAH EVL PTK2 PTK2B FAT1 FGD1 FGD2 FGD3 FGD4 FGD5 FGD6 GSN CCDC88A HAX1 IGF2BP1 ILK IQGAP2 ITGB1 ITGB1BP1 ITSN1 KLHL2 LRRC16A MCF2L MEFV…	ABI1 ACTR3 ARPC3 CAPZB CDH2 CORO1B CORO1C CTNNA1 CTNNA2 CTNNA3 CTNNB1 CTNND1 CTTN CYFIP1 DAG1 DBNL DYSF ENAH GSN IGF2BP1 ILK ITGB1 MYH10 MYO9B NME2 PALLD PODXL PTK2B RAB13 RAC1 RAC2 RAPH1 RDX RHOA SCRIB SLC39A14 STMN2 STX4 SWAP70 TWF2	CDH2 CTNNA3 CTTN DYSF GSN IGF2BP1 ILK MYO9B PTK2B RAPH1 STMN2 STX4		ABI1 ACTR3 ARPC3 CAPZB CORO1B CORO1C CTNNA1 CTNNA2 CTNNB1 CTNND1 CYFIP1 DAG1 DBNL ENAH ITGB1 MYH10 NME2 PALLD PODXL RAB13 RAC1 RAC2 RDX RHOA SCRIB SLC39A14 SWAP70 TWF2	APBB1IP ABI2 ABI3 ABLIM1 ABLIM3 AIF1 AJUBA ALS2 AMOTL1 AMOT APBB1 APBB2 APC ARAP3 ARHGEF6 ARHGEF7 ARPIN BCAR1 BRK1 NEDD9 CDK5 TESC CIB1 CLRN1 CORO1A MCC DGKZ DPP4 DPYSL3 EVL PTK2 FAT1 FGD1 FGD2 FGD3 FGD4 FGD5 FGD6 CCDC88A HAX1 IQGAP2 ITGB1BP1 ITSN1 KLHL2 LRRC16A MCF2L MEFV NF2 MYLK MYO10 PPP1R9B NHS NRBP1 SCYL3 PARVA PARVB PXN PDPN PHACTR4 PIP5K1A PIK3CA PKD2 PLEKHG5 PLEKHH2 PKN2 PLCG1 PLXND1 PST…
heterotrimeric_G-protein_complex	35	14	4	0	10	21	GNB1 GNG10 GNG11 GNG12 GNG13 GNGT1 GNG2 GNG3 GNG4 GNG5 GNG7 GNG8 GNGT2 GNA11 GNA12 GNA13 GNA14 GNA15 GNAI1 GNAI2 GNAI3 GNAL GNAO1 GNAQ GNAS GNAT1 GNAT2 GNAT3 GNAZ RGS11 RGS6 RGS7 RGS9 NA GSA	GNA11 GNA12 GNA13 GNAI1 GNAI2 GNAI3 GNAL GNAO1 GNAQ GNAS GNB1 GNG10 GNG12 GNG5	GNAL GNAS GNG10 GNG12		GNA11 GNA12 GNA13 GNAI1 GNAI2 GNAI3 GNAO1 GNAQ GNB1 GNG5	GNG11 GNG13 GNGT1 GNG2 GNG3 GNG4 GNG7 GNG8 GNGT2 GNA14 GNA15 GNAT1 GNAT2 GNAT3 GNAZ RGS11 RGS6 RGS7 RGS9 NA GSA
Cul4-RING_E3_ubiquitin_ligase_complex	14	4	2	0	2	10	CUL4A DCAF10 DCAF11 DCAF12 DCAF13 DCAF16 DCAF17 DCAF4 DCAF5 DCAF6 DCAF7 DCAF8 DDB1 FBXW5	CUL4A DCAF11 DCAF7 DDB1	CUL4A DCAF7		DCAF11 DDB1	DCAF10 DCAF12 DCAF13 DCAF16 DCAF17 DCAF4 DCAF5 DCAF6 DCAF8 FBXW5
lateral_plasma_membrane	47	16	4	1	11	31	AKAP7 ANK3 APC ARL2 AXIN1 CDH1 CLDN12 CLDN15 CLDN1 CLDN3 CLDN4 CLDN7 CTNNB1 GJA1 GJB2 DLG1 DRD2 DSG1 DSG2 EPCAM ERBB3 FZD3 IQGAP1 IQGAP3 MARK2 ABCC6 MTCL1 MYO1A MYO1C PKD1 JUP BVES PRICKLE2 PTPRO RAB13 SLC26A5 SCN5A SPTAN1 TACSTD2 TBCD VANGL1 VANGL2 ATP6V1B1 D4S234E NA c-erbB-3 ATP6B1	ANK3 ATP6V1B1 CLDN12 CTNNB1 DLG1 DSG2 EPCAM GJA1 IQGAP1 IQGAP3 JUP MYO1C RAB13 SPTAN1 TACSTD2 TBCD	ANK3 CLDN12 DSG2 GJA1	MYO1C	ATP6V1B1 CTNNB1 DLG1 EPCAM IQGAP1 IQGAP3 JUP RAB13 SPTAN1 TACSTD2 TBCD	AKAP7 APC ARL2 AXIN1 CDH1 CLDN15 CLDN1 CLDN3 CLDN4 CLDN7 GJB2 DRD2 DSG1 ERBB3 FZD3 MARK2 ABCC6 MTCL1 MYO1A PKD1 BVES PRICKLE2 PTPRO SLC26A5 SCN5A VANGL1 VANGL2 D4S234E NA c-erbB-3 ATP6B1
costamere	24	13	3	0	10	11	AHNAK2 AHNAK ANK2 ANK3 CMYA5 DAG1 DMD FLNC FXR1 HOMER1 ILK KRT19 KRT8 PGM5 PLEC SDC4 SMPX SVIL SYNM TRPC1 VCL HEL114 HEL-S-28 NA	AHNAK AHNAK2 ANK2 ANK3 CMYA5 DAG1 FLNC FXR1 ILK KRT19 KRT8 PLEC VCL	AHNAK2 ANK3 ILK		AHNAK ANK2 CMYA5 DAG1 FLNC FXR1 KRT19 KRT8 PLEC VCL	DMD HOMER1 PGM5 SDC4 SMPX SVIL SYNM TRPC1 HEL114 HEL-S-28 NA
membrane_coat	24	11	2	1	8	13	AP1S3 AP3D1 AP4E1 ARL6 DNM1 SYNJ1 AP1G1 AP1S2 AP2B1 AP1G2 AP3S2 AP1S1 COPZ1 AP1B1 AP2A2 AP3B2 AP4B1 C15orf38-AP3S2 COPB1 NA COPB2 DKFZp779P0659 CLTC AP3S1	AP1B1 AP1G1 AP1S1 AP2A2 AP2B1 AP3D1 CLTC COPB1 COPB2 COPZ1 DNM1	AP3D1 COPZ1	CLTC	AP1B1 AP1G1 AP1S1 AP2A2 AP2B1 COPB1 COPB2 DNM1	AP1S3 AP4E1 ARL6 SYNJ1 AP1S2 AP1G2 AP3S2 AP3B2 AP4B1 C15orf38-AP3S2 NA DKFZp779P0659 AP3S1
histone_methyltransferase_complex	24	6	3	0	3	18	ASH2L CBX5 CXXC1 DPY30 HDAC9 JARID2 KDM6A KMT2A KMT2B KMT2C KMT2D MEN1 NCOA6 PAGR1 PAXIP1 RBBP5 SETD1A SETD1B WDR5 WDR82 ZNF335 HEL25 JMJ NA	ASH2L CBX5 DPY30 KMT2D WDR5 WDR82	KMT2D WDR5 WDR82		ASH2L CBX5 DPY30	CXXC1 HDAC9 JARID2 KDM6A KMT2A KMT2B KMT2C MEN1 NCOA6 PAGR1 PAXIP1 RBBP5 SETD1A SETD1B ZNF335 HEL25 JMJ NA
cell_cortex	116	32	10	0	22	86	ADD3 SCIN AKAP12 AKT2 ANXA2 ARF6 ARFIP2 ARHGEF7 AGTRAP AXIN1 AXIN2 BIN2 C2CD5 CABP1 NEDD9 CAV1 CD302 TRIP10 CLASP1 CLASP2 CLIC5 CNKSR1 COL10A1 COBL CRIP2 CTGF CTNNB1 CTTNBP2 CYTIP DBNL DIXDC1 DRD4 DBN1 DVL1 DVL2 DVL3 DST EPS8 ERMN FAM110C PTK2 PTK2B FBLIM1 FNBP1L FERMT2 FER FGF1 FGFR2 FGA FGB FGG FLNB FMN2 FMNL1 FNBP1 GIPC1 GLRX3 GPSM2 GRK4 GRM7 GYS2 HMCN1 SPINK5 ITPR2 KDF1 PRKD1 LAMC2 PAFAH1B1 M…	ADD3 AGTRAP ANXA2 ARF6 ARFIP2 CAV1 CLASP1 CRIP2 CTNNB1 CTTN DBN1 DBNL EPS8 FERMT2 FGFR2 FLNB GIPC1 GLRX3 ITPR2 LAMC2 MAP2K1 MAP2K2 MYH10 MYO6 MYO9B NCL PAFAH1B1 POTEF PTK2B RHOA SCIN TRIP10	CAV1 CLASP1 CRIP2 CTTN DBN1 EPS8 LAMC2 MYO9B PTK2B SCIN		ADD3 AGTRAP ANXA2 ARF6 ARFIP2 CTNNB1 DBNL FERMT2 FGFR2 FLNB GIPC1 GLRX3 ITPR2 MAP2K1 MAP2K2 MYH10 MYO6 NCL PAFAH1B1 POTEF RHOA TRIP10	AKAP12 AKT2 ARHGEF7 AXIN1 AXIN2 BIN2 C2CD5 CABP1 NEDD9 CD302 CLASP2 CLIC5 CNKSR1 COL10A1 COBL CTGF CTTNBP2 CYTIP DIXDC1 DRD4 DVL1 DVL2 DVL3 DST ERMN FAM110C PTK2 FBLIM1 FNBP1L FER FGF1 FGA FGB FGG FMN2 FMNL1 FNBP1 GPSM2 GRK4 GRM7 GYS2 HMCN1 SPINK5 KDF1 PRKD1 MARCKS MELK MISP MYO10 MYO7A NEDD4 NDFIP1 NRBP1 OOEP OR2C1 PLA2G4C PARD6A PARD6B PARD3 PXN PDZD4 PSEN1 PSEN2 RAI14 ARHGAP32 RIC8B RYR1 SHROO…
mitochondrial_envelope	15	5	2	0	3	10	ABCB6 ABCB8 ABCF2 ADAP2 MAOB CIDEA HSD17B8 SDHD HADHB BNIP3 BNIP3L NA BIK FKBP8 COX5B	ABCB6 ABCF2 COX5B FKBP8 HADHB	ABCB6 ABCF2		COX5B FKBP8 HADHB	ABCB8 ADAP2 MAOB CIDEA HSD17B8 SDHD BNIP3 BNIP3L NA BIK
microtubule_plus-end	15	4	1	1	2	12	APC CLIP2 DST KIF18B KIF2C MAPRE1 MAPRE2 MAPRE3 MLPH MYO5A KNSTRN SPAG5 NA CYLN2 APC variant protein	CLIP2 KIF2C MAPRE1 MAPRE2	MAPRE2	MAPRE1	CLIP2 KIF2C	APC DST KIF18B MAPRE3 MLPH MYO5A KNSTRN SPAG5 NA CYLN2 variant protein
COP9_signalosome	15	9	1	1	7	6	GPS1 COPS2 COPS3 COPS4 COPS5 COPS6 COPS7A COPS7B COPS8 GRB2 LAT PLCG1 TESPA1 THEMIS NA	COPS2 COPS3 COPS4 COPS5 COPS6 COPS7A COPS8 GPS1 GRB2	COPS5	GRB2	COPS2 COPS3 COPS4 COPS6 COPS7A COPS8 GPS1	COPS7B LAT PLCG1 TESPA1 THEMIS NA
platelet_alpha_granule	15	2	2	0	0	13	FGA FGB FGG SERPINE2 SERPINA5 SPARC STXBP1 STXBP3 TREML1 THBS1 THBS2 VPS33B VWF F5 NA	STXBP1 STXBP3	STXBP1 STXBP3			FGA FGB FGG SERPINE2 SERPINA5 SPARC TREML1 THBS1 THBS2 VPS33B VWF F5 NA
cis-Golgi_network	37	11	4	0	7	26	AZIN2 B3GAT3 BCL9 BET1 COG3 COPZ2 CTGF KDELR1 KDELR2 FAM134B FKTN GBF1 GOLGA2 GOLGA5 GOLGB1 GOLIM4 GOSR1 HOOK3 LIMK2 MAN2A1 MAP6D1 MPPE1 SCYL1 PHTF1 RAB30 SEC23IP SLC35C2 SCFD1 TMED5 TMED10 TRAPPC1 TRAPPC4 TRIP11 TRPC7 UBXN2A YIPF6 NA	BET1 COG3 GBF1 GOLGA2 MAN2A1 RAB30 SCFD1 SCYL1 SEC23IP TMED10 TMED5	MAN2A1 RAB30 SEC23IP TMED5		BET1 COG3 GBF1 GOLGA2 SCFD1 SCYL1 TMED10	AZIN2 B3GAT3 BCL9 COPZ2 CTGF KDELR1 KDELR2 FAM134B FKTN GOLGA5 GOLGB1 GOLIM4 GOSR1 HOOK3 LIMK2 MAP6D1 MPPE1 PHTF1 SLC35C2 TRAPPC1 TRAPPC4 TRIP11 TRPC7 UBXN2A YIPF6 NA
endocytic_vesicle	50	19	5	0	14	32	ABCA1 AMN AMOT APOA1 ARF6 ARRB2 CCL2 CD207 CUBN DAB2IP DPP4 DRD2 DRD3 DYSF ECM29 EGFR EHD3 FFAR4 FLOT2 GIPC1 GOLIM4 HYAL2 ITSN1 KIF5B LCK LRP2 IGF2R MTSS1 MYO6 NLGN3 NRXN1 OCLN PIK3C2B PLEKHG5 RAB13 RAB17 RAB5B RAB5C RABEP1 RAB11FIP4 SFTPD STX7 TIRAP TF VPS11 EHD1 MCP1 HEL-S-61 NA PIK3C2B variant protein	ARF6 ARRB2 DYSF ECM29 EGFR EHD1 EHD3 FLOT2 GIPC1 IGF2R KIF5B LCK MYO6 OCLN RAB13 RAB5B RAB5C RABEP1 STX7	ARRB2 DYSF EGFR IGF2R OCLN		ARF6 ECM29 EHD1 EHD3 FLOT2 GIPC1 KIF5B LCK MYO6 RAB13 RAB5B RAB5C RABEP1 STX7	ABCA1 AMN AMOT APOA1 CCL2 CD207 CUBN DAB2IP DPP4 DRD2 DRD3 FFAR4 GOLIM4 HYAL2 ITSN1 LRP2 MTSS1 NLGN3 NRXN1 PIK3C2B PLEKHG5 RAB17 RAB11FIP4 SFTPD TIRAP TF VPS11 MCP1 HEL-S-61 NA variant protein
NuRD_complex	16	11	2	0	9	5	CHD3 CHD4 CHD5 CSNK2A1 HDAC1 HDAC2 MBD3 MTA1 MTA2 GATAD2A RBBP4 RBBP7 SALL1 MTA3 NA tmp_locus_6	CHD3 CHD4 CHD5 CSNK2A1 HDAC1 HDAC2 MTA1 MTA2 MTA3 RBBP4 RBBP7	MTA1 MTA3		CHD3 CHD4 CHD5 CSNK2A1 HDAC1 HDAC2 MTA2 RBBP4 RBBP7	MBD3 GATAD2A SALL1 NA tmp_locus_6
U1_snRNP	16	13	0	2	11	3	LUC7L2 LUC7L3 LUC7L SNRPB SNRPN SNRNP70 SNRPC SNRPE SNRPF SNRPG SNRPD1 SNRPD2 SNRPD3 SNRPA NA CROP	LUC7L LUC7L2 LUC7L3 SNRNP70 SNRPA SNRPB SNRPD1 SNRPD2 SNRPD3 SNRPE SNRPF SNRPG SNRPN		SNRPD2 SNRPG	LUC7L LUC7L2 LUC7L3 SNRNP70 SNRPA SNRPB SNRPD1 SNRPD3 SNRPE SNRPF SNRPN	SNRPC NA CROP
phosphatidylinositol_3-kinase_complex	16	2	2	0	0	15	MTOR PIK3C2A PIK3C2B PIK3C2G PIK3R3 PIK3R1 PIK3R2 PIK3C3 PIK3CA PIK3CB PIK3CD PIK3CG NA DKFZp686P05226 DKFZp686F1293 PIK3CA variant protein	PIK3C3 PIK3CG	PIK3C3 PIK3CG			MTOR PIK3C2A PIK3C2B PIK3C2G PIK3R3 PIK3R1 PIK3R2 PIK3CA PIK3CB PIK3CD NA DKFZp686P05226 DKFZp686F1293 variant protein
integrin_complex	27	5	3	0	2	23	ITGA10 ITGA11 ITGA1 ITGA2B ITGA2 ITGA3 ITGA5 ITGA8 ITGA9 ITGAD ITGAE ITGAL ITGAM ITGAV ITGAX ITGB1 ITGB2 ITGB3 ITGB4 ITGB6 ITGB7 ITGB8 ITGB5 NA ITGA4 ITGA7 ITGA7 variant protein	ITGA2 ITGA3 ITGAV ITGB1 ITGB4	ITGA2 ITGA3 ITGAV		ITGB1 ITGB4	ITGA10 ITGA11 ITGA1 ITGA2B ITGA5 ITGA8 ITGA9 ITGAD ITGAE ITGAL ITGAM ITGAX ITGB2 ITGB3 ITGB6 ITGB7 ITGB8 ITGB5 NA ITGA4 ITGA7 variant protein

## Sheet: MF
Des	Nall	Nid	Nup	Ndown	Neq	Nnot	gnAll	gnId	gnUp	gnDown	gnEq	gnNot
poly(A)_RNA_binding	1109	701	127	29	545	410	YWHAE YWHAG YWHAZ HLA-A EIF4ENIF1 SLC3A2 AATF GOT2 APOBEC3B APOBEC3C APOBEC3F ABCF1 ABT1 ACIN1 APEH ACTN4 ADD1 ADK SLC25A5 AGO1 AGO2 AGO3 AHNAK AKAP17A AKAP1 AKAP8 AKAP8L ALDOA ALG13 ALKBH5 ANP32A ANKHD1 PRMT1 ANKRD17 ANXA11 ANXA2 ANXA7 APEX1 API5 AQR ARL6IP4 ARF1 ARHGEF1 RPS19BP1 ASCC3 ASS1 ATP5A1 ATP5C1 ATXN2L ATXN2 BAG4 BCCIP BCLAF1 BICC1 BMS1 BOP1 CDC42EP4 BRIX1 BST2 BTF3 BUD13 BYSL BZW1 C4BP…	ABCF1 ACAA2 ACIN1 ACTN4 ADAR ADK AHNAK AKAP1 AKAP17A AKAP8 ALDH18A1 ALDH6A1 ALDOA ALYREF ANKHD1 ANKRD17 ANP32A ANXA11 ANXA2 ANXA7 APEH APEX1 API5 AQR ARCN1 ARF1 ARHGEF1 ASS1 ATP5A1 ATP5C1 ATXN2L BCCIP BCLAF1 BMS1 BOP1 BRIX1 BST2 BTF3 BZW1 CALR CANX CAPRIN1 CCAR1 CCAR2 CCDC124 CCDC137 CCDC47 CCT3 CCT4 CCT6A CDC40 CDC5L CDKN2A CEBPZ CELF1 CHD2 CHD3 CHERP CIRBP CISD2 CKAP4 CLNS1A CLTC CNBP CNOT1 CPN…	AKAP17A BST2 CCAR1 CCDC137 CDC40 CEBPZ CHD2 CHERP CNBP CSTF3 DDX24 DDX41 DDX42 DHX29 DNTTIP2 EIF1 EIF1AX EIF1B EIF3G EIF4G3 ERI3 EXOSC9 FAM98B FBL FMR1 FXR2 GEMIN5 GFM1 GIGYF2 GTF2F1 GTPBP1 HARS2 HRSP12 HTATSF1 IFI16 IGF2BP1 KTN1 LARP1 LARP1B LAS1L LGALS1 LLPH LSM6 MAGOHB MAK16 MEPCE METTL16 MKRN2 MRPL13 MRPL14 MRPL15 MRPL2 MRPL22 MRPS30 MRPS31 MRPS5 NCBP1 NIFK NMD3 NOC4L NOL6 NOP14 NUDT16L1 NVL …	ALDH18A1 ANXA11 APEX1 CIRBP CLTC DDX47 DHX15 EIF2S1 EIF3C GANAB GNL3 GRB2 HNRNPDL ILF3 KIAA0020 MAPRE1 MRTO4 RPL23A RPL7L1 RPS11 RPS27 RPS27L SKIV2L2 SLTM SNRPD2 SNRPG STRBP U2AF2 UBAP2L	ABCF1 ACAA2 ACIN1 ACTN4 ADAR ADK AHNAK AKAP1 AKAP8 ALDH6A1 ALDOA ALYREF ANKHD1 ANKRD17 ANP32A ANXA2 ANXA7 APEH API5 AQR ARCN1 ARF1 ARHGEF1 ASS1 ATP5A1 ATP5C1 ATXN2L BCCIP BCLAF1 BMS1 BOP1 BRIX1 BTF3 BZW1 CALR CANX CAPRIN1 CCAR2 CCDC124 CCDC47 CCT3 CCT4 CCT6A CDC5L CDKN2A CELF1 CHD3 CISD2 CKAP4 CLNS1A CNOT1 CPNE3 CPSF6 CPSF7 CRKL CS CSDE1 CSRP1 CSTB CSTF1 CSTF2 CSTF2T CTNNA1 DARS DAZAP1 DDX1 DDX10…	HLA-A EIF4ENIF1 AATF APOBEC3B APOBEC3C APOBEC3F ABT1 ADD1 AGO1 AGO2 AGO3 AKAP8L ALG13 ALKBH5 ARL6IP4 ASCC3 ATXN2 BAG4 BICC1 CDC42EP4 BUD13 BYSL C4BPA C1orf52 C1orf131 IBA57 CASC3 CACTIN C2orf15 CCDC108 CCDC86 CCDC9 CDK11B CDK13 CELF2 CFAP20 C7orf50 CHCHD1 CHTOP C9orf114 CIRH1A C11orf68 CLK3 CMSS1 C14orf93 C14orf166 CNOT4 C15orf52 COA6 COL14A1 CORO1A CPEB2 CPEB3 CPEB4 CPSF4 C17orf85 CRNKL1 CXorf57…
transforming_growth_factor_beta_receptor,_pathway-specific_cytoplasmic_mediator_activity	5	5	5	0	0	0	SMAD1 SMAD2 SMAD3 SMAD5 SMAD9	SMAD1 SMAD2 SMAD3 SMAD5 SMAD9	SMAD1 SMAD2 SMAD3 SMAD5 SMAD9
[acetyl-CoA_carboxylase]_kinase_activity	2	2	2	0	0	0	PRKAA1 PRKAA2	PRKAA1 PRKAA2	PRKAA1 PRKAA2
[hydroxymethylglutaryl-CoA_reductase_(NADPH)]_kinase_activity	2	2	2	0	0	0	PRKAA1 PRKAA2	PRKAA1 PRKAA2	PRKAA1 PRKAA2
angiotensin_receptor_binding	2	2	2	0	0	0	ARRB1 ARRB2	ARRB1 ARRB2	ARRB1 ARRB2
translation_initiation_factor_activity	72	43	13	3	27	29	AGO2 COPS5 DENR DHX29 EIF2B1 EIF2B2 EIF2B4 EIF2B5 EIF2B3 EIF1AD EIF1B EIF1 EIF2A EIF2D EIF3A EIF3B EIF3C EIF3D EIF3E EIF3F EIF3G EIF3H EIF3I EIF3J EIF3K EIF3L EIF3M EIF3CL EIF4E1B EIF1AX EIF1AY EIF2S1 EIF2S2 EIF2S3L EIF2S3 MTIF2 EIF5B MTIF3 EIF4A1 EIF4A2 EIF4B EIF4E2 EIF4E3 EIF4E EIF4G1 EIF4G2 EIF4G3 EIF4H EIF5 EIF6 MCTS1 TRMT6 EIF3S3 EIF3S1 EIF4ENIF1 BRF1 tmp_locus_9 GC20 EIF3S2 SUI1 EIF3S9 MGC1…	COPS5 DENR DHX29 EIF1 EIF1AX EIF1AY EIF1B EIF2A EIF2AK1 EIF2B1 EIF2B3 EIF2B4 EIF2S1 EIF2S2 EIF2S3 EIF2S3L EIF3A EIF3B EIF3C EIF3CL EIF3D EIF3E EIF3F EIF3G EIF3H EIF3I EIF3J EIF3K EIF3L EIF3M EIF4A1 EIF4A2 EIF4B EIF4E EIF4EBP2 EIF4G1 EIF4G2 EIF4G3 EIF4H EIF5 EIF5B EIF6 MCTS1	COPS5 DHX29 EIF1 EIF1AX EIF1AY EIF1B EIF2A EIF2B3 EIF2B4 EIF3G EIF3J EIF4EBP2 EIF4G3	EIF2S1 EIF3C EIF3F	DENR EIF2AK1 EIF2B1 EIF2S2 EIF2S3 EIF2S3L EIF3A EIF3B EIF3CL EIF3D EIF3E EIF3H EIF3I EIF3K EIF3L EIF3M EIF4A1 EIF4A2 EIF4B EIF4E EIF4G1 EIF4G2 EIF4H EIF5 EIF5B EIF6 MCTS1	AGO2 EIF2B2 EIF2B5 EIF1AD EIF2D EIF4E1B MTIF2 MTIF3 EIF4E2 EIF4E3 TRMT6 EIF3S3 EIF3S1 EIF4ENIF1 BRF1 tmp_locus_9 GC20 EIF3S2 SUI1 EIF3S9 MGC11102 EIF3S8 NA AGO3 EIF3S6 AAG1 EIF3S4 IFP38 eIF3a
threonine-type_endopeptidase_activity	26	18	5	3	10	8	PSMA1 PSMA2 PSMA3 PSMA4 PSMA5 PSMA6 PSMA8 PSMA7 PSMB10 PSMB11 PSMB1 PSMB2 PSMB3 PSMB4 PSMB5 PSMB6 PSMB7 PSMB8 PSMB9 TASP1 PRSS50 PSM8 NA DKFZp686D09174 PSM9 HEL-S-275	PSM8 PSMA1 PSMA2 PSMA3 PSMA4 PSMA5 PSMA6 PSMA7 PSMA8 PSMB1 PSMB10 PSMB2 PSMB3 PSMB4 PSMB5 PSMB6 PSMB7 PSMB8	PSM8 PSMB10 PSMB2 PSMB7 PSMB8	PSMA1 PSMA8 PSMB4	PSMA2 PSMA3 PSMA4 PSMA5 PSMA6 PSMA7 PSMB1 PSMB3 PSMB5 PSMB6	PSMB11 PSMB9 TASP1 PRSS50 NA DKFZp686D09174 PSM9 HEL-S-275
ubiquitin_binding	41	16	8	2	6	25	BCL10 CRY1 CRY2 CXCR4 DNAJC2 DYRK2 FAF1 FAF2 FAN1 FAAP20 RBCK1 HSPB1 IDE KIF18A MARK4 MVB12A NBR1 NEDD4 NUP62 OTUB1 PER2 PARK2 RNF168 RNF31 SIRT2 SMAD3 SPRTN SQSTM1 TOM1L1 TNFAIP3 TOP2A TRIM32 TSG101 UBAP1 UBE2N USP13 USP16 UBXN1 UBXN7 UCHL1 UCHL3	BCL10 FAF1 FAF2 HSPB1 IDE NBR1 NUP62 OTUB1 SMAD3 SQSTM1 TOP2A TRIM32 UBE2N UBXN1 UCHL3 USP13	FAF1 FAF2 NBR1 SMAD3 SQSTM1 TRIM32 UCHL3 USP13	NUP62 OTUB1	BCL10 HSPB1 IDE TOP2A UBE2N UBXN1	CRY1 CRY2 CXCR4 DNAJC2 DYRK2 FAN1 FAAP20 RBCK1 KIF18A MARK4 MVB12A NEDD4 PER2 PARK2 RNF168 RNF31 SIRT2 SPRTN TOM1L1 TNFAIP3 TSG101 UBAP1 USP16 UBXN7 UCHL1
ubiquitin_protein_ligase_binding	170	59	20	2	37	112	ABI2 ACTG1 ACVR1B AICDA AMBRA1 ARIH1 ARRB1 ARRB2 ATXN3 AXIN1 AXIN2 BAG5 BAG6 BCL10 BCL2 BRCA1 RNF20 RNF40 CALR CASC3 CASP8 CASP10 CBS CCDC50 CDKN1A HSPD1 STUB1 CHEK2 CLU CUL2 CUL5 CXCR4 DAXX DNAJA1 DNM1L DTX1 EGFR EGR2 TCEB2 FAF1 FAF2 FANCL FBXW7 FHIT FOXO1 FZD4 FZD5 FZD6 FZD8 GLMN BLZF1 GPR37 HSPA9 HSPA5 GSK3B HDAC6 HERC2 HIF1A HSPA1A HSPA1B HSPA8 EIF4E2 NFKBIA DIO2 JKAMP PRKAR1A PRKAR2A PRKAR2B…	ACTG1 ARRB1 ARRB2 ATP6V0C BAG6 BCL10 CALR CASP8 CCT2 CUL2 DNAJA1 DNM1L EGFR FAF1 FAF2 GLMN GSK3B HDAC6 HERC2 HSPA1A HSPA5 HSPA8 HSPA9 HSPD1 NAE1 NEDD8 OTUB1 PA2G4 PCBP2 POLR2A PRKACA PRKACB PRKAR1A PRKAR2A RELA RIPK1 RNF20 RNF40 SCAMP3 SMAD2 SMAD3 SMAD5 SNX9 STUB1 SUMO1 SUMO2 TCEB2 TCP1 TRIM28 TUBA1B TUBB UBE2A UBE2K UBE2L3 UBXN1 USP13 USP7 WFS1 XRCC5	ARRB1 ARRB2 ATP6V0C EGFR FAF1 FAF2 GLMN GSK3B NAE1 PRKAR1A PRKAR2A RIPK1 SMAD2 SMAD3 SMAD5 SNX9 UBE2A UBE2K USP13 WFS1	DNAJA1 OTUB1	ACTG1 BAG6 BCL10 CALR CASP8 CCT2 CUL2 DNM1L HDAC6 HERC2 HSPA1A HSPA5 HSPA8 HSPA9 HSPD1 NEDD8 PA2G4 PCBP2 POLR2A PRKACA PRKACB RELA RNF20 RNF40 SCAMP3 STUB1 SUMO1 SUMO2 TCEB2 TCP1 TRIM28 TUBA1B TUBB UBE2L3 UBXN1 USP7 XRCC5	ABI2 ACVR1B AICDA AMBRA1 ARIH1 ATXN3 AXIN1 AXIN2 BAG5 BCL2 BRCA1 CASC3 CASP10 CBS CCDC50 CDKN1A CHEK2 CLU CUL5 CXCR4 DAXX DTX1 EGR2 FANCL FBXW7 FHIT FOXO1 FZD4 FZD5 FZD6 FZD8 BLZF1 GPR37 HIF1A HSPA1B EIF4E2 NFKBIA DIO2 JKAMP PRKAR2B KCNH2 KDM4A MAGEA2 MAGEA2B MAGEC2 MC4R MDM2 MFN2 MOAP1 MC1R MUL1 IKBKG NKD2 NLK TP53 PACRG PDE4D PER1 PIAS4 PINK1 PML POU5F1 PPARGC1A PARK2 PRR5L RAD18 RBX1 RB1 RPA2 …
histone_serine_kinase_activity	5	3	3	0	0	2	PRKAA1 PRKAA2 ATM AURKA AURKB	AURKB PRKAA1 PRKAA2	AURKB PRKAA1 PRKAA2			ATM AURKA
uracil_DNA_N-glycosylase_activity	5	2	1	1	0	3	APEX1 CCNO SMUG1 UNG DKFZp781L1143	APEX1 UNG	UNG	APEX1		CCNO SMUG1 DKFZp781L1143
3'-5'-exoribonuclease_activity	15	7	4	1	2	8	CNOT7 CNOT8 DIS3L DIS3L2 EXOSC2 EXOSC3 EXOSC4 EXOSC5 EXOSC7 EXOSC9 ISG20 PAN2 PNPT1 DIS3 USB1	DIS3 EXOSC2 EXOSC3 EXOSC5 EXOSC7 EXOSC9 PNPT1	EXOSC3 EXOSC7 EXOSC9 PNPT1	DIS3	EXOSC2 EXOSC5	CNOT7 CNOT8 DIS3L DIS3L2 EXOSC4 ISG20 PAN2 USB1
acid-amino_acid_ligase_activity	53	21	9	1	11	32	AKTIP BIRC6 RAG1 RNF41 RNF8 SYVN1 TRIM25 UBE2DNL UBE2QL1 UBE2D1 UBE2D2 UBE2D3 UBE2D4 UBE2E3 UBE2G1 UBE2G2 UBE2J1 UBE2J2 UBE2L3 UBE2Q1 UBE2Q2 CDC34 UBE2R2 UBE2V1 UBE2V2 UBA3 UBE2A UBE2B UBE2C UBE2H UBE2K UBE2N UBE2O UBE2S UBE2T UBE2U UBE2W UBE2Z UBE2NL TMEM189-UBE2V1 DKFZp586L2318 FTS UBE2E1 HEL-S-71 HIP2 UBE2M UBE2E2 NA UBE2F-SCLY UBE2L6 UBE2F UBE1C HR6A	CDC34 SYVN1 TMEM189-UBE2V1 TRIM25 UBA3 UBE2A UBE2D1 UBE2D2 UBE2D3 UBE2D4 UBE2G2 UBE2K UBE2L3 UBE2M UBE2N UBE2NL UBE2O UBE2S UBE2V1 UBE2V2 UBE2Z	TMEM189-UBE2V1 TRIM25 UBA3 UBE2A UBE2G2 UBE2K UBE2V1 UBE2V2 UBE2Z	UBE2S	CDC34 SYVN1 UBE2D1 UBE2D2 UBE2D3 UBE2D4 UBE2L3 UBE2M UBE2N UBE2NL UBE2O	AKTIP BIRC6 RAG1 RNF41 RNF8 UBE2DNL UBE2QL1 UBE2E3 UBE2G1 UBE2J1 UBE2J2 UBE2Q1 UBE2Q2 UBE2R2 UBE2B UBE2C UBE2H UBE2T UBE2U UBE2W DKFZp586L2318 FTS UBE2E1 HEL-S-71 HIP2 UBE2E2 NA UBE2F-SCLY UBE2L6 UBE2F UBE1C HR6A
TAP_binding	3	2	2	0	0	1	HLA-A HLA-B HLA-C	HLA-B HLA-C	HLA-B HLA-C			HLA-A
RING-like_zinc_finger_domain_binding	3	2	2	0	0	1	BMI1 RNF2 UBE2I	RNF2 UBE2I	RNF2 UBE2I			BMI1
glutamate-cysteine_ligase_activity	3	2	2	0	0	1	GCLM GCLC NA	GCLC GCLM	GCLC GCLM			NA
Toll-like_receptor_4_binding	3	2	2	0	0	1	S100A8 S100A9 TIRAP	S100A8 S100A9	S100A8 S100A9			TIRAP
N6-methyladenosine-containing_RNA_binding	3	2	2	0	0	1	YTHDF1 YTHDF2 YTHDF3	YTHDF2 YTHDF3	YTHDF2 YTHDF3			YTHDF1
ligase_activity,_forming_aminoacyl-tRNA_and_related_compounds	3	3	1	1	1	0	EPRS TARSL2 AARSD1	AARSD1 EPRS TARSL2	TARSL2	AARSD1	EPRS
protein_kinase_regulator_activity	12	5	4	0	1	7	ANKRD54 APC CSNK2B FAF1 CSNK2B-LY6G5B-1072 CSNK2B-LY6G5B-562 CSNK2B-LY6G5B-1181 CSNK2B-LY6G5B--991 NA NCK1 CSNK2B-LY6G5B-182 CSNK2B-LY6G5B-696	CSNK2B CSNK2B-LY6G5B--991 CSNK2B-LY6G5B-1181 CSNK2B-LY6G5B-562 FAF1	CSNK2B-LY6G5B--991 CSNK2B-LY6G5B-1181 CSNK2B-LY6G5B-562 FAF1		CSNK2B	ANKRD54 APC CSNK2B-LY6G5B-1072 NA NCK1 CSNK2B-LY6G5B-182 CSNK2B-LY6G5B-696
glutathione_binding	12	7	3	1	3	5	GPX1 GPX4 GSS GSTM1 GSTM2 GSTM3 GSTM4 LANCL1 MGST1 PTGES2 PTGES NA	GPX1 GPX4 GSS GSTM3 LANCL1 MGST1 PTGES2	GPX4 LANCL1 MGST1	GSS	GPX1 GSTM3 PTGES2	GSTM1 GSTM2 GSTM4 PTGES NA
translation_repressor_activity	7	3	2	1	0	4	EIF4EBP1 EIF4EBP3 CIRBP IREB2 NANOS1 PAIP2 SAMD4A	CIRBP EIF4EBP1 EIF4EBP3	EIF4EBP1 EIF4EBP3	CIRBP		IREB2 NANOS1 PAIP2 SAMD4A
AMP-activated_protein_kinase_activity	7	3	3	0	0	4	PRKAB1 PRKAG1 PRKAG2 PRKAG3 PRKAA1 PRKAA2 NA	PRKAA1 PRKAA2 PRKAG1	PRKAA1 PRKAA2 PRKAG1			PRKAB1 PRKAG2 PRKAG3 NA
actin-dependent_ATPase_activity	13	9	2	2	5	5	MYH10 MYH14 MYH6 MYH7 MYH9 MYL6 MYO10 MYO1C MYO1D MYO3A MYO7A MYO9B MYO9B variant protein	MYH10 MYH14 MYH6 MYH7 MYH9 MYL6 MYO1C MYO1D MYO9B	MYO1D MYO9B	MYL6 MYO1C	MYH10 MYH14 MYH6 MYH7 MYH9	MYO10 MYO3A MYO7A variant protein
protein_complex_scaffold	20	8	5	0	3	12	AKAP6 AKAP9 ARRB2 AXIN1 CAPN3 CAV1 CAV3 EIF3B GNB2L1 ISCU ITSN1 WWC1 KLHL17 CHCHD3 MPP7 PKP2 SASH1 SMARCD1 WWC2 WWC3	ARRB2 CAV1 CAV3 CHCHD3 EIF3B GNB2L1 ISCU PKP2	ARRB2 CAV1 CAV3 ISCU PKP2		CHCHD3 EIF3B GNB2L1	AKAP6 AKAP9 AXIN1 CAPN3 ITSN1 WWC1 KLHL17 MPP7 SASH1 SMARCD1 WWC2 WWC3
oxidoreductase_activity,_acting_on_the_aldehyde_or_oxo_group_of_donors,_NAD_or_NADP_as_acceptor	21	8	5	0	3	13	ALDH16A1 ADH4 ALDH1L1 ALDH1L2 HEL-S-53e ALDH4A1 ALDH2 YA61 NA ALDH1A3 ALDH3A2 ALDH3B1 ALDH3B2 ALDH7A1 DKFZp686G1675 ALDH1A2 ALDH3A1 DKFZp686E23276 ALDH8A1 HEL-9 ALDH5A1	ALDH16A1 ALDH1L1 ALDH3A1 ALDH3A2 ALDH3B1 ALDH3B2 ALDH5A1 ALDH7A1	ALDH16A1 ALDH3B1 ALDH3B2 ALDH5A1 ALDH7A1		ALDH1L1 ALDH3A1 ALDH3A2	ADH4 ALDH1L2 HEL-S-53e ALDH4A1 ALDH2 YA61 NA ALDH1A3 DKFZp686G1675 ALDH1A2 DKFZp686E23276 ALDH8A1 HEL-9
phosphorylase_kinase_regulator_activity	4	3	2	0	1	1	PRKAG2 IKBKAP ELP4 ELP3	ELP3 ELP4 IKBKAP	ELP3 ELP4		IKBKAP	PRKAG2
efflux_transmembrane_transporter_activity	4	2	2	0	0	2	ABCB5 ABCB6 SLC17A3 SLC26A6	ABCB5 ABCB6	ABCB5 ABCB6			SLC17A3 SLC26A6
stearoyl-CoA_9-desaturase_activity	4	3	2	0	1	1	SCD FADS2 SCD5 NA	FADS2 SCD SCD5	SCD SCD5		FADS2	NA
galactoside_binding	4	3	2	0	1	1	GLA GLB1 LGALS1 LGALS2	GLA GLB1 LGALS1	GLA LGALS1		GLB1	LGALS2
ubiquitin_activating_enzyme_activity	4	3	2	0	1	1	ATG7 SAE1 UBA1 UBA7	ATG7 SAE1 UBA1	ATG7 SAE1		UBA1	UBA7
poly(G)_binding	4	2	1	1	0	2	ATXN1 HNRNPDL PATL1 PNPT1	HNRNPDL PNPT1	PNPT1	HNRNPDL		ATXN1 PATL1
kinetochore_binding	4	3	2	0	1	1	CENPE CENPH CLASP1 SPDL1	CENPE CLASP1 SPDL1	CLASP1 SPDL1		CENPE	CENPH
leucine_binding	4	3	1	1	1	1	GLUD1 GLUD2 UBR1 UBR2	GLUD1 GLUD2 UBR1	UBR1	GLUD2	GLUD1	UBR2
dopachrome_isomerase_activity	4	2	2	0	0	2	DDT MIF DCT TRP-2	DDT MIF	DDT MIF			DCT TRP-2
dolichyl-phosphate-mannose-protein_mannosyltransferase_activity	4	2	2	0	0	2	DPM1 POMT1 POMT2 SDF2	DPM1 SDF2	DPM1 SDF2			POMT1 POMT2
transferase_activity,_transferring_pentosyl_groups	4	2	2	0	0	2	TYMP XXYLT1 UPP1 NA	TYMP UPP1	TYMP UPP1			XXYLT1 NA
unfolded_protein_binding	68	44	9	1	34	25	SCG5 AFG3L2 AHSP AIPL1 AIP LRPAP1 CHAF1A CHAF1B CALR CDC37 HSPE1 HSPD1 NDUFAF1 CLGN CLN3 CRYAA CRYAB DNAJA2 DNAJA4 DNAJB1 DNAJB2 DNAJB4 DNAJB6 DNAJB8 DNAJC4 ERO1LB HSPA9 HSPA5 GRPEL1 HSPA1L HSPA1A HSPA1B HSPA2 HSPA6 HSPA8 HTRA2 LMAN1 MDN1 MKKS TMEM67 NAP1L4 NPM1 PFDN2 PFDN6 PPIA PPIB RUVBL2 APCS SCAP SIL1 SPG7 SRSF10 SRSF12 TUBB4B TCP1 CCT2 CCT4 CCT3 CCT7 CCT6B CCT6A PTGES3 TOMM20 TOR1A TAPBP TTC…	AFG3L2 AIP CALR CCT2 CCT3 CCT4 CCT6A CCT6B CCT7 CDC37 DNAJA2 DNAJA4 DNAJB1 DNAJB4 DNAJB6 GRPEL1 HSPA1A HSPA1L HSPA2 HSPA5 HSPA6 HSPA8 HSPA9 HSPD1 HSPE1 HTRA2 LMAN1 LRPAP1 MDN1 NAP1L4 NDUFAF1 NPM1 PFDN2 PFDN6 PPIA PPIB PTGES3 RUVBL2 SIL1 SRSF10 SRSF12 TCP1 TUBB4B UGGT1	AIP DNAJA4 DNAJB1 DNAJB4 DNAJB6 HTRA2 MDN1 NDUFAF1 SIL1	AFG3L2	CALR CCT2 CCT3 CCT4 CCT6A CCT6B CCT7 CDC37 DNAJA2 GRPEL1 HSPA1A HSPA1L HSPA2 HSPA5 HSPA6 HSPA8 HSPA9 HSPD1 HSPE1 LMAN1 LRPAP1 NAP1L4 NPM1 PFDN2 PFDN6 PPIA PPIB PTGES3 RUVBL2 SRSF10 SRSF12 TCP1 TUBB4B UGGT1	SCG5 AHSP AIPL1 CHAF1A CHAF1B CLGN CLN3 CRYAA CRYAB DNAJB2 DNAJB8 DNAJC4 ERO1LB HSPA1B MKKS TMEM67 APCS SCAP SPG7 TOMM20 TOR1A TAPBP TTC1 RP2
ubiquitin-ubiquitin_ligase_activity	9	5	3	0	2	4	STUB1 PPIL2 PRPF19 UBOX5 UBE2K UBE4A UBE4B UBR5 NA	PRPF19 STUB1 UBE2K UBE4A UBR5	UBE2K UBE4A UBR5		PRPF19 STUB1	PPIL2 UBOX5 UBE4B NA
translation_initiation_factor_binding	9	6	3	0	3	3	DDX3X EIF2B4 EIF2B5 LARP1 POLR2D POLR2G RPS24 TRIM32 ZPR1	DDX3X EIF2B4 LARP1 RPS24 TRIM32 ZPR1	EIF2B4 LARP1 TRIM32		DDX3X RPS24 ZPR1	EIF2B5 POLR2D POLR2G
RAGE_receptor_binding	9	6	3	0	3	3	HMGB1 HMGB2 S100B S100A4 S100A7 S100A8 S100A9 S100A12 S100A13	HMGB1 HMGB2 S100A13 S100A4 S100A8 S100A9	S100A13 S100A8 S100A9		HMGB1 HMGB2 S100A4	S100B S100A7 S100A12
enzyme_activator_activity	49	15	8	0	7	34	ALOX5AP APOA5 ARL1 ASAP2 CASP9 CFLAR CLPSL1 CLPSL2 CLPS CTAGE5 DAOA DBF4 DBNL DNMT3L GMFB GMFG CXCL1 HSPB2 PRKCD PRKCE LRCOL1 LTC4S MGST2 MMP15 MMP16 MMP17 MMP24 PPP1R12B OGT CTSA PITRM1 PRKRA RAB3GAP2 RFC1 SAE1 UBA2 PSAP SLX4 TAB1 GTF3C4 TIMP2 TRIM23 APOC2 CYB5B KIAA1731NL APOC4-APOC2 DKFZp686M0619 NA GM2A	ARL1 ASAP2 CFLAR CYB5B DBNL GM2A GTF3C4 OGT PRKCD PRKRA PSAP RAB3GAP2 RFC1 SAE1 TAB1	CYB5B GM2A GTF3C4 OGT PRKCD RAB3GAP2 SAE1 TAB1		ARL1 ASAP2 CFLAR DBNL PRKRA PSAP RFC1	ALOX5AP APOA5 CASP9 CLPSL1 CLPSL2 CLPS CTAGE5 DAOA DBF4 DNMT3L GMFB GMFG CXCL1 HSPB2 PRKCE LRCOL1 LTC4S MGST2 MMP15 MMP16 MMP17 MMP24 PPP1R12B CTSA PITRM1 UBA2 SLX4 TIMP2 TRIM23 APOC2 KIAA1731NL APOC4-APOC2 DKFZp686M0619 NA
transferase_activity	92	21	11	0	10	71	BST1 CD38 CDK5RAP1 ELOVL3 ELOVL4 ELOVL7 MCAT FKRP FKTN FTCDNL1 GPHN HRASLS ILF2 ILVBL MOCOS NDUFAF6 OASL PIGN PIGO PTDSS1 SAMD8 SCLY TAOK1 TAOK3 THAP9 TRMT12 UHMK1 CDIPT C8orf38 GATM GSTT2 ELOVL5 GTDC1 CHURC1-FNTB FTCD FDPS MGST3 GATB LOC51064 TRIT1 ABO LARGE PFAS DLST B4GALNT1 GALNT11 GALNTL5 UMPS CAS1 ZDHHC14 Em:AP000351.3 OGT OAS2 GLT25D2 APRT NA SPTLC2 SRM GLRX SEPSECS OAS1 SPTLC1 ELOVL6 PDSS…	APRT BRAF CHST6 DLST ELOVL1 ELOVL5 FDFT1 FDPS GART GSTP1 GSTT2 ILF2 ILVBL MGST3 OGT PFAS SPTLC1 SPTLC2 SRM TAOK1 UMPS	BRAF CHST6 DLST ELOVL5 GSTT2 ILVBL MGST3 OGT PFAS SPTLC2 TAOK1		APRT ELOVL1 FDFT1 FDPS GART GSTP1 ILF2 SPTLC1 SRM UMPS	BST1 CD38 CDK5RAP1 ELOVL3 ELOVL4 ELOVL7 MCAT FKRP FKTN FTCDNL1 GPHN HRASLS MOCOS NDUFAF6 OASL PIGN PIGO PTDSS1 SAMD8 SCLY TAOK3 THAP9 TRMT12 UHMK1 CDIPT C8orf38 GATM GTDC1 CHURC1-FNTB FTCD GATB LOC51064 TRIT1 ABO LARGE B4GALNT1 GALNT11 GALNTL5 CAS1 ZDHHC14 Em:AP000351.3 OAS2 GLT25D2 NA GLRX SEPSECS OAS1 ELOVL6 PDSS1 GALNT13 GSTM1 IRS-1 GSTT1 GALNT8 GALNT3 ALG1L2 UGT1A1 GALNT1 NAGS GALNT5 SAT DNTT…
2_iron,_2_sulfur_cluster_binding	23	9	5	0	4	14	FDX1L FDX1 AIFM3 AOX1 CISD1 CISD2 CISD3 CMAHP CIAPIN1 FXN GLRX2 GLRX5 FECH NDUFS1 NDUFV2 RFESD SDHB UQCRFS1P1 UQCRFS1 XDH NA LOC317671 C10orf70	CIAPIN1 CISD1 CISD2 FECH GLRX5 NDUFS1 SDHB UQCRFS1 UQCRFS1P1	CIAPIN1 CISD1 FECH NDUFS1 UQCRFS1		CISD2 GLRX5 SDHB UQCRFS1P1	FDX1L FDX1 AIFM3 AOX1 CISD3 CMAHP FXN GLRX2 NDUFV2 RFESD XDH NA LOC317671 C10orf70
RNA_binding	547	248	39	5	204	299	A1CF APOBEC3F APOBEC3G APOBEC1 APOBEC2 ACO1 ADAD1 ADAD2 ADAT1 AGFG1 AGO1 AKAP1 ARHGEF28 ASCC1 ATXN1L ATXN2 BARD1 BAZ2A BOLL BRCA1 C1D CAPRIN1 CAPRIN2 CDKN2AIP CELF1 CELF2 CELF3 CELF5 CELF6 C14orf166 CNP CNOT6 CNOT7 CNOT8 CPEB3 CPSF4L CPSF2 CPSF3 CRNKL1 CSDC2 CSTF1 CSTF2 CSTF3 CTIF CWC15 CWC22 DDX11L8 DAZ1 DAZ2 DAZ3 DAZ4 DAZL DAZAP1 DCP2 DDX19A DDX19B DDX11 DDX12P DDX17 DDX25 DDX3X DDX3Y DDX43 DDX…	A1CF ACO1 ADAR AKAP1 ANKHD1 ANKRD17 CAPRIN1 CELF1 CHERP CNP CPSF2 CPSF3 CSTF1 CSTF2 CSTF3 CWC22 DAZAP1 DDX10 DDX17 DDX18 DDX19A DDX19B DDX3X DDX3Y DDX50 DDX54 DDX59 DIS3 DKC1 DNAJC17 DNMT1 EIF2S2 EIF4B EIF4G1 EIF4G2 EIF4H EIF5A ELAVL1 EMG1 ETF1 EWSR1 EXOSC2 EXOSC3 EXOSC5 EXOSC7 EXOSC9 FARSB FAU FBL FBLL1 FMR1 FUBP1 FUS FXR1 FXR2 GRSF1 HDLBP HNRNPA0 HNRNPA1 HNRNPA1L2 HNRNPA2B1 HNRNPA3 HNRNPAB HNRN…	A1CF CHERP CSTF3 CWC22 DDX59 EXOSC3 EXOSC7 EXOSC9 FARSB FBL FMR1 FXR2 IGF2BP1 KIN LSM5 NCBP1 NIFK PCBP4 PNPT1 PPP5C QKI RAE1 RBM15B RBM46 RNASEH2A RNMT RPL37 SMN1 SON SUGP2 THOC6 THOC7 THUMPD3 TRIM32 TRMT1 TRUB1 UBR5 WDHD1 XPO5	DIS3 ILF3 PSMA1 SNRPGP15 U2AF2	ACO1 ADAR AKAP1 ANKHD1 ANKRD17 CAPRIN1 CELF1 CNP CPSF2 CPSF3 CSTF1 CSTF2 DAZAP1 DDX10 DDX17 DDX18 DDX19A DDX19B DDX3X DDX3Y DDX50 DDX54 DKC1 DNAJC17 DNMT1 EIF2S2 EIF4B EIF4G1 EIF4G2 EIF4H EIF5A ELAVL1 EMG1 ETF1 EWSR1 EXOSC2 EXOSC5 FAU FBLL1 FUBP1 FUS FXR1 GRSF1 HDLBP HNRNPA0 HNRNPA1 HNRNPA1L2 HNRNPA2B1 HNRNPA3 HNRNPAB HNRNPC HNRNPCL2 HNRNPD HNRNPF HNRNPH1 HNRNPH2 HNRNPH3 HNRNPK HNRNPL HNRNPLL HNR…	APOBEC3F APOBEC3G APOBEC1 APOBEC2 ADAD1 ADAD2 ADAT1 AGFG1 AGO1 ARHGEF28 ASCC1 ATXN1L ATXN2 BARD1 BAZ2A BOLL BRCA1 C1D CAPRIN2 CDKN2AIP CELF2 CELF3 CELF5 CELF6 C14orf166 CNOT6 CNOT7 CNOT8 CPEB3 CPSF4L CRNKL1 CSDC2 CTIF CWC15 DDX11L8 DAZ1 DAZ2 DAZ3 DAZ4 DAZL DCP2 DDX11 DDX12P DDX25 DDX43 DDX53 DDX60L DIS3L DPPA5 DUSP11 DZIP3 EDC3 ELAVL4 ENDOU ERVK-25 EXOSC1 EYA1 EZH2 GRB7 HBP1 HENMT1 IFIT1 IFIT5 IR…
NADPH_binding	10	8	3	0	5	2	FDXR CBR3 CBR4 DECR1 QDPR FASN GRHPR HMGCR TP53I3 CRYZ	CBR3 CRYZ DECR1 FASN GRHPR HMGCR QDPR TP53I3	DECR1 HMGCR QDPR		CBR3 CRYZ FASN GRHPR TP53I3	FDXR CBR4
co-SMAD_binding	10	5	3	0	2	5	CITED1 FOXH1 GATA4 SMAD1 SMAD2 SMAD3 SMAD6 TRIM33 USP9X USP9Y	SMAD1 SMAD2 SMAD3 USP9X USP9Y	SMAD1 SMAD2 SMAD3		USP9X USP9Y	CITED1 FOXH1 GATA4 SMAD6 TRIM33
cytochrome-c_oxidase_activity	42	12	6	1	5	30	COA6 COX11 COX15 MT-CO1 MT-CO2 MT-CO3 COX4I1 COX4I2 COX5A COX5B COX6C COX7B COX7C COX7A2L COX7A2P2 COX8A COX8C COX6A1 COX6A2 COX6B1 COX6B2 COX7A1 COX7A2 COX7B2 CYB5A SURF1 COX2 COIII COII COX1 COX3 COX8 cox2 COI NA CO3 CO1 coxIII COXI coxI SURF-1 cox1	COX15 COX4I1 COX5A COX5B COX6A1 COX6B1 COX6C COX7A2 COX7B COX7C CYB5A MT-CO2	COX15 COX6A1 COX6B1 COX7A2 COX7B COX7C	COX4I1	COX5A COX5B COX6C CYB5A MT-CO2	COA6 COX11 MT-CO1 MT-CO3 COX4I2 COX7A2L COX7A2P2 COX8A COX8C COX6A2 COX6B2 COX7A1 COX7B2 SURF1 COX2 COIII COII COX1 COX3 COX8 cox2 COI NA CO3 CO1 coxIII COXI coxI SURF-1 cox1
alanine-tRNA_ligase_activity	5	3	0	2	1	2	AARSD1 AARS AARS2 PTGES3L-AARSD1 NA	AARS AARSD1 PTGES3L-AARSD1		AARSD1 PTGES3L-AARSD1	AARS	AARS2 NA
small_conjugating_protein_ligase_activity	5	2	2	0	0	3	ARIH1 ATG3 RNF139 RNF14 UBL4A	ATG3 UBL4A	ATG3 UBL4A			ARIH1 RNF139 RNF14
L-aspartate_transmembrane_transporter_activity	5	2	2	0	0	3	SLC25A12 SLC25A13 SLC1A6 SLC38A7 NA	SLC25A12 SLC25A13	SLC25A12 SLC25A13			SLC1A6 SLC38A7 NA
carnitine_O-palmitoyltransferase_activity	5	3	2	0	1	2	CPT1A CPT1B CPT1C CPT2 NA	CPT1A CPT1B CPT2	CPT1A CPT1B		CPT2	CPT1C NA
Rho_GDP-dissociation_inhibitor_activity	5	2	2	0	0	3	ARHGDIA ARHGDIB ARHGDIG HEL-S-47e NA	ARHGDIA ARHGDIB	ARHGDIA ARHGDIB			ARHGDIG HEL-S-47e NA
intermediate_filament_binding	5	2	2	0	0	3	MTM1 NES PKP1 PKP2 SYNM	PKP1 PKP2	PKP1 PKP2			MTM1 NES SYNM
chaperone_binding	44	23	5	2	16	21	HLA-B AHSA1 ALB ATP1A1 ATP1A2 ATP1A3 BAG5 BIRC5 CALR CTSC CP HSPE1 HSPD1 DNAJC10 DNAJA1 DNAJA2 DNAJA4 DNAJB1 DNAJB2 DNAJB4 DNAJB5 DNAJB6 DNAJB7 DNAJB8 FGB GNB5 HSPA5 TP53 PACRG PFDN4 PFDN6 SLC25A17 PARK2 SACS SOD1 TBCA TBCC TBCD TBCE TIMM10 TIMM9 TSACC TSC1 VWF	AHSA1 ALB ATP1A1 ATP1A2 ATP1A3 CALR CTSC DNAJA1 DNAJA2 DNAJA4 DNAJB1 DNAJB4 DNAJB6 HLA-B HSPA5 HSPD1 HSPE1 PFDN4 PFDN6 SOD1 TBCA TBCC TBCD	DNAJA4 DNAJB1 DNAJB4 DNAJB6 HLA-B	CTSC DNAJA1	AHSA1 ALB ATP1A1 ATP1A2 ATP1A3 CALR DNAJA2 HSPA5 HSPD1 HSPE1 PFDN4 PFDN6 SOD1 TBCA TBCC TBCD	BAG5 BIRC5 CP DNAJC10 DNAJB2 DNAJB5 DNAJB7 DNAJB8 FGB GNB5 TP53 PACRG SLC25A17 PARK2 SACS TBCE TIMM10 TIMM9 TSACC TSC1 VWF
MHC_class_I_protein_binding	11	6	2	1	3	5	ATP5A1 ATP5B CD8A CD8B DERL1 HLA-E LILRB1 LILRB2 TUBB4B TUBB TAPBP	ATP5A1 ATP5B DERL1 HLA-E TUBB TUBB4B	DERL1 HLA-E	ATP5B	ATP5A1 TUBB TUBB4B	CD8A CD8B LILRB1 LILRB2 TAPBP
superoxide-generating_NADPH_oxidase_activity	11	3	3	0	0	8	CYBA CYBB NCF1B NCF1C NCF1 NOX1 NOX3 NOX4 NOX5 PAX2 NA	NCF1 NCF1B NCF1C	NCF1 NCF1B NCF1C			CYBA CYBB NOX1 NOX3 NOX4 NOX5 PAX2 NA
protein_kinase_A_catalytic_subunit_binding	11	3	3	0	0	8	GSK3A GSK3B PKIA PRKAR1A PRKAR1B PRKAR2A PRKAR2B KCNQ1 PJA2 RYR2 SOX9	GSK3B PRKAR1A PRKAR2A	GSK3B PRKAR1A PRKAR2A			GSK3A PKIA PRKAR1B PRKAR2B KCNQ1 PJA2 RYR2 SOX9
RNA_cap_binding	11	5	3	0	2	6	EIF4A1 EIF4E2 EIF4E EIF4G3 LARP1 NCBP2L NCBP1 NCBP2 SNUPN NA DKFZp686G18222	EIF4A1 EIF4E EIF4G3 LARP1 NCBP1	EIF4G3 LARP1 NCBP1		EIF4A1 EIF4E	EIF4E2 NCBP2L NCBP2 SNUPN NA DKFZp686G18222
acylglycerol_lipase_activity	6	2	2	0	0	4	ABHD12 ABHD6 CEL FAAH PNLIPRP2 MGLL	ABHD12 MGLL	ABHD12 MGLL			ABHD6 CEL FAAH PNLIPRP2
3-chloroallyl_aldehyde_dehydrogenase_activity	6	4	2	0	2	2	ALDH1A2 ALDH3A1 ALDH3B1 ALDH3B2 ALDH9A1 RALDH2	ALDH3A1 ALDH3B1 ALDH3B2 ALDH9A1	ALDH3B1 ALDH3B2		ALDH3A1 ALDH9A1	ALDH1A2 RALDH2
profilin_binding	6	2	2	0	0	4	DBN1 EVL PCLO RHOQ VASP WIPF1	DBN1 PCLO	DBN1 PCLO			EVL RHOQ VASP WIPF1
insulin_receptor_substrate_binding	6	2	1	1	0	4	GRB2 IGF1R INSR PRKCD PRKCZ PIK3R1	GRB2 PRKCD	PRKCD	GRB2		IGF1R INSR PRKCZ PIK3R1
1-alkyl-2-acetylglycerophosphocholine_esterase_activity	6	2	0	2	0	4	ASPG PAFAH1B2 PAFAH1B3 PAFAH2 PLA2G7 NA	PAFAH1B2 PAFAH1B3		PAFAH1B2 PAFAH1B3		ASPG PAFAH2 PLA2G7 NA
isomerase_activity	28	10	3	2	5	18	HSD17B4 DSEL ECH1 ENOSF1 TSTA3 HMGCS1 ITPK1 PBLD PECI LRR1 HSD3B2 TXNDC5 TMX3 top2beta PDIA2 PPIL3 LOC388817 GALM FUOM NA P4HB TOPBP1 Ibd1 STRF8 DKFZp666I134 PDIA3 PIN1 PPIL5	ECH1 HMGCS1 HSD17B4 P4HB PDIA2 PDIA3 PIN1 PPIL3 TMX3 TXNDC5	P4HB PDIA2 PPIL3	PIN1 TMX3	ECH1 HMGCS1 HSD17B4 PDIA3 TXNDC5	DSEL ENOSF1 TSTA3 ITPK1 PBLD PECI LRR1 HSD3B2 top2beta LOC388817 GALM FUOM NA TOPBP1 Ibd1 STRF8 DKFZp666I134 PPIL5
catalytic_activity	237	55	20	2	33	182	ACCS ACCSL SLC3A2 AADAC GLA AKAP7 ALDH1L1 AOAH ASAH1 ASCC1 AZIN1 AZIN2 CWF19L1 CWF19L2 CAPN3 CDYL2 CEL BCHE LINC00614 DDAH1 DDAH2 HSD17B1 DIP2A DIP2B DIP2C DBH ECHDC3 EML5 ESPL1 FAM111A FAM111B FHIT FPGT HSD17B6 ALAD HGF HPR HP ISOC1 ISOC2 ITPK1 LANCL1 LANCL2 LANCL3 LENG9 LGI3 LPPR1 MED16 MGAM OLFM4 PAMR1 PARP3 HPGD PIGC PIGH PLD5 PP2D1 PRSS35 RCL1 RSAD2 SLC3A1 SGSH SPATA20 SYN1 SYN2 SYN3 GTF2F1 …	ACSF2 ACSF3 ACSL1 ACSL3 ACSL4 ACSS2 ALAD ALDH1L1 ASAH1 ATG7 CPS1 DDAH1 DDAH2 DIP2B DIP2C ECH1 ECI2 FAHD2A G6PC3 GART GLA GMPR2 GPT2 GTF2F1 HIBCH HINT1 ILKAP ILVBL IMPDH1 IMPDH2 ISOC1 LANCL1 LSS MAT2B MTAP NAE1 NANS NRD1 PFAS PMPCA PMPCB PNP PPM1A RTCA SAE1 SLC3A2 SPTLC1 SRM SUCLA2 SUCLG2 TAB1 TALDO1 UBA1 UBA3 UPP1	ACSL1 ACSS2 ATG7 DIP2C ECI2 FAHD2A G6PC3 GLA GTF2F1 HIBCH ILVBL LANCL1 LSS NAE1 PFAS SAE1 SUCLA2 TAB1 UBA3 UPP1	DDAH1 PNP	ACSF2 ACSF3 ACSL3 ACSL4 ALAD ALDH1L1 ASAH1 CPS1 DDAH2 DIP2B ECH1 GART GMPR2 GPT2 HINT1 ILKAP IMPDH1 IMPDH2 ISOC1 MAT2B MTAP NANS NRD1 PMPCA PMPCB PPM1A RTCA SLC3A2 SPTLC1 SRM SUCLG2 TALDO1 UBA1	ACCS ACCSL AADAC AKAP7 AOAH ASCC1 AZIN1 AZIN2 CWF19L1 CWF19L2 CAPN3 CDYL2 CEL BCHE LINC00614 HSD17B1 DIP2A DBH ECHDC3 EML5 ESPL1 FAM111A FAM111B FHIT FPGT HSD17B6 HGF HPR HP ISOC2 ITPK1 LANCL2 LANCL3 LENG9 LGI3 LPPR1 MED16 MGAM OLFM4 PAMR1 PARP3 HPGD PIGC PIGH PLD5 PP2D1 PRSS35 RCL1 RSAD2 SLC3A1 SGSH SPATA20 SYN1 SYN2 SYN3 TDH TGM3 UBASH3A SLC27A1 RP11-35N6.1 HMGCLL1 CDY2A SLC27A3 CHURC1-FNTB A-9…
calcium-dependent_phospholipid_binding	39	16	4	2	10	23	ANXA10 ANXA11 ANXA13 ANXA1 ANXA2 ANXA3 ANXA4 ANXA5 ANXA6 ANXA7 ANXA8 ANXA9 ANXA2P2 ANXA8L2 ANXA8L1 C2CD5 CPNE1 CPNE3 DOC2A DOC2B DYSF ESYT2 PLA2G4A PLA2G4B PCLO RPH3A SYT11 SYT1 SYT2 SYT3 SYT5 SYT7 SYTL3 HEL-S-7 NA FLJ00307 HEL-S-270 DKFZp686H02120 HEL-S-274	ANXA1 ANXA11 ANXA2 ANXA2P2 ANXA3 ANXA4 ANXA5 ANXA6 ANXA7 ANXA8 ANXA8L1 CPNE1 CPNE3 DYSF ESYT2 PCLO	ANXA8 ANXA8L1 DYSF PCLO	ANXA11 CPNE1	ANXA1 ANXA2 ANXA2P2 ANXA3 ANXA4 ANXA5 ANXA6 ANXA7 CPNE3 ESYT2	ANXA10 ANXA13 ANXA9 ANXA8L2 C2CD5 DOC2A DOC2B PLA2G4A PLA2G4B RPH3A SYT11 SYT1 SYT2 SYT3 SYT5 SYT7 SYTL3 HEL-S-7 NA FLJ00307 HEL-S-270 DKFZp686H02120 HEL-S-274
cAMP-dependent_protein_kinase_regulator_activity	13	3	3	0	0	10	PRKAG1 PRKAG2 CXCL10 PRKAR1A PRKAR1B PRKAR2A PRKAR2B RAPGEF3 RAPGEF4 NA WUGSC:H_RG363E19.2 RET/PTC2 DKFZp779L0468	PRKAG1 PRKAR1A PRKAR2A	PRKAG1 PRKAR1A PRKAR2A			PRKAG2 CXCL10 PRKAR1B PRKAR2B RAPGEF3 RAPGEF4 NA WUGSC:H_RG363E19.2 RET/PTC2 DKFZp779L0468
low-density_lipoprotein_particle_receptor_binding	13	5	2	1	2	8	LRPAP1 AP2M1 APOA5 APOB APOE LDLRAP1 DKK1 DNAJA1 HSP90B1 LANCL1 PCSK9 SNX17 SYT1	AP2M1 DNAJA1 HSP90B1 LANCL1 LRPAP1	AP2M1 LANCL1	DNAJA1	HSP90B1 LRPAP1	APOA5 APOB APOE LDLRAP1 DKK1 PCSK9 SNX17 SYT1
iron-sulfur_cluster_binding	21	8	4	0	4	13	ABCE1 ELP3 FXN GLRX3 ISCA1 ISCA2 ISCU NUBP1 RPS3 NIFUN ETFDH NDUFS1 CIAPIN1 PPAT RSAD2 TYW1 NA TYW1B NDUFS7 NDUFS8 NFU1	ABCE1 CIAPIN1 ELP3 GLRX3 ISCU NDUFS1 PPAT RPS3	CIAPIN1 ELP3 ISCU NDUFS1		ABCE1 GLRX3 PPAT RPS3	FXN ISCA1 ISCA2 NUBP1 NIFUN ETFDH RSAD2 TYW1 NA TYW1B NDUFS7 NDUFS8 NFU1
proton-transporting_ATPase_activity,_rotational_mechanism	21	12	3	1	8	9	ATP5EP2 ATP5E ATP5A1 ATP5B ATP5D ATP5C1 ATP6V0E1 ATP6AP1L ATP6AP1 ATP6V1A ATP6V1B2 ATP6V1C1 ATP6V1E1 ATP6V1E2 ATP6V1F ATP6V1H ATP6V0C HEL-S-123m LOC92270 NA FLJ00383	ATP5A1 ATP5B ATP5C1 ATP5D ATP5E ATP5EP2 ATP6AP1 ATP6V0C ATP6V1A ATP6V1B2 ATP6V1C1 ATP6V1E1	ATP5D ATP6V0C ATP6V1C1	ATP5B	ATP5A1 ATP5C1 ATP5E ATP5EP2 ATP6AP1 ATP6V1A ATP6V1B2 ATP6V1E1	ATP6V0E1 ATP6AP1L ATP6V1E2 ATP6V1F ATP6V1H HEL-S-123m LOC92270 NA FLJ00383
MAP_kinase_kinase_kinase_activity	21	4	4	0	0	17	BRAF EGFR MAP3K12 MAP3K13 MAP3K14 MAP3K15 MAP3K1 MAP3K2 MAP3K3 MAP3K4 MAP3K5 MAP3K6 MAP3K7 MAP3K8 MLK4 ZAK MOS RAF1 MAP3K10 NA MAP3K9	BRAF EGFR RAF1 ZAK	BRAF EGFR RAF1 ZAK			MAP3K12 MAP3K13 MAP3K14 MAP3K15 MAP3K1 MAP3K2 MAP3K3 MAP3K4 MAP3K5 MAP3K6 MAP3K7 MAP3K8 MLK4 MOS MAP3K10 NA MAP3K9
aldehyde_dehydrogenase_[NAD(P)+]_activity	7	4	2	0	2	3	ALDH1A3 ALDH3A1 ALDH3A2 ALDH3B1 ALDH3B2 ALDH2 NA	ALDH3A1 ALDH3A2 ALDH3B1 ALDH3B2	ALDH3B1 ALDH3B2		ALDH3A1 ALDH3A2	ALDH1A3 ALDH2 NA
phospholipase_activator_activity	7	2	2	0	0	5	APOC2 CCL3 CCL5 CCL8 PDPK1 ARHGAP6 GM2A	GM2A PDPK1	GM2A PDPK1			APOC2 CCL3 CCL5 CCL8 ARHGAP6
copper_ion_transmembrane_transporter_activity	7	2	2	0	0	5	ATOX1 ATP7A CCS SLC31A1 SLC31A2 SLC11A2 NA	ATOX1 SLC11A2	ATOX1 SLC11A2			ATP7A CCS SLC31A1 SLC31A2 NA
GTPase_binding	7	5	2	0	3	2	BNIP3 GNB1 GNB2 GNB3 GOLGA4 MARCH5 RASA1	GNB1 GNB2 GNB3 GOLGA4 RASA1	GOLGA4 RASA1		GNB1 GNB2 GNB3	BNIP3 MARCH5
GTPase_activating_protein_binding	7	2	1	1	0	5	CDH1 FMNL3 FMNL1 GAPVD1 PIN1 PLCD1 PLXNB1	GAPVD1 PIN1	GAPVD1	PIN1		CDH1 FMNL3 FMNL1 PLCD1 PLXNB1
mRNA_5'-UTR_binding	7	6	2	0	4	1	DDX3X IGF2BP1 IGF2BP2 IGF2BP3 LARP1 RARA RPS14	DDX3X IGF2BP1 IGF2BP2 IGF2BP3 LARP1 RPS14	IGF2BP1 LARP1		DDX3X IGF2BP2 IGF2BP3 RPS14	RARA
thiamine_pyrophosphate_binding	7	4	2	0	2	3	DHTKD1 HACL1 ILVBL OGDH OGDHL PHYH2 NA	DHTKD1 ILVBL OGDH OGDHL	DHTKD1 ILVBL		OGDH OGDHL	HACL1 PHYH2 NA
Rab_geranylgeranyltransferase_activity	7	3	2	0	1	4	FNTA RABGGTA RABGGTB CHM CHML DKFZp686I14200 NA	CHM CHML FNTA	CHM CHML		FNTA	RABGGTA RABGGTB DKFZp686I14200 NA
phosphoric_ester_hydrolase_activity	7	2	1	1	0	5	PGAP1 INPP5F SYNJ1 NA SACM1L SYNJ2 FIG4	INPP5F SACM1L	INPP5F	SACM1L		PGAP1 SYNJ1 NA SYNJ2 FIG4
oxidoreductase_activity	204	65	14	5	46	139	AIFM3 AKR1B15 AKR1CL1 APEX1 AKR7L CMAHP CYP1A1 CYP1A2 CYP24A1 CYP2C9 CYP2C19 CYP2D6 CYP2E1 CYP3A4 CYP3A5 CREG1 CREG2 CYB561A3 SDR39U1 HSD17B13 HSD11B1L DHRS11 DHRS12 DHRS13 DHRS1 DHRS7 DHRSX DHRS4L1 DHRS4L2 DHRS7B ENOX1 ERO1L ERO1LB ETFA ETFDH F8 FADS1 FADS6 FDFT1 FAXDC2 FOXRED1 FOXRED2 GFOD1 GFOD2 GSTO1 GSTO2 HSD17B6 HR HSDL1 HSDL2 HTATIP2 IYD KDM1A KDM1B ADI1 NDOR1 NOS1 ODR4 OXNAD1 OXR1 KIAA119…	ADH5 ADI1 AKR1A1 AKR1B1 AKR1B15 AKR1C1 AKR1C3 AKR7L ALDH1L1 ALDH3A2 ALDH3B1 ALDH3B2 ALDH7A1 APEX1 BLVRA CBR1 CREG1 CRYZ CYB5R1 CYB5R3 CYP1A1 DCXR DECR1 DHRS1 DHRS4 DHRS4L1 DHRS4L2 DHRS7 DHRS7B ETFA FADS1 FASN FDFT1 GLUD1 GLUD2 GMPR2 GSTO1 HSD17B10 HSD17B12 HSD17B2 HSD17B4 HSD17B7 HSDL1 HSDL2 HTATIP2 KDM1A KDM1B KDSR L2HGDH MSMO1 ODR4 POR PRDX2 PRDX4 PTGR1 RDH11 RDH13 RRM2 RRM2B SCCPDH SDHA SDHB S…	ADI1 AKR7L ALDH3B1 ALDH3B2 ALDH7A1 CREG1 CYB5R1 CYP1A1 DECR1 DHRS1 HSD17B2 HSD17B7 MSMO1 ODR4	APEX1 GLUD2 L2HGDH RRM2 SDHA	ADH5 AKR1A1 AKR1B1 AKR1B15 AKR1C1 AKR1C3 ALDH1L1 ALDH3A2 BLVRA CBR1 CRYZ CYB5R3 DCXR DHRS4 DHRS4L1 DHRS4L2 DHRS7 DHRS7B ETFA FADS1 FASN FDFT1 GLUD1 GMPR2 GSTO1 HSD17B10 HSD17B12 HSD17B4 HSDL1 HSDL2 HTATIP2 KDM1A KDM1B KDSR POR PRDX2 PRDX4 PTGR1 RDH11 RDH13 RRM2B SCCPDH SDHB SORD TP53I3 VAT1	AIFM3 AKR1CL1 CMAHP CYP1A2 CYP24A1 CYP2C9 CYP2C19 CYP2D6 CYP2E1 CYP3A4 CYP3A5 CREG2 CYB561A3 SDR39U1 HSD17B13 HSD11B1L DHRS11 DHRS12 DHRS13 DHRSX ENOX1 ERO1L ERO1LB ETFDH F8 FADS6 FAXDC2 FOXRED1 FOXRED2 GFOD1 GFOD2 GSTO2 HSD17B6 HR IYD NDOR1 NOS1 OXNAD1 OXR1 KIAA1191 PDIA5 PDPR PYROXD1 PYROXD2 RDH14 RETSAT RFESD RNLS RTN4IP1 STEAP1 SUMF1 SNCA DCT TYW1B TYW1 VAT1L WWOX ZADH2 CYTB Cytb cytb NA FLJ2…
motor_activity	74	30	7	2	21	45	CGNL1 CGN DYNC1I1 DYNC2LI1 DCTN1 DCTN2 DNAI1 DNAL4 DNAH9 DYNC2H1 DYNLL1 DYNLL2 DYNLT1 DYNLT3 KIF18B KIF15 KIF1A KIF1C KIF2A KIF3C KIF5A KLC1 MYO15B MYO18A MYO18B MYH11 MYH15 MYH1 MYH7B MYH9 MYL3 MYL6B MYL6 MYO15A MYO16 MYO19 MYO1A MYO1C MYO1E MYO1F MYO1G MYO1H MYO5C MYO6 MYO7B MYO9A TCTE3 MYH7 MYO7A ACAA2 MYO10 MYO5B NA MYO1B MYO3B MYO5A MYH10 MYO9B MYO3A MYH2 DKFZp686A01173 FLJ00395 MYH14 FLJ002…	ACAA2 DCTN1 DCTN2 DYNC2H1 DYNLL1 DYNLL2 KIF15 KIF2A KIF5A MYH1 MYH10 MYH11 MYH14 MYH16 MYH2 MYH6 MYH7 MYH7B MYH9 MYL3 MYL6 MYL6B MYO1B MYO1C MYO1D MYO1E MYO1F MYO5C MYO6 MYO9B	DYNC2H1 DYNLL2 KIF15 MYO1D MYO1F MYO5C MYO9B	MYL6 MYO1C	ACAA2 DCTN1 DCTN2 DYNLL1 KIF2A KIF5A MYH1 MYH10 MYH11 MYH14 MYH16 MYH2 MYH6 MYH7 MYH7B MYH9 MYL3 MYL6B MYO1B MYO1E MYO6	CGNL1 CGN DYNC1I1 DYNC2LI1 DNAI1 DNAL4 DNAH9 DYNLT1 DYNLT3 KIF18B KIF1A KIF1C KIF3C KLC1 MYO15B MYO18A MYO18B MYH15 MYO15A MYO16 MYO19 MYO1A MYO1G MYO1H MYO7B MYO9A TCTE3 MYO7A MYO10 MYO5B NA MYO3B MYO5A MYO3A DKFZp686A01173 FLJ00395 FLJ00279 DKFZp762A083 FLJ00293 MYOHD1 HEL71 variant protein DKFZp779C1668 DKFZp686D10126
ATPase_activator_activity	14	7	3	0	4	7	AHSA1 AHSA2 ATP1B1 ATP1B2 ATP1B3 DNAJC10 DNAJC24 DNAJB1 DNAJB6 DNAJC1 MYBPC3 RAB3A TOR1AIP1 TOR1AIP2	AHSA1 ATP1B1 ATP1B3 DNAJB1 DNAJB6 RAB3A TOR1AIP1	ATP1B1 DNAJB1 DNAJB6		AHSA1 ATP1B3 RAB3A TOR1AIP1	AHSA2 ATP1B2 DNAJC10 DNAJC24 DNAJC1 MYBPC3 TOR1AIP2
GDP_binding	53	27	5	2	20	26	ARL2 ARL3 ARL8B EIF2B1 GEM GNAT1 MIEF1 PCK1 PRPS2 RAB10 RAB12 RAB14 RAB17 RAB18 RAB21 RAB28 RAB2A RAB31 RAB35 RAB3B RAB4A RAB5A RAB5B RAB5C RAB7A RAB8A RAB8B RAB9A RAB9B RAN RAP1B RAP2B RAP2C KRAS RAB11B RAB22A RAB27A RAB27B RAB40C RERG RHEB RHOB RRAGC RRAS SEPT12 SRP54 SUCLG1 SUCLG2 TRIM23 NA ARL2-SNX15 HRAS N-ras	ARL3 EIF2B1 PRPS2 RAB10 RAB11B RAB12 RAB14 RAB18 RAB21 RAB2A RAB35 RAB3B RAB4A RAB5A RAB5B RAB5C RAB7A RAB8A RAB8B RAB9A RAN RAP1B RHOB RRAGC SRP54 SUCLG1 SUCLG2	RAB12 RAB35 RAB9A RRAGC SRP54	RAB10 RAB18	ARL3 EIF2B1 PRPS2 RAB11B RAB14 RAB21 RAB2A RAB3B RAB4A RAB5A RAB5B RAB5C RAB7A RAB8A RAB8B RAN RAP1B RHOB SUCLG1 SUCLG2	ARL2 ARL8B GEM GNAT1 MIEF1 PCK1 RAB17 RAB28 RAB31 RAB9B RAP2B RAP2C KRAS RAB22A RAB27A RAB27B RAB40C RERG RHEB RRAS SEPT12 TRIM23 NA ARL2-SNX15 HRAS N-ras
[truncated: 111 more rows]

## Sheet: BP
Des	Nall	Nid	Nup	Ndown	Neq	Nnot	gnAll	gnId	gnUp	gnDown	gnEq	gnNot
transforming_growth_factor_beta_receptor,_pathway-specific_cytoplasmic_mediator_activity	5	5	5	0	0	0	SMAD1 SMAD2 SMAD3 SMAD5 SMAD9	SMAD1 SMAD2 SMAD3 SMAD5 SMAD9	SMAD1 SMAD2 SMAD3 SMAD5 SMAD9
[truncated: 702 more rows]
