# Supplementary material for: Influence of Aldehyde Dehydrogenase Inhibition on Stemness of Endometrial Cancer Stem Cells
Source: Cancers (Basel). 2024 May 27;16(11):2031. doi: 10.3390/cancers16112031 (PMC11171353; doi:10.3390/cancers16112031)
Supplement: Supplementary file 1 [file cancers-16-02031-s001.zip › Table S3_Proteome of RL95-2_DEABvsRL95-2.xls]

## Sheet: ExN
pro	Head
tr|M0R076|M0R076_HUMAN Uncharacterized protein (Fragment) OS=Homo sapiens PE=1 SV=1	tr|M0R076|M0R076_HUMAN Uncharacterized protein (Fragment) OS=Homo sapiens PE=1 SV=1
GLRX3	sp|O76003|GLRX3_HUMAN Glutaredoxin-3 OS=Homo sapiens GN=GLRX3 PE=1 SV=2
PPP2R2A	sp|P63151|2ABA_HUMAN Serine/threonine-protein phosphatase 2A 55 kDa regulatory subunit B alpha isoform OS=Homo sapiens GN=PPP2R2A PE=1 SV=1
EEF1E1	sp|O43324|MCA3_HUMAN Eukaryotic translation elongation factor 1 epsilon-1 OS=Homo sapiens GN=EEF1E1 PE=1 SV=1
TMED9	sp|Q9BVK6|TMED9_HUMAN Transmembrane emp24 domain-containing protein 9 OS=Homo sapiens GN=TMED9 PE=1 SV=2
SDHA	sp|P31040|SDHA_HUMAN Succinate dehydrogenase [ubiquinone] flavoprotein subunit, mitochondrial OS=Homo sapiens GN=SDHA PE=1 SV=2
RPL36A	sp|P83881|RL36A_HUMAN 60S ribosomal protein L36a OS=Homo sapiens GN=RPL36A PE=1 SV=2
RPL36A-HNRNPH2	tr|H7BZ11|H7BZ11_HUMAN Protein RPL36A-HNRNPH2 OS=Homo sapiens GN=RPL36A-HNRNPH2 PE=3 SV=2
RPL36AL	sp|Q969Q0|RL36L_HUMAN 60S ribosomal protein L36a-like OS=Homo sapiens GN=RPL36AL PE=1 SV=3
IPO9	sp|Q96P70|IPO9_HUMAN Importin-9 OS=Homo sapiens GN=IPO9 PE=1 SV=3
HMGN1	sp|P05114|HMGN1_HUMAN Non-histone chromosomal protein HMG-14 OS=Homo sapiens GN=HMGN1 PE=1 SV=3
ARCN1	sp|P48444|COPD_HUMAN Coatomer subunit delta OS=Homo sapiens GN=ARCN1 PE=1 SV=1
HMGN3	sp|Q15651|HMGN3_HUMAN High mobility group nucleosome-binding domain-containing protein 3 OS=Homo sapiens GN=HMGN3 PE=1 SV=2
UBAP2L	sp|Q14157|UBP2L_HUMAN Ubiquitin-associated protein 2-like OS=Homo sapiens GN=UBAP2L PE=1 SV=2
AIFM1	sp|O95831|AIFM1_HUMAN Apoptosis-inducing factor 1, mitochondrial OS=Homo sapiens GN=AIFM1 PE=1 SV=1
CBX1	sp|P83916|CBX1_HUMAN Chromobox protein homolog 1 OS=Homo sapiens GN=CBX1 PE=1 SV=1
HACD3	sp|Q9P035|HACD3_HUMAN Very-long-chain (3R)-3-hydroxyacyl-CoA dehydratase 3 OS=Homo sapiens GN=HACD3 PE=1 SV=2
OAT	sp|P04181|OAT_HUMAN Ornithine aminotransferase, mitochondrial OS=Homo sapiens GN=OAT PE=1 SV=1
MARS	sp|P56192|SYMC_HUMAN Methionine--tRNA ligase, cytoplasmic OS=Homo sapiens GN=MARS PE=1 SV=2
PLXDC2	sp|Q6UX71|PXDC2_HUMAN Plexin domain-containing protein 2 OS=Homo sapiens GN=PLXDC2 PE=1 SV=1
ALDH18A1	sp|P54886|P5CS_HUMAN Delta-1-pyrroline-5-carboxylate synthase OS=Homo sapiens GN=ALDH18A1 PE=1 SV=2
CFLAR	sp|O15519|CFLAR_HUMAN CASP8 and FADD-like apoptosis regulator OS=Homo sapiens GN=CFLAR PE=1 SV=1
PABPC1L	sp|Q4VXU2|PAP1L_HUMAN Polyadenylate-binding protein 1-like OS=Homo sapiens GN=PABPC1L PE=2 SV=1
DENR	sp|O43583|DENR_HUMAN Density-regulated protein OS=Homo sapiens GN=DENR PE=1 SV=2
tr|M0QYT0|M0QYT0_HUMAN Uncharacterized protein (Fragment) OS=Homo sapiens PE=1 SV=1	tr|M0QYT0|M0QYT0_HUMAN Uncharacterized protein (Fragment) OS=Homo sapiens PE=1 SV=1
CTSB	sp|P07858|CATB_HUMAN Cathepsin B OS=Homo sapiens GN=CTSB PE=1 SV=3
MRTO4	sp|Q9UKD2|MRT4_HUMAN mRNA turnover protein 4 homolog OS=Homo sapiens GN=MRTO4 PE=1 SV=2
PTK2B	sp|Q14289|FAK2_HUMAN Protein-tyrosine kinase 2-beta OS=Homo sapiens GN=PTK2B PE=1 SV=2
PLOD1	sp|Q02809|PLOD1_HUMAN Procollagen-lysine,2-oxoglutarate 5-dioxygenase 1 OS=Homo sapiens GN=PLOD1 PE=1 SV=2
KRT80	sp|Q6KB66|K2C80_HUMAN Keratin, type II cytoskeletal 80 OS=Homo sapiens GN=KRT80 PE=1 SV=2
ALB	sp|P02768|ALBU_HUMAN Serum albumin OS=Homo sapiens GN=ALB PE=1 SV=2
AK2	sp|P54819|KAD2_HUMAN Adenylate kinase 2, mitochondrial OS=Homo sapiens GN=AK2 PE=1 SV=2
MAT2A	sp|P31153|METK2_HUMAN S-adenosylmethionine synthase isoform type-2 OS=Homo sapiens GN=MAT2A PE=1 SV=1
TSN	sp|Q15631|TSN_HUMAN Translin OS=Homo sapiens GN=TSN PE=1 SV=1
EEF1E1-BLOC1S5	tr|C9J1V9|C9J1V9_HUMAN HCG2043275 OS=Homo sapiens GN=EEF1E1-BLOC1S5 PE=4 SV=2
RPS27	sp|P42677|RS27_HUMAN 40S ribosomal protein S27 OS=Homo sapiens GN=RPS27 PE=1 SV=3
ANKRD2	sp|Q9GZV1|ANKR2_HUMAN Ankyrin repeat domain-containing protein 2 OS=Homo sapiens GN=ANKRD2 PE=1 SV=3
PGAM4	sp|Q8N0Y7|PGAM4_HUMAN Probable phosphoglycerate mutase 4 OS=Homo sapiens GN=PGAM4 PE=3 SV=1
KPNA1	sp|P52294|IMA5_HUMAN Importin subunit alpha-5 OS=Homo sapiens GN=KPNA1 PE=1 SV=3
GART	sp|P22102|PUR2_HUMAN Trifunctional purine biosynthetic protein adenosine-3 OS=Homo sapiens GN=GART PE=1 SV=1
RAB7A	sp|P51149|RAB7A_HUMAN Ras-related protein Rab-7a OS=Homo sapiens GN=RAB7A PE=1 SV=1
FARSA	sp|Q9Y285|SYFA_HUMAN Phenylalanine--tRNA ligase alpha subunit OS=Homo sapiens GN=FARSA PE=1 SV=3
PPIC	sp|P45877|PPIC_HUMAN Peptidyl-prolyl cis-trans isomerase C OS=Homo sapiens GN=PPIC PE=1 SV=1
TBATA	tr|A0A0A0MSR7|A0A0A0MSR7_HUMAN Protein TBATA OS=Homo sapiens GN=TBATA PE=4 SV=1
ERMP1	sp|Q7Z2K6|ERMP1_HUMAN Endoplasmic reticulum metallopeptidase 1 OS=Homo sapiens GN=ERMP1 PE=1 SV=2
PSMA5	sp|P28066|PSA5_HUMAN Proteasome subunit alpha type-5 OS=Homo sapiens GN=PSMA5 PE=1 SV=3
PSMB4	sp|P28070|PSB4_HUMAN Proteasome subunit beta type-4 OS=Homo sapiens GN=PSMB4 PE=1 SV=4
SRSF1	sp|Q07955|SRSF1_HUMAN Serine/arginine-rich splicing factor 1 OS=Homo sapiens GN=SRSF1 PE=1 SV=2
LIMA1	sp|Q9UHB6|LIMA1_HUMAN LIM domain and actin-binding protein 1 OS=Homo sapiens GN=LIMA1 PE=1 SV=1
RPL30	sp|P62888|RL30_HUMAN 60S ribosomal protein L30 OS=Homo sapiens GN=RPL30 PE=1 SV=2
H2AFY	sp|O75367|H2AY_HUMAN Core histone macro-H2A.1 OS=Homo sapiens GN=H2AFY PE=1 SV=4
SUMO2	sp|P61956|SUMO2_HUMAN Small ubiquitin-related modifier 2 OS=Homo sapiens GN=SUMO2 PE=1 SV=3
NUP98	sp|P52948|NUP98_HUMAN Nuclear pore complex protein Nup98-Nup96 OS=Homo sapiens GN=NUP98 PE=1 SV=4
TNNI3	tr|K7EJP0|K7EJP0_HUMAN Troponin I, cardiac muscle (Fragment) OS=Homo sapiens GN=TNNI3 PE=4 SV=1
RBMXL2	sp|O75526|RMXL2_HUMAN RNA-binding motif protein, X-linked-like-2 OS=Homo sapiens GN=RBMXL2 PE=1 SV=3
GSPT2	sp|Q8IYD1|ERF3B_HUMAN Eukaryotic peptide chain release factor GTP-binding subunit ERF3B OS=Homo sapiens GN=GSPT2 PE=1 SV=2
NEDD8	sp|Q15843|NEDD8_HUMAN NEDD8 OS=Homo sapiens GN=NEDD8 PE=1 SV=1
NEDD8-MDP1	tr|E9PS38|E9PS38_HUMAN Protein NEDD8-MDP1 OS=Homo sapiens GN=NEDD8-MDP1 PE=4 SV=2
TMED2	sp|Q15363|TMED2_HUMAN Transmembrane emp24 domain-containing protein 2 OS=Homo sapiens GN=TMED2 PE=1 SV=1
TBL2	sp|Q9Y4P3|TBL2_HUMAN Transducin beta-like protein 2 OS=Homo sapiens GN=TBL2 PE=1 SV=1
CHD4	sp|Q14839|CHD4_HUMAN Chromodomain-helicase-DNA-binding protein 4 OS=Homo sapiens GN=CHD4 PE=1 SV=2
DKC1	sp|O60832|DKC1_HUMAN H/ACA ribonucleoprotein complex subunit 4 OS=Homo sapiens GN=DKC1 PE=1 SV=3
DKFZp313C1541	tr|Q5HYI5|Q5HYI5_HUMAN Putative uncharacterized protein DKFZp313C1541 OS=Homo sapiens GN=DKFZp313C1541 PE=1 SV=1
RAB2A	sp|P61019|RAB2A_HUMAN Ras-related protein Rab-2A OS=Homo sapiens GN=RAB2A PE=1 SV=1
RAB2B	sp|Q8WUD1|RAB2B_HUMAN Ras-related protein Rab-2B OS=Homo sapiens GN=RAB2B PE=1 SV=1
ETF1	sp|P62495|ERF1_HUMAN Eukaryotic peptide chain release factor subunit 1 OS=Homo sapiens GN=ETF1 PE=1 SV=3
SNRPF	sp|P62306|RUXF_HUMAN Small nuclear ribonucleoprotein F OS=Homo sapiens GN=SNRPF PE=1 SV=1
FASN	sp|P49327|FAS_HUMAN Fatty acid synthase OS=Homo sapiens GN=FASN PE=1 SV=3
GSPT1	sp|P15170|ERF3A_HUMAN Eukaryotic peptide chain release factor GTP-binding subunit ERF3A OS=Homo sapiens GN=GSPT1 PE=1 SV=1
DDB1	sp|Q16531|DDB1_HUMAN DNA damage-binding protein 1 OS=Homo sapiens GN=DDB1 PE=1 SV=1
NPEPPS	sp|P55786|PSA_HUMAN Puromycin-sensitive aminopeptidase OS=Homo sapiens GN=NPEPPS PE=1 SV=2
SMS	sp|P52788|SPSY_HUMAN Spermine synthase OS=Homo sapiens GN=SMS PE=1 SV=2
SKIV2L2	sp|P42285|SK2L2_HUMAN Superkiller viralicidic activity 2-like 2 OS=Homo sapiens GN=SKIV2L2 PE=1 SV=3
ITGA6	sp|P23229|ITA6_HUMAN Integrin alpha-6 OS=Homo sapiens GN=ITGA6 PE=1 SV=5
SRSF2	sp|Q01130|SRSF2_HUMAN Serine/arginine-rich splicing factor 2 OS=Homo sapiens GN=SRSF2 PE=1 SV=4
DAD1	sp|P61803|DAD1_HUMAN Dolichyl-diphosphooligosaccharide--protein glycosyltransferase subunit DAD1 OS=Homo sapiens GN=DAD1 PE=1 SV=3
NUP210	sp|Q8TEM1|PO210_HUMAN Nuclear pore membrane glycoprotein 210 OS=Homo sapiens GN=NUP210 PE=1 SV=3
GLUD1	sp|P00367|DHE3_HUMAN Glutamate dehydrogenase 1, mitochondrial OS=Homo sapiens GN=GLUD1 PE=1 SV=2
PGK2	sp|P07205|PGK2_HUMAN Phosphoglycerate kinase 2 OS=Homo sapiens GN=PGK2 PE=1 SV=3
NELFB	sp|Q8WX92|NELFB_HUMAN Negative elongation factor B OS=Homo sapiens GN=NELFB PE=1 SV=1
BLVRB	sp|P30043|BLVRB_HUMAN Flavin reductase (NADPH) OS=Homo sapiens GN=BLVRB PE=1 SV=3
PYCR1	sp|P32322|P5CR1_HUMAN Pyrroline-5-carboxylate reductase 1, mitochondrial OS=Homo sapiens GN=PYCR1 PE=1 SV=2
ECHS1	sp|P30084|ECHM_HUMAN Enoyl-CoA hydratase, mitochondrial OS=Homo sapiens GN=ECHS1 PE=1 SV=4
PSMD6	sp|Q15008|PSMD6_HUMAN 26S proteasome non-ATPase regulatory subunit 6 OS=Homo sapiens GN=PSMD6 PE=1 SV=1
PRKCSH	sp|P14314|GLU2B_HUMAN Glucosidase 2 subunit beta OS=Homo sapiens GN=PRKCSH PE=1 SV=2
RUVBL2	sp|Q9Y230|RUVB2_HUMAN RuvB-like 2 OS=Homo sapiens GN=RUVBL2 PE=1 SV=3
tr|B4DEV8|B4DEV8_HUMAN Proteasome subunit alpha type OS=Homo sapiens PE=2 SV=1	tr|B4DEV8|B4DEV8_HUMAN Proteasome subunit alpha type OS=Homo sapiens PE=2 SV=1
ACTR3	sp|P61158|ARP3_HUMAN Actin-related protein 3 OS=Homo sapiens GN=ACTR3 PE=1 SV=3
MCMBP	sp|Q9BTE3|MCMBP_HUMAN Mini-chromosome maintenance complex-binding protein OS=Homo sapiens GN=MCMBP PE=1 SV=2
TMEM33	sp|P57088|TMM33_HUMAN Transmembrane protein 33 OS=Homo sapiens GN=TMEM33 PE=1 SV=2
SEPT11	sp|Q9NVA2|SEP11_HUMAN Septin-11 OS=Homo sapiens GN=SEPT11 PE=1 SV=3
C14orf166	sp|Q9Y224|CN166_HUMAN UPF0568 protein C14orf166 OS=Homo sapiens GN=C14orf166 PE=1 SV=1
CSTF3	sp|Q12996|CSTF3_HUMAN Cleavage stimulation factor subunit 3 OS=Homo sapiens GN=CSTF3 PE=1 SV=1
CDC42	sp|P60953|CDC42_HUMAN Cell division control protein 42 homolog OS=Homo sapiens GN=CDC42 PE=1 SV=2
C1QBP	sp|Q07021|C1QBP_HUMAN Complement component 1 Q subcomponent-binding protein, mitochondrial OS=Homo sapiens GN=C1QBP PE=1 SV=1
TMX3	sp|Q96JJ7|TMX3_HUMAN Protein disulfide-isomerase TMX3 OS=Homo sapiens GN=TMX3 PE=1 SV=2
HIP1R	sp|O75146|HIP1R_HUMAN Huntingtin-interacting protein 1-related protein OS=Homo sapiens GN=HIP1R PE=1 SV=2
ACP1	sp|P24666|PPAC_HUMAN Low molecular weight phosphotyrosine protein phosphatase OS=Homo sapiens GN=ACP1 PE=1 SV=3
GLUD2	sp|P49448|DHE4_HUMAN Glutamate dehydrogenase 2, mitochondrial OS=Homo sapiens GN=GLUD2 PE=1 SV=2
PABPC3	sp|Q9H361|PABP3_HUMAN Polyadenylate-binding protein 3 OS=Homo sapiens GN=PABPC3 PE=1 SV=2
APPL2	sp|Q8NEU8|DP13B_HUMAN DCC-interacting protein 13-beta OS=Homo sapiens GN=APPL2 PE=1 SV=3
DNAJA1	sp|P31689|DNJA1_HUMAN DnaJ homolog subfamily A member 1 OS=Homo sapiens GN=DNAJA1 PE=1 SV=2
DEK	sp|P35659|DEK_HUMAN Protein DEK OS=Homo sapiens GN=DEK PE=1 SV=1
HYOU1	sp|Q9Y4L1|HYOU1_HUMAN Hypoxia up-regulated protein 1 OS=Homo sapiens GN=HYOU1 PE=1 SV=1
RPL18	sp|Q07020|RL18_HUMAN 60S ribosomal protein L18 OS=Homo sapiens GN=RPL18 PE=1 SV=2
COTL1	sp|Q14019|COTL1_HUMAN Coactosin-like protein OS=Homo sapiens GN=COTL1 PE=1 SV=3
NACA	sp|E9PAV3|NACAM_HUMAN Nascent polypeptide-associated complex subunit alpha, muscle-specific form OS=Homo sapiens GN=NACA PE=1 SV=1
IDE	sp|P14735|IDE_HUMAN Insulin-degrading enzyme OS=Homo sapiens GN=IDE PE=1 SV=4
GALNT2	sp|Q10471|GALT2_HUMAN Polypeptide N-acetylgalactosaminyltransferase 2 OS=Homo sapiens GN=GALNT2 PE=1 SV=1
GMDS	sp|O60547|GMDS_HUMAN GDP-mannose 4,6 dehydratase OS=Homo sapiens GN=GMDS PE=1 SV=1
RPLP0P6	sp|Q8NHW5|RLA0L_HUMAN 60S acidic ribosomal protein P0-like OS=Homo sapiens GN=RPLP0P6 PE=5 SV=1
CTDSPL2	sp|Q05D32|CTSL2_HUMAN CTD small phosphatase-like protein 2 OS=Homo sapiens GN=CTDSPL2 PE=1 SV=2
HADH	sp|Q16836|HCDH_HUMAN Hydroxyacyl-coenzyme A dehydrogenase, mitochondrial OS=Homo sapiens GN=HADH PE=1 SV=3
DNM1L	sp|O00429|DNM1L_HUMAN Dynamin-1-like protein OS=Homo sapiens GN=DNM1L PE=1 SV=2
LRPPRC	sp|P42704|LPPRC_HUMAN Leucine-rich PPR motif-containing protein, mitochondrial OS=Homo sapiens GN=LRPPRC PE=1 SV=3
LATS1	sp|O95835|LATS1_HUMAN Serine/threonine-protein kinase LATS1 OS=Homo sapiens GN=LATS1 PE=1 SV=1
ERP44	sp|Q9BS26|ERP44_HUMAN Endoplasmic reticulum resident protein 44 OS=Homo sapiens GN=ERP44 PE=1 SV=1
ZNF638	sp|Q14966|ZN638_HUMAN Zinc finger protein 638 OS=Homo sapiens GN=ZNF638 PE=1 SV=2
LGALS3BP	sp|Q08380|LG3BP_HUMAN Galectin-3-binding protein OS=Homo sapiens GN=LGALS3BP PE=1 SV=1
SHMT2	sp|P34897|GLYM_HUMAN Serine hydroxymethyltransferase, mitochondrial OS=Homo sapiens GN=SHMT2 PE=1 SV=3
COMT	sp|P21964|COMT_HUMAN Catechol O-methyltransferase OS=Homo sapiens GN=COMT PE=1 SV=2
IQGAP1	sp|P46940|IQGA1_HUMAN Ras GTPase-activating-like protein IQGAP1 OS=Homo sapiens GN=IQGAP1 PE=1 SV=1
CTNNB1	sp|P35222|CTNB1_HUMAN Catenin beta-1 OS=Homo sapiens GN=CTNNB1 PE=1 SV=1
PPFIBP1	sp|Q86W92|LIPB1_HUMAN Liprin-beta-1 OS=Homo sapiens GN=PPFIBP1 PE=1 SV=2
HNRNPL	sp|P14866|HNRPL_HUMAN Heterogeneous nuclear ribonucleoprotein L OS=Homo sapiens GN=HNRNPL PE=1 SV=2
ERLIN1	sp|O75477|ERLN1_HUMAN Erlin-1 OS=Homo sapiens GN=ERLIN1 PE=1 SV=1
CPNE3	sp|O75131|CPNE3_HUMAN Copine-3 OS=Homo sapiens GN=CPNE3 PE=1 SV=1
TLN1	sp|Q9Y490|TLN1_HUMAN Talin-1 OS=Homo sapiens GN=TLN1 PE=1 SV=3
CACYBP	sp|Q9HB71|CYBP_HUMAN Calcyclin-binding protein OS=Homo sapiens GN=CACYBP PE=1 SV=2
FKBP12-Exin	tr|Q1JUQ3|Q1JUQ3_HUMAN FK506 binding protein12 OS=Homo sapiens GN=FKBP12-Exin PE=2 SV=1
FKBP1A	sp|P62942|FKB1A_HUMAN Peptidyl-prolyl cis-trans isomerase FKBP1A OS=Homo sapiens GN=FKBP1A PE=1 SV=2
tr|A0A087WV48|A0A087WV48_HUMAN Uncharacterized protein OS=Homo sapiens PE=4 SV=1	tr|A0A087WV48|A0A087WV48_HUMAN Uncharacterized protein OS=Homo sapiens PE=4 SV=1
UBBP4	tr|J3QLP7|J3QLP7_HUMAN Protein UBBP4 OS=Homo sapiens GN=UBBP4 PE=1 SV=1
IGF2BP1	sp|Q9NZI8|IF2B1_HUMAN Insulin-like growth factor 2 mRNA-binding protein 1 OS=Homo sapiens GN=IGF2BP1 PE=1 SV=2
PFKM	sp|P08237|PFKAM_HUMAN ATP-dependent 6-phosphofructokinase, muscle type OS=Homo sapiens GN=PFKM PE=1 SV=2
PSMB3	sp|P49720|PSB3_HUMAN Proteasome subunit beta type-3 OS=Homo sapiens GN=PSMB3 PE=1 SV=2
DYNLRB1	sp|Q9NP97|DLRB1_HUMAN Dynein light chain roadblock-type 1 OS=Homo sapiens GN=DYNLRB1 PE=1 SV=3
UBE2A	sp|P49459|UBE2A_HUMAN Ubiquitin-conjugating enzyme E2 A OS=Homo sapiens GN=UBE2A PE=1 SV=2
SAR1A	sp|Q9NR31|SAR1A_HUMAN GTP-binding protein SAR1a OS=Homo sapiens GN=SAR1A PE=1 SV=1
SAR1B	sp|Q9Y6B6|SAR1B_HUMAN GTP-binding protein SAR1b OS=Homo sapiens GN=SAR1B PE=1 SV=1
RPS4Y2	sp|Q8TD47|RS4Y2_HUMAN 40S ribosomal protein S4, Y isoform 2 OS=Homo sapiens GN=RPS4Y2 PE=2 SV=3
POTEI	sp|P0CG38|POTEI_HUMAN POTE ankyrin domain family member I OS=Homo sapiens GN=POTEI PE=3 SV=1
PYCR2	sp|Q96C36|P5CR2_HUMAN Pyrroline-5-carboxylate reductase 2 OS=Homo sapiens GN=PYCR2 PE=1 SV=1
tr|J3KR12|J3KR12_HUMAN Uncharacterized protein OS=Homo sapiens PE=4 SV=1	tr|J3KR12|J3KR12_HUMAN Uncharacterized protein OS=Homo sapiens PE=4 SV=1
CCAR2	sp|Q8N163|CCAR2_HUMAN Cell cycle and apoptosis regulator protein 2 OS=Homo sapiens GN=CCAR2 PE=1 SV=2
KRT4	sp|P19013|K2C4_HUMAN Keratin, type II cytoskeletal 4 OS=Homo sapiens GN=KRT4 PE=1 SV=4
HSD17B12	sp|Q53GQ0|DHB12_HUMAN Very-long-chain 3-oxoacyl-CoA reductase OS=Homo sapiens GN=HSD17B12 PE=1 SV=2
DPAGT1	sp|Q9H3H5|GPT_HUMAN UDP-N-acetylglucosamine--dolichyl-phosphate N-acetylglucosaminephosphotransferase OS=Homo sapiens GN=DPAGT1 PE=1 SV=2
UBQLN1	sp|Q9UMX0|UBQL1_HUMAN Ubiquilin-1 OS=Homo sapiens GN=UBQLN1 PE=1 SV=2
UBQLN2	sp|Q9UHD9|UBQL2_HUMAN Ubiquilin-2 OS=Homo sapiens GN=UBQLN2 PE=1 SV=2
UBQLN4	sp|Q9NRR5|UBQL4_HUMAN Ubiquilin-4 OS=Homo sapiens GN=UBQLN4 PE=1 SV=2
DYNC1I2	sp|Q13409|DC1I2_HUMAN Cytoplasmic dynein 1 intermediate chain 2 OS=Homo sapiens GN=DYNC1I2 PE=1 SV=3
SLTM	sp|Q9NWH9|SLTM_HUMAN SAFB-like transcription modulator OS=Homo sapiens GN=SLTM PE=1 SV=2
DKFZp586I031	tr|Q5JXL7|Q5JXL7_HUMAN Putative uncharacterized protein DKFZp586I031 OS=Homo sapiens GN=DKFZp586I031 PE=1 SV=1
RRP9	sp|O43818|U3IP2_HUMAN U3 small nucleolar RNA-interacting protein 2 OS=Homo sapiens GN=RRP9 PE=1 SV=1
COL12A1	sp|Q99715|COCA1_HUMAN Collagen alpha-1(XII) chain OS=Homo sapiens GN=COL12A1 PE=1 SV=2
EGFR	sp|P00533|EGFR_HUMAN Epidermal growth factor receptor OS=Homo sapiens GN=EGFR PE=1 SV=2
MYO1B	sp|O43795|MYO1B_HUMAN Unconventional myosin-Ib OS=Homo sapiens GN=MYO1B PE=1 SV=3
SNRPG	sp|P62308|RUXG_HUMAN Small nuclear ribonucleoprotein G OS=Homo sapiens GN=SNRPG PE=1 SV=1
SNRPGP15	sp|A8MWD9|RUXGL_HUMAN Putative small nuclear ribonucleoprotein G-like protein 15 OS=Homo sapiens GN=SNRPGP15 PE=5 SV=2
DTYMK	sp|P23919|KTHY_HUMAN Thymidylate kinase OS=Homo sapiens GN=DTYMK PE=1 SV=4
TIAM1	sp|Q13009|TIAM1_HUMAN T-lymphoma invasion and metastasis-inducing protein 1 OS=Homo sapiens GN=TIAM1 PE=1 SV=2
NAA15	sp|Q9BXJ9|NAA15_HUMAN N-alpha-acetyltransferase 15, NatA auxiliary subunit OS=Homo sapiens GN=NAA15 PE=1 SV=1
RUVBL1	sp|Q9Y265|RUVB1_HUMAN RuvB-like 1 OS=Homo sapiens GN=RUVBL1 PE=1 SV=1
SSRP1	sp|Q08945|SSRP1_HUMAN FACT complex subunit SSRP1 OS=Homo sapiens GN=SSRP1 PE=1 SV=1
GALK1	sp|P51570|GALK1_HUMAN Galactokinase OS=Homo sapiens GN=GALK1 PE=1 SV=1
MYDGF	sp|Q969H8|MYDGF_HUMAN Myeloid-derived growth factor OS=Homo sapiens GN=MYDGF PE=1 SV=1
BTF3L4	sp|Q96K17|BT3L4_HUMAN Transcription factor BTF3 homolog 4 OS=Homo sapiens GN=BTF3L4 PE=1 SV=1
PSMD2	sp|Q13200|PSMD2_HUMAN 26S proteasome non-ATPase regulatory subunit 2 OS=Homo sapiens GN=PSMD2 PE=1 SV=3
PRRC1	sp|Q96M27|PRRC1_HUMAN Protein PRRC1 OS=Homo sapiens GN=PRRC1 PE=1 SV=1
RPLP1	sp|P05386|RLA1_HUMAN 60S acidic ribosomal protein P1 OS=Homo sapiens GN=RPLP1 PE=1 SV=1
COX7A2	sp|P14406|CX7A2_HUMAN Cytochrome c oxidase subunit 7A2, mitochondrial OS=Homo sapiens GN=COX7A2 PE=1 SV=1
COX6B1	sp|P14854|CX6B1_HUMAN Cytochrome c oxidase subunit 6B1 OS=Homo sapiens GN=COX6B1 PE=1 SV=2
ATP1B3	sp|P54709|AT1B3_HUMAN Sodium/potassium-transporting ATPase subunit beta-3 OS=Homo sapiens GN=ATP1B3 PE=1 SV=1
SRP54	sp|P61011|SRP54_HUMAN Signal recognition particle 54 kDa protein OS=Homo sapiens GN=SRP54 PE=1 SV=1
POFUT1	sp|Q9H488|OFUT1_HUMAN GDP-fucose protein O-fucosyltransferase 1 OS=Homo sapiens GN=POFUT1 PE=1 SV=1
ADIRF	sp|Q15847|ADIRF_HUMAN Adipogenesis regulatory factor OS=Homo sapiens GN=ADIRF PE=1 SV=1
RAB25	sp|P57735|RAB25_HUMAN Ras-related protein Rab-25 OS=Homo sapiens GN=RAB25 PE=1 SV=2
GPT2	sp|Q8TD30|ALAT2_HUMAN Alanine aminotransferase 2 OS=Homo sapiens GN=GPT2 PE=1 SV=1
BCAS2	sp|O75934|SPF27_HUMAN Pre-mRNA-splicing factor SPF27 OS=Homo sapiens GN=BCAS2 PE=1 SV=1
WDR43	sp|Q15061|WDR43_HUMAN WD repeat-containing protein 43 OS=Homo sapiens GN=WDR43 PE=1 SV=3
SLC25A12	sp|O75746|CMC1_HUMAN Calcium-binding mitochondrial carrier protein Aralar1 OS=Homo sapiens GN=SLC25A12 PE=1 SV=2
HERC2	sp|O95714|HERC2_HUMAN E3 ubiquitin-protein ligase HERC2 OS=Homo sapiens GN=HERC2 PE=1 SV=2
STT3B	sp|Q8TCJ2|STT3B_HUMAN Dolichyl-diphosphooligosaccharide--protein glycosyltransferase subunit STT3B OS=Homo sapiens GN=STT3B PE=1 SV=1
GM2A	sp|P17900|SAP3_HUMAN Ganglioside GM2 activator OS=Homo sapiens GN=GM2A PE=1 SV=4
TIMM44	sp|O43615|TIM44_HUMAN Mitochondrial import inner membrane translocase subunit TIM44 OS=Homo sapiens GN=TIMM44 PE=1 SV=2
USP9X	sp|Q93008|USP9X_HUMAN Probable ubiquitin carboxyl-terminal hydrolase FAF-X OS=Homo sapiens GN=USP9X PE=1 SV=3
USP9Y	sp|O00507|USP9Y_HUMAN Probable ubiquitin carboxyl-terminal hydrolase FAF-Y OS=Homo sapiens GN=USP9Y PE=2 SV=2
PPP1R11	sp|O60927|PP1RB_HUMAN Protein phosphatase 1 regulatory subunit 11 OS=Homo sapiens GN=PPP1R11 PE=1 SV=1
ACBD3	sp|Q9H3P7|GCP60_HUMAN Golgi resident protein GCP60 OS=Homo sapiens GN=ACBD3 PE=1 SV=4
PRKDC	sp|P78527|PRKDC_HUMAN DNA-dependent protein kinase catalytic subunit OS=Homo sapiens GN=PRKDC PE=1 SV=3
MESDC2	sp|Q14696|MESD_HUMAN LDLR chaperone MESD OS=Homo sapiens GN=MESDC2 PE=1 SV=2
PPP5C	sp|P53041|PPP5_HUMAN Serine/threonine-protein phosphatase 5 OS=Homo sapiens GN=PPP5C PE=1 SV=1
PPP5D1	sp|E7EU14|PP5D1_HUMAN Protein PPP5D1 OS=Homo sapiens GN=PPP5D1 PE=2 SV=2
PRDX4	sp|Q13162|PRDX4_HUMAN Peroxiredoxin-4 OS=Homo sapiens GN=PRDX4 PE=1 SV=1
ALDH16A1	sp|Q8IZ83|A16A1_HUMAN Aldehyde dehydrogenase family 16 member A1 OS=Homo sapiens GN=ALDH16A1 PE=1 SV=2
MYO6	sp|Q9UM54|MYO6_HUMAN Unconventional myosin-VI OS=Homo sapiens GN=MYO6 PE=1 SV=4
HDAC2	sp|Q92769|HDAC2_HUMAN Histone deacetylase 2 OS=Homo sapiens GN=HDAC2 PE=1 SV=2
H2AFY2	sp|Q9P0M6|H2AW_HUMAN Core histone macro-H2A.2 OS=Homo sapiens GN=H2AFY2 PE=1 SV=3
EFTUD2	sp|Q15029|U5S1_HUMAN 116 kDa U5 small nuclear ribonucleoprotein component OS=Homo sapiens GN=EFTUD2 PE=1 SV=1
CTNNA1	sp|P35221|CTNA1_HUMAN Catenin alpha-1 OS=Homo sapiens GN=CTNNA1 PE=1 SV=1
DRG1	sp|Q9Y295|DRG1_HUMAN Developmentally-regulated GTP-binding protein 1 OS=Homo sapiens GN=DRG1 PE=1 SV=1
PSAT1	sp|Q9Y617|SERC_HUMAN Phosphoserine aminotransferase OS=Homo sapiens GN=PSAT1 PE=1 SV=2
ESYT1	sp|Q9BSJ8|ESYT1_HUMAN Extended synaptotagmin-1 OS=Homo sapiens GN=ESYT1 PE=1 SV=1
VARS	sp|P26640|SYVC_HUMAN Valine--tRNA ligase OS=Homo sapiens GN=VARS PE=1 SV=4
SNRNP200	sp|O75643|U520_HUMAN U5 small nuclear ribonucleoprotein 200 kDa helicase OS=Homo sapiens GN=SNRNP200 PE=1 SV=2
PDXK	sp|O00764|PDXK_HUMAN Pyridoxal kinase OS=Homo sapiens GN=PDXK PE=1 SV=1
ABCE1	sp|P61221|ABCE1_HUMAN ATP-binding cassette sub-family E member 1 OS=Homo sapiens GN=ABCE1 PE=1 SV=1
WARS	sp|P23381|SYWC_HUMAN Tryptophan--tRNA ligase, cytoplasmic OS=Homo sapiens GN=WARS PE=1 SV=2
PSMA1	sp|P25786|PSA1_HUMAN Proteasome subunit alpha type-1 OS=Homo sapiens GN=PSMA1 PE=1 SV=1
UGGT1	sp|Q9NYU2|UGGG1_HUMAN UDP-glucose:glycoprotein glucosyltransferase 1 OS=Homo sapiens GN=UGGT1 PE=1 SV=3
POTEF	sp|A5A3E0|POTEF_HUMAN POTE ankyrin domain family member F OS=Homo sapiens GN=POTEF PE=1 SV=2
ACADVL	sp|P49748|ACADV_HUMAN Very long-chain specific acyl-CoA dehydrogenase, mitochondrial OS=Homo sapiens GN=ACADVL PE=1 SV=1
AFG3L2	sp|Q9Y4W6|AFG32_HUMAN AFG3-like protein 2 OS=Homo sapiens GN=AFG3L2 PE=1 SV=2
NQO1	sp|P15559|NQO1_HUMAN NAD(P)H dehydrogenase [quinone] 1 OS=Homo sapiens GN=NQO1 PE=1 SV=1
ARPC3	sp|O15145|ARPC3_HUMAN Actin-related protein 2/3 complex subunit 3 OS=Homo sapiens GN=ARPC3 PE=1 SV=3
DNAJB11	sp|Q9UBS4|DJB11_HUMAN DnaJ homolog subfamily B member 11 OS=Homo sapiens GN=DNAJB11 PE=1 SV=1
HNRNPH3	sp|P31942|HNRH3_HUMAN Heterogeneous nuclear ribonucleoprotein H3 OS=Homo sapiens GN=HNRNPH3 PE=1 SV=2
EIF3L	sp|Q9Y262|EIF3L_HUMAN Eukaryotic translation initiation factor 3 subunit L OS=Homo sapiens GN=EIF3L PE=1 SV=1
NUBP2	sp|Q9Y5Y2|NUBP2_HUMAN Cytosolic Fe-S cluster assembly factor NUBP2 OS=Homo sapiens GN=NUBP2 PE=1 SV=1
ARPC2	sp|O15144|ARPC2_HUMAN Actin-related protein 2/3 complex subunit 2 OS=Homo sapiens GN=ARPC2 PE=1 SV=1
TPT1	sp|P13693|TCTP_HUMAN Translationally-controlled tumor protein OS=Homo sapiens GN=TPT1 PE=1 SV=1
MYL6	sp|P60660|MYL6_HUMAN Myosin light polypeptide 6 OS=Homo sapiens GN=MYL6 PE=1 SV=2
PRPF8	sp|Q6P2Q9|PRP8_HUMAN Pre-mRNA-processing-splicing factor 8 OS=Homo sapiens GN=PRPF8 PE=1 SV=2
CCT3	sp|P49368|TCPG_HUMAN T-complex protein 1 subunit gamma OS=Homo sapiens GN=CCT3 PE=1 SV=4
IARS2	sp|Q9NSE4|SYIM_HUMAN Isoleucine--tRNA ligase, mitochondrial OS=Homo sapiens GN=IARS2 PE=1 SV=2
ACLY	sp|P53396|ACLY_HUMAN ATP-citrate synthase OS=Homo sapiens GN=ACLY PE=1 SV=3
ARRB1	sp|P49407|ARRB1_HUMAN Beta-arrestin-1 OS=Homo sapiens GN=ARRB1 PE=1 SV=2
ARRB2	sp|P32121|ARRB2_HUMAN Beta-arrestin-2 OS=Homo sapiens GN=ARRB2 PE=1 SV=2
RTN4	sp|Q9NQC3|RTN4_HUMAN Reticulon-4 OS=Homo sapiens GN=RTN4 PE=1 SV=2
DDX18	sp|Q9NVP1|DDX18_HUMAN ATP-dependent RNA helicase DDX18 OS=Homo sapiens GN=DDX18 PE=1 SV=2
UPF1	sp|Q92900|RENT1_HUMAN Regulator of nonsense transcripts 1 OS=Homo sapiens GN=UPF1 PE=1 SV=2
NUMA1	sp|Q14980|NUMA1_HUMAN Nuclear mitotic apparatus protein 1 OS=Homo sapiens GN=NUMA1 PE=1 SV=2
MAPK10	sp|P53779|MK10_HUMAN Mitogen-activated protein kinase 10 OS=Homo sapiens GN=MAPK10 PE=1 SV=2
MAPK8	sp|P45983|MK08_HUMAN Mitogen-activated protein kinase 8 OS=Homo sapiens GN=MAPK8 PE=1 SV=2
MAPK9	sp|P45984|MK09_HUMAN Mitogen-activated protein kinase 9 OS=Homo sapiens GN=MAPK9 PE=1 SV=2
RPL13AP3	sp|Q6NVV1|R13P3_HUMAN Putative 60S ribosomal protein L13a protein RPL13AP3 OS=Homo sapiens GN=RPL13AP3 PE=5 SV=1
SLC3A2	sp|P08195|4F2_HUMAN 4F2 cell-surface antigen heavy chain OS=Homo sapiens GN=SLC3A2 PE=1 SV=3
FIS1	sp|Q9Y3D6|FIS1_HUMAN Mitochondrial fission 1 protein OS=Homo sapiens GN=FIS1 PE=1 SV=2
PCLO	sp|Q9Y6V0|PCLO_HUMAN Protein piccolo OS=Homo sapiens GN=PCLO PE=1 SV=4
CPOX	sp|P36551|HEM6_HUMAN Oxygen-dependent coproporphyrinogen-III oxidase, mitochondrial OS=Homo sapiens GN=CPOX PE=1 SV=3
NDUFAB1	sp|O14561|ACPM_HUMAN Acyl carrier protein, mitochondrial OS=Homo sapiens GN=NDUFAB1 PE=1 SV=3
IPO7	sp|O95373|IPO7_HUMAN Importin-7 OS=Homo sapiens GN=IPO7 PE=1 SV=1
SERBP1	sp|Q8NC51|PAIRB_HUMAN Plasminogen activator inhibitor 1 RNA-binding protein OS=Homo sapiens GN=SERBP1 PE=1 SV=2
U2AF2	sp|P26368|U2AF2_HUMAN Splicing factor U2AF 65 kDa subunit OS=Homo sapiens GN=U2AF2 PE=1 SV=4
EMC1	sp|Q8N766|EMC1_HUMAN ER membrane protein complex subunit 1 OS=Homo sapiens GN=EMC1 PE=1 SV=1
CSDE1	sp|O75534|CSDE1_HUMAN Cold shock domain-containing protein E1 OS=Homo sapiens GN=CSDE1 PE=1 SV=2
GTF2I	sp|P78347|GTF2I_HUMAN General transcription factor II-I OS=Homo sapiens GN=GTF2I PE=1 SV=2
FNTA	sp|P49354|FNTA_HUMAN Protein farnesyltransferase/geranylgeranyltransferase type-1 subunit alpha OS=Homo sapiens GN=FNTA PE=1 SV=1
SDF2	sp|Q99470|SDF2_HUMAN Stromal cell-derived factor 2 OS=Homo sapiens GN=SDF2 PE=1 SV=2
DPYSL2	sp|Q16555|DPYL2_HUMAN Dihydropyrimidinase-related protein 2 OS=Homo sapiens GN=DPYSL2 PE=1 SV=1
LMAN2	sp|Q12907|LMAN2_HUMAN Vesicular integral-membrane protein VIP36 OS=Homo sapiens GN=LMAN2 PE=1 SV=1
RTCB	sp|Q9Y3I0|RTCB_HUMAN tRNA-splicing ligase RtcB homolog OS=Homo sapiens GN=RTCB PE=1 SV=1
AASDHPPT	sp|Q9NRN7|ADPPT_HUMAN L-aminoadipate-semialdehyde dehydrogenase-phosphopantetheinyl transferase OS=Homo sapiens GN=AASDHPPT PE=1 SV=2
LCN6	tr|K7ERN5|K7ERN5_HUMAN Epididymal-specific lipocalin-6 OS=Homo sapiens GN=LCN6 PE=4 SV=1
PSMB1	sp|P20618|PSB1_HUMAN Proteasome subunit beta type-1 OS=Homo sapiens GN=PSMB1 PE=1 SV=2
PUM3	tr|S4R3K8|S4R3K8_HUMAN Protein PUM3 (Fragment) OS=Homo sapiens GN=PUM3 PE=1 SV=1
DSG2	sp|Q14126|DSG2_HUMAN Desmoglein-2 OS=Homo sapiens GN=DSG2 PE=1 SV=2
WDR3	sp|Q9UNX4|WDR3_HUMAN WD repeat-containing protein 3 OS=Homo sapiens GN=WDR3 PE=1 SV=1
GGH	sp|Q92820|GGH_HUMAN Gamma-glutamyl hydrolase OS=Homo sapiens GN=GGH PE=1 SV=2
MAPK11	sp|Q15759|MK11_HUMAN Mitogen-activated protein kinase 11 OS=Homo sapiens GN=MAPK11 PE=1 SV=2
MAPK12	sp|P53778|MK12_HUMAN Mitogen-activated protein kinase 12 OS=Homo sapiens GN=MAPK12 PE=1 SV=3
MAPK13	sp|O15264|MK13_HUMAN Mitogen-activated protein kinase 13 OS=Homo sapiens GN=MAPK13 PE=1 SV=1
MAPK14	sp|Q16539|MK14_HUMAN Mitogen-activated protein kinase 14 OS=Homo sapiens GN=MAPK14 PE=1 SV=3
ABCB5	sp|Q2M3G0|ABCB5_HUMAN ATP-binding cassette sub-family B member 5 OS=Homo sapiens GN=ABCB5 PE=1 SV=4
ABCB6	sp|Q9NP58|ABCB6_HUMAN ATP-binding cassette sub-family B member 6, mitochondrial OS=Homo sapiens GN=ABCB6 PE=1 SV=1
ABHD14B	sp|Q96IU4|ABHEB_HUMAN Alpha/beta hydrolase domain-containing protein 14B OS=Homo sapiens GN=ABHD14B PE=1 SV=1
ABCF2	sp|Q9UG63|ABCF2_HUMAN ATP-binding cassette sub-family F member 2 OS=Homo sapiens GN=ABCF2 PE=1 SV=2
RAPH1	sp|Q70E73|RAPH1_HUMAN Ras-associated and pleckstrin homology domains-containing protein 1 OS=Homo sapiens GN=RAPH1 PE=1 SV=3
CTNNA2	sp|P26232|CTNA2_HUMAN Catenin alpha-2 OS=Homo sapiens GN=CTNNA2 PE=1 SV=5
CBX3	sp|Q13185|CBX3_HUMAN Chromobox protein homolog 3 OS=Homo sapiens GN=CBX3 PE=1 SV=4
IGF2R	sp|P11717|MPRI_HUMAN Cation-independent mannose-6-phosphate receptor OS=Homo sapiens GN=IGF2R PE=1 SV=3
INF2	sp|Q27J81|INF2_HUMAN Inverted formin-2 OS=Homo sapiens GN=INF2 PE=1 SV=2
SUPT5H	sp|O00267|SPT5H_HUMAN Transcription elongation factor SPT5 OS=Homo sapiens GN=SUPT5H PE=1 SV=1
PPIG	sp|Q13427|PPIG_HUMAN Peptidyl-prolyl cis-trans isomerase G OS=Homo sapiens GN=PPIG PE=1 SV=2
PFDN2	sp|Q9UHV9|PFD2_HUMAN Prefoldin subunit 2 OS=Homo sapiens GN=PFDN2 PE=1 SV=1
BST2	sp|Q10589|BST2_HUMAN Bone marrow stromal antigen 2 OS=Homo sapiens GN=BST2 PE=1 SV=1
ARGLU1	sp|Q9NWB6|ARGL1_HUMAN Arginine and glutamate-rich protein 1 OS=Homo sapiens GN=ARGLU1 PE=1 SV=1
NAT10	sp|Q9H0A0|NAT10_HUMAN N-acetyltransferase 10 OS=Homo sapiens GN=NAT10 PE=1 SV=2
SPTBN5	sp|Q9NRC6|SPTN5_HUMAN Spectrin beta chain, non-erythrocytic 5 OS=Homo sapiens GN=SPTBN5 PE=1 SV=2
UTP6	sp|Q9NYH9|UTP6_HUMAN U3 small nucleolar RNA-associated protein 6 homolog OS=Homo sapiens GN=UTP6 PE=2 SV=2
RSL24D1	sp|Q9UHA3|RLP24_HUMAN Probable ribosome biogenesis protein RLP24 OS=Homo sapiens GN=RSL24D1 PE=1 SV=1
EIF4EBP1	sp|Q13541|4EBP1_HUMAN Eukaryotic translation initiation factor 4E-binding protein 1 OS=Homo sapiens GN=EIF4EBP1 PE=1 SV=3
EIF4EBP2	sp|Q13542|4EBP2_HUMAN Eukaryotic translation initiation factor 4E-binding protein 2 OS=Homo sapiens GN=EIF4EBP2 PE=1 SV=1
EIF4EBP3	sp|O60516|4EBP3_HUMAN Eukaryotic translation initiation factor 4E-binding protein 3 OS=Homo sapiens GN=EIF4EBP3 PE=1 SV=1
PGM3	sp|O95394|AGM1_HUMAN Phosphoacetylglucosamine mutase OS=Homo sapiens GN=PGM3 PE=1 SV=1
UBE4A	sp|Q14139|UBE4A_HUMAN Ubiquitin conjugation factor E4 A OS=Homo sapiens GN=UBE4A PE=1 SV=2
RPUSD2	sp|Q8IZ73|RUSD2_HUMAN RNA pseudouridylate synthase domain-containing protein 2 OS=Homo sapiens GN=RPUSD2 PE=1 SV=2
FAU	sp|P62861|RS30_HUMAN 40S ribosomal protein S30 OS=Homo sapiens GN=FAU PE=1 SV=1
GNAL	sp|P38405|GNAL_HUMAN Guanine nucleotide-binding protein G(olf) subunit alpha OS=Homo sapiens GN=GNAL PE=1 SV=1
GNAS	sp|P63092|GNAS2_HUMAN Guanine nucleotide-binding protein G(s) subunit alpha isoforms short OS=Homo sapiens GN=GNAS PE=1 SV=1
RRAGC	sp|Q9HB90|RRAGC_HUMAN Ras-related GTP-binding protein C OS=Homo sapiens GN=RRAGC PE=1 SV=1
VAV2	sp|P52735|VAV2_HUMAN Guanine nucleotide exchange factor VAV2 OS=Homo sapiens GN=VAV2 PE=1 SV=2
PODXL	sp|O00592|PODXL_HUMAN Podocalyxin OS=Homo sapiens GN=PODXL PE=1 SV=2
AKR1C1	sp|Q04828|AK1C1_HUMAN Aldo-keto reductase family 1 member C1 OS=Homo sapiens GN=AKR1C1 PE=1 SV=1
AKR1C3	sp|P42330|AK1C3_HUMAN Aldo-keto reductase family 1 member C3 OS=Homo sapiens GN=AKR1C3 PE=1 SV=4
AKR1C4	sp|P17516|AK1C4_HUMAN Aldo-keto reductase family 1 member C4 OS=Homo sapiens GN=AKR1C4 PE=1 SV=3
ASNA1	sp|O43681|ASNA_HUMAN ATPase ASNA1 OS=Homo sapiens GN=ASNA1 PE=1 SV=2
SNCG	sp|O76070|SYUG_HUMAN Gamma-synuclein OS=Homo sapiens GN=SNCG PE=1 SV=2
CEP89	sp|Q96ST8|CEP89_HUMAN Centrosomal protein of 89 kDa OS=Homo sapiens GN=CEP89 PE=1 SV=3
tr|B4DLN1|B4DLN1_HUMAN Uncharacterized protein OS=Homo sapiens PE=2 SV=1	tr|B4DLN1|B4DLN1_HUMAN Uncharacterized protein OS=Homo sapiens PE=2 SV=1
REEP5	sp|Q00765|REEP5_HUMAN Receptor expression-enhancing protein 5 OS=Homo sapiens GN=REEP5 PE=1 SV=3
SUMO3	sp|P55854|SUMO3_HUMAN Small ubiquitin-related modifier 3 OS=Homo sapiens GN=SUMO3 PE=1 SV=2
SUMO4	sp|Q6EEV6|SUMO4_HUMAN Small ubiquitin-related modifier 4 OS=Homo sapiens GN=SUMO4 PE=1 SV=2
THRAP3	sp|Q9Y2W1|TR150_HUMAN Thyroid hormone receptor-associated protein 3 OS=Homo sapiens GN=THRAP3 PE=1 SV=2
VPS13A	sp|Q96RL7|VP13A_HUMAN Vacuolar protein sorting-associated protein 13A OS=Homo sapiens GN=VPS13A PE=1 SV=2
POR	sp|P16435|NCPR_HUMAN NADPH--cytochrome P450 reductase OS=Homo sapiens GN=POR PE=1 SV=2
HSPA4L	sp|O95757|HS74L_HUMAN Heat shock 70 kDa protein 4L OS=Homo sapiens GN=HSPA4L PE=1 SV=3
tr|F8VP03|F8VP03_HUMAN Uncharacterized protein (Fragment) OS=Homo sapiens PE=1 SV=1	tr|F8VP03|F8VP03_HUMAN Uncharacterized protein (Fragment) OS=Homo sapiens PE=1 SV=1
tr|F8W031|F8W031_HUMAN Uncharacterized protein (Fragment) OS=Homo sapiens PE=1 SV=1	tr|F8W031|F8W031_HUMAN Uncharacterized protein (Fragment) OS=Homo sapiens PE=1 SV=1
SRRM1	sp|Q8IYB3|SRRM1_HUMAN Serine/arginine repetitive matrix protein 1 OS=Homo sapiens GN=SRRM1 PE=1 SV=2
CMPK1	sp|P30085|KCY_HUMAN UMP-CMP kinase OS=Homo sapiens GN=CMPK1 PE=1 SV=3
NKTR	sp|P30414|NKTR_HUMAN NK-tumor recognition protein OS=Homo sapiens GN=NKTR PE=1 SV=2
COX7C	sp|P15954|COX7C_HUMAN Cytochrome c oxidase subunit 7C, mitochondrial OS=Homo sapiens GN=COX7C PE=1 SV=1
COPS3	sp|Q9UNS2|CSN3_HUMAN COP9 signalosome complex subunit 3 OS=Homo sapiens GN=COPS3 PE=1 SV=3
TNPO1	sp|Q92973|TNPO1_HUMAN Transportin-1 OS=Homo sapiens GN=TNPO1 PE=1 SV=2
NMT2	sp|O60551|NMT2_HUMAN Glycylpeptide N-tetradecanoyltransferase 2 OS=Homo sapiens GN=NMT2 PE=1 SV=1
NDUFS1	sp|P28331|NDUS1_HUMAN NADH-ubiquinone oxidoreductase 75 kDa subunit, mitochondrial OS=Homo sapiens GN=NDUFS1 PE=1 SV=3
EIF6	sp|P56537|IF6_HUMAN Eukaryotic translation initiation factor 6 OS=Homo sapiens GN=EIF6 PE=1 SV=1
ATP6AP1	sp|Q15904|VAS1_HUMAN V-type proton ATPase subunit S1 OS=Homo sapiens GN=ATP6AP1 PE=1 SV=2
TBCC	sp|Q15814|TBCC_HUMAN Tubulin-specific chaperone C OS=Homo sapiens GN=TBCC PE=1 SV=2
WDHD1	sp|O75717|WDHD1_HUMAN WD repeat and HMG-box DNA-binding protein 1 OS=Homo sapiens GN=WDHD1 PE=1 SV=1
HMOX1	sp|P09601|HMOX1_HUMAN Heme oxygenase 1 OS=Homo sapiens GN=HMOX1 PE=1 SV=1
MOB3A	sp|Q96BX8|MOB3A_HUMAN MOB kinase activator 3A OS=Homo sapiens GN=MOB3A PE=1 SV=1
ESPN	sp|B1AK53|ESPN_HUMAN Espin OS=Homo sapiens GN=ESPN PE=1 SV=1
HMGB3	sp|O15347|HMGB3_HUMAN High mobility group protein B3 OS=Homo sapiens GN=HMGB3 PE=1 SV=4
CLCN7	sp|P51798|CLCN7_HUMAN H(+)/Cl(-) exchange transporter 7 OS=Homo sapiens GN=CLCN7 PE=1 SV=2
HDGFRP2	sp|Q7Z4V5|HDGR2_HUMAN Hepatoma-derived growth factor-related protein 2 OS=Homo sapiens GN=HDGFRP2 PE=1 SV=1
HSPA4	sp|P34932|HSP74_HUMAN Heat shock 70 kDa protein 4 OS=Homo sapiens GN=HSPA4 PE=1 SV=4
sp|A6NIZ1|RP1BL_HUMAN Ras-related protein Rap-1b-like protein OS=Homo sapiens PE=2 SV=1	sp|A6NIZ1|RP1BL_HUMAN Ras-related protein Rap-1b-like protein OS=Homo sapiens PE=2 SV=1
tr|A0A0J9YXB3|A0A0J9YXB3_HUMAN Uncharacterized protein OS=Homo sapiens PE=4 SV=1	tr|A0A0J9YXB3|A0A0J9YXB3_HUMAN Uncharacterized protein OS=Homo sapiens PE=4 SV=1
HKDC1	sp|Q2TB90|HKDC1_HUMAN Putative hexokinase HKDC1 OS=Homo sapiens GN=HKDC1 PE=1 SV=3
PROSC	sp|O94903|PROSC_HUMAN Proline synthase co-transcribed bacterial homolog protein OS=Homo sapiens GN=PROSC PE=1 SV=1
SORT1	sp|Q99523|SORT_HUMAN Sortilin OS=Homo sapiens GN=SORT1 PE=1 SV=3
NOP14	sp|P78316|NOP14_HUMAN Nucleolar protein 14 OS=Homo sapiens GN=NOP14 PE=1 SV=3
EIF3A	sp|Q14152|EIF3A_HUMAN Eukaryotic translation initiation factor 3 subunit A OS=Homo sapiens GN=EIF3A PE=1 SV=1
COX4I1	sp|P13073|COX41_HUMAN Cytochrome c oxidase subunit 4 isoform 1, mitochondrial OS=Homo sapiens GN=COX4I1 PE=1 SV=1
MCM6	sp|Q14566|MCM6_HUMAN DNA replication licensing factor MCM6 OS=Homo sapiens GN=MCM6 PE=1 SV=1
SCIN	sp|Q9Y6U3|ADSV_HUMAN Adseverin OS=Homo sapiens GN=SCIN PE=1 SV=4
PRKAA1	sp|Q13131|AAPK1_HUMAN 5'-AMP-activated protein kinase catalytic subunit alpha-1 OS=Homo sapiens GN=PRKAA1 PE=1 SV=4
PRKAA2	sp|P54646|AAPK2_HUMAN 5'-AMP-activated protein kinase catalytic subunit alpha-2 OS=Homo sapiens GN=PRKAA2 PE=1 SV=2
PPP2R1B	sp|P30154|2AAB_HUMAN Serine/threonine-protein phosphatase 2A 65 kDa regulatory subunit A beta isoform OS=Homo sapiens GN=PPP2R1B PE=1 SV=3
NME2P1	sp|O60361|NDK8_HUMAN Putative nucleoside diphosphate kinase OS=Homo sapiens GN=NME2P1 PE=5 SV=1
CALR	sp|P27797|CALR_HUMAN Calreticulin OS=Homo sapiens GN=CALR PE=1 SV=1
TKT	sp|P29401|TKT_HUMAN Transketolase OS=Homo sapiens GN=TKT PE=1 SV=3
HNRNPD	sp|Q14103|HNRPD_HUMAN Heterogeneous nuclear ribonucleoprotein D0 OS=Homo sapiens GN=HNRNPD PE=1 SV=1
GCN1L1	sp|Q92616|GCN1L_HUMAN Translational activator GCN1 OS=Homo sapiens GN=GCN1L1 PE=1 SV=6
RPLP0	sp|P05388|RLA0_HUMAN 60S acidic ribosomal protein P0 OS=Homo sapiens GN=RPLP0 PE=1 SV=1
DSP	sp|P15924|DESP_HUMAN Desmoplakin OS=Homo sapiens GN=DSP PE=1 SV=3
DNAJC8	sp|O75937|DNJC8_HUMAN DnaJ homolog subfamily C member 8 OS=Homo sapiens GN=DNAJC8 PE=1 SV=2
PAFAH1B3	sp|Q15102|PA1B3_HUMAN Platelet-activating factor acetylhydrolase IB subunit gamma OS=Homo sapiens GN=PAFAH1B3 PE=1 SV=1
ETFB	sp|P38117|ETFB_HUMAN Electron transfer flavoprotein subunit beta OS=Homo sapiens GN=ETFB PE=1 SV=3
SLC25A1	sp|P53007|TXTP_HUMAN Tricarboxylate transport protein, mitochondrial OS=Homo sapiens GN=SLC25A1 PE=1 SV=2
GNG12	sp|Q9UBI6|GBG12_HUMAN Guanine nucleotide-binding protein G(I)/G(S)/G(O) subunit gamma-12 OS=Homo sapiens GN=GNG12 PE=1 SV=3
PDLIM1	sp|O00151|PDLI1_HUMAN PDZ and LIM domain protein 1 OS=Homo sapiens GN=PDLIM1 PE=1 SV=4
GNB2L1	sp|P63244|GBLP_HUMAN Guanine nucleotide-binding protein subunit beta-2-like 1 OS=Homo sapiens GN=GNB2L1 PE=1 SV=3
TACSTD2	sp|P09758|TACD2_HUMAN Tumor-associated calcium signal transducer 2 OS=Homo sapiens GN=TACSTD2 PE=1 SV=3
TPP2	sp|P29144|TPP2_HUMAN Tripeptidyl-peptidase 2 OS=Homo sapiens GN=TPP2 PE=1 SV=4
UHRF1	sp|Q96T88|UHRF1_HUMAN E3 ubiquitin-protein ligase UHRF1 OS=Homo sapiens GN=UHRF1 PE=1 SV=1
NOL11	sp|Q9H8H0|NOL11_HUMAN Nucleolar protein 11 OS=Homo sapiens GN=NOL11 PE=1 SV=1
PPP2R1A	sp|P30153|2AAA_HUMAN Serine/threonine-protein phosphatase 2A 65 kDa regulatory subunit A alpha isoform OS=Homo sapiens GN=PPP2R1A PE=1 SV=4
MAP4	sp|P27816|MAP4_HUMAN Microtubule-associated protein 4 OS=Homo sapiens GN=MAP4 PE=1 SV=3
PDIA6	sp|Q15084|PDIA6_HUMAN Protein disulfide-isomerase A6 OS=Homo sapiens GN=PDIA6 PE=1 SV=1
tr|H3BN98|H3BN98_HUMAN Uncharacterized protein (Fragment) OS=Homo sapiens PE=4 SV=2	tr|H3BN98|H3BN98_HUMAN Uncharacterized protein (Fragment) OS=Homo sapiens PE=4 SV=2
DLST	sp|P36957|ODO2_HUMAN Dihydrolipoyllysine-residue succinyltransferase component of 2-oxoglutarate dehydrogenase complex, mitochondrial OS=Homo sapiens GN=DLST PE=1 SV=4
P4HA1	sp|P13674|P4HA1_HUMAN Prolyl 4-hydroxylase subunit alpha-1 OS=Homo sapiens GN=P4HA1 PE=1 SV=2
YBX2	sp|Q9Y2T7|YBOX2_HUMAN Y-box-binding protein 2 OS=Homo sapiens GN=YBX2 PE=1 SV=2
ATPIF1	sp|Q9UII2|ATIF1_HUMAN ATPase inhibitor, mitochondrial OS=Homo sapiens GN=ATPIF1 PE=1 SV=1
DARS	sp|P14868|SYDC_HUMAN Aspartate--tRNA ligase, cytoplasmic OS=Homo sapiens GN=DARS PE=1 SV=2
ADH5	sp|P11766|ADHX_HUMAN Alcohol dehydrogenase class-3 OS=Homo sapiens GN=ADH5 PE=1 SV=4
SLC25A11	sp|Q02978|M2OM_HUMAN Mitochondrial 2-oxoglutarate/malate carrier protein OS=Homo sapiens GN=SLC25A11 PE=1 SV=3
GNPDA1	sp|P46926|GNPI1_HUMAN Glucosamine-6-phosphate isomerase 1 OS=Homo sapiens GN=GNPDA1 PE=1 SV=1
CDC73	sp|Q6P1J9|CDC73_HUMAN Parafibromin OS=Homo sapiens GN=CDC73 PE=1 SV=1
RPS4Y1	sp|P22090|RS4Y1_HUMAN 40S ribosomal protein S4, Y isoform 1 OS=Homo sapiens GN=RPS4Y1 PE=1 SV=2
SPR	sp|P35270|SPRE_HUMAN Sepiapterin reductase OS=Homo sapiens GN=SPR PE=1 SV=1
SDF2L1	sp|Q9HCN8|SDF2L_HUMAN Stromal cell-derived factor 2-like protein 1 OS=Homo sapiens GN=SDF2L1 PE=1 SV=2
SNRPD3	sp|P62318|SMD3_HUMAN Small nuclear ribonucleoprotein Sm D3 OS=Homo sapiens GN=SNRPD3 PE=1 SV=1
ANP32A	sp|P39687|AN32A_HUMAN Acidic leucine-rich nuclear phosphoprotein 32 family member A OS=Homo sapiens GN=ANP32A PE=1 SV=1
SMC2	sp|O95347|SMC2_HUMAN Structural maintenance of chromosomes protein 2 OS=Homo sapiens GN=SMC2 PE=1 SV=2
CEP83	sp|Q9Y592|CEP83_HUMAN Centrosomal protein of 83 kDa OS=Homo sapiens GN=CEP83 PE=1 SV=2
PLOD3	sp|O60568|PLOD3_HUMAN Procollagen-lysine,2-oxoglutarate 5-dioxygenase 3 OS=Homo sapiens GN=PLOD3 PE=1 SV=1
TXNRD1	sp|Q16881|TRXR1_HUMAN Thioredoxin reductase 1, cytoplasmic OS=Homo sapiens GN=TXNRD1 PE=1 SV=3
tr|E5RI56|E5RI56_HUMAN Uncharacterized protein (Fragment) OS=Homo sapiens PE=1 SV=1	tr|E5RI56|E5RI56_HUMAN Uncharacterized protein (Fragment) OS=Homo sapiens PE=1 SV=1
A1CF	sp|Q9NQ94|A1CF_HUMAN APOBEC1 complementation factor OS=Homo sapiens GN=A1CF PE=1 SV=1
AAGAB	sp|Q6PD74|AAGAB_HUMAN Alpha- and gamma-adaptin-binding protein p34 OS=Homo sapiens GN=AAGAB PE=1 SV=1
ABCB7	sp|O75027|ABCB7_HUMAN ATP-binding cassette sub-family B member 7, mitochondrial OS=Homo sapiens GN=ABCB7 PE=1 SV=2
ABCD3	sp|P28288|ABCD3_HUMAN ATP-binding cassette sub-family D member 3 OS=Homo sapiens GN=ABCD3 PE=1 SV=1
ABHD12	sp|Q8N2K0|ABD12_HUMAN Monoacylglycerol lipase ABHD12 OS=Homo sapiens GN=ABHD12 PE=1 SV=2
ABI1	sp|Q8IZP0|ABI1_HUMAN Abl interactor 1 OS=Homo sapiens GN=ABI1 PE=1 SV=4
ACAA1	sp|P09110|THIK_HUMAN 3-ketoacyl-CoA thiolase, peroxisomal OS=Homo sapiens GN=ACAA1 PE=1 SV=2
ACAP2	sp|Q15057|ACAP2_HUMAN Arf-GAP with coiled-coil, ANK repeat and PH domain-containing protein 2 OS=Homo sapiens GN=ACAP2 PE=1 SV=3
ACAT2	sp|Q9BWD1|THIC_HUMAN Acetyl-CoA acetyltransferase, cytosolic OS=Homo sapiens GN=ACAT2 PE=1 SV=2
ACBD5	sp|Q5T8D3|ACBD5_HUMAN Acyl-CoA-binding domain-containing protein 5 OS=Homo sapiens GN=ACBD5 PE=1 SV=1
ACSL1	sp|P33121|ACSL1_HUMAN Long-chain-fatty-acid--CoA ligase 1 OS=Homo sapiens GN=ACSL1 PE=1 SV=1
ACSS2	sp|Q9NR19|ACSA_HUMAN Acetyl-coenzyme A synthetase, cytoplasmic OS=Homo sapiens GN=ACSS2 PE=1 SV=1
ACTL6A	sp|O96019|ACL6A_HUMAN Actin-like protein 6A OS=Homo sapiens GN=ACTL6A PE=1 SV=1
ACTR1A	sp|P61163|ACTZ_HUMAN Alpha-centractin OS=Homo sapiens GN=ACTR1A PE=1 SV=1
ACYP1	sp|P07311|ACYP1_HUMAN Acylphosphatase-1 OS=Homo sapiens GN=ACYP1 PE=1 SV=2
ADAM17	sp|P78536|ADA17_HUMAN Disintegrin and metalloproteinase domain-containing protein 17 OS=Homo sapiens GN=ADAM17 PE=1 SV=1
ADD3	sp|Q9UEY8|ADDG_HUMAN Gamma-adducin OS=Homo sapiens GN=ADD3 PE=1 SV=1
ADGRG1	tr|H3BSJ6|H3BSJ6_HUMAN Protein ADGRG1 (Fragment) OS=Homo sapiens GN=ADGRG1 PE=1 SV=1
ADI1	sp|Q9BV57|MTND_HUMAN 1,2-dihydroxy-3-keto-5-methylthiopentene dioxygenase OS=Homo sapiens GN=ADI1 PE=1 SV=1
ADNP	sp|Q9H2P0|ADNP_HUMAN Activity-dependent neuroprotector homeobox protein OS=Homo sapiens GN=ADNP PE=1 SV=1
ADRBK1	sp|P25098|ARBK1_HUMAN Beta-adrenergic receptor kinase 1 OS=Homo sapiens GN=ADRBK1 PE=1 SV=2
ADSL	sp|P30566|PUR8_HUMAN Adenylosuccinate lyase OS=Homo sapiens GN=ADSL PE=1 SV=2
AFAP1L2	sp|Q8N4X5|AF1L2_HUMAN Actin filament-associated protein 1-like 2 OS=Homo sapiens GN=AFAP1L2 PE=1 SV=1
AFP	sp|P02771|FETA_HUMAN Alpha-fetoprotein OS=Homo sapiens GN=AFP PE=1 SV=1
AGK	sp|Q53H12|AGK_HUMAN Acylglycerol kinase, mitochondrial OS=Homo sapiens GN=AGK PE=1 SV=2
AGL	sp|P35573|GDE_HUMAN Glycogen debranching enzyme OS=Homo sapiens GN=AGL PE=1 SV=3
AGPS	sp|O00116|ADAS_HUMAN Alkyldihydroxyacetonephosphate synthase, peroxisomal OS=Homo sapiens GN=AGPS PE=1 SV=1
AGTRAP	sp|Q6RW13|ATRAP_HUMAN Type-1 angiotensin II receptor-associated protein OS=Homo sapiens GN=AGTRAP PE=1 SV=1
AHCTF1	sp|Q8WYP5|ELYS_HUMAN Protein ELYS OS=Homo sapiens GN=AHCTF1 PE=1 SV=3
AHNAK2	sp|Q8IVF2|AHNK2_HUMAN Protein AHNAK2 OS=Homo sapiens GN=AHNAK2 PE=1 SV=2
AIFM2	sp|Q9BRQ8|AIFM2_HUMAN Apoptosis-inducing factor 2 OS=Homo sapiens GN=AIFM2 PE=1 SV=1
AIP	sp|O00170|AIP_HUMAN AH receptor-interacting protein OS=Homo sapiens GN=AIP PE=1 SV=2
AK3	sp|Q9UIJ7|KAD3_HUMAN GTP:AMP phosphotransferase AK3, mitochondrial OS=Homo sapiens GN=AK3 PE=1 SV=4
AKAP17A	sp|Q02040|AK17A_HUMAN A-kinase anchor protein 17A OS=Homo sapiens GN=AKAP17A PE=1 SV=2
AKAP8	sp|O43823|AKAP8_HUMAN A-kinase anchor protein 8 OS=Homo sapiens GN=AKAP8 PE=1 SV=1
AKR7A3	sp|O95154|ARK73_HUMAN Aflatoxin B1 aldehyde reductase member 3 OS=Homo sapiens GN=AKR7A3 PE=1 SV=2
AKR7L	sp|Q8NHP1|ARK74_HUMAN Aflatoxin B1 aldehyde reductase member 4 OS=Homo sapiens GN=AKR7L PE=2 SV=6
ALAD	sp|P13716|HEM2_HUMAN Delta-aminolevulinic acid dehydratase OS=Homo sapiens GN=ALAD PE=1 SV=1
ALCAM	sp|Q13740|CD166_HUMAN CD166 antigen OS=Homo sapiens GN=ALCAM PE=1 SV=2
ALDH1B1	sp|P30837|AL1B1_HUMAN Aldehyde dehydrogenase X, mitochondrial OS=Homo sapiens GN=ALDH1B1 PE=1 SV=3
ALDH1L1	sp|O75891|AL1L1_HUMAN Cytosolic 10-formyltetrahydrofolate dehydrogenase OS=Homo sapiens GN=ALDH1L1 PE=1 SV=2
ALDH3A1	sp|P30838|AL3A1_HUMAN Aldehyde dehydrogenase, dimeric NADP-preferring OS=Homo sapiens GN=ALDH3A1 PE=1 SV=3
ALDH3B1	sp|P43353|AL3B1_HUMAN Aldehyde dehydrogenase family 3 member B1 OS=Homo sapiens GN=ALDH3B1 PE=1 SV=1
ALDH3B2	sp|P48448|AL3B2_HUMAN Aldehyde dehydrogenase family 3 member B2 OS=Homo sapiens GN=ALDH3B2 PE=2 SV=3
ALDH5A1	sp|P51649|SSDH_HUMAN Succinate-semialdehyde dehydrogenase, mitochondrial OS=Homo sapiens GN=ALDH5A1 PE=1 SV=2
ALDH6A1	sp|Q02252|MMSA_HUMAN Methylmalonate-semialdehyde dehydrogenase [acylating], mitochondrial OS=Homo sapiens GN=ALDH6A1 PE=1 SV=2
ALG3	sp|Q92685|ALG3_HUMAN Dol-P-Man:Man(5)GlcNAc(2)-PP-Dol alpha-1,3-mannosyltransferase OS=Homo sapiens GN=ALG3 PE=1 SV=1
ALPP	sp|P05187|PPB1_HUMAN Alkaline phosphatase, placental type OS=Homo sapiens GN=ALPP PE=1 SV=2
ALPPL2	sp|P10696|PPBN_HUMAN Alkaline phosphatase, placental-like OS=Homo sapiens GN=ALPPL2 PE=2 SV=4
AMFR	sp|Q9UKV5|AMFR_HUMAN E3 ubiquitin-protein ligase AMFR OS=Homo sapiens GN=AMFR PE=1 SV=2
ANK3	sp|Q12955|ANK3_HUMAN Ankyrin-3 OS=Homo sapiens GN=ANK3 PE=1 SV=3
ANKRD22	sp|Q5VYY1|ANR22_HUMAN Ankyrin repeat domain-containing protein 22 OS=Homo sapiens GN=ANKRD22 PE=2 SV=1
ANKRD45	sp|Q5TZF3|ANR45_HUMAN Ankyrin repeat domain-containing protein 45 OS=Homo sapiens GN=ANKRD45 PE=1 SV=1
ANP32E	sp|Q9BTT0|AN32E_HUMAN Acidic leucine-rich nuclear phosphoprotein 32 family member E OS=Homo sapiens GN=ANP32E PE=1 SV=1
ANXA3	sp|P12429|ANXA3_HUMAN Annexin A3 OS=Homo sapiens GN=ANXA3 PE=1 SV=3
AP1M1	sp|Q9BXS5|AP1M1_HUMAN AP-1 complex subunit mu-1 OS=Homo sapiens GN=AP1M1 PE=1 SV=3
AP1S1	sp|P61966|AP1S1_HUMAN AP-1 complex subunit sigma-1A OS=Homo sapiens GN=AP1S1 PE=1 SV=1
AP3M2	sp|P53677|AP3M2_HUMAN AP-3 complex subunit mu-2 OS=Homo sapiens GN=AP3M2 PE=2 SV=1
APLP2	sp|Q06481|APLP2_HUMAN Amyloid-like protein 2 OS=Homo sapiens GN=APLP2 PE=1 SV=2
APMAP	sp|Q9HDC9|APMAP_HUMAN Adipocyte plasma membrane-associated protein OS=Homo sapiens GN=APMAP PE=1 SV=2
APOA1BP	sp|Q8NCW5|NNRE_HUMAN NAD(P)H-hydrate epimerase OS=Homo sapiens GN=APOA1BP PE=1 SV=2
ARFGAP2	sp|Q8N6H7|ARFG2_HUMAN ADP-ribosylation factor GTPase-activating protein 2 OS=Homo sapiens GN=ARFGAP2 PE=1 SV=1
ARFIP1	sp|P53367|ARFP1_HUMAN Arfaptin-1 OS=Homo sapiens GN=ARFIP1 PE=1 SV=2
ARFIP2	sp|P53365|ARFP2_HUMAN Arfaptin-2 OS=Homo sapiens GN=ARFIP2 PE=1 SV=1
ARHGAP35	sp|Q9NRY4|RHG35_HUMAN Rho GTPase-activating protein 35 OS=Homo sapiens GN=ARHGAP35 PE=1 SV=3
ARHGEF10	sp|O15013|ARHGA_HUMAN Rho guanine nucleotide exchange factor 10 OS=Homo sapiens GN=ARHGEF10 PE=1 SV=4
ARHGEF12	sp|Q9NZN5|ARHGC_HUMAN Rho guanine nucleotide exchange factor 12 OS=Homo sapiens GN=ARHGEF12 PE=1 SV=1
ARHGEF2	sp|Q92974|ARHG2_HUMAN Rho guanine nucleotide exchange factor 2 OS=Homo sapiens GN=ARHGEF2 PE=1 SV=4
ARID1B	sp|Q8NFD5|ARI1B_HUMAN AT-rich interactive domain-containing protein 1B OS=Homo sapiens GN=ARID1B PE=1 SV=2
ARID4A	sp|P29374|ARI4A_HUMAN AT-rich interactive domain-containing protein 4A OS=Homo sapiens GN=ARID4A PE=1 SV=3
ARL2BP	sp|Q9Y2Y0|AR2BP_HUMAN ADP-ribosylation factor-like protein 2-binding protein OS=Homo sapiens GN=ARL2BP PE=1 SV=1
ARL3	sp|P36405|ARL3_HUMAN ADP-ribosylation factor-like protein 3 OS=Homo sapiens GN=ARL3 PE=1 SV=2
ARL6IP5	sp|O75915|PRAF3_HUMAN PRA1 family protein 3 OS=Homo sapiens GN=ARL6IP5 PE=1 SV=1
ARMCX3	sp|Q9UH62|ARMX3_HUMAN Armadillo repeat-containing X-linked protein 3 OS=Homo sapiens GN=ARMCX3 PE=1 SV=1
ARPC1B	sp|O15143|ARC1B_HUMAN Actin-related protein 2/3 complex subunit 1B OS=Homo sapiens GN=ARPC1B PE=1 SV=3
ARPC5	sp|O15511|ARPC5_HUMAN Actin-related protein 2/3 complex subunit 5 OS=Homo sapiens GN=ARPC5 PE=1 SV=3
ASAP1	sp|Q9ULH1|ASAP1_HUMAN Arf-GAP with SH3 domain, ANK repeat and PH domain-containing protein 1 OS=Homo sapiens GN=ASAP1 PE=1 SV=4
ASPH	sp|Q12797|ASPH_HUMAN Aspartyl/asparaginyl beta-hydroxylase OS=Homo sapiens GN=ASPH PE=1 SV=3
ASRGL1	sp|Q7L266|ASGL1_HUMAN Isoaspartyl peptidase/L-asparaginase OS=Homo sapiens GN=ASRGL1 PE=1 SV=2
ASS1	sp|P00966|ASSY_HUMAN Argininosuccinate synthase OS=Homo sapiens GN=ASS1 PE=1 SV=2
ATAD1	sp|Q8NBU5|ATAD1_HUMAN ATPase family AAA domain-containing protein 1 OS=Homo sapiens GN=ATAD1 PE=1 SV=1
ATG3	sp|Q9NT62|ATG3_HUMAN Ubiquitin-like-conjugating enzyme ATG3 OS=Homo sapiens GN=ATG3 PE=1 SV=1
ATG7	sp|O95352|ATG7_HUMAN Ubiquitin-like modifier-activating enzyme ATG7 OS=Homo sapiens GN=ATG7 PE=1 SV=1
ATOX1	sp|O00244|ATOX1_HUMAN Copper transport protein ATOX1 OS=Homo sapiens GN=ATOX1 PE=1 SV=1
ATP1B1	sp|P05026|AT1B1_HUMAN Sodium/potassium-transporting ATPase subunit beta-1 OS=Homo sapiens GN=ATP1B1 PE=1 SV=1
ATP2C1	sp|P98194|AT2C1_HUMAN Calcium-transporting ATPase type 2C member 1 OS=Homo sapiens GN=ATP2C1 PE=1 SV=3
ATP6V0A1	sp|Q93050|VPP1_HUMAN V-type proton ATPase 116 kDa subunit a isoform 1 OS=Homo sapiens GN=ATP6V0A1 PE=1 SV=3
ATP6V0C	sp|P27449|VATL_HUMAN V-type proton ATPase 16 kDa proteolipid subunit OS=Homo sapiens GN=ATP6V0C PE=1 SV=1
ATP6V0D1	sp|P61421|VA0D1_HUMAN V-type proton ATPase subunit d 1 OS=Homo sapiens GN=ATP6V0D1 PE=1 SV=1
ATPAF2	sp|Q8N5M1|ATPF2_HUMAN ATP synthase mitochondrial F1 complex assembly factor 2 OS=Homo sapiens GN=ATPAF2 PE=1 SV=1
AURKB	sp|Q96GD4|AURKB_HUMAN Aurora kinase B OS=Homo sapiens GN=AURKB PE=1 SV=3
B4GALT1	sp|P15291|B4GT1_HUMAN Beta-1,4-galactosyltransferase 1 OS=Homo sapiens GN=B4GALT1 PE=1 SV=5
BAIAP2	sp|Q9UQB8|BAIP2_HUMAN Brain-specific angiogenesis inhibitor 1-associated protein 2 OS=Homo sapiens GN=BAIAP2 PE=1 SV=1
BAX	sp|Q07812|BAX_HUMAN Apoptosis regulator BAX OS=Homo sapiens GN=BAX PE=1 SV=1
BCAT2	sp|O15382|BCAT2_HUMAN Branched-chain-amino-acid aminotransferase, mitochondrial OS=Homo sapiens GN=BCAT2 PE=1 SV=2
BCCIP	sp|Q9P287|BCCIP_HUMAN BRCA2 and CDKN1A-interacting protein OS=Homo sapiens GN=BCCIP PE=1 SV=1
BCL10	sp|O95999|BCL10_HUMAN B-cell lymphoma/leukemia 10 OS=Homo sapiens GN=BCL10 PE=1 SV=1
BCLAF1	sp|Q9NYF8|BCLF1_HUMAN Bcl-2-associated transcription factor 1 OS=Homo sapiens GN=BCLAF1 PE=1 SV=2
BHLHA15	sp|Q7RTS1|BHA15_HUMAN Class A basic helix-loop-helix protein 15 OS=Homo sapiens GN=BHLHA15 PE=1 SV=1
BLMH	sp|Q13867|BLMH_HUMAN Bleomycin hydrolase OS=Homo sapiens GN=BLMH PE=1 SV=1
BMS1	sp|Q14692|BMS1_HUMAN Ribosome biogenesis protein BMS1 homolog OS=Homo sapiens GN=BMS1 PE=1 SV=1
BRD2	sp|P25440|BRD2_HUMAN Bromodomain-containing protein 2 OS=Homo sapiens GN=BRD2 PE=1 SV=2
BRD4	sp|O60885|BRD4_HUMAN Bromodomain-containing protein 4 OS=Homo sapiens GN=BRD4 PE=1 SV=2
BSN	sp|Q9UPA5|BSN_HUMAN Protein bassoon OS=Homo sapiens GN=BSN PE=2 SV=4
BTAF1	sp|O14981|BTAF1_HUMAN TATA-binding protein-associated factor 172 OS=Homo sapiens GN=BTAF1 PE=1 SV=2
C11orf68	sp|Q9H3H3|CK068_HUMAN UPF0696 protein C11orf68 OS=Homo sapiens GN=C11orf68 PE=1 SV=2
C11orf98	sp|E9PRG8|CK098_HUMAN Uncharacterized protein C11orf98 OS=Homo sapiens GN=C11orf98 PE=4 SV=1
C12orf4	sp|Q9NQ89|CL004_HUMAN Protein C12orf4 OS=Homo sapiens GN=C12orf4 PE=2 SV=1
C19orf70	tr|K7EIR2|K7EIR2_HUMAN MICOS complex subunit MIC13 OS=Homo sapiens GN=C19orf70 PE=1 SV=1
C21orf33	sp|P30042|ES1_HUMAN ES1 protein homolog, mitochondrial OS=Homo sapiens GN=C21orf33 PE=1 SV=3
C2orf47	sp|Q8WWC4|CB047_HUMAN Uncharacterized protein C2orf47, mitochondrial OS=Homo sapiens GN=C2orf47 PE=1 SV=1
C3orf58	sp|Q8NDZ4|DIA1_HUMAN Deleted in autism protein 1 OS=Homo sapiens GN=C3orf58 PE=1 SV=1
C7orf73	sp|E0CX11|CG073_HUMAN Uncharacterized protein C7orf73 OS=Homo sapiens GN=C7orf73 PE=1 SV=1
C9orf117	sp|Q5JU67|CI117_HUMAN Uncharacterized protein C9orf117 OS=Homo sapiens GN=C9orf117 PE=2 SV=1
C9orf64	sp|Q5T6V5|CI064_HUMAN UPF0553 protein C9orf64 OS=Homo sapiens GN=C9orf64 PE=1 SV=1
CA2	sp|P00918|CAH2_HUMAN Carbonic anhydrase 2 OS=Homo sapiens GN=CA2 PE=1 SV=2
CABYR	sp|O75952|CABYR_HUMAN Calcium-binding tyrosine phosphorylation-regulated protein OS=Homo sapiens GN=CABYR PE=1 SV=2
CADM4	sp|Q8NFZ8|CADM4_HUMAN Cell adhesion molecule 4 OS=Homo sapiens GN=CADM4 PE=1 SV=1
CAMK2G	sp|Q13555|KCC2G_HUMAN Calcium/calmodulin-dependent protein kinase type II subunit gamma OS=Homo sapiens GN=CAMK2G PE=1 SV=3
CAPN9	sp|O14815|CAN9_HUMAN Calpain-9 OS=Homo sapiens GN=CAPN9 PE=1 SV=1
CAPNS1	sp|P04632|CPNS1_HUMAN Calpain small subunit 1 OS=Homo sapiens GN=CAPNS1 PE=1 SV=1
CARS	sp|P49589|SYCC_HUMAN Cysteine--tRNA ligase, cytoplasmic OS=Homo sapiens GN=CARS PE=1 SV=3
CARS2	sp|Q9HA77|SYCM_HUMAN Probable cysteine--tRNA ligase, mitochondrial OS=Homo sapiens GN=CARS2 PE=1 SV=1
CAT	sp|P04040|CATA_HUMAN Catalase OS=Homo sapiens GN=CAT PE=1 SV=3
CCAR1	sp|Q8IX12|CCAR1_HUMAN Cell division cycle and apoptosis regulator protein 1 OS=Homo sapiens GN=CCAR1 PE=1 SV=2
CCDC127	sp|Q96BQ5|CC127_HUMAN Coiled-coil domain-containing protein 127 OS=Homo sapiens GN=CCDC127 PE=1 SV=1
CCDC137	sp|Q6PK04|CC137_HUMAN Coiled-coil domain-containing protein 137 OS=Homo sapiens GN=CCDC137 PE=1 SV=1
CD2AP	sp|Q9Y5K6|CD2AP_HUMAN CD2-associated protein OS=Homo sapiens GN=CD2AP PE=1 SV=1
CD81	sp|P60033|CD81_HUMAN CD81 antigen OS=Homo sapiens GN=CD81 PE=1 SV=1
CDC34	sp|P49427|UB2R1_HUMAN Ubiquitin-conjugating enzyme E2 R1 OS=Homo sapiens GN=CDC34 PE=1 SV=2
CDC40	sp|O60508|PRP17_HUMAN Pre-mRNA-processing factor 17 OS=Homo sapiens GN=CDC40 PE=1 SV=1
CDH2	sp|P19022|CADH2_HUMAN Cadherin-2 OS=Homo sapiens GN=CDH2 PE=1 SV=4
CDKN2A	sp|P42771|CDN2A_HUMAN Cyclin-dependent kinase inhibitor 2A OS=Homo sapiens GN=CDKN2A PE=1 SV=2
CDKN2B	sp|P42772|CDN2B_HUMAN Cyclin-dependent kinase 4 inhibitor B OS=Homo sapiens GN=CDKN2B PE=1 SV=1
CDO1	sp|Q16878|CDO1_HUMAN Cysteine dioxygenase type 1 OS=Homo sapiens GN=CDO1 PE=1 SV=2
CEBPZ	sp|Q03701|CEBPZ_HUMAN CCAAT/enhancer-binding protein zeta OS=Homo sapiens GN=CEBPZ PE=1 SV=3
CEP85L	sp|Q5SZL2|CE85L_HUMAN Centrosomal protein of 85 kDa-like OS=Homo sapiens GN=CEP85L PE=1 SV=1
CFAP57	sp|Q96MR6|CFA57_HUMAN Cilia- and flagella-associated protein 57 OS=Homo sapiens GN=CFAP57 PE=2 SV=3
CHD3	sp|Q12873|CHD3_HUMAN Chromodomain-helicase-DNA-binding protein 3 OS=Homo sapiens GN=CHD3 PE=1 SV=3
CHERP	sp|Q8IWX8|CHERP_HUMAN Calcium homeostasis endoplasmic reticulum protein OS=Homo sapiens GN=CHERP PE=1 SV=3
CHM	sp|P24386|RAE1_HUMAN Rab proteins geranylgeranyltransferase component A 1 OS=Homo sapiens GN=CHM PE=1 SV=3
CHML	sp|P26374|RAE2_HUMAN Rab proteins geranylgeranyltransferase component A 2 OS=Homo sapiens GN=CHML PE=1 SV=2
CHMP1B	sp|Q7LBR1|CHM1B_HUMAN Charged multivesicular body protein 1b OS=Homo sapiens GN=CHMP1B PE=1 SV=1
CHMP4B	sp|Q9H444|CHM4B_HUMAN Charged multivesicular body protein 4b OS=Homo sapiens GN=CHMP4B PE=1 SV=1
CHMP7	sp|Q8WUX9|CHMP7_HUMAN Charged multivesicular body protein 7 OS=Homo sapiens GN=CHMP7 PE=1 SV=1
CHORDC1	sp|Q9UHD1|CHRD1_HUMAN Cysteine and histidine-rich domain-containing protein 1 OS=Homo sapiens GN=CHORDC1 PE=1 SV=2
CHST6	sp|Q9GZX3|CHST6_HUMAN Carbohydrate sulfotransferase 6 OS=Homo sapiens GN=CHST6 PE=1 SV=1
CIAPIN1	sp|Q6FI81|CPIN1_HUMAN Anamorsin OS=Homo sapiens GN=CIAPIN1 PE=1 SV=2
CINP	sp|Q9BW66|CINP_HUMAN Cyclin-dependent kinase 2-interacting protein OS=Homo sapiens GN=CINP PE=1 SV=1
CISD1	sp|Q9NZ45|CISD1_HUMAN CDGSH iron-sulfur domain-containing protein 1 OS=Homo sapiens GN=CISD1 PE=1 SV=1
CISD2	sp|Q8N5K1|CISD2_HUMAN CDGSH iron-sulfur domain-containing protein 2 OS=Homo sapiens GN=CISD2 PE=1 SV=1
CKB	sp|P12277|KCRB_HUMAN Creatine kinase B-type OS=Homo sapiens GN=CKB PE=1 SV=1
CLASP1	sp|Q7Z460|CLAP1_HUMAN CLIP-associating protein 1 OS=Homo sapiens GN=CLASP1 PE=1 SV=1
CLCN3	sp|P51790|CLCN3_HUMAN H(+)/Cl(-) exchange transporter 3 OS=Homo sapiens GN=CLCN3 PE=1 SV=2
CLDN12	sp|P56749|CLD12_HUMAN Claudin-12 OS=Homo sapiens GN=CLDN12 PE=1 SV=1
CLINT1	sp|Q14677|EPN4_HUMAN Clathrin interactor 1 OS=Homo sapiens GN=CLINT1 PE=1 SV=1
CLN6	sp|Q9NWW5|CLN6_HUMAN Ceroid-lipofuscinosis neuronal protein 6 OS=Homo sapiens GN=CLN6 PE=1 SV=1
CLNS1A	sp|P54105|ICLN_HUMAN Methylosome subunit pICln OS=Homo sapiens GN=CLNS1A PE=1 SV=1
CLPB	tr|F5GX99|F5GX99_HUMAN Caseinolytic peptidase B protein homolog OS=Homo sapiens GN=CLPB PE=1 SV=1
CLPTM1	sp|O96005|CLPT1_HUMAN Cleft lip and palate transmembrane protein 1 OS=Homo sapiens GN=CLPTM1 PE=1 SV=1
CNIH4	sp|Q9P003|CNIH4_HUMAN Protein cornichon homolog 4 OS=Homo sapiens GN=CNIH4 PE=1 SV=1
CNN3	sp|Q15417|CNN3_HUMAN Calponin-3 OS=Homo sapiens GN=CNN3 PE=1 SV=1
CNPY2	sp|Q9Y2B0|CNPY2_HUMAN Protein canopy homolog 2 OS=Homo sapiens GN=CNPY2 PE=1 SV=1
COIL	sp|P38432|COIL_HUMAN Coilin OS=Homo sapiens GN=COIL PE=1 SV=1
COL4A3BP	sp|Q9Y5P4|C43BP_HUMAN Collagen type IV alpha-3-binding protein OS=Homo sapiens GN=COL4A3BP PE=1 SV=1
COL6A1	sp|P12109|CO6A1_HUMAN Collagen alpha-1(VI) chain OS=Homo sapiens GN=COL6A1 PE=1 SV=3
COMMD10	sp|Q9Y6G5|COMDA_HUMAN COMM domain-containing protein 10 OS=Homo sapiens GN=COMMD10 PE=1 SV=1
COMMD8	sp|Q9NX08|COMD8_HUMAN COMM domain-containing protein 8 OS=Homo sapiens GN=COMMD8 PE=1 SV=1
COPE	sp|O14579|COPE_HUMAN Coatomer subunit epsilon OS=Homo sapiens GN=COPE PE=1 SV=3
COPZ1	sp|P61923|COPZ1_HUMAN Coatomer subunit zeta-1 OS=Homo sapiens GN=COPZ1 PE=1 SV=1
CORO2A	sp|Q92828|COR2A_HUMAN Coronin-2A OS=Homo sapiens GN=CORO2A PE=2 SV=2
COX20	sp|Q5RI15|COX20_HUMAN Cytochrome c oxidase protein 20 homolog OS=Homo sapiens GN=COX20 PE=1 SV=2
COX6A1	sp|P12074|CX6A1_HUMAN Cytochrome c oxidase subunit 6A1, mitochondrial OS=Homo sapiens GN=COX6A1 PE=1 SV=4
CPD	sp|O75976|CBPD_HUMAN Carboxypeptidase D OS=Homo sapiens GN=CPD PE=1 SV=2
CPSF2	sp|Q9P2I0|CPSF2_HUMAN Cleavage and polyadenylation specificity factor subunit 2 OS=Homo sapiens GN=CPSF2 PE=1 SV=2
CPT1A	sp|P50416|CPT1A_HUMAN Carnitine O-palmitoyltransferase 1, liver isoform OS=Homo sapiens GN=CPT1A PE=1 SV=2
CPT1B	sp|Q92523|CPT1B_HUMAN Carnitine O-palmitoyltransferase 1, muscle isoform OS=Homo sapiens GN=CPT1B PE=1 SV=2
CPT2	sp|P23786|CPT2_HUMAN Carnitine O-palmitoyltransferase 2, mitochondrial OS=Homo sapiens GN=CPT2 PE=1 SV=2
CRIP2	sp|P52943|CRIP2_HUMAN Cysteine-rich protein 2 OS=Homo sapiens GN=CRIP2 PE=1 SV=1
CSK	sp|P41240|CSK_HUMAN Tyrosine-protein kinase CSK OS=Homo sapiens GN=CSK PE=1 SV=1
CSNK2B	sp|P67870|CSK2B_HUMAN Casein kinase II subunit beta OS=Homo sapiens GN=CSNK2B PE=1 SV=1
CSNK2B-LY6G5B--991	tr|N0E472|N0E472_HUMAN Casein kinase II subunit beta OS=Homo sapiens GN=CSNK2B-LY6G5B--991 PE=1 SV=1
CSNK2B-LY6G5B-1181	tr|Q5SRQ3|Q5SRQ3_HUMAN Casein kinase II subunit beta OS=Homo sapiens GN=CSNK2B-LY6G5B-1181 PE=1 SV=1
CSNK2B-LY6G5B-562	tr|N0E644|N0E644_HUMAN Casein kinase II subunit beta OS=Homo sapiens GN=CSNK2B-LY6G5B-562 PE=1 SV=1
CSRP1	sp|P21291|CSRP1_HUMAN Cysteine and glycine-rich protein 1 OS=Homo sapiens GN=CSRP1 PE=1 SV=3
CSTF1	sp|Q05048|CSTF1_HUMAN Cleavage stimulation factor subunit 1 OS=Homo sapiens GN=CSTF1 PE=1 SV=1
CTBP1	sp|Q13363|CTBP1_HUMAN C-terminal-binding protein 1 OS=Homo sapiens GN=CTBP1 PE=1 SV=2
CTBP2	sp|P56545|CTBP2_HUMAN C-terminal-binding protein 2 OS=Homo sapiens GN=CTBP2 PE=1 SV=1
CTNNA3	sp|Q9UI47|CTNA3_HUMAN Catenin alpha-3 OS=Homo sapiens GN=CTNNA3 PE=1 SV=2
CTNNBL1	sp|Q8WYA6|CTBL1_HUMAN Beta-catenin-like protein 1 OS=Homo sapiens GN=CTNNBL1 PE=1 SV=1
CTTN	sp|Q14247|SRC8_HUMAN Src substrate cortactin OS=Homo sapiens GN=CTTN PE=1 SV=2
CUX1	sp|Q13948|CASP_HUMAN Protein CASP OS=Homo sapiens GN=CUX1 PE=1 SV=2
CWC22	sp|Q9HCG8|CWC22_HUMAN Pre-mRNA-splicing factor CWC22 homolog OS=Homo sapiens GN=CWC22 PE=1 SV=3
CYB5A	sp|P00167|CYB5_HUMAN Cytochrome b5 OS=Homo sapiens GN=CYB5A PE=1 SV=2
CYB5R1	sp|Q9UHQ9|NB5R1_HUMAN NADH-cytochrome b5 reductase 1 OS=Homo sapiens GN=CYB5R1 PE=1 SV=1
CYLC1	sp|P35663|CYLC1_HUMAN Cylicin-1 OS=Homo sapiens GN=CYLC1 PE=2 SV=2
CYP1A1	sp|P04798|CP1A1_HUMAN Cytochrome P450 1A1 OS=Homo sapiens GN=CYP1A1 PE=1 SV=1
DBI	sp|P07108|ACBP_HUMAN Acyl-CoA-binding protein OS=Homo sapiens GN=DBI PE=1 SV=2
DBN1	sp|Q16643|DREB_HUMAN Drebrin OS=Homo sapiens GN=DBN1 PE=1 SV=4
DBNL	sp|Q9UJU6|DBNL_HUMAN Drebrin-like protein OS=Homo sapiens GN=DBNL PE=1 SV=1
DBT	sp|P11182|ODB2_HUMAN Lipoamide acyltransferase component of branched-chain alpha-keto acid dehydrogenase complex, mitochondrial OS=Homo sapiens GN=DBT PE=1 SV=3
DCAF7	sp|P61962|DCAF7_HUMAN DDB1- and CUL4-associated factor 7 OS=Homo sapiens GN=DCAF7 PE=1 SV=1
DCAKD	sp|Q8WVC6|DCAKD_HUMAN Dephospho-CoA kinase domain-containing protein OS=Homo sapiens GN=DCAKD PE=1 SV=1
DCPS	sp|Q96C86|DCPS_HUMAN m7GpppX diphosphatase OS=Homo sapiens GN=DCPS PE=1 SV=2
DCTN1	sp|Q14203|DCTN1_HUMAN Dynactin subunit 1 OS=Homo sapiens GN=DCTN1 PE=1 SV=3
DCTN3	sp|O75935|DCTN3_HUMAN Dynactin subunit 3 OS=Homo sapiens GN=DCTN3 PE=1 SV=1
DCUN1D1	sp|Q96GG9|DCNL1_HUMAN DCN1-like protein 1 OS=Homo sapiens GN=DCUN1D1 PE=1 SV=1
DDRGK1	sp|Q96HY6|DDRGK_HUMAN DDRGK domain-containing protein 1 OS=Homo sapiens GN=DDRGK1 PE=1 SV=2
DDX10	sp|Q13206|DDX10_HUMAN Probable ATP-dependent RNA helicase DDX10 OS=Homo sapiens GN=DDX10 PE=1 SV=2
DDX20	sp|Q9UHI6|DDX20_HUMAN Probable ATP-dependent RNA helicase DDX20 OS=Homo sapiens GN=DDX20 PE=1 SV=2
DDX41	sp|Q9UJV9|DDX41_HUMAN Probable ATP-dependent RNA helicase DDX41 OS=Homo sapiens GN=DDX41 PE=1 SV=2
DDX54	sp|Q8TDD1|DDX54_HUMAN ATP-dependent RNA helicase DDX54 OS=Homo sapiens GN=DDX54 PE=1 SV=2
DENND1B	tr|X6RAS2|X6RAS2_HUMAN DENN domain-containing protein 1B (Fragment) OS=Homo sapiens GN=DENND1B PE=1 SV=1
DERA	sp|Q9Y315|DEOC_HUMAN Deoxyribose-phosphate aldolase OS=Homo sapiens GN=DERA PE=1 SV=2
DERL1	sp|Q9BUN8|DERL1_HUMAN Derlin-1 OS=Homo sapiens GN=DERL1 PE=1 SV=1
DHCR24	sp|Q15392|DHC24_HUMAN Delta(24)-sterol reductase OS=Homo sapiens GN=DHCR24 PE=1 SV=2
DHRS1	sp|Q96LJ7|DHRS1_HUMAN Dehydrogenase/reductase SDR family member 1 OS=Homo sapiens GN=DHRS1 PE=1 SV=1
DHRS7B	sp|Q6IAN0|DRS7B_HUMAN Dehydrogenase/reductase SDR family member 7B OS=Homo sapiens GN=DHRS7B PE=1 SV=2
DHX16	sp|O60231|DHX16_HUMAN Putative pre-mRNA-splicing factor ATP-dependent RNA helicase DHX16 OS=Homo sapiens GN=DHX16 PE=1 SV=2
DHX29	sp|Q7Z478|DHX29_HUMAN ATP-dependent RNA helicase DHX29 OS=Homo sapiens GN=DHX29 PE=1 SV=2
DIAPH1	sp|O60610|DIAP1_HUMAN Protein diaphanous homolog 1 OS=Homo sapiens GN=DIAPH1 PE=1 SV=2
DIAPH3	sp|Q9NSV4|DIAP3_HUMAN Protein diaphanous homolog 3 OS=Homo sapiens GN=DIAPH3 PE=1 SV=4
DIP2C	sp|Q9Y2E4|DIP2C_HUMAN Disco-interacting protein 2 homolog C OS=Homo sapiens GN=DIP2C PE=1 SV=2
DKFZp686E0752	tr|Q6AWB1|Q6AWB1_HUMAN Dynactin subunit 1 OS=Homo sapiens GN=DKFZp686E0752 PE=1 SV=1
DKFZp686L22104	tr|Q68E03|Q68E03_HUMAN Matrin-3 OS=Homo sapiens GN=DKFZp686L22104 PE=1 SV=1
DKFZp781L1143	tr|Q68DM5|Q68DM5_HUMAN Putative uncharacterized protein DKFZp781L1143 OS=Homo sapiens GN=DKFZp781L1143 PE=1 SV=1
DLAT	sp|P10515|ODP2_HUMAN Dihydrolipoyllysine-residue acetyltransferase component of pyruvate dehydrogenase complex, mitochondrial OS=Homo sapiens GN=DLAT PE=1 SV=3
DLG2	sp|Q15700|DLG2_HUMAN Disks large homolog 2 OS=Homo sapiens GN=DLG2 PE=1 SV=3
DLG5	sp|Q8TDM6|DLG5_HUMAN Disks large homolog 5 OS=Homo sapiens GN=DLG5 PE=1 SV=4
DNAJB4	sp|Q9UDY4|DNJB4_HUMAN DnaJ homolog subfamily B member 4 OS=Homo sapiens GN=DNAJB4 PE=1 SV=1
DNAJB6	sp|O75190|DNJB6_HUMAN DnaJ homolog subfamily B member 6 OS=Homo sapiens GN=DNAJB6 PE=1 SV=2
DNAJC13	sp|O75165|DJC13_HUMAN DnaJ homolog subfamily C member 13 OS=Homo sapiens GN=DNAJC13 PE=1 SV=5
DNAJC17	sp|Q9NVM6|DJC17_HUMAN DnaJ homolog subfamily C member 17 OS=Homo sapiens GN=DNAJC17 PE=1 SV=1
DNAJC25-GNG10	tr|A0A024R161|A0A024R161_HUMAN Guanine nucleotide-binding protein subunit gamma OS=Homo sapiens GN=DNAJC25-GNG10 PE=3 SV=1
DNAJC5	sp|Q9H3Z4|DNJC5_HUMAN DnaJ homolog subfamily C member 5 OS=Homo sapiens GN=DNAJC5 PE=1 SV=1
DNMT1	sp|P26358|DNMT1_HUMAN DNA (cytosine-5)-methyltransferase 1 OS=Homo sapiens GN=DNMT1 PE=1 SV=2
DPH5	sp|Q9H2P9|DPH5_HUMAN Diphthine methyl ester synthase OS=Homo sapiens GN=DPH5 PE=1 SV=2
DPY19L1	sp|Q2PZI1|D19L1_HUMAN Probable C-mannosyltransferase DPY19L1 OS=Homo sapiens GN=DPY19L1 PE=2 SV=1
DPY30	sp|Q9C005|DPY30_HUMAN Protein dpy-30 homolog OS=Homo sapiens GN=DPY30 PE=1 SV=1
DPYSL5	sp|Q9BPU6|DPYL5_HUMAN Dihydropyrimidinase-related protein 5 OS=Homo sapiens GN=DPYSL5 PE=1 SV=1
DRG2	sp|P55039|DRG2_HUMAN Developmentally-regulated GTP-binding protein 2 OS=Homo sapiens GN=DRG2 PE=1 SV=1
DUSP3	sp|P51452|DUS3_HUMAN Dual specificity protein phosphatase 3 OS=Homo sapiens GN=DUSP3 PE=1 SV=1
DYSF	sp|O75923|DYSF_HUMAN Dysferlin OS=Homo sapiens GN=DYSF PE=1 SV=1
EBP	sp|Q15125|EBP_HUMAN 3-beta-hydroxysteroid-Delta(8),Delta(7)-isomerase OS=Homo sapiens GN=EBP PE=1 SV=3
EDC4	sp|Q6P2E9|EDC4_HUMAN Enhancer of mRNA-decapping protein 4 OS=Homo sapiens GN=EDC4 PE=1 SV=1
EED	sp|O75530|EED_HUMAN Polycomb protein EED OS=Homo sapiens GN=EED PE=1 SV=2
EFHD2	sp|Q96C19|EFHD2_HUMAN EF-hand domain-containing protein D2 OS=Homo sapiens GN=EFHD2 PE=1 SV=1
EIF1	sp|P41567|EIF1_HUMAN Eukaryotic translation initiation factor 1 OS=Homo sapiens GN=EIF1 PE=1 SV=1
EIF1B	sp|O60739|EIF1B_HUMAN Eukaryotic translation initiation factor 1b OS=Homo sapiens GN=EIF1B PE=1 SV=2
EIF2A	sp|Q9BY44|EIF2A_HUMAN Eukaryotic translation initiation factor 2A OS=Homo sapiens GN=EIF2A PE=1 SV=3
EIF2AK1	sp|Q9BQI3|E2AK1_HUMAN Eukaryotic translation initiation factor 2-alpha kinase 1 OS=Homo sapiens GN=EIF2AK1 PE=1 SV=2
EIF2AK4	sp|Q9P2K8|E2AK4_HUMAN Eukaryotic translation initiation factor 2-alpha kinase 4 OS=Homo sapiens GN=EIF2AK4 PE=1 SV=3
EIF2B1	sp|Q14232|EI2BA_HUMAN Translation initiation factor eIF-2B subunit alpha OS=Homo sapiens GN=EIF2B1 PE=1 SV=1
EIF2B3	sp|Q9NR50|EI2BG_HUMAN Translation initiation factor eIF-2B subunit gamma OS=Homo sapiens GN=EIF2B3 PE=1 SV=1
EIF2B4	sp|Q9UI10|EI2BD_HUMAN Translation initiation factor eIF-2B subunit delta OS=Homo sapiens GN=EIF2B4 PE=1 SV=2
EIF3G	sp|O75821|EIF3G_HUMAN Eukaryotic translation initiation factor 3 subunit G OS=Homo sapiens GN=EIF3G PE=1 SV=2
EIF3K	sp|Q9UBQ5|EIF3K_HUMAN Eukaryotic translation initiation factor 3 subunit K OS=Homo sapiens GN=EIF3K PE=1 SV=1
ELOVL5	sp|Q9NYP7|ELOV5_HUMAN Elongation of very long chain fatty acids protein 5 OS=Homo sapiens GN=ELOVL5 PE=1 SV=1
ELP3	sp|Q9H9T3|ELP3_HUMAN Elongator complex protein 3 OS=Homo sapiens GN=ELP3 PE=1 SV=2
EML4	sp|Q9HC35|EMAL4_HUMAN Echinoderm microtubule-associated protein-like 4 OS=Homo sapiens GN=EML4 PE=1 SV=3
ENAH	sp|Q8N8S7|ENAH_HUMAN Protein enabled homolog OS=Homo sapiens GN=ENAH PE=1 SV=2
ENOPH1	sp|Q9UHY7|ENOPH_HUMAN Enolase-phosphatase E1 OS=Homo sapiens GN=ENOPH1 PE=1 SV=1
EPB41L2	sp|O43491|E41L2_HUMAN Band 4.1-like protein 2 OS=Homo sapiens GN=EPB41L2 PE=1 SV=1
EPS15	sp|P42566|EPS15_HUMAN Epidermal growth factor receptor substrate 15 OS=Homo sapiens GN=EPS15 PE=1 SV=2
EPS8	sp|Q12929|EPS8_HUMAN Epidermal growth factor receptor kinase substrate 8 OS=Homo sapiens GN=EPS8 PE=1 SV=1
ERCC2	sp|P18074|ERCC2_HUMAN TFIIH basal transcription factor complex helicase XPD subunit OS=Homo sapiens GN=ERCC2 PE=1 SV=1
ERGIC3	sp|Q9Y282|ERGI3_HUMAN Endoplasmic reticulum-Golgi intermediate compartment protein 3 OS=Homo sapiens GN=ERGIC3 PE=1 SV=1
ERI3	sp|O43414|ERI3_HUMAN ERI1 exoribonuclease 3 OS=Homo sapiens GN=ERI3 PE=1 SV=2
EXOC7	sp|Q9UPT5|EXOC7_HUMAN Exocyst complex component 7 OS=Homo sapiens GN=EXOC7 PE=1 SV=3
EXOSC10	sp|Q01780|EXOSX_HUMAN Exosome component 10 OS=Homo sapiens GN=EXOSC10 PE=1 SV=2
EXOSC2	sp|Q13868|EXOS2_HUMAN Exosome complex component RRP4 OS=Homo sapiens GN=EXOSC2 PE=1 SV=2
EXOSC3	sp|Q9NQT5|EXOS3_HUMAN Exosome complex component RRP40 OS=Homo sapiens GN=EXOSC3 PE=1 SV=3
EXOSC6	sp|Q5RKV6|EXOS6_HUMAN Exosome complex component MTR3 OS=Homo sapiens GN=EXOSC6 PE=1 SV=1
EXOSC7	sp|Q15024|EXOS7_HUMAN Exosome complex component RRP42 OS=Homo sapiens GN=EXOSC7 PE=1 SV=3
EXOSC9	sp|Q06265|EXOS9_HUMAN Exosome complex component RRP45 OS=Homo sapiens GN=EXOSC9 PE=1 SV=3
Em:AP000351.3	tr|Q6ICJ4|Q6ICJ4_HUMAN Em:AP000351.3 protein OS=Homo sapiens GN=Em:AP000351.3 PE=2 SV=1
FABP5	sp|Q01469|FABP5_HUMAN Fatty acid-binding protein, epidermal OS=Homo sapiens GN=FABP5 PE=1 SV=3
FADS1	sp|O60427|FADS1_HUMAN Fatty acid desaturase 1 OS=Homo sapiens GN=FADS1 PE=1 SV=3
FADS2	sp|O95864|FADS2_HUMAN Fatty acid desaturase 2 OS=Homo sapiens GN=FADS2 PE=1 SV=1
FAF1	sp|Q9UNN5|FAF1_HUMAN FAS-associated factor 1 OS=Homo sapiens GN=FAF1 PE=1 SV=2
FAH	sp|P16930|FAAA_HUMAN Fumarylacetoacetase OS=Homo sapiens GN=FAH PE=1 SV=2
FAHD1	sp|Q6P587|FAHD1_HUMAN Acylpyruvase FAHD1, mitochondrial OS=Homo sapiens GN=FAHD1 PE=1 SV=2
FAHD2A	sp|Q96GK7|FAH2A_HUMAN Fumarylacetoacetate hydrolase domain-containing protein 2A OS=Homo sapiens GN=FAHD2A PE=1 SV=1
FAHD2B	sp|Q6P2I3|FAH2B_HUMAN Fumarylacetoacetate hydrolase domain-containing protein 2B OS=Homo sapiens GN=FAHD2B PE=1 SV=1
FAM107B	sp|Q9H098|F107B_HUMAN Protein FAM107B OS=Homo sapiens GN=FAM107B PE=1 SV=1
FAM129B	sp|Q96TA1|NIBL1_HUMAN Niban-like protein 1 OS=Homo sapiens GN=FAM129B PE=1 SV=3
FAM162A	sp|Q96A26|F162A_HUMAN Protein FAM162A OS=Homo sapiens GN=FAM162A PE=1 SV=2
FAM208B	sp|Q5VWN6|F208B_HUMAN Protein FAM208B OS=Homo sapiens GN=FAM208B PE=1 SV=1
FAM213A	sp|Q9BRX8|F213A_HUMAN Redox-regulatory protein FAM213A OS=Homo sapiens GN=FAM213A PE=1 SV=3
FAM3C	sp|Q92520|FAM3C_HUMAN Protein FAM3C OS=Homo sapiens GN=FAM3C PE=1 SV=1
FAM45A	sp|Q8TCE6|FA45A_HUMAN Protein FAM45A OS=Homo sapiens GN=FAM45A PE=2 SV=1
FAM45B	sp|Q6NSW5|FA45B_HUMAN Protein FAM45B OS=Homo sapiens GN=FAM45B PE=2 SV=1
FAM49B	sp|Q9NUQ9|FA49B_HUMAN Protein FAM49B OS=Homo sapiens GN=FAM49B PE=1 SV=1
FAM50A	sp|Q14320|FA50A_HUMAN Protein FAM50A OS=Homo sapiens GN=FAM50A PE=1 SV=2
FAM81A	sp|Q8TBF8|FA81A_HUMAN Protein FAM81A OS=Homo sapiens GN=FAM81A PE=2 SV=3
FAM83H	sp|Q6ZRV2|FA83H_HUMAN Protein FAM83H OS=Homo sapiens GN=FAM83H PE=1 SV=3
FAM98A	sp|Q8NCA5|FA98A_HUMAN Protein FAM98A OS=Homo sapiens GN=FAM98A PE=1 SV=1
FAM98B	sp|Q52LJ0|FA98B_HUMAN Protein FAM98B OS=Homo sapiens GN=FAM98B PE=1 SV=1
FAR1	sp|Q8WVX9|FACR1_HUMAN Fatty acyl-CoA reductase 1 OS=Homo sapiens GN=FAR1 PE=1 SV=1
FARP1	sp|Q9Y4F1|FARP1_HUMAN FERM, RhoGEF and pleckstrin domain-containing protein 1 OS=Homo sapiens GN=FARP1 PE=1 SV=1
FBXO22	sp|Q8NEZ5|FBX22_HUMAN F-box only protein 22 OS=Homo sapiens GN=FBXO22 PE=1 SV=1
FCF1	sp|Q9Y324|FCF1_HUMAN rRNA-processing protein FCF1 homolog OS=Homo sapiens GN=FCF1 PE=2 SV=1
FECH	sp|P22830|HEMH_HUMAN Ferrochelatase, mitochondrial OS=Homo sapiens GN=FECH PE=1 SV=2
FEN1	sp|P39748|FEN1_HUMAN Flap endonuclease 1 OS=Homo sapiens GN=FEN1 PE=1 SV=1
FERMT2	sp|Q96AC1|FERM2_HUMAN Fermitin family homolog 2 OS=Homo sapiens GN=FERMT2 PE=1 SV=1
FGFRL1	sp|Q8N441|FGRL1_HUMAN Fibroblast growth factor receptor-like 1 OS=Homo sapiens GN=FGFRL1 PE=1 SV=1
FILIP1	sp|Q7Z7B0|FLIP1_HUMAN Filamin-A-interacting protein 1 OS=Homo sapiens GN=FILIP1 PE=1 SV=1
FKBP11	sp|Q9NYL4|FKB11_HUMAN Peptidyl-prolyl cis-trans isomerase FKBP11 OS=Homo sapiens GN=FKBP11 PE=1 SV=1
FKBP2	sp|P26885|FKBP2_HUMAN Peptidyl-prolyl cis-trans isomerase FKBP2 OS=Homo sapiens GN=FKBP2 PE=1 SV=2
FKBP5	sp|Q13451|FKBP5_HUMAN Peptidyl-prolyl cis-trans isomerase FKBP5 OS=Homo sapiens GN=FKBP5 PE=1 SV=2
FKBP7	sp|Q9Y680|FKBP7_HUMAN Peptidyl-prolyl cis-trans isomerase FKBP7 OS=Homo sapiens GN=FKBP7 PE=1 SV=1
FLOT1	sp|O75955|FLOT1_HUMAN Flotillin-1 OS=Homo sapiens GN=FLOT1 PE=1 SV=3
FN3K	sp|Q9H479|FN3K_HUMAN Fructosamine-3-kinase OS=Homo sapiens GN=FN3K PE=1 SV=1
FN3KRP	sp|Q9HA64|KT3K_HUMAN Ketosamine-3-kinase OS=Homo sapiens GN=FN3KRP PE=1 SV=2
FOXK1	sp|P85037|FOXK1_HUMAN Forkhead box protein K1 OS=Homo sapiens GN=FOXK1 PE=1 SV=1
FRG1	sp|Q14331|FRG1_HUMAN Protein FRG1 OS=Homo sapiens GN=FRG1 PE=1 SV=1
FSIP2	sp|Q5CZC0|FSIP2_HUMAN Fibrous sheath-interacting protein 2 OS=Homo sapiens GN=FSIP2 PE=2 SV=4
FTL	sp|P02792|FRIL_HUMAN Ferritin light chain OS=Homo sapiens GN=FTL PE=1 SV=2
FTSJ3	sp|Q8IY81|SPB1_HUMAN pre-rRNA processing protein FTSJ3 OS=Homo sapiens GN=FTSJ3 PE=1 SV=2
G6PC3	sp|Q9BUM1|G6PC3_HUMAN Glucose-6-phosphatase 3 OS=Homo sapiens GN=G6PC3 PE=1 SV=2
GABARAPL2	sp|P60520|GBRL2_HUMAN Gamma-aminobutyric acid receptor-associated protein-like 2 OS=Homo sapiens GN=GABARAPL2 PE=1 SV=1
GADD45GIP1	sp|Q8TAE8|G45IP_HUMAN Growth arrest and DNA damage-inducible proteins-interacting protein 1 OS=Homo sapiens GN=GADD45GIP1 PE=1 SV=1
GAPVD1	sp|Q14C86|GAPD1_HUMAN GTPase-activating protein and VPS9 domain-containing protein 1 OS=Homo sapiens GN=GAPVD1 PE=1 SV=2
GATSL2	sp|A6NHX0|GATL2_HUMAN GATS-like protein 2 OS=Homo sapiens GN=GATSL2 PE=2 SV=3
GATSL3	sp|Q8WTX7|GATL3_HUMAN GATS-like protein 3 OS=Homo sapiens GN=GATSL3 PE=1 SV=1
GBE1	sp|Q04446|GLGB_HUMAN 1,4-alpha-glucan-branching enzyme OS=Homo sapiens GN=GBE1 PE=1 SV=3
GCA	sp|P28676|GRAN_HUMAN Grancalcin OS=Homo sapiens GN=GCA PE=1 SV=2
GCC2	sp|Q8IWJ2|GCC2_HUMAN GRIP and coiled-coil domain-containing protein 2 OS=Homo sapiens GN=GCC2 PE=1 SV=4
GCLC	sp|P48506|GSH1_HUMAN Glutamate--cysteine ligase catalytic subunit OS=Homo sapiens GN=GCLC PE=1 SV=2
GEMIN5	sp|Q8TEQ6|GEMI5_HUMAN Gem-associated protein 5 OS=Homo sapiens GN=GEMIN5 PE=1 SV=3
GET4	sp|Q7L5D6|GET4_HUMAN Golgi to ER traffic protein 4 homolog OS=Homo sapiens GN=GET4 PE=1 SV=1
GFM1	sp|Q96RP9|EFGM_HUMAN Elongation factor G, mitochondrial OS=Homo sapiens GN=GFM1 PE=1 SV=2
GGA2	sp|Q9UJY4|GGA2_HUMAN ADP-ribosylation factor-binding protein GGA2 OS=Homo sapiens GN=GGA2 PE=1 SV=3
GHDC	sp|Q8N2G8|GHDC_HUMAN GH3 domain-containing protein OS=Homo sapiens GN=GHDC PE=1 SV=2
GJA1	sp|P17302|CXA1_HUMAN Gap junction alpha-1 protein OS=Homo sapiens GN=GJA1 PE=1 SV=2
GLA	sp|P06280|AGAL_HUMAN Alpha-galactosidase A OS=Homo sapiens GN=GLA PE=1 SV=1
GLG1	sp|Q92896|GSLG1_HUMAN Golgi apparatus protein 1 OS=Homo sapiens GN=GLG1 PE=1 SV=2
GLMN	sp|Q92990|GLMN_HUMAN Glomulin OS=Homo sapiens GN=GLMN PE=1 SV=2
GLS	sp|O94925|GLSK_HUMAN Glutaminase kidney isoform, mitochondrial OS=Homo sapiens GN=GLS PE=1 SV=1
GMPR	sp|P36959|GMPR1_HUMAN GMP reductase 1 OS=Homo sapiens GN=GMPR PE=1 SV=1
GNA11	sp|P29992|GNA11_HUMAN Guanine nucleotide-binding protein subunit alpha-11 OS=Homo sapiens GN=GNA11 PE=1 SV=2
GNAQ	sp|P50148|GNAQ_HUMAN Guanine nucleotide-binding protein G(q) subunit alpha OS=Homo sapiens GN=GNAQ PE=1 SV=4
GNG10	sp|P50151|GBG10_HUMAN Guanine nucleotide-binding protein G(I)/G(S)/G(O) subunit gamma-10 OS=Homo sapiens GN=GNG10 PE=1 SV=1
GNG5	sp|P63218|GBG5_HUMAN Guanine nucleotide-binding protein G(I)/G(S)/G(O) subunit gamma-5 OS=Homo sapiens GN=GNG5 PE=1 SV=3
GOLGA2	sp|Q08379|GOGA2_HUMAN Golgin subfamily A member 2 OS=Homo sapiens GN=GOLGA2 PE=1 SV=3
GOLGA3	sp|Q08378|GOGA3_HUMAN Golgin subfamily A member 3 OS=Homo sapiens GN=GOLGA3 PE=1 SV=2
GPR56	sp|Q9Y653|GPR56_HUMAN G-protein coupled receptor 56 OS=Homo sapiens GN=GPR56 PE=1 SV=2
GPT	sp|P24298|ALAT1_HUMAN Alanine aminotransferase 1 OS=Homo sapiens GN=GPT PE=1 SV=3
GPX4	sp|P36969|GPX4_HUMAN Phospholipid hydroperoxide glutathione peroxidase, mitochondrial OS=Homo sapiens GN=GPX4 PE=1 SV=3
GRK6	sp|P43250|GRK6_HUMAN G protein-coupled receptor kinase 6 OS=Homo sapiens GN=GRK6 PE=1 SV=2
GRLF1	tr|A2RRE5|A2RRE5_HUMAN GRLF1 protein OS=Homo sapiens GN=GRLF1 PE=1 SV=1
GSK3B	sp|P49841|GSK3B_HUMAN Glycogen synthase kinase-3 beta OS=Homo sapiens GN=GSK3B PE=1 SV=2
GSN	sp|P06396|GELS_HUMAN Gelsolin OS=Homo sapiens GN=GSN PE=1 SV=1
GSTM3	sp|P21266|GSTM3_HUMAN Glutathione S-transferase Mu 3 OS=Homo sapiens GN=GSTM3 PE=1 SV=3
GSTT2	sp|P0CG29|GST2_HUMAN Glutathione S-transferase theta-2 OS=Homo sapiens GN=GSTT2 PE=1 SV=1
GSTT2B	sp|P0CG30|GSTT2_HUMAN Glutathione S-transferase theta-2B OS=Homo sapiens GN=GSTT2B PE=1 SV=1
GTF2A1	sp|P52655|TF2AA_HUMAN Transcription initiation factor IIA subunit 1 OS=Homo sapiens GN=GTF2A1 PE=1 SV=1
GTF2F1	sp|P35269|T2FA_HUMAN General transcription factor IIF subunit 1 OS=Homo sapiens GN=GTF2F1 PE=1 SV=2
GTF2F2	sp|P13984|T2FB_HUMAN General transcription factor IIF subunit 2 OS=Homo sapiens GN=GTF2F2 PE=1 SV=2
GTF2H2	sp|Q13888|TF2H2_HUMAN General transcription factor IIH subunit 2 OS=Homo sapiens GN=GTF2H2 PE=1 SV=1
GTF2H2C	sp|Q6P1K8|T2H2L_HUMAN General transcription factor IIH subunit 2-like protein OS=Homo sapiens GN=GTF2H2C PE=1 SV=1
GTF3C3	sp|Q9Y5Q9|TF3C3_HUMAN General transcription factor 3C polypeptide 3 OS=Homo sapiens GN=GTF3C3 PE=1 SV=1
GTF3C5	sp|Q9Y5Q8|TF3C5_HUMAN General transcription factor 3C polypeptide 5 OS=Homo sapiens GN=GTF3C5 PE=1 SV=2
GTPBP1	sp|O00178|GTPB1_HUMAN GTP-binding protein 1 OS=Homo sapiens GN=GTPBP1 PE=1 SV=3
GXYLT1	sp|Q4G148|GXLT1_HUMAN Glucoside xylosyltransferase 1 OS=Homo sapiens GN=GXYLT1 PE=1 SV=2
HACD2	sp|Q6Y1H2|HACD2_HUMAN Very-long-chain (3R)-3-hydroxyacyl-CoA dehydratase 2 OS=Homo sapiens GN=HACD2 PE=1 SV=1
HAGH	sp|Q16775|GLO2_HUMAN Hydroxyacylglutathione hydrolase, mitochondrial OS=Homo sapiens GN=HAGH PE=1 SV=2
HCCS	sp|P53701|CCHL_HUMAN Cytochrome c-type heme lyase OS=Homo sapiens GN=HCCS PE=1 SV=1
HDAC3	sp|O15379|HDAC3_HUMAN Histone deacetylase 3 OS=Homo sapiens GN=HDAC3 PE=1 SV=2
HDHD2	sp|Q9H0R4|HDHD2_HUMAN Haloacid dehalogenase-like hydrolase domain-containing protein 2 OS=Homo sapiens GN=HDHD2 PE=1 SV=1
HEATR3	sp|Q7Z4Q2|HEAT3_HUMAN HEAT repeat-containing protein 3 OS=Homo sapiens GN=HEATR3 PE=1 SV=2
HEBP1	sp|Q9NRV9|HEBP1_HUMAN Heme-binding protein 1 OS=Homo sapiens GN=HEBP1 PE=1 SV=1
HELLS	sp|Q9NRZ9|HELLS_HUMAN Lymphoid-specific helicase OS=Homo sapiens GN=HELLS PE=1 SV=1
HIBCH	sp|Q6NVY1|HIBCH_HUMAN 3-hydroxyisobutyryl-CoA hydrolase, mitochondrial OS=Homo sapiens GN=HIBCH PE=1 SV=2
HIF1AN	sp|Q9NWT6|HIF1N_HUMAN Hypoxia-inducible factor 1-alpha inhibitor OS=Homo sapiens GN=HIF1AN PE=1 SV=2
HINT2	sp|Q9BX68|HINT2_HUMAN Histidine triad nucleotide-binding protein 2, mitochondrial OS=Homo sapiens GN=HINT2 PE=1 SV=1
HIP1	sp|O00291|HIP1_HUMAN Huntingtin-interacting protein 1 OS=Homo sapiens GN=HIP1 PE=1 SV=5
HM13	sp|Q8TCT9|HM13_HUMAN Minor histocompatibility antigen H13 OS=Homo sapiens GN=HM13 PE=1 SV=1
HMGCR	sp|P04035|HMDH_HUMAN 3-hydroxy-3-methylglutaryl-coenzyme A reductase OS=Homo sapiens GN=HMGCR PE=1 SV=1
HMGCS1	sp|Q01581|HMCS1_HUMAN Hydroxymethylglutaryl-CoA synthase, cytoplasmic OS=Homo sapiens GN=HMGCS1 PE=1 SV=2
HMGCS2	sp|P54868|HMCS2_HUMAN Hydroxymethylglutaryl-CoA synthase, mitochondrial OS=Homo sapiens GN=HMGCS2 PE=1 SV=1
HOOK1	sp|Q9UJC3|HOOK1_HUMAN Protein Hook homolog 1 OS=Homo sapiens GN=HOOK1 PE=1 SV=2
HP1BP3	sp|Q5SSJ5|HP1B3_HUMAN Heterochromatin protein 1-binding protein 3 OS=Homo sapiens GN=HP1BP3 PE=1 SV=1
HPCA	sp|P84074|HPCA_HUMAN Neuron-specific calcium-binding protein hippocalcin OS=Homo sapiens GN=HPCA PE=1 SV=2
HPSE	sp|Q9Y251|HPSE_HUMAN Heparanase OS=Homo sapiens GN=HPSE PE=1 SV=2
HSD17B2	sp|P37059|DHB2_HUMAN Estradiol 17-beta-dehydrogenase 2 OS=Homo sapiens GN=HSD17B2 PE=1 SV=1
HSD17B7	sp|P56937|DHB7_HUMAN 3-keto-steroid reductase OS=Homo sapiens GN=HSD17B7 PE=1 SV=1
HSPBP1	sp|Q9NZL4|HPBP1_HUMAN Hsp70-binding protein 1 OS=Homo sapiens GN=HSPBP1 PE=1 SV=1
HTATIP2	sp|Q9BUP3|HTAI2_HUMAN Oxidoreductase HTATIP2 OS=Homo sapiens GN=HTATIP2 PE=1 SV=2
IDI1	sp|Q13907|IDI1_HUMAN Isopentenyl-diphosphate Delta-isomerase 1 OS=Homo sapiens GN=IDI1 PE=1 SV=2
IGBP1	sp|P78318|IGBP1_HUMAN Immunoglobulin-binding protein 1 OS=Homo sapiens GN=IGBP1 PE=1 SV=1
ILK	sp|Q13418|ILK_HUMAN Integrin-linked protein kinase OS=Homo sapiens GN=ILK PE=1 SV=2
ILVBL	sp|A1L0T0|ILVBL_HUMAN Acetolactate synthase-like protein OS=Homo sapiens GN=ILVBL PE=1 SV=2
IMP4	sp|Q96G21|IMP4_HUMAN U3 small nucleolar ribonucleoprotein protein IMP4 OS=Homo sapiens GN=IMP4 PE=1 SV=1
IMPA1	sp|P29218|IMPA1_HUMAN Inositol monophosphatase 1 OS=Homo sapiens GN=IMPA1 PE=1 SV=1
IMPACT	sp|Q9P2X3|IMPCT_HUMAN Protein IMPACT OS=Homo sapiens GN=IMPACT PE=1 SV=2
INA	sp|Q16352|AINX_HUMAN Alpha-internexin OS=Homo sapiens GN=INA PE=1 SV=2
INPP4B	sp|O15327|INP4B_HUMAN Type II inositol 3,4-bisphosphate 4-phosphatase OS=Homo sapiens GN=INPP4B PE=2 SV=4
INPP5F	sp|Q9Y2H2|SAC2_HUMAN Phosphatidylinositide phosphatase SAC2 OS=Homo sapiens GN=INPP5F PE=1 SV=3
INTS3	sp|Q68E01|INT3_HUMAN Integrator complex subunit 3 OS=Homo sapiens GN=INTS3 PE=1 SV=1
IRAK4	sp|Q9NWZ3|IRAK4_HUMAN Interleukin-1 receptor-associated kinase 4 OS=Homo sapiens GN=IRAK4 PE=1 SV=1
ISCU	sp|Q9H1K1|ISCU_HUMAN Iron-sulfur cluster assembly enzyme ISCU, mitochondrial OS=Homo sapiens GN=ISCU PE=1 SV=2
ITGA2	sp|P17301|ITA2_HUMAN Integrin alpha-2 OS=Homo sapiens GN=ITGA2 PE=1 SV=1
ITPA	sp|Q9BY32|ITPA_HUMAN Inosine triphosphate pyrophosphatase OS=Homo sapiens GN=ITPA PE=1 SV=2
ITPRIP	sp|Q8IWB1|IPRI_HUMAN Inositol 1,4,5-trisphosphate receptor-interacting protein OS=Homo sapiens GN=ITPRIP PE=1 SV=1
IVD	sp|P26440|IVD_HUMAN Isovaleryl-CoA dehydrogenase, mitochondrial OS=Homo sapiens GN=IVD PE=1 SV=1
KCMF1	sp|Q9P0J7|KCMF1_HUMAN E3 ubiquitin-protein ligase KCMF1 OS=Homo sapiens GN=KCMF1 PE=1 SV=2
KDELC2	sp|Q7Z4H8|KDEL2_HUMAN KDEL motif-containing protein 2 OS=Homo sapiens GN=KDELC2 PE=1 SV=2
KDM1B	sp|Q8NB78|KDM1B_HUMAN Lysine-specific histone demethylase 1B OS=Homo sapiens GN=KDM1B PE=1 SV=3
KIAA0101	sp|Q15004|PAF15_HUMAN PCNA-associated factor OS=Homo sapiens GN=KIAA0101 PE=1 SV=1
KIAA0196	sp|Q12768|STRUM_HUMAN WASH complex subunit strumpellin OS=Homo sapiens GN=KIAA0196 PE=1 SV=1
KIAA1033	sp|Q2M389|WASH7_HUMAN WASH complex subunit 7 OS=Homo sapiens GN=KIAA1033 PE=1 SV=2
KIAA1107	sp|Q9UPP5|K1107_HUMAN Uncharacterized protein KIAA1107 OS=Homo sapiens GN=KIAA1107 PE=1 SV=2
KIAA1468	sp|Q9P260|K1468_HUMAN LisH domain and HEAT repeat-containing protein KIAA1468 OS=Homo sapiens GN=KIAA1468 PE=1 SV=2
KIAA2013	sp|Q8IYS2|K2013_HUMAN Uncharacterized protein KIAA2013 OS=Homo sapiens GN=KIAA2013 PE=2 SV=1
KIDINS220	sp|Q9ULH0|KDIS_HUMAN Kinase D-interacting substrate of 220 kDa OS=Homo sapiens GN=KIDINS220 PE=1 SV=3
KIF15	sp|Q9NS87|KIF15_HUMAN Kinesin-like protein KIF15 OS=Homo sapiens GN=KIF15 PE=1 SV=1
KIF16B	sp|Q96L93|KI16B_HUMAN Kinesin-like protein KIF16B OS=Homo sapiens GN=KIF16B PE=1 SV=2
KIF1BP	sp|Q96EK5|KBP_HUMAN KIF1-binding protein OS=Homo sapiens GN=KIF1BP PE=1 SV=1
KIF2A	sp|O00139|KIF2A_HUMAN Kinesin-like protein KIF2A OS=Homo sapiens GN=KIF2A PE=1 SV=3
KIF2C	sp|Q99661|KIF2C_HUMAN Kinesin-like protein KIF2C OS=Homo sapiens GN=KIF2C PE=1 SV=2
KIF4A	sp|O95239|KIF4A_HUMAN Chromosome-associated kinesin KIF4A OS=Homo sapiens GN=KIF4A PE=1 SV=3
KIF4B	sp|Q2VIQ3|KIF4B_HUMAN Chromosome-associated kinesin KIF4B OS=Homo sapiens GN=KIF4B PE=2 SV=2
KIF5A	sp|Q12840|KIF5A_HUMAN Kinesin heavy chain isoform 5A OS=Homo sapiens GN=KIF5A PE=1 SV=2
KIF5C	sp|O60282|KIF5C_HUMAN Kinesin heavy chain isoform 5C OS=Homo sapiens GN=KIF5C PE=1 SV=1
KIN	sp|O60870|KIN17_HUMAN DNA/RNA-binding protein KIN17 OS=Homo sapiens GN=KIN PE=1 SV=2
KLC3	sp|Q6P597|KLC3_HUMAN Kinesin light chain 3 OS=Homo sapiens GN=KLC3 PE=1 SV=2
KLC4	sp|Q9NSK0|KLC4_HUMAN Kinesin light chain 4 OS=Homo sapiens GN=KLC4 PE=1 SV=3
KMT2D	sp|O14686|KMT2D_HUMAN Histone-lysine N-methyltransferase 2D OS=Homo sapiens GN=KMT2D PE=1 SV=2
KPRP	sp|Q5T749|KPRP_HUMAN Keratinocyte proline-rich protein OS=Homo sapiens GN=KPRP PE=1 SV=1
KRTCAP2	sp|Q8N6L1|KTAP2_HUMAN Keratinocyte-associated protein 2 OS=Homo sapiens GN=KRTCAP2 PE=1 SV=2
KTN1	sp|Q86UP2|KTN1_HUMAN Kinectin OS=Homo sapiens GN=KTN1 PE=1 SV=1
LACTB	sp|P83111|LACTB_HUMAN Serine beta-lactamase-like protein LACTB, mitochondrial OS=Homo sapiens GN=LACTB PE=1 SV=2
LAMA5	sp|O15230|LAMA5_HUMAN Laminin subunit alpha-5 OS=Homo sapiens GN=LAMA5 PE=1 SV=8
LAMC1	sp|P11047|LAMC1_HUMAN Laminin subunit gamma-1 OS=Homo sapiens GN=LAMC1 PE=1 SV=3
LAMC2	sp|Q13753|LAMC2_HUMAN Laminin subunit gamma-2 OS=Homo sapiens GN=LAMC2 PE=1 SV=2
LAMTOR1	sp|Q6IAA8|LTOR1_HUMAN Ragulator complex protein LAMTOR1 OS=Homo sapiens GN=LAMTOR1 PE=1 SV=2
LAMTOR2	sp|Q9Y2Q5|LTOR2_HUMAN Ragulator complex protein LAMTOR2 OS=Homo sapiens GN=LAMTOR2 PE=1 SV=1
LAMTOR3	sp|Q9UHA4|LTOR3_HUMAN Ragulator complex protein LAMTOR3 OS=Homo sapiens GN=LAMTOR3 PE=1 SV=1
LAMTOR5	sp|O43504|LTOR5_HUMAN Ragulator complex protein LAMTOR5 OS=Homo sapiens GN=LAMTOR5 PE=1 SV=1
LANCL1	sp|O43813|LANC1_HUMAN LanC-like protein 1 OS=Homo sapiens GN=LANCL1 PE=1 SV=1
LARP1	sp|Q6PKG0|LARP1_HUMAN La-related protein 1 OS=Homo sapiens GN=LARP1 PE=1 SV=2
LARP1B	sp|Q659C4|LAR1B_HUMAN La-related protein 1B OS=Homo sapiens GN=LARP1B PE=1 SV=2
LBR	sp|Q14739|LBR_HUMAN Lamin-B receptor OS=Homo sapiens GN=LBR PE=1 SV=2
LDHAL6B	sp|Q9BYZ2|LDH6B_HUMAN L-lactate dehydrogenase A-like 6B OS=Homo sapiens GN=LDHAL6B PE=1 SV=3
LEMD3	sp|Q9Y2U8|MAN1_HUMAN Inner nuclear membrane protein Man1 OS=Homo sapiens GN=LEMD3 PE=1 SV=2
LEO1	sp|Q8WVC0|LEO1_HUMAN RNA polymerase-associated protein LEO1 OS=Homo sapiens GN=LEO1 PE=1 SV=1
LIMCH1	sp|Q9UPQ0|LIMC1_HUMAN LIM and calponin homology domains-containing protein 1 OS=Homo sapiens GN=LIMCH1 PE=1 SV=4
LLGL1	sp|Q15334|L2GL1_HUMAN Lethal(2) giant larvae protein homolog 1 OS=Homo sapiens GN=LLGL1 PE=1 SV=3
LLPH	sp|Q9BRT6|LLPH_HUMAN Protein LLP homolog OS=Homo sapiens GN=LLPH PE=1 SV=1
LOC102724023	tr|A0A096LP12|A0A096LP12_HUMAN ES1 protein homolog, mitochondrial (Fragment) OS=Homo sapiens GN=LOC102724023 PE=1 SV=2
LPP	sp|Q93052|LPP_HUMAN Lipoma-preferred partner OS=Homo sapiens GN=LPP PE=1 SV=1
LRRC40	sp|Q9H9A6|LRC40_HUMAN Leucine-rich repeat-containing protein 40 OS=Homo sapiens GN=LRRC40 PE=1 SV=1
LRRC57	sp|Q8N9N7|LRC57_HUMAN Leucine-rich repeat-containing protein 57 OS=Homo sapiens GN=LRRC57 PE=1 SV=1
LRRFIP1	sp|Q32MZ4|LRRF1_HUMAN Leucine-rich repeat flightless-interacting protein 1 OS=Homo sapiens GN=LRRFIP1 PE=1 SV=2
LSG1	sp|Q9H089|LSG1_HUMAN Large subunit GTPase 1 homolog OS=Homo sapiens GN=LSG1 PE=1 SV=2
LSM5	sp|Q9Y4Y9|LSM5_HUMAN U6 snRNA-associated Sm-like protein LSm5 OS=Homo sapiens GN=LSM5 PE=1 SV=3
LSM7	sp|Q9UK45|LSM7_HUMAN U6 snRNA-associated Sm-like protein LSm7 OS=Homo sapiens GN=LSM7 PE=1 SV=1
LSS	sp|P48449|ERG7_HUMAN Lanosterol synthase OS=Homo sapiens GN=LSS PE=1 SV=1
LYAR	sp|Q9NX58|LYAR_HUMAN Cell growth-regulating nucleolar protein OS=Homo sapiens GN=LYAR PE=1 SV=2
LYPLA2	sp|O95372|LYPA2_HUMAN Acyl-protein thioesterase 2 OS=Homo sapiens GN=LYPLA2 PE=1 SV=1
LYSMD2	sp|Q8IV50|LYSM2_HUMAN LysM and putative peptidoglycan-binding domain-containing protein 2 OS=Homo sapiens GN=LYSMD2 PE=1 SV=1
MAGT1	sp|Q9H0U3|MAGT1_HUMAN Magnesium transporter protein 1 OS=Homo sapiens GN=MAGT1 PE=1 SV=1
MAK16	sp|Q9BXY0|MAK16_HUMAN Protein MAK16 homolog OS=Homo sapiens GN=MAK16 PE=1 SV=2
MAN2A1	sp|Q16706|MA2A1_HUMAN Alpha-mannosidase 2 OS=Homo sapiens GN=MAN2A1 PE=1 SV=2
MAN2B1	sp|O00754|MA2B1_HUMAN Lysosomal alpha-mannosidase OS=Homo sapiens GN=MAN2B1 PE=1 SV=3
MANBA	sp|O00462|MANBA_HUMAN Beta-mannosidase OS=Homo sapiens GN=MANBA PE=2 SV=3
MAP2K6	sp|P52564|MP2K6_HUMAN Dual specificity mitogen-activated protein kinase kinase 6 OS=Homo sapiens GN=MAP2K6 PE=1 SV=1
MAPK4	sp|P31152|MK04_HUMAN Mitogen-activated protein kinase 4 OS=Homo sapiens GN=MAPK4 PE=1 SV=2
MAPK6	sp|Q16659|MK06_HUMAN Mitogen-activated protein kinase 6 OS=Homo sapiens GN=MAPK6 PE=1 SV=1
MAPRE2	sp|Q15555|MARE2_HUMAN Microtubule-associated protein RP/EB family member 2 OS=Homo sapiens GN=MAPRE2 PE=1 SV=1
MARCKSL1	sp|P49006|MRP_HUMAN MARCKS-related protein OS=Homo sapiens GN=MARCKSL1 PE=1 SV=2
MAVS	sp|Q7Z434|MAVS_HUMAN Mitochondrial antiviral-signaling protein OS=Homo sapiens GN=MAVS PE=1 SV=2
MAX	sp|P61244|MAX_HUMAN Protein max OS=Homo sapiens GN=MAX PE=1 SV=1
MBD1	sp|Q9UIS9|MBD1_HUMAN Methyl-CpG-binding domain protein 1 OS=Homo sapiens GN=MBD1 PE=1 SV=2
MBD2	sp|Q9UBB5|MBD2_HUMAN Methyl-CpG-binding domain protein 2 OS=Homo sapiens GN=MBD2 PE=1 SV=1
MBOAT7	sp|Q96N66|MBOA7_HUMAN Lysophospholipid acyltransferase 7 OS=Homo sapiens GN=MBOAT7 PE=1 SV=2
MBP	sp|P02686|MBP_HUMAN Myelin basic protein OS=Homo sapiens GN=MBP PE=1 SV=3
MBTD1	sp|Q05BQ5|MBTD1_HUMAN MBT domain-containing protein 1 OS=Homo sapiens GN=MBTD1 PE=1 SV=2
MCCC1	sp|Q96RQ3|MCCA_HUMAN Methylcrotonoyl-CoA carboxylase subunit alpha, mitochondrial OS=Homo sapiens GN=MCCC1 PE=1 SV=3
MDC1	sp|Q14676|MDC1_HUMAN Mediator of DNA damage checkpoint protein 1 OS=Homo sapiens GN=MDC1 PE=1 SV=3
MDN1	sp|Q9NU22|MDN1_HUMAN Midasin OS=Homo sapiens GN=MDN1 PE=1 SV=2
ME1	sp|P48163|MAOX_HUMAN NADP-dependent malic enzyme OS=Homo sapiens GN=ME1 PE=1 SV=1
ME3	sp|Q16798|MAON_HUMAN NADP-dependent malic enzyme, mitochondrial OS=Homo sapiens GN=ME3 PE=2 SV=2
MED8	sp|Q96G25|MED8_HUMAN Mediator of RNA polymerase II transcription subunit 8 OS=Homo sapiens GN=MED8 PE=1 SV=2
MEOX1	sp|P50221|MEOX1_HUMAN Homeobox protein MOX-1 OS=Homo sapiens GN=MEOX1 PE=1 SV=1
MEOX2	sp|P50222|MEOX2_HUMAN Homeobox protein MOX-2 OS=Homo sapiens GN=MEOX2 PE=1 SV=2
MEPCE	sp|Q7L2J0|MEPCE_HUMAN 7SK snRNA methylphosphate capping enzyme OS=Homo sapiens GN=MEPCE PE=1 SV=1
METTL16	sp|Q86W50|MET16_HUMAN Methyltransferase-like protein 16 OS=Homo sapiens GN=METTL16 PE=1 SV=2
METTL3	sp|Q86U44|MTA70_HUMAN N6-adenosine-methyltransferase 70 kDa subunit OS=Homo sapiens GN=METTL3 PE=1 SV=2
METTL7A	sp|Q9H8H3|MET7A_HUMAN Methyltransferase-like protein 7A OS=Homo sapiens GN=METTL7A PE=1 SV=1
MFF	sp|Q9GZY8|MFF_HUMAN Mitochondrial fission factor OS=Homo sapiens GN=MFF PE=1 SV=1
MGEA5	sp|O60502|OGA_HUMAN Protein O-GlcNAcase OS=Homo sapiens GN=MGEA5 PE=1 SV=2
MGLL	sp|Q99685|MGLL_HUMAN Monoglyceride lipase OS=Homo sapiens GN=MGLL PE=1 SV=2
MGMT	sp|P16455|MGMT_HUMAN Methylated-DNA--protein-cysteine methyltransferase OS=Homo sapiens GN=MGMT PE=1 SV=1
MGST1	sp|P10620|MGST1_HUMAN Microsomal glutathione S-transferase 1 OS=Homo sapiens GN=MGST1 PE=1 SV=1
MGST3	sp|O14880|MGST3_HUMAN Microsomal glutathione S-transferase 3 OS=Homo sapiens GN=MGST3 PE=1 SV=1
MIC13	sp|Q5XKP0|MIC13_HUMAN MICOS complex subunit MIC13 OS=Homo sapiens GN=MIC13 PE=1 SV=1
MKRN2	sp|Q9H000|MKRN2_HUMAN Probable E3 ubiquitin-protein ligase makorin-2 OS=Homo sapiens GN=MKRN2 PE=1 SV=2
MMTAG2	sp|Q9BU76|MMTA2_HUMAN Multiple myeloma tumor-associated protein 2 OS=Homo sapiens GN=MMTAG2 PE=1 SV=1
MON2	sp|Q7Z3U7|MON2_HUMAN Protein MON2 homolog OS=Homo sapiens GN=MON2 PE=1 SV=3
MPI	sp|P34949|MPI_HUMAN Mannose-6-phosphate isomerase OS=Homo sapiens GN=MPI PE=1 SV=2
MPP6	sp|Q9NZW5|MPP6_HUMAN MAGUK p55 subfamily member 6 OS=Homo sapiens GN=MPP6 PE=1 SV=2
MRI1	sp|Q9BV20|MTNA_HUMAN Methylthioribose-1-phosphate isomerase OS=Homo sapiens GN=MRI1 PE=1 SV=1
MRPL11	sp|Q9Y3B7|RM11_HUMAN 39S ribosomal protein L11, mitochondrial OS=Homo sapiens GN=MRPL11 PE=1 SV=1
MRPL13	sp|Q9BYD1|RM13_HUMAN 39S ribosomal protein L13, mitochondrial OS=Homo sapiens GN=MRPL13 PE=1 SV=1
MRPL18	sp|Q9H0U6|RM18_HUMAN 39S ribosomal protein L18, mitochondrial OS=Homo sapiens GN=MRPL18 PE=1 SV=1
MRPL2	sp|Q5T653|RM02_HUMAN 39S ribosomal protein L2, mitochondrial OS=Homo sapiens GN=MRPL2 PE=1 SV=2
MRPL38	sp|Q96DV4|RM38_HUMAN 39S ribosomal protein L38, mitochondrial OS=Homo sapiens GN=MRPL38 PE=1 SV=2
MRPL47	sp|Q9HD33|RM47_HUMAN 39S ribosomal protein L47, mitochondrial OS=Homo sapiens GN=MRPL47 PE=1 SV=2
MRPL48	sp|Q96GC5|RM48_HUMAN 39S ribosomal protein L48, mitochondrial OS=Homo sapiens GN=MRPL48 PE=1 SV=2
MRPS22	sp|P82650|RT22_HUMAN 28S ribosomal protein S22, mitochondrial OS=Homo sapiens GN=MRPS22 PE=1 SV=1
MRPS27	sp|Q92552|RT27_HUMAN 28S ribosomal protein S27, mitochondrial OS=Homo sapiens GN=MRPS27 PE=1 SV=3
MRPS28	sp|Q9Y2Q9|RT28_HUMAN 28S ribosomal protein S28, mitochondrial OS=Homo sapiens GN=MRPS28 PE=1 SV=1
MRPS30	sp|Q9NP92|RT30_HUMAN 28S ribosomal protein S30, mitochondrial OS=Homo sapiens GN=MRPS30 PE=1 SV=2
MRPS31	sp|Q92665|RT31_HUMAN 28S ribosomal protein S31, mitochondrial OS=Homo sapiens GN=MRPS31 PE=1 SV=3
MRPS36	sp|P82909|RT36_HUMAN 28S ribosomal protein S36, mitochondrial OS=Homo sapiens GN=MRPS36 PE=1 SV=2
MRPS5	sp|P82675|RT05_HUMAN 28S ribosomal protein S5, mitochondrial OS=Homo sapiens GN=MRPS5 PE=1 SV=2
MSH2	sp|P43246|MSH2_HUMAN DNA mismatch repair protein Msh2 OS=Homo sapiens GN=MSH2 PE=1 SV=1
MSMO1	sp|Q15800|MSMO1_HUMAN Methylsterol monooxygenase 1 OS=Homo sapiens GN=MSMO1 PE=1 SV=1
MTHFD1L	sp|Q6UB35|C1TM_HUMAN Monofunctional C1-tetrahydrofolate synthase, mitochondrial OS=Homo sapiens GN=MTHFD1L PE=1 SV=1
MTX1	sp|Q13505|MTX1_HUMAN Metaxin-1 OS=Homo sapiens GN=MTX1 PE=1 SV=2
MVK	sp|Q03426|KIME_HUMAN Mevalonate kinase OS=Homo sapiens GN=MVK PE=1 SV=1
MYO1D	sp|O94832|MYO1D_HUMAN Unconventional myosin-Id OS=Homo sapiens GN=MYO1D PE=1 SV=2
MYO1E	sp|Q12965|MYO1E_HUMAN Unconventional myosin-Ie OS=Homo sapiens GN=MYO1E PE=1 SV=2
MYO1F	sp|O00160|MYO1F_HUMAN Unconventional myosin-If OS=Homo sapiens GN=MYO1F PE=1 SV=3
MZT2A	sp|Q6P582|MZT2A_HUMAN Mitotic-spindle organizing protein 2A OS=Homo sapiens GN=MZT2A PE=1 SV=2
MZT2B	sp|Q6NZ67|MZT2B_HUMAN Mitotic-spindle organizing protein 2B OS=Homo sapiens GN=MZT2B PE=1 SV=1
NAA25	sp|Q14CX7|NAA25_HUMAN N-alpha-acetyltransferase 25, NatB auxiliary subunit OS=Homo sapiens GN=NAA25 PE=1 SV=1
NACAP1	sp|Q9BZK3|NACP1_HUMAN Putative nascent polypeptide-associated complex subunit alpha-like protein OS=Homo sapiens GN=NACAP1 PE=5 SV=1
NAPG	sp|Q99747|SNAG_HUMAN Gamma-soluble NSF attachment protein OS=Homo sapiens GN=NAPG PE=1 SV=1
NAV2	sp|Q8IVL1|NAV2_HUMAN Neuron navigator 2 OS=Homo sapiens GN=NAV2 PE=1 SV=3
NBAS	sp|A2RRP1|NBAS_HUMAN Neuroblastoma-amplified sequence OS=Homo sapiens GN=NBAS PE=1 SV=2
NBR1	sp|Q14596|NBR1_HUMAN Next to BRCA1 gene 1 protein OS=Homo sapiens GN=NBR1 PE=1 SV=3
NCALD	sp|P61601|NCALD_HUMAN Neurocalcin-delta OS=Homo sapiens GN=NCALD PE=1 SV=2
NCAPD2	sp|Q15021|CND1_HUMAN Condensin complex subunit 1 OS=Homo sapiens GN=NCAPD2 PE=1 SV=3
NCAPD3	sp|P42695|CNDD3_HUMAN Condensin-2 complex subunit D3 OS=Homo sapiens GN=NCAPD3 PE=1 SV=2
NCAPH2	sp|Q6IBW4|CNDH2_HUMAN Condensin-2 complex subunit H2 OS=Homo sapiens GN=NCAPH2 PE=1 SV=1
NCBP1	sp|Q09161|NCBP1_HUMAN Nuclear cap-binding protein subunit 1 OS=Homo sapiens GN=NCBP1 PE=1 SV=1
NCEH1	sp|Q6PIU2|NCEH1_HUMAN Neutral cholesterol ester hydrolase 1 OS=Homo sapiens GN=NCEH1 PE=1 SV=3
NCF1	sp|P14598|NCF1_HUMAN Neutrophil cytosol factor 1 OS=Homo sapiens GN=NCF1 PE=1 SV=3
NCF1B	sp|A6NI72|NCF1B_HUMAN Putative neutrophil cytosol factor 1B OS=Homo sapiens GN=NCF1B PE=5 SV=2
NCF1C	sp|A8MVU1|NCF1C_HUMAN Putative neutrophil cytosol factor 1C OS=Homo sapiens GN=NCF1C PE=5 SV=1
NCSTN	sp|Q92542|NICA_HUMAN Nicastrin OS=Homo sapiens GN=NCSTN PE=1 SV=2
NDC80	sp|O14777|NDC80_HUMAN Kinetochore protein NDC80 homolog OS=Homo sapiens GN=NDC80 PE=1 SV=1
NDE1	sp|Q9NXR1|NDE1_HUMAN Nuclear distribution protein nudE homolog 1 OS=Homo sapiens GN=NDE1 PE=1 SV=2
NDEL1	sp|Q9GZM8|NDEL1_HUMAN Nuclear distribution protein nudE-like 1 OS=Homo sapiens GN=NDEL1 PE=1 SV=1
NDRG3	sp|Q9UGV2|NDRG3_HUMAN Protein NDRG3 OS=Homo sapiens GN=NDRG3 PE=1 SV=2
NDUFA8	sp|P51970|NDUA8_HUMAN NADH dehydrogenase [ubiquinone] 1 alpha subcomplex subunit 8 OS=Homo sapiens GN=NDUFA8 PE=1 SV=3
NDUFAF1	sp|Q9Y375|CIA30_HUMAN Complex I intermediate-associated protein 30, mitochondrial OS=Homo sapiens GN=NDUFAF1 PE=1 SV=2
NDUFAF3	sp|Q9BU61|NDUF3_HUMAN NADH dehydrogenase [ubiquinone] 1 alpha subcomplex assembly factor 3 OS=Homo sapiens GN=NDUFAF3 PE=1 SV=1
NDUFB3	sp|O43676|NDUB3_HUMAN NADH dehydrogenase [ubiquinone] 1 beta subcomplex subunit 3 OS=Homo sapiens GN=NDUFB3 PE=1 SV=3
NDUFC2	sp|O95298|NDUC2_HUMAN NADH dehydrogenase [ubiquinone] 1 subunit C2 OS=Homo sapiens GN=NDUFC2 PE=1 SV=1
NDUFS2	sp|O75306|NDUS2_HUMAN NADH dehydrogenase [ubiquinone] iron-sulfur protein 2, mitochondrial OS=Homo sapiens GN=NDUFS2 PE=1 SV=2
NDUFS3	sp|O75489|NDUS3_HUMAN NADH dehydrogenase [ubiquinone] iron-sulfur protein 3, mitochondrial OS=Homo sapiens GN=NDUFS3 PE=1 SV=1
NEMF	sp|O60524|NEMF_HUMAN Nuclear export mediator factor NEMF OS=Homo sapiens GN=NEMF PE=1 SV=4
NEURL1	sp|O76050|NEUL1_HUMAN E3 ubiquitin-protein ligase NEURL1 OS=Homo sapiens GN=NEURL1 PE=2 SV=1
NFIC	sp|P08651|NFIC_HUMAN Nuclear factor 1 C-type OS=Homo sapiens GN=NFIC PE=1 SV=2
NIF3L1BP1	tr|A0A024R341|A0A024R341_HUMAN Ngg1 interacting factor 3 like 1 binding protein 1, isoform CRA_b OS=Homo sapiens GN=NIF3L1BP1 PE=1 SV=1
NIFK	sp|Q9BYG3|MK67I_HUMAN MKI67 FHA domain-interacting nucleolar phosphoprotein OS=Homo sapiens GN=NIFK PE=1 SV=1
NIP7	sp|Q9Y221|NIP7_HUMAN 60S ribosome subunit biogenesis protein NIP7 homolog OS=Homo sapiens GN=NIP7 PE=1 SV=1
NMD3	sp|Q96D46|NMD3_HUMAN 60S ribosomal export protein NMD3 OS=Homo sapiens GN=NMD3 PE=1 SV=1
NOB1	sp|Q9ULX3|NOB1_HUMAN RNA-binding protein NOB1 OS=Homo sapiens GN=NOB1 PE=1 SV=1
NOC3L	sp|Q8WTT2|NOC3L_HUMAN Nucleolar complex protein 3 homolog OS=Homo sapiens GN=NOC3L PE=1 SV=1
NOC4L	sp|Q9BVI4|NOC4L_HUMAN Nucleolar complex protein 4 homolog OS=Homo sapiens GN=NOC4L PE=1 SV=1
NOL6	sp|Q9H6R4|NOL6_HUMAN Nucleolar protein 6 OS=Homo sapiens GN=NOL6 PE=1 SV=2
NOP16	sp|Q9Y3C1|NOP16_HUMAN Nucleolar protein 16 OS=Homo sapiens GN=NOP16 PE=1 SV=2
NOP9	sp|Q86U38|NOP9_HUMAN Nucleolar protein 9 OS=Homo sapiens GN=NOP9 PE=1 SV=1
NPC2	sp|P61916|NPC2_HUMAN Epididymal secretory protein E1 OS=Homo sapiens GN=NPC2 PE=1 SV=1
NSDHL	sp|Q15738|NSDHL_HUMAN Sterol-4-alpha-carboxylate 3-dehydrogenase, decarboxylating OS=Homo sapiens GN=NSDHL PE=1 SV=2
NT5C2	sp|P49902|5NTC_HUMAN Cytosolic purine 5'-nucleotidase OS=Homo sapiens GN=NT5C2 PE=1 SV=1
NT5DC1	sp|Q5TFE4|NT5D1_HUMAN 5'-nucleotidase domain-containing protein 1 OS=Homo sapiens GN=NT5DC1 PE=1 SV=1
NT5DC2	sp|Q9H857|NT5D2_HUMAN 5'-nucleotidase domain-containing protein 2 OS=Homo sapiens GN=NT5DC2 PE=1 SV=1
NTPCR	sp|Q9BSD7|NTPCR_HUMAN Cancer-related nucleoside-triphosphatase OS=Homo sapiens GN=NTPCR PE=1 SV=1
NUDT16L1	sp|Q9BRJ7|SDOS_HUMAN Protein syndesmos OS=Homo sapiens GN=NUDT16L1 PE=1 SV=1
NUDT19	sp|A8MXV4|NUD19_HUMAN Nucleoside diphosphate-linked moiety X motif 19 OS=Homo sapiens GN=NUDT19 PE=1 SV=1
NUMB	sp|P49757|NUMB_HUMAN Protein numb homolog OS=Homo sapiens GN=NUMB PE=1 SV=2
NUMBL	sp|Q9Y6R0|NUMBL_HUMAN Numb-like protein OS=Homo sapiens GN=NUMBL PE=1 SV=1
NUP133	sp|Q8WUM0|NU133_HUMAN Nuclear pore complex protein Nup133 OS=Homo sapiens GN=NUP133 PE=1 SV=2
NUP188	sp|Q5SRE5|NU188_HUMAN Nucleoporin NUP188 homolog OS=Homo sapiens GN=NUP188 PE=1 SV=1
NVL	sp|O15381|NVL_HUMAN Nuclear valosin-containing protein-like OS=Homo sapiens GN=NVL PE=1 SV=1
NXN	sp|Q6DKJ4|NXN_HUMAN Nucleoredoxin OS=Homo sapiens GN=NXN PE=1 SV=2
Nbla03646	tr|Q3LIE7|Q3LIE7_HUMAN Delta(24)-sterol reductase OS=Homo sapiens GN=Nbla03646 PE=1 SV=1
OCIAD1	sp|Q9NX40|OCAD1_HUMAN OCIA domain-containing protein 1 OS=Homo sapiens GN=OCIAD1 PE=1 SV=1
OCLN	sp|Q16625|OCLN_HUMAN Occludin OS=Homo sapiens GN=OCLN PE=1 SV=1
OGFOD1	sp|Q8N543|OGFD1_HUMAN Prolyl 3-hydroxylase OGFOD1 OS=Homo sapiens GN=OGFOD1 PE=1 SV=1
OGT	sp|O15294|OGT1_HUMAN UDP-N-acetylglucosamine--peptide N-acetylglucosaminyltransferase 110 kDa subunit OS=Homo sapiens GN=OGT PE=1 SV=3
OPA1	sp|O60313|OPA1_HUMAN Dynamin-like 120 kDa protein, mitochondrial OS=Homo sapiens GN=OPA1 PE=1 SV=3
OR5AL1	sp|P0C617|O5AL1_HUMAN Olfactory receptor 5AL1 OS=Homo sapiens GN=OR5AL1 PE=3 SV=1
OSBP	sp|P22059|OSBP1_HUMAN Oxysterol-binding protein 1 OS=Homo sapiens GN=OSBP PE=1 SV=1
OSBPL10	sp|Q9BXB5|OSB10_HUMAN Oxysterol-binding protein-related protein 10 OS=Homo sapiens GN=OSBPL10 PE=1 SV=2
OSBPL11	sp|Q9BXB4|OSB11_HUMAN Oxysterol-binding protein-related protein 11 OS=Homo sapiens GN=OSBPL11 PE=1 SV=2
OSBPL9	sp|Q96SU4|OSBL9_HUMAN Oxysterol-binding protein-related protein 9 OS=Homo sapiens GN=OSBPL9 PE=1 SV=2
OSTC	sp|Q9NRP0|OSTC_HUMAN Oligosaccharyltransferase complex subunit OSTC OS=Homo sapiens GN=OSTC PE=1 SV=1
PAK1IP1	sp|Q9NWT1|PK1IP_HUMAN p21-activated protein kinase-interacting protein 1 OS=Homo sapiens GN=PAK1IP1 PE=1 SV=2
PALLD	sp|Q8WX93|PALLD_HUMAN Palladin OS=Homo sapiens GN=PALLD PE=1 SV=3
PANK4	sp|Q9NVE7|PANK4_HUMAN Pantothenate kinase 4 OS=Homo sapiens GN=PANK4 PE=1 SV=1
PARN	sp|O95453|PARN_HUMAN Poly(A)-specific ribonuclease PARN OS=Homo sapiens GN=PARN PE=1 SV=1
PARP12	sp|Q9H0J9|PAR12_HUMAN Poly [ADP-ribose] polymerase 12 OS=Homo sapiens GN=PARP12 PE=1 SV=1
PAX8	sp|Q06710|PAX8_HUMAN Paired box protein Pax-8 OS=Homo sapiens GN=PAX8 PE=1 SV=2
PBDC1	sp|Q9BVG4|PBDC1_HUMAN Protein PBDC1 OS=Homo sapiens GN=PBDC1 PE=1 SV=1
PC	sp|P11498|PYC_HUMAN Pyruvate carboxylase, mitochondrial OS=Homo sapiens GN=PC PE=1 SV=2
PCCB	sp|P05166|PCCB_HUMAN Propionyl-CoA carboxylase beta chain, mitochondrial OS=Homo sapiens GN=PCCB PE=1 SV=3
PCID2	sp|Q5JVF3|PCID2_HUMAN PCI domain-containing protein 2 OS=Homo sapiens GN=PCID2 PE=1 SV=2
PDCD4	sp|Q53EL6|PDCD4_HUMAN Programmed cell death protein 4 OS=Homo sapiens GN=PDCD4 PE=1 SV=2
PDCD6	sp|O75340|PDCD6_HUMAN Programmed cell death protein 6 OS=Homo sapiens GN=PDCD6 PE=1 SV=1
PDCL3	sp|Q9H2J4|PDCL3_HUMAN Phosducin-like protein 3 OS=Homo sapiens GN=PDCL3 PE=1 SV=1
PDPK1	sp|O15530|PDPK1_HUMAN 3-phosphoinositide-dependent protein kinase 1 OS=Homo sapiens GN=PDPK1 PE=1 SV=1
PDS5B	sp|Q9NTI5|PDS5B_HUMAN Sister chromatid cohesion protein PDS5 homolog B OS=Homo sapiens GN=PDS5B PE=1 SV=1
PDXDC1	sp|Q6P996|PDXD1_HUMAN Pyridoxal-dependent decarboxylase domain-containing protein 1 OS=Homo sapiens GN=PDXDC1 PE=1 SV=2
PDXDC2P	sp|Q6P474|PDXD2_HUMAN Putative pyridoxal-dependent decarboxylase domain-containing protein 2 OS=Homo sapiens GN=PDXDC2P PE=5 SV=3
PDZD11	sp|Q5EBL8|PDZ11_HUMAN PDZ domain-containing protein 11 OS=Homo sapiens GN=PDZD11 PE=1 SV=2
PEF1	sp|Q9UBV8|PEF1_HUMAN Peflin OS=Homo sapiens GN=PEF1 PE=1 SV=1
PEG10	sp|Q86TG7|PEG10_HUMAN Retrotransposon-derived protein PEG10 OS=Homo sapiens GN=PEG10 PE=1 SV=2
PFAS	sp|O15067|PUR4_HUMAN Phosphoribosylformylglycinamidine synthase OS=Homo sapiens GN=PFAS PE=1 SV=4
PFDN4	sp|Q9NQP4|PFD4_HUMAN Prefoldin subunit 4 OS=Homo sapiens GN=PFDN4 PE=1 SV=1
PGM2L1	sp|Q6PCE3|PGM2L_HUMAN Glucose 1,6-bisphosphate synthase OS=Homo sapiens GN=PGM2L1 PE=1 SV=3
PGP	sp|A6NDG6|PGP_HUMAN Phosphoglycolate phosphatase OS=Homo sapiens GN=PGP PE=1 SV=1
PGRMC2	sp|O15173|PGRC2_HUMAN Membrane-associated progesterone receptor component 2 OS=Homo sapiens GN=PGRMC2 PE=1 SV=1
PHF2	sp|O75151|PHF2_HUMAN Lysine-specific demethylase PHF2 OS=Homo sapiens GN=PHF2 PE=1 SV=4
PHPT1	sp|Q9NRX4|PHP14_HUMAN 14 kDa phosphohistidine phosphatase OS=Homo sapiens GN=PHPT1 PE=1 SV=1
PI4K2A	sp|Q9BTU6|P4K2A_HUMAN Phosphatidylinositol 4-kinase type 2-alpha OS=Homo sapiens GN=PI4K2A PE=1 SV=1
PIGK	sp|Q92643|GPI8_HUMAN GPI-anchor transamidase OS=Homo sapiens GN=PIGK PE=1 SV=2
PIK3C3	sp|Q8NEB9|PK3C3_HUMAN Phosphatidylinositol 3-kinase catalytic subunit type 3 OS=Homo sapiens GN=PIK3C3 PE=1 SV=1
PIK3CG	sp|P48736|PK3CG_HUMAN Phosphatidylinositol 4,5-bisphosphate 3-kinase catalytic subunit gamma isoform OS=Homo sapiens GN=PIK3CG PE=1 SV=3
PIP4K2A	sp|P48426|PI42A_HUMAN Phosphatidylinositol 5-phosphate 4-kinase type-2 alpha OS=Homo sapiens GN=PIP4K2A PE=1 SV=2
PIP4K2B	sp|P78356|PI42B_HUMAN Phosphatidylinositol 5-phosphate 4-kinase type-2 beta OS=Homo sapiens GN=PIP4K2B PE=1 SV=1
PKP3	sp|Q9Y446|PKP3_HUMAN Plakophilin-3 OS=Homo sapiens GN=PKP3 PE=1 SV=1
PLEKHA1	sp|Q9HB21|PKHA1_HUMAN Pleckstrin homology domain-containing family A member 1 OS=Homo sapiens GN=PLEKHA1 PE=1 SV=2
PNPLA6	sp|Q8IY17|PLPL6_HUMAN Neuropathy target esterase OS=Homo sapiens GN=PNPLA6 PE=1 SV=2
PNPT1	sp|Q8TCS8|PNPT1_HUMAN Polyribonucleotide nucleotidyltransferase 1, mitochondrial OS=Homo sapiens GN=PNPT1 PE=1 SV=2
POLDIP2	sp|Q9Y2S7|PDIP2_HUMAN Polymerase delta-interacting protein 2 OS=Homo sapiens GN=POLDIP2 PE=1 SV=1
POLR1C	sp|O15160|RPAC1_HUMAN DNA-directed RNA polymerases I and III subunit RPAC1 OS=Homo sapiens GN=POLR1C PE=1 SV=1
POLR2F	sp|P61218|RPAB2_HUMAN DNA-directed RNA polymerases I, II, and III subunit RPABC2 OS=Homo sapiens GN=POLR2F PE=1 SV=1
POLR2H	sp|P52434|RPAB3_HUMAN DNA-directed RNA polymerases I, II, and III subunit RPABC3 OS=Homo sapiens GN=POLR2H PE=1 SV=4
POLR2L	sp|P62875|RPAB5_HUMAN DNA-directed RNA polymerases I, II, and III subunit RPABC5 OS=Homo sapiens GN=POLR2L PE=1 SV=1
POLR3F	sp|Q9H1D9|RPC6_HUMAN DNA-directed RNA polymerase III subunit RPC6 OS=Homo sapiens GN=POLR3F PE=1 SV=1
PON2	sp|Q15165|PON2_HUMAN Serum paraoxonase/arylesterase 2 OS=Homo sapiens GN=PON2 PE=1 SV=3
PPAN	sp|Q9NQ55|SSF1_HUMAN Suppressor of SWI4 1 homolog OS=Homo sapiens GN=PPAN PE=2 SV=1
PPAN-P2RY11	tr|A0A0B4J1V8|A0A0B4J1V8_HUMAN HCG2039996 OS=Homo sapiens GN=PPAN-P2RY11 PE=3 SV=1
PPFIA1	sp|Q13136|LIPA1_HUMAN Liprin-alpha-1 OS=Homo sapiens GN=PPFIA1 PE=1 SV=1
PPFIA3	sp|O75145|LIPA3_HUMAN Liprin-alpha-3 OS=Homo sapiens GN=PPFIA3 PE=1 SV=3
PPIL3	sp|Q9H2H8|PPIL3_HUMAN Peptidyl-prolyl cis-trans isomerase-like 3 OS=Homo sapiens GN=PPIL3 PE=1 SV=1
PPIL4	sp|Q8WUA2|PPIL4_HUMAN Peptidyl-prolyl cis-trans isomerase-like 4 OS=Homo sapiens GN=PPIL4 PE=1 SV=1
PPM1A	sp|P35813|PPM1A_HUMAN Protein phosphatase 1A OS=Homo sapiens GN=PPM1A PE=1 SV=1
PPP1R10	sp|Q96QC0|PP1RA_HUMAN Serine/threonine-protein phosphatase 1 regulatory subunit 10 OS=Homo sapiens GN=PPP1R10 PE=1 SV=1
PPP1R8	sp|Q12972|PP1R8_HUMAN Nuclear inhibitor of protein phosphatase 1 OS=Homo sapiens GN=PPP1R8 PE=1 SV=2
PPP2R2C	sp|Q9Y2T4|2ABG_HUMAN Serine/threonine-protein phosphatase 2A 55 kDa regulatory subunit B gamma isoform OS=Homo sapiens GN=PPP2R2C PE=1 SV=4
PPP4C	sp|P60510|PP4C_HUMAN Serine/threonine-protein phosphatase 4 catalytic subunit OS=Homo sapiens GN=PPP4C PE=1 SV=1
PPP4R3A	sp|Q6IN85|P4R3A_HUMAN Serine/threonine-protein phosphatase 4 regulatory subunit 3A OS=Homo sapiens GN=PPP4R3A PE=1 SV=1
PPP4R3B	sp|Q5MIZ7|P4R3B_HUMAN Serine/threonine-protein phosphatase 4 regulatory subunit 3B OS=Homo sapiens GN=PPP4R3B PE=1 SV=2
PPP6C	sp|O00743|PPP6_HUMAN Serine/threonine-protein phosphatase 6 catalytic subunit OS=Homo sapiens GN=PPP6C PE=1 SV=1
PPP6R1	sp|Q9UPN7|PP6R1_HUMAN Serine/threonine-protein phosphatase 6 regulatory subunit 1 OS=Homo sapiens GN=PPP6R1 PE=1 SV=5
PPP6R3	sp|Q5H9R7|PP6R3_HUMAN Serine/threonine-protein phosphatase 6 regulatory subunit 3 OS=Homo sapiens GN=PPP6R3 PE=1 SV=2
PPT1	sp|P50897|PPT1_HUMAN Palmitoyl-protein thioesterase 1 OS=Homo sapiens GN=PPT1 PE=1 SV=1
PPWD1	sp|Q96BP3|PPWD1_HUMAN Peptidylprolyl isomerase domain and WD repeat-containing protein 1 OS=Homo sapiens GN=PPWD1 PE=1 SV=1
PRCC	sp|Q92733|PRCC_HUMAN Proline-rich protein PRCC OS=Homo sapiens GN=PRCC PE=1 SV=1
PRKACA	sp|P17612|KAPCA_HUMAN cAMP-dependent protein kinase catalytic subunit alpha OS=Homo sapiens GN=PRKACA PE=1 SV=2
PRKACB	sp|P22694|KAPCB_HUMAN cAMP-dependent protein kinase catalytic subunit beta OS=Homo sapiens GN=PRKACB PE=1 SV=2
PRKAG1	sp|P54619|AAKG1_HUMAN 5'-AMP-activated protein kinase subunit gamma-1 OS=Homo sapiens GN=PRKAG1 PE=1 SV=1
PRKAR1A	sp|P10644|KAP0_HUMAN cAMP-dependent protein kinase type I-alpha regulatory subunit OS=Homo sapiens GN=PRKAR1A PE=1 SV=1
PRKAR2A	sp|P13861|KAP2_HUMAN cAMP-dependent protein kinase type II-alpha regulatory subunit OS=Homo sapiens GN=PRKAR2A PE=1 SV=2
PRKCD	sp|Q05655|KPCD_HUMAN Protein kinase C delta type OS=Homo sapiens GN=PRKCD PE=1 SV=2
PRPF31	sp|Q8WWY3|PRP31_HUMAN U4/U6 small nuclear ribonucleoprotein Prp31 OS=Homo sapiens GN=PRPF31 PE=1 SV=2
PRPF4B	sp|Q13523|PRP4B_HUMAN Serine/threonine-protein kinase PRP4 homolog OS=Homo sapiens GN=PRPF4B PE=1 SV=3
PRPS1L1	sp|P21108|PRPS3_HUMAN Ribose-phosphate pyrophosphokinase 3 OS=Homo sapiens GN=PRPS1L1 PE=1 SV=2
PRPS2	sp|P11908|PRPS2_HUMAN Ribose-phosphate pyrophosphokinase 2 OS=Homo sapiens GN=PRPS2 PE=1 SV=2
PRPSAP1	sp|Q14558|KPRA_HUMAN Phosphoribosyl pyrophosphate synthase-associated protein 1 OS=Homo sapiens GN=PRPSAP1 PE=1 SV=2
PRPSAP2	sp|O60256|KPRB_HUMAN Phosphoribosyl pyrophosphate synthase-associated protein 2 OS=Homo sapiens GN=PRPSAP2 PE=1 SV=1
PRRC2A	sp|P48634|PRC2A_HUMAN Protein PRRC2A OS=Homo sapiens GN=PRRC2A PE=1 SV=3
PSIP1	sp|O75475|PSIP1_HUMAN PC4 and SFRS1-interacting protein OS=Homo sapiens GN=PSIP1 PE=1 SV=1
PSMB2	sp|P49721|PSB2_HUMAN Proteasome subunit beta type-2 OS=Homo sapiens GN=PSMB2 PE=1 SV=1
PSMB7	sp|Q99436|PSB7_HUMAN Proteasome subunit beta type-7 OS=Homo sapiens GN=PSMB7 PE=1 SV=1
PSME4	sp|Q14997|PSME4_HUMAN Proteasome activator complex subunit 4 OS=Homo sapiens GN=PSME4 PE=1 SV=2
PSMG1	sp|O95456|PSMG1_HUMAN Proteasome assembly chaperone 1 OS=Homo sapiens GN=PSMG1 PE=1 SV=1
PTCD3	sp|Q96EY7|PTCD3_HUMAN Pentatricopeptide repeat domain-containing protein 3, mitochondrial OS=Homo sapiens GN=PTCD3 PE=1 SV=3
PTGFRN	sp|Q9P2B2|FPRP_HUMAN Prostaglandin F2 receptor negative regulator OS=Homo sapiens GN=PTGFRN PE=1 SV=2
PTRF	sp|Q6NZI2|PTRF_HUMAN Polymerase I and transcript release factor OS=Homo sapiens GN=PTRF PE=1 SV=1
PVRL2	sp|Q92692|PVRL2_HUMAN Nectin-2 OS=Homo sapiens GN=PVRL2 PE=1 SV=1
QDPR	sp|P09417|DHPR_HUMAN Dihydropteridine reductase OS=Homo sapiens GN=QDPR PE=1 SV=2
RAB21	sp|Q9UL25|RAB21_HUMAN Ras-related protein Rab-21 OS=Homo sapiens GN=RAB21 PE=1 SV=3
RAB38	sp|P57729|RAB38_HUMAN Ras-related protein Rab-38 OS=Homo sapiens GN=RAB38 PE=1 SV=1
RAB9A	sp|P51151|RAB9A_HUMAN Ras-related protein Rab-9A OS=Homo sapiens GN=RAB9A PE=1 SV=1
RABGAP1	sp|Q9Y3P9|RBGP1_HUMAN Rab GTPase-activating protein 1 OS=Homo sapiens GN=RABGAP1 PE=1 SV=3
RACGAP1	sp|Q9H0H5|RGAP1_HUMAN Rac GTPase-activating protein 1 OS=Homo sapiens GN=RACGAP1 PE=1 SV=1
RAD23A	sp|P54725|RD23A_HUMAN UV excision repair protein RAD23 homolog A OS=Homo sapiens GN=RAD23A PE=1 SV=1
RAD54L2	sp|Q9Y4B4|ARIP4_HUMAN Helicase ARIP4 OS=Homo sapiens GN=RAD54L2 PE=1 SV=4
RAE1	sp|P78406|RAE1L_HUMAN mRNA export factor OS=Homo sapiens GN=RAE1 PE=1 SV=1
RANBP3	sp|Q9H6Z4|RANB3_HUMAN Ran-binding protein 3 OS=Homo sapiens GN=RANBP3 PE=1 SV=1
RASA1	sp|P20936|RASA1_HUMAN Ras GTPase-activating protein 1 OS=Homo sapiens GN=RASA1 PE=1 SV=1
RBM15B	sp|Q8NDT2|RB15B_HUMAN Putative RNA-binding protein 15B OS=Homo sapiens GN=RBM15B PE=1 SV=3
RBM26	sp|Q5T8P6|RBM26_HUMAN RNA-binding protein 26 OS=Homo sapiens GN=RBM26 PE=1 SV=3
RBM46	sp|Q8TBY0|RBM46_HUMAN Probable RNA-binding protein 46 OS=Homo sapiens GN=RBM46 PE=2 SV=1
RBM47	sp|A0AV96|RBM47_HUMAN RNA-binding protein 47 OS=Homo sapiens GN=RBM47 PE=1 SV=2
RBP1	sp|P09455|RET1_HUMAN Retinol-binding protein 1 OS=Homo sapiens GN=RBP1 PE=1 SV=2
RBP7	sp|Q96R05|RET7_HUMAN Retinoid-binding protein 7 OS=Homo sapiens GN=RBP7 PE=1 SV=1
RCN2	sp|Q14257|RCN2_HUMAN Reticulocalbin-2 OS=Homo sapiens GN=RCN2 PE=1 SV=1
RDH13	sp|Q8NBN7|RDH13_HUMAN Retinol dehydrogenase 13 OS=Homo sapiens GN=RDH13 PE=1 SV=2
RECQL	sp|P46063|RECQ1_HUMAN ATP-dependent DNA helicase Q1 OS=Homo sapiens GN=RECQL PE=1 SV=3
RELA	sp|Q04206|TF65_HUMAN Transcription factor p65 OS=Homo sapiens GN=RELA PE=1 SV=2
RELL1	sp|Q8IUW5|RELL1_HUMAN RELT-like protein 1 OS=Homo sapiens GN=RELL1 PE=1 SV=1
REXO4	sp|Q9GZR2|REXO4_HUMAN RNA exonuclease 4 OS=Homo sapiens GN=REXO4 PE=1 SV=2
RFC1	sp|P35251|RFC1_HUMAN Replication factor C subunit 1 OS=Homo sapiens GN=RFC1 PE=1 SV=4
RGS1	sp|Q08116|RGS1_HUMAN Regulator of G-protein signaling 1 OS=Homo sapiens GN=RGS1 PE=1 SV=3
RHOT1	sp|Q8IXI2|MIRO1_HUMAN Mitochondrial Rho GTPase 1 OS=Homo sapiens GN=RHOT1 PE=1 SV=2
RING1	sp|Q06587|RING1_HUMAN E3 ubiquitin-protein ligase RING1 OS=Homo sapiens GN=RING1 PE=1 SV=2
RIPK1	sp|Q13546|RIPK1_HUMAN Receptor-interacting serine/threonine-protein kinase 1 OS=Homo sapiens GN=RIPK1 PE=1 SV=3
RNASEH2A	sp|O75792|RNH2A_HUMAN Ribonuclease H2 subunit A OS=Homo sapiens GN=RNASEH2A PE=1 SV=2
RNF121	sp|Q9H920|RN121_HUMAN RING finger protein 121 OS=Homo sapiens GN=RNF121 PE=1 SV=1
RNF2	sp|Q99496|RING2_HUMAN E3 ubiquitin-protein ligase RING2 OS=Homo sapiens GN=RNF2 PE=1 SV=1
RNF20	sp|Q5VTR2|BRE1A_HUMAN E3 ubiquitin-protein ligase BRE1A OS=Homo sapiens GN=RNF20 PE=1 SV=2
RNF213	sp|Q63HN8|RN213_HUMAN E3 ubiquitin-protein ligase RNF213 OS=Homo sapiens GN=RNF213 PE=1 SV=3
RNF40	sp|O75150|BRE1B_HUMAN E3 ubiquitin-protein ligase BRE1B OS=Homo sapiens GN=RNF40 PE=1 SV=4
RNMT	sp|O43148|MCES_HUMAN mRNA cap guanine-N7 methyltransferase OS=Homo sapiens GN=RNMT PE=1 SV=1
RPA3	sp|P35244|RFA3_HUMAN Replication protein A 14 kDa subunit OS=Homo sapiens GN=RPA3 PE=1 SV=1
RPF2	sp|Q9H7B2|RPF2_HUMAN Ribosome production factor 2 homolog OS=Homo sapiens GN=RPF2 PE=1 SV=2
RPIA	sp|P49247|RPIA_HUMAN Ribose-5-phosphate isomerase OS=Homo sapiens GN=RPIA PE=1 SV=3
RPS19BP1	sp|Q86WX3|AROS_HUMAN Active regulator of SIRT1 OS=Homo sapiens GN=RPS19BP1 PE=1 SV=1
RPS6KB1	sp|P23443|KS6B1_HUMAN Ribosomal protein S6 kinase beta-1 OS=Homo sapiens GN=RPS6KB1 PE=1 SV=2
RRAGD	sp|Q9NQL2|RRAGD_HUMAN Ras-related GTP-binding protein D OS=Homo sapiens GN=RRAGD PE=1 SV=1
RRAS2	sp|P62070|RRAS2_HUMAN Ras-related protein R-Ras2 OS=Homo sapiens GN=RRAS2 PE=1 SV=1
RRM2B	sp|Q7LG56|RIR2B_HUMAN Ribonucleoside-diphosphate reductase subunit M2 B OS=Homo sapiens GN=RRM2B PE=1 SV=1
RRP1B	sp|Q14684|RRP1B_HUMAN Ribosomal RNA processing protein 1 homolog B OS=Homo sapiens GN=RRP1B PE=1 SV=3
RRS1	sp|Q15050|RRS1_HUMAN Ribosome biogenesis regulatory protein homolog OS=Homo sapiens GN=RRS1 PE=1 SV=2
RSU1	sp|Q15404|RSU1_HUMAN Ras suppressor protein 1 OS=Homo sapiens GN=RSU1 PE=1 SV=3
RTN1	sp|Q16799|RTN1_HUMAN Reticulon-1 OS=Homo sapiens GN=RTN1 PE=1 SV=1
RTN3	tr|B7Z4M1|B7Z4M1_HUMAN Reticulon OS=Homo sapiens GN=RTN3 PE=1 SV=1
RWDD1	sp|Q9H446|RWDD1_HUMAN RWD domain-containing protein 1 OS=Homo sapiens GN=RWDD1 PE=1 SV=1
RXRB	sp|P28702|RXRB_HUMAN Retinoic acid receptor RXR-beta OS=Homo sapiens GN=RXRB PE=1 SV=2
S100A13	sp|Q99584|S10AD_HUMAN Protein S100-A13 OS=Homo sapiens GN=S100A13 PE=1 SV=1
S100A16	sp|Q96FQ6|S10AG_HUMAN Protein S100-A16 OS=Homo sapiens GN=S100A16 PE=1 SV=1
SAAL1	sp|Q96ER3|SAAL1_HUMAN Protein SAAL1 OS=Homo sapiens GN=SAAL1 PE=1 SV=2
SAE1	sp|Q9UBE0|SAE1_HUMAN SUMO-activating enzyme subunit 1 OS=Homo sapiens GN=SAE1 PE=1 SV=1
SAMHD1	sp|Q9Y3Z3|SAMH1_HUMAN Deoxynucleoside triphosphate triphosphohydrolase SAMHD1 OS=Homo sapiens GN=SAMHD1 PE=1 SV=2
SAP18	sp|O00422|SAP18_HUMAN Histone deacetylase complex subunit SAP18 OS=Homo sapiens GN=SAP18 PE=1 SV=1
SART1	sp|O43290|SNUT1_HUMAN U4/U6.U5 tri-snRNP-associated protein 1 OS=Homo sapiens GN=SART1 PE=1 SV=1
SBDS	sp|Q9Y3A5|SBDS_HUMAN Ribosome maturation protein SBDS OS=Homo sapiens GN=SBDS PE=1 SV=4
SCAMP1	sp|O15126|SCAM1_HUMAN Secretory carrier-associated membrane protein 1 OS=Homo sapiens GN=SCAMP1 PE=1 SV=2
SCAMP2	sp|O15127|SCAM2_HUMAN Secretory carrier-associated membrane protein 2 OS=Homo sapiens GN=SCAMP2 PE=1 SV=2
SCCPDH	sp|Q8NBX0|SCPDL_HUMAN Saccharopine dehydrogenase-like oxidoreductase OS=Homo sapiens GN=SCCPDH PE=1 SV=1
SCD	sp|O00767|ACOD_HUMAN Acyl-CoA desaturase OS=Homo sapiens GN=SCD PE=1 SV=2
SCD5	sp|Q86SK9|SCD5_HUMAN Stearoyl-CoA desaturase 5 OS=Homo sapiens GN=SCD5 PE=1 SV=2
SCO2	sp|O43819|SCO2_HUMAN Protein SCO2 homolog, mitochondrial OS=Homo sapiens GN=SCO2 PE=1 SV=3
SCRN1	sp|Q12765|SCRN1_HUMAN Secernin-1 OS=Homo sapiens GN=SCRN1 PE=1 SV=2
SCYL1	sp|Q96KG9|NTKL_HUMAN N-terminal kinase-like protein OS=Homo sapiens GN=SCYL1 PE=1 SV=1
SCYL2	sp|Q6P3W7|SCYL2_HUMAN SCY1-like protein 2 OS=Homo sapiens GN=SCYL2 PE=1 SV=1
SEC13	sp|P55735|SEC13_HUMAN Protein SEC13 homolog OS=Homo sapiens GN=SEC13 PE=1 SV=3
SEC16A	sp|O15027|SC16A_HUMAN Protein transport protein Sec16A OS=Homo sapiens GN=SEC16A PE=1 SV=3
SEC22A	sp|Q96IW7|SC22A_HUMAN Vesicle-trafficking protein SEC22a OS=Homo sapiens GN=SEC22A PE=1 SV=1
SEC23IP	sp|Q9Y6Y8|S23IP_HUMAN SEC23-interacting protein OS=Homo sapiens GN=SEC23IP PE=1 SV=1
SEC24B	sp|O95487|SC24B_HUMAN Protein transport protein Sec24B OS=Homo sapiens GN=SEC24B PE=1 SV=2
SEC24D	sp|O94855|SC24D_HUMAN Protein transport protein Sec24D OS=Homo sapiens GN=SEC24D PE=1 SV=2
SEC31A	sp|O94979|SC31A_HUMAN Protein transport protein Sec31A OS=Homo sapiens GN=SEC31A PE=1 SV=3
SEC61A1	sp|P61619|S61A1_HUMAN Protein transport protein Sec61 subunit alpha isoform 1 OS=Homo sapiens GN=SEC61A1 PE=1 SV=2
SEC61A2	sp|Q9H9S3|S61A2_HUMAN Protein transport protein Sec61 subunit alpha isoform 2 OS=Homo sapiens GN=SEC61A2 PE=2 SV=3
SEC61G	sp|P60059|SC61G_HUMAN Protein transport protein Sec61 subunit gamma OS=Homo sapiens GN=SEC61G PE=1 SV=1
SEMA3A	sp|Q14563|SEM3A_HUMAN Semaphorin-3A OS=Homo sapiens GN=SEMA3A PE=1 SV=1
SEMA6A	sp|Q9H2E6|SEM6A_HUMAN Semaphorin-6A OS=Homo sapiens GN=SEMA6A PE=1 SV=2
SERPINB7	sp|O75635|SPB7_HUMAN Serpin B7 OS=Homo sapiens GN=SERPINB7 PE=1 SV=1
SETX	sp|Q7Z333|SETX_HUMAN Probable helicase senataxin OS=Homo sapiens GN=SETX PE=1 SV=4
SF3B6	sp|Q9Y3B4|SF3B6_HUMAN Splicing factor 3B subunit 6 OS=Homo sapiens GN=SF3B6 PE=1 SV=1
SFXN3	sp|Q9BWM7|SFXN3_HUMAN Sideroflexin-3 OS=Homo sapiens GN=SFXN3 PE=1 SV=2
SGPL1	sp|O95470|SGPL1_HUMAN Sphingosine-1-phosphate lyase 1 OS=Homo sapiens GN=SGPL1 PE=1 SV=3
SH3GLB1	sp|Q9Y371|SHLB1_HUMAN Endophilin-B1 OS=Homo sapiens GN=SH3GLB1 PE=1 SV=1
SIL1	sp|Q9H173|SIL1_HUMAN Nucleotide exchange factor SIL1 OS=Homo sapiens GN=SIL1 PE=1 SV=1
SLC11A2	sp|P49281|NRAM2_HUMAN Natural resistance-associated macrophage protein 2 OS=Homo sapiens GN=SLC11A2 PE=1 SV=2
SLC12A2	sp|P55011|S12A2_HUMAN Solute carrier family 12 member 2 OS=Homo sapiens GN=SLC12A2 PE=1 SV=1
SLC12A9	sp|Q9BXP2|S12A9_HUMAN Solute carrier family 12 member 9 OS=Homo sapiens GN=SLC12A9 PE=1 SV=1
SLC16A1	sp|P53985|MOT1_HUMAN Monocarboxylate transporter 1 OS=Homo sapiens GN=SLC16A1 PE=1 SV=3
SLC1A4	sp|P43007|SATT_HUMAN Neutral amino acid transporter A OS=Homo sapiens GN=SLC1A4 PE=1 SV=1
SLC22A15	sp|Q8IZD6|S22AF_HUMAN Solute carrier family 22 member 15 OS=Homo sapiens GN=SLC22A15 PE=2 SV=1
SLC27A2	sp|O14975|S27A2_HUMAN Very long-chain acyl-CoA synthetase OS=Homo sapiens GN=SLC27A2 PE=1 SV=2
SLC30A1	sp|Q9Y6M5|ZNT1_HUMAN Zinc transporter 1 OS=Homo sapiens GN=SLC30A1 PE=1 SV=3
SLC38A2	sp|Q96QD8|S38A2_HUMAN Sodium-coupled neutral amino acid transporter 2 OS=Homo sapiens GN=SLC38A2 PE=1 SV=2
SLC44A2	sp|Q8IWA5|CTL2_HUMAN Choline transporter-like protein 2 OS=Homo sapiens GN=SLC44A2 PE=1 SV=3
SLC4A1AP	sp|Q9BWU0|NADAP_HUMAN Kanadaptin OS=Homo sapiens GN=SLC4A1AP PE=1 SV=1
SLC9A3R2	sp|Q15599|NHRF2_HUMAN Na(+)/H(+) exchange regulatory cofactor NHE-RF2 OS=Homo sapiens GN=SLC9A3R2 PE=1 SV=2
SLK	sp|Q9H2G2|SLK_HUMAN STE20-like serine/threonine-protein kinase OS=Homo sapiens GN=SLK PE=1 SV=1
SMARCA4	sp|P51532|SMCA4_HUMAN Transcription activator BRG1 OS=Homo sapiens GN=SMARCA4 PE=1 SV=2
SMARCD2	sp|Q92925|SMRD2_HUMAN SWI/SNF-related matrix-associated actin-dependent regulator of chromatin subfamily D member 2 OS=Homo sapiens GN=SMARCD2 PE=1 SV=3
SMARCE1	sp|Q969G3|SMCE1_HUMAN SWI/SNF-related matrix-associated actin-dependent regulator of chromatin subfamily E member 1 OS=Homo sapiens GN=SMARCE1 PE=1 SV=2
SMC5	sp|Q8IY18|SMC5_HUMAN Structural maintenance of chromosomes protein 5 OS=Homo sapiens GN=SMC5 PE=1 SV=2
SMN1	sp|Q16637|SMN_HUMAN Survival motor neuron protein OS=Homo sapiens GN=SMN1 PE=1 SV=1
SMNDC1	sp|O75940|SPF30_HUMAN Survival of motor neuron-related-splicing factor 30 OS=Homo sapiens GN=SMNDC1 PE=1 SV=1
SMPD4	sp|Q9NXE4|NSMA3_HUMAN Sphingomyelin phosphodiesterase 4 OS=Homo sapiens GN=SMPD4 PE=1 SV=2
SMPDL3B	sp|Q92485|ASM3B_HUMAN Acid sphingomyelinase-like phosphodiesterase 3b OS=Homo sapiens GN=SMPDL3B PE=2 SV=2
SNAP47	sp|Q5SQN1|SNP47_HUMAN Synaptosomal-associated protein 47 OS=Homo sapiens GN=SNAP47 PE=1 SV=3
SNX1	sp|Q13596|SNX1_HUMAN Sorting nexin-1 OS=Homo sapiens GN=SNX1 PE=1 SV=3
SNX9	sp|Q9Y5X1|SNX9_HUMAN Sorting nexin-9 OS=Homo sapiens GN=SNX9 PE=1 SV=1
SOAT1	sp|P35610|SOAT1_HUMAN Sterol O-acyltransferase 1 OS=Homo sapiens GN=SOAT1 PE=1 SV=3
SORBS3	sp|O60504|VINEX_HUMAN Vinexin OS=Homo sapiens GN=SORBS3 PE=1 SV=2
SORL1	sp|Q92673|SORL_HUMAN Sortilin-related receptor OS=Homo sapiens GN=SORL1 PE=1 SV=2
SOWAHC	sp|Q53LP3|SWAHC_HUMAN Ankyrin repeat domain-containing protein SOWAHC OS=Homo sapiens GN=SOWAHC PE=1 SV=1
SPC24	sp|Q8NBT2|SPC24_HUMAN Kinetochore protein Spc24 OS=Homo sapiens GN=SPC24 PE=1 SV=2
SPDL1	sp|Q96EA4|SPDLY_HUMAN Protein Spindly OS=Homo sapiens GN=SPDL1 PE=1 SV=2
SPECC1L	sp|Q69YQ0|CYTSA_HUMAN Cytospin-A OS=Homo sapiens GN=SPECC1L PE=1 SV=2
SPECC1L-ADORA2A	tr|F8WAN1|F8WAN1_HUMAN Protein SPECC1L-ADORA2A OS=Homo sapiens GN=SPECC1L-ADORA2A PE=4 SV=2
SPRYD4	sp|Q8WW59|SPRY4_HUMAN SPRY domain-containing protein 4 OS=Homo sapiens GN=SPRYD4 PE=1 SV=2
SPTBN2	sp|O15020|SPTN2_HUMAN Spectrin beta chain, non-erythrocytic 2 OS=Homo sapiens GN=SPTBN2 PE=1 SV=3
SPTLC2	sp|O15270|SPTC2_HUMAN Serine palmitoyltransferase 2 OS=Homo sapiens GN=SPTLC2 PE=1 SV=1
SPTY2D1	sp|Q68D10|SPT2_HUMAN Protein SPT2 homolog OS=Homo sapiens GN=SPTY2D1 PE=1 SV=3
SQSTM1	sp|Q13501|SQSTM_HUMAN Sequestosome-1 OS=Homo sapiens GN=SQSTM1 PE=1 SV=1
SRA1	sp|Q9HD15|SRA1_HUMAN Steroid receptor RNA activator 1 OS=Homo sapiens GN=SRA1 PE=1 SV=1
SREK1	tr|E5RFV3|E5RFV3_HUMAN Splicing regulatory glutamine/lysine-rich protein 1 OS=Homo sapiens GN=SREK1 PE=1 SV=1
SRI	sp|P30626|SORCN_HUMAN Sorcin OS=Homo sapiens GN=SRI PE=1 SV=1
SRPK2	sp|P78362|SRPK2_HUMAN SRSF protein kinase 2 OS=Homo sapiens GN=SRPK2 PE=1 SV=3
SRPR	sp|P08240|SRPR_HUMAN Signal recognition particle receptor subunit alpha OS=Homo sapiens GN=SRPR PE=1 SV=2
STAMBP	sp|O95630|STABP_HUMAN STAM-binding protein OS=Homo sapiens GN=STAMBP PE=1 SV=1
STAU1	sp|O95793|STAU1_HUMAN Double-stranded RNA-binding protein Staufen homolog 1 OS=Homo sapiens GN=STAU1 PE=1 SV=2
STK11IP	sp|Q8N1F8|S11IP_HUMAN Serine/threonine-protein kinase 11-interacting protein OS=Homo sapiens GN=STK11IP PE=1 SV=3
STOM	sp|P27105|STOM_HUMAN Erythrocyte band 7 integral membrane protein OS=Homo sapiens GN=STOM PE=1 SV=3
STON2	sp|Q8WXE9|STON2_HUMAN Stonin-2 OS=Homo sapiens GN=STON2 PE=1 SV=1
STRN	sp|O43815|STRN_HUMAN Striatin OS=Homo sapiens GN=STRN PE=1 SV=4
STRN3	sp|Q13033|STRN3_HUMAN Striatin-3 OS=Homo sapiens GN=STRN3 PE=1 SV=3
STUB1	sp|Q9UNE7|CHIP_HUMAN E3 ubiquitin-protein ligase CHIP OS=Homo sapiens GN=STUB1 PE=1 SV=2
STX18	sp|Q9P2W9|STX18_HUMAN Syntaxin-18 OS=Homo sapiens GN=STX18 PE=1 SV=1
STX4	sp|Q12846|STX4_HUMAN Syntaxin-4 OS=Homo sapiens GN=STX4 PE=1 SV=2
STX5	sp|Q13190|STX5_HUMAN Syntaxin-5 OS=Homo sapiens GN=STX5 PE=1 SV=2
STX7	sp|O15400|STX7_HUMAN Syntaxin-7 OS=Homo sapiens GN=STX7 PE=1 SV=4
STXBP1	sp|P61764|STXB1_HUMAN Syntaxin-binding protein 1 OS=Homo sapiens GN=STXBP1 PE=1 SV=1
STXBP3	sp|O00186|STXB3_HUMAN Syntaxin-binding protein 3 OS=Homo sapiens GN=STXBP3 PE=1 SV=2
SUMF2	sp|Q8NBJ7|SUMF2_HUMAN Sulfatase-modifying factor 2 OS=Homo sapiens GN=SUMF2 PE=1 SV=2
SUPV3L1	sp|Q8IYB8|SUV3_HUMAN ATP-dependent RNA helicase SUPV3L1, mitochondrial OS=Homo sapiens GN=SUPV3L1 PE=1 SV=1
SYNE2	sp|Q8WXH0|SYNE2_HUMAN Nesprin-2 OS=Homo sapiens GN=SYNE2 PE=1 SV=3
SYVN1	sp|Q86TM6|SYVN1_HUMAN E3 ubiquitin-protein ligase synoviolin OS=Homo sapiens GN=SYVN1 PE=1 SV=2
TAB1	sp|Q15750|TAB1_HUMAN TGF-beta-activated kinase 1 and MAP3K7-binding protein 1 OS=Homo sapiens GN=TAB1 PE=1 SV=1
TAB3	sp|Q8N5C8|TAB3_HUMAN TGF-beta-activated kinase 1 and MAP3K7-binding protein 3 OS=Homo sapiens GN=TAB3 PE=1 SV=2
TACC3	sp|Q9Y6A5|TACC3_HUMAN Transforming acidic coiled-coil-containing protein 3 OS=Homo sapiens GN=TACC3 PE=1 SV=1
TACO1	sp|Q9BSH4|TACO1_HUMAN Translational activator of cytochrome c oxidase 1 OS=Homo sapiens GN=TACO1 PE=1 SV=1
TAF6	sp|P49848|TAF6_HUMAN Transcription initiation factor TFIID subunit 6 OS=Homo sapiens GN=TAF6 PE=1 SV=1
TAGLN	sp|Q01995|TAGL_HUMAN Transgelin OS=Homo sapiens GN=TAGLN PE=1 SV=4
TANC1	sp|Q9C0D5|TANC1_HUMAN Protein TANC1 OS=Homo sapiens GN=TANC1 PE=1 SV=3
TAOK1	sp|Q7L7X3|TAOK1_HUMAN Serine/threonine-protein kinase TAO1 OS=Homo sapiens GN=TAOK1 PE=1 SV=1
TAPT1	sp|Q6NXT6|TAPT1_HUMAN Transmembrane anterior posterior transformation protein 1 homolog OS=Homo sapiens GN=TAPT1 PE=1 SV=1
TARSL2	sp|A2RTX5|SYTC2_HUMAN Probable threonine--tRNA ligase 2, cytoplasmic OS=Homo sapiens GN=TARSL2 PE=1 SV=1
TATDN1	sp|Q6P1N9|TATD1_HUMAN Putative deoxyribonuclease TATDN1 OS=Homo sapiens GN=TATDN1 PE=1 SV=2
TAX1BP1	sp|Q86VP1|TAXB1_HUMAN Tax1-binding protein 1 OS=Homo sapiens GN=TAX1BP1 PE=1 SV=2
TBK1	sp|Q9UHD2|TBK1_HUMAN Serine/threonine-protein kinase TBK1 OS=Homo sapiens GN=TBK1 PE=1 SV=1
TBL3	sp|Q12788|TBL3_HUMAN Transducin beta-like protein 3 OS=Homo sapiens GN=TBL3 PE=1 SV=2
TCEB2	sp|Q15370|ELOB_HUMAN Transcription elongation factor B polypeptide 2 OS=Homo sapiens GN=TCEB2 PE=1 SV=1
TCERG1	sp|O14776|TCRG1_HUMAN Transcription elongation regulator 1 OS=Homo sapiens GN=TCERG1 PE=1 SV=2
TCF3	sp|P15923|TFE2_HUMAN Transcription factor E2-alpha OS=Homo sapiens GN=TCF3 PE=1 SV=1
TFB1M	sp|Q8WVM0|TFB1M_HUMAN Dimethyladenosine transferase 1, mitochondrial OS=Homo sapiens GN=TFB1M PE=1 SV=1
TGM2	sp|P21980|TGM2_HUMAN Protein-glutamine gamma-glutamyltransferase 2 OS=Homo sapiens GN=TGM2 PE=1 SV=2
TGOLN2	sp|O43493|TGON2_HUMAN Trans-Golgi network integral membrane protein 2 OS=Homo sapiens GN=TGOLN2 PE=1 SV=2
THOC2	sp|Q8NI27|THOC2_HUMAN THO complex subunit 2 OS=Homo sapiens GN=THOC2 PE=1 SV=2
THOC6	sp|Q86W42|THOC6_HUMAN THO complex subunit 6 homolog OS=Homo sapiens GN=THOC6 PE=1 SV=1
THOC7	sp|Q6I9Y2|THOC7_HUMAN THO complex subunit 7 homolog OS=Homo sapiens GN=THOC7 PE=1 SV=3
THOP1	sp|P52888|THOP1_HUMAN Thimet oligopeptidase OS=Homo sapiens GN=THOP1 PE=1 SV=2
THUMPD1	sp|Q9NXG2|THUM1_HUMAN THUMP domain-containing protein 1 OS=Homo sapiens GN=THUMPD1 PE=1 SV=2
TIA1	tr|H7BY49|H7BY49_HUMAN Nucleolysin TIA-1 isoform p40 (Fragment) OS=Homo sapiens GN=TIA1 PE=1 SV=1
TIAL1	sp|Q01085|TIAR_HUMAN Nucleolysin TIAR OS=Homo sapiens GN=TIAL1 PE=1 SV=1
TIMM8A	sp|O60220|TIM8A_HUMAN Mitochondrial import inner membrane translocase subunit Tim8 A OS=Homo sapiens GN=TIMM8A PE=1 SV=1
TIPRL	sp|O75663|TIPRL_HUMAN TIP41-like protein OS=Homo sapiens GN=TIPRL PE=1 SV=2
TJP1	sp|Q07157|ZO1_HUMAN Tight junction protein ZO-1 OS=Homo sapiens GN=TJP1 PE=1 SV=3
TJP3	sp|O95049|ZO3_HUMAN Tight junction protein ZO-3 OS=Homo sapiens GN=TJP3 PE=1 SV=3
TMA16	sp|Q96EY4|TMA16_HUMAN Translation machinery-associated protein 16 OS=Homo sapiens GN=TMA16 PE=1 SV=2
TMCO1	sp|Q9UM00|TMCO1_HUMAN Transmembrane and coiled-coil domain-containing protein 1 OS=Homo sapiens GN=TMCO1 PE=1 SV=1
TMED3	sp|Q9Y3Q3|TMED3_HUMAN Transmembrane emp24 domain-containing protein 3 OS=Homo sapiens GN=TMED3 PE=1 SV=1
TMED5	sp|Q9Y3A6|TMED5_HUMAN Transmembrane emp24 domain-containing protein 5 OS=Homo sapiens GN=TMED5 PE=1 SV=1
TMEM165	sp|Q9HC07|TM165_HUMAN Transmembrane protein 165 OS=Homo sapiens GN=TMEM165 PE=1 SV=1
TMEM169	sp|Q96HH4|TM169_HUMAN Transmembrane protein 169 OS=Homo sapiens GN=TMEM169 PE=2 SV=1
TMEM200C	sp|A6NKL6|T200C_HUMAN Transmembrane protein 200C OS=Homo sapiens GN=TMEM200C PE=2 SV=2
TMEM205	sp|Q6UW68|TM205_HUMAN Transmembrane protein 205 OS=Homo sapiens GN=TMEM205 PE=1 SV=1
TMEM55B	sp|Q86T03|TM55B_HUMAN Type 1 phosphatidylinositol 4,5-bisphosphate 4-phosphatase OS=Homo sapiens GN=TMEM55B PE=1 SV=1
TMEM70	sp|Q9BUB7|TMM70_HUMAN Transmembrane protein 70, mitochondrial OS=Homo sapiens GN=TMEM70 PE=1 SV=2
TMIGD1	sp|Q6UXZ0|TMIG1_HUMAN Transmembrane and immunoglobulin domain-containing protein 1 OS=Homo sapiens GN=TMIGD1 PE=2 SV=1
TMTC3	sp|Q6ZXV5|TMTC3_HUMAN Transmembrane and TPR repeat-containing protein 3 OS=Homo sapiens GN=TMTC3 PE=1 SV=2
TNKS1BP1	sp|Q9C0C2|TB182_HUMAN 182 kDa tankyrase-1-binding protein OS=Homo sapiens GN=TNKS1BP1 PE=1 SV=4
TNPO3	sp|Q9Y5L0|TNPO3_HUMAN Transportin-3 OS=Homo sapiens GN=TNPO3 PE=1 SV=3
TNS3	sp|Q68CZ2|TENS3_HUMAN Tensin-3 OS=Homo sapiens GN=TNS3 PE=1 SV=2
TOMM70A	sp|O94826|TOM70_HUMAN Mitochondrial import receptor subunit TOM70 OS=Homo sapiens GN=TOMM70A PE=1 SV=1
TP53BP1	sp|Q12888|TP53B_HUMAN Tumor suppressor p53-binding protein 1 OS=Homo sapiens GN=TP53BP1 PE=1 SV=2
TP53I3	sp|Q53FA7|QORX_HUMAN Quinone oxidoreductase PIG3 OS=Homo sapiens GN=TP53I3 PE=1 SV=2
TPD52L1	sp|Q16890|TPD53_HUMAN Tumor protein D53 OS=Homo sapiens GN=TPD52L1 PE=1 SV=1
TPD52L2	sp|O43399|TPD54_HUMAN Tumor protein D54 OS=Homo sapiens GN=TPD52L2 PE=1 SV=2
TPMT	sp|P51580|TPMT_HUMAN Thiopurine S-methyltransferase OS=Homo sapiens GN=TPMT PE=1 SV=1
TPT1P8	sp|Q9HAU6|TCTP8_HUMAN Putative translationally-controlled tumor protein-like protein TPT1P8 OS=Homo sapiens GN=TPT1P8 PE=5 SV=2
TRA2A	sp|Q13595|TRA2A_HUMAN Transformer-2 protein homolog alpha OS=Homo sapiens GN=TRA2A PE=1 SV=1
TRAM1	sp|Q15629|TRAM1_HUMAN Translocating chain-associated membrane protein 1 OS=Homo sapiens GN=TRAM1 PE=1 SV=3
TRAPPC2L	sp|Q9UL33|TPC2L_HUMAN Trafficking protein particle complex subunit 2-like protein OS=Homo sapiens GN=TRAPPC2L PE=1 SV=1
TRAPPC5	sp|Q8IUR0|TPPC5_HUMAN Trafficking protein particle complex subunit 5 OS=Homo sapiens GN=TRAPPC5 PE=1 SV=1
TRIM16	sp|O95361|TRI16_HUMAN Tripartite motif-containing protein 16 OS=Homo sapiens GN=TRIM16 PE=1 SV=3
TRIM2	sp|Q9C040|TRIM2_HUMAN Tripartite motif-containing protein 2 OS=Homo sapiens GN=TRIM2 PE=1 SV=1
TRIM25	sp|Q14258|TRI25_HUMAN E3 ubiquitin/ISG15 ligase TRIM25 OS=Homo sapiens GN=TRIM25 PE=1 SV=2
TRIM32	sp|Q13049|TRI32_HUMAN E3 ubiquitin-protein ligase TRIM32 OS=Homo sapiens GN=TRIM32 PE=1 SV=2
TRMT10C	sp|Q7L0Y3|MRRP1_HUMAN Mitochondrial ribonuclease P protein 1 OS=Homo sapiens GN=TRMT10C PE=1 SV=2
TRMT112	sp|Q9UI30|TR112_HUMAN Multifunctional methyltransferase subunit TRM112-like protein OS=Homo sapiens GN=TRMT112 PE=1 SV=1
TRMT61A	sp|Q96FX7|TRM61_HUMAN tRNA (adenine(58)-N(1))-methyltransferase catalytic subunit TRMT61A OS=Homo sapiens GN=TRMT61A PE=1 SV=1
TROVE2	sp|P10155|RO60_HUMAN 60 kDa SS-A/Ro ribonucleoprotein OS=Homo sapiens GN=TROVE2 PE=1 SV=2
TRUB1	sp|Q8WWH5|TRUB1_HUMAN Probable tRNA pseudouridine synthase 1 OS=Homo sapiens GN=TRUB1 PE=1 SV=1
TSC22D1	sp|Q15714|T22D1_HUMAN TSC22 domain family protein 1 OS=Homo sapiens GN=TSC22D1 PE=1 SV=3
TSFM	sp|P43897|EFTS_HUMAN Elongation factor Ts, mitochondrial OS=Homo sapiens GN=TSFM PE=1 SV=2
TSR1	sp|Q2NL82|TSR1_HUMAN Pre-rRNA-processing protein TSR1 homolog OS=Homo sapiens GN=TSR1 PE=1 SV=1
TTC4	sp|O95801|TTC4_HUMAN Tetratricopeptide repeat protein 4 OS=Homo sapiens GN=TTC4 PE=1 SV=3
TUSC1	sp|Q2TAM9|TUSC1_HUMAN Tumor suppressor candidate gene 1 protein OS=Homo sapiens GN=TUSC1 PE=1 SV=3
TWF2	sp|Q6IBS0|TWF2_HUMAN Twinfilin-2 OS=Homo sapiens GN=TWF2 PE=1 SV=2
TXNL1	sp|O43396|TXNL1_HUMAN Thioredoxin-like protein 1 OS=Homo sapiens GN=TXNL1 PE=1 SV=3
UBASH3B	sp|Q8TF42|UBS3B_HUMAN Ubiquitin-associated and SH3 domain-containing protein B OS=Homo sapiens GN=UBASH3B PE=1 SV=2
UBE2G2	sp|P60604|UB2G2_HUMAN Ubiquitin-conjugating enzyme E2 G2 OS=Homo sapiens GN=UBE2G2 PE=1 SV=1
UBE2K	sp|P61086|UBE2K_HUMAN Ubiquitin-conjugating enzyme E2 K OS=Homo sapiens GN=UBE2K PE=1 SV=3
UBE2M	sp|P61081|UBC12_HUMAN NEDD8-conjugating enzyme Ubc12 OS=Homo sapiens GN=UBE2M PE=1 SV=1
UBE2Z	sp|Q9H832|UBE2Z_HUMAN Ubiquitin-conjugating enzyme E2 Z OS=Homo sapiens GN=UBE2Z PE=1 SV=2
UBE3A	sp|Q05086|UBE3A_HUMAN Ubiquitin-protein ligase E3A OS=Homo sapiens GN=UBE3A PE=1 SV=4
UBL4A	sp|P11441|UBL4A_HUMAN Ubiquitin-like protein 4A OS=Homo sapiens GN=UBL4A PE=1 SV=1
UBR1	sp|Q8IWV7|UBR1_HUMAN E3 ubiquitin-protein ligase UBR1 OS=Homo sapiens GN=UBR1 PE=1 SV=1
UBR5	sp|O95071|UBR5_HUMAN E3 ubiquitin-protein ligase UBR5 OS=Homo sapiens GN=UBR5 PE=1 SV=2
UBTD2	sp|Q8WUN7|UBTD2_HUMAN Ubiquitin domain-containing protein 2 OS=Homo sapiens GN=UBTD2 PE=1 SV=2
UCHL3	sp|P15374|UCHL3_HUMAN Ubiquitin carboxyl-terminal hydrolase isozyme L3 OS=Homo sapiens GN=UCHL3 PE=1 SV=1
UCHL5	sp|Q9Y5K5|UCHL5_HUMAN Ubiquitin carboxyl-terminal hydrolase isozyme L5 OS=Homo sapiens GN=UCHL5 PE=1 SV=3
UCK2	sp|Q9BZX2|UCK2_HUMAN Uridine-cytidine kinase 2 OS=Homo sapiens GN=UCK2 PE=1 SV=1
UFL1	sp|O94874|UFL1_HUMAN E3 UFM1-protein ligase 1 OS=Homo sapiens GN=UFL1 PE=1 SV=2
UGT8	sp|Q16880|CGT_HUMAN 2-hydroxyacylsphingosine 1-beta-galactosyltransferase OS=Homo sapiens GN=UGT8 PE=2 SV=2
ULK2	sp|Q8IYT8|ULK2_HUMAN Serine/threonine-protein kinase ULK2 OS=Homo sapiens GN=ULK2 PE=1 SV=3
UNC5B	sp|Q8IZJ1|UNC5B_HUMAN Netrin receptor UNC5B OS=Homo sapiens GN=UNC5B PE=1 SV=2
UNG	sp|P13051|UNG_HUMAN Uracil-DNA glycosylase OS=Homo sapiens GN=UNG PE=1 SV=2
UPP1	sp|Q16831|UPP1_HUMAN Uridine phosphorylase 1 OS=Homo sapiens GN=UPP1 PE=1 SV=1
UQCRQ	sp|O14949|QCR8_HUMAN Cytochrome b-c1 complex subunit 8 OS=Homo sapiens GN=UQCRQ PE=1 SV=4
USP10	sp|Q14694|UBP10_HUMAN Ubiquitin carboxyl-terminal hydrolase 10 OS=Homo sapiens GN=USP10 PE=1 SV=2
USP13	sp|Q92995|UBP13_HUMAN Ubiquitin carboxyl-terminal hydrolase 13 OS=Homo sapiens GN=USP13 PE=1 SV=2
USP15	sp|Q9Y4E8|UBP15_HUMAN Ubiquitin carboxyl-terminal hydrolase 15 OS=Homo sapiens GN=USP15 PE=1 SV=3
USP19	sp|O94966|UBP19_HUMAN Ubiquitin carboxyl-terminal hydrolase 19 OS=Homo sapiens GN=USP19 PE=1 SV=2
USP4	sp|Q13107|UBP4_HUMAN Ubiquitin carboxyl-terminal hydrolase 4 OS=Homo sapiens GN=USP4 PE=1 SV=3
UTP11L	sp|Q9Y3A2|UTP11_HUMAN Probable U3 small nucleolar RNA-associated protein 11 OS=Homo sapiens GN=UTP11L PE=1 SV=2
UTP18	sp|Q9Y5J1|UTP18_HUMAN U3 small nucleolar RNA-associated protein 18 homolog OS=Homo sapiens GN=UTP18 PE=1 SV=3
UTP3	sp|Q9NQZ2|SAS10_HUMAN Something about silencing protein 10 OS=Homo sapiens GN=UTP3 PE=1 SV=1
VAPB	sp|O95292|VAPB_HUMAN Vesicle-associated membrane protein-associated protein B/C OS=Homo sapiens GN=VAPB PE=1 SV=3
VAT1	sp|Q99536|VAT1_HUMAN Synaptic vesicle membrane protein VAT-1 homolog OS=Homo sapiens GN=VAT1 PE=1 SV=2
VPS13C	sp|Q709C8|VP13C_HUMAN Vacuolar protein sorting-associated protein 13C OS=Homo sapiens GN=VPS13C PE=1 SV=1
VPS16	sp|Q9H269|VPS16_HUMAN Vacuolar protein sorting-associated protein 16 homolog OS=Homo sapiens GN=VPS16 PE=1 SV=2
VPS25	sp|Q9BRG1|VPS25_HUMAN Vacuolar protein-sorting-associated protein 25 OS=Homo sapiens GN=VPS25 PE=1 SV=1
VPS26A	sp|O75436|VP26A_HUMAN Vacuolar protein sorting-associated protein 26A OS=Homo sapiens GN=VPS26A PE=1 SV=2
VPS45	sp|Q9NRW7|VPS45_HUMAN Vacuolar protein sorting-associated protein 45 OS=Homo sapiens GN=VPS45 PE=1 SV=1
VPS4A	sp|Q9UN37|VPS4A_HUMAN Vacuolar protein sorting-associated protein 4A OS=Homo sapiens GN=VPS4A PE=1 SV=1
WDR12	sp|Q9GZL7|WDR12_HUMAN Ribosome biogenesis protein WDR12 OS=Homo sapiens GN=WDR12 PE=1 SV=2
WDR26	sp|Q9H7D7|WDR26_HUMAN WD repeat-containing protein 26 OS=Homo sapiens GN=WDR26 PE=1 SV=3
WDR36	sp|Q8NI36|WDR36_HUMAN WD repeat-containing protein 36 OS=Homo sapiens GN=WDR36 PE=1 SV=1
WDR4	sp|P57081|WDR4_HUMAN tRNA (guanine-N(7)-)-methyltransferase non-catalytic subunit WDR4 OS=Homo sapiens GN=WDR4 PE=1 SV=2
WDR5	sp|P61964|WDR5_HUMAN WD repeat-containing protein 5 OS=Homo sapiens GN=WDR5 PE=1 SV=1
WDR75	sp|Q8IWA0|WDR75_HUMAN WD repeat-containing protein 75 OS=Homo sapiens GN=WDR75 PE=1 SV=1
WDR77	sp|Q9BQA1|MEP50_HUMAN Methylosome protein 50 OS=Homo sapiens GN=WDR77 PE=1 SV=1
WFS1	sp|O76024|WFS1_HUMAN Wolframin OS=Homo sapiens GN=WFS1 PE=1 SV=2
WIBG	sp|Q9BRP8|WIBG_HUMAN Partner of Y14 and mago OS=Homo sapiens GN=WIBG PE=1 SV=1
XPO5	sp|Q9HAV4|XPO5_HUMAN Exportin-5 OS=Homo sapiens GN=XPO5 PE=1 SV=1
XRCC4	sp|Q13426|XRCC4_HUMAN DNA repair protein XRCC4 OS=Homo sapiens GN=XRCC4 PE=1 SV=2
YAP1	sp|P46937|YAP1_HUMAN Transcriptional coactivator YAP1 OS=Homo sapiens GN=YAP1 PE=1 SV=2
YARS2	sp|Q9Y2Z4|SYYM_HUMAN Tyrosine--tRNA ligase, mitochondrial OS=Homo sapiens GN=YARS2 PE=1 SV=2
YKT6	sp|O15498|YKT6_HUMAN Synaptobrevin homolog YKT6 OS=Homo sapiens GN=YKT6 PE=1 SV=1
YME1L1	sp|Q96TA2|YMEL1_HUMAN ATP-dependent zinc metalloprotease YME1L1 OS=Homo sapiens GN=YME1L1 PE=1 SV=2
YTHDF2	sp|Q9Y5A9|YTHD2_HUMAN YTH domain-containing family protein 2 OS=Homo sapiens GN=YTHDF2 PE=1 SV=2
YTHDF3	sp|Q7Z739|YTHD3_HUMAN YTH domain-containing family protein 3 OS=Homo sapiens GN=YTHDF3 PE=1 SV=1
YY2	sp|O15391|TYY2_HUMAN Transcription factor YY2 OS=Homo sapiens GN=YY2 PE=2 SV=1
ZC2HC1A	sp|Q96GY0|ZC21A_HUMAN Zinc finger C2HC domain-containing protein 1A OS=Homo sapiens GN=ZC2HC1A PE=1 SV=2
ZC3H15	sp|Q8WU90|ZC3HF_HUMAN Zinc finger CCCH domain-containing protein 15 OS=Homo sapiens GN=ZC3H15 PE=1 SV=1
ZC3HAV1L	sp|Q96H79|ZCCHL_HUMAN Zinc finger CCCH-type antiviral protein 1-like OS=Homo sapiens GN=ZC3HAV1L PE=1 SV=2
ZCCHC6	sp|Q5VYS8|TUT7_HUMAN Terminal uridylyltransferase 7 OS=Homo sapiens GN=ZCCHC6 PE=1 SV=1
ZFP14	sp|Q9HCL3|ZFP14_HUMAN Zinc finger protein 14 homolog OS=Homo sapiens GN=ZFP14 PE=2 SV=2
ZFP36L1	sp|Q07352|TISB_HUMAN Zinc finger protein 36, C3H1 type-like 1 OS=Homo sapiens GN=ZFP36L1 PE=1 SV=1
ZFP42	sp|Q96MM3|ZFP42_HUMAN Zinc finger protein 42 homolog OS=Homo sapiens GN=ZFP42 PE=1 SV=2
ZMYM4	sp|Q5VZL5|ZMYM4_HUMAN Zinc finger MYM-type protein 4 OS=Homo sapiens GN=ZMYM4 PE=1 SV=1
ZNF148	sp|Q9UQR1|ZN148_HUMAN Zinc finger protein 148 OS=Homo sapiens GN=ZNF148 PE=1 SV=2
ZNF503	sp|Q96F45|ZN503_HUMAN Zinc finger protein 503 OS=Homo sapiens GN=ZNF503 PE=1 SV=1
ZNF703	sp|Q9H7S9|ZN703_HUMAN Zinc finger protein 703 OS=Homo sapiens GN=ZNF703 PE=1 SV=1
ZNF787	sp|Q6DD87|ZN787_HUMAN Zinc finger protein 787 OS=Homo sapiens GN=ZNF787 PE=1 SV=3
ZPR1	sp|O75312|ZPR1_HUMAN Zinc finger protein ZPR1 OS=Homo sapiens GN=ZPR1 PE=1 SV=1
ZW10	sp|O43264|ZW10_HUMAN Centromere/kinetochore protein zw10 homolog OS=Homo sapiens GN=ZW10 PE=1 SV=3
ZYX	sp|Q15942|ZYX_HUMAN Zyxin OS=Homo sapiens GN=ZYX PE=1 SV=1
tr|A0A096LPI6|A0A096LPI6_HUMAN Uncharacterized protein (Fragment) OS=Homo sapiens PE=4 SV=2	tr|A0A096LPI6|A0A096LPI6_HUMAN Uncharacterized protein (Fragment) OS=Homo sapiens PE=4 SV=2
tr|C9JCJ5|C9JCJ5_HUMAN Uncharacterized protein (Fragment) OS=Homo sapiens PE=4 SV=8	tr|C9JCJ5|C9JCJ5_HUMAN Uncharacterized protein (Fragment) OS=Homo sapiens PE=4 SV=8
tr|E7EWF7|E7EWF7_HUMAN Uncharacterized protein (Fragment) OS=Homo sapiens PE=4 SV=2	tr|E7EWF7|E7EWF7_HUMAN Uncharacterized protein (Fragment) OS=Homo sapiens PE=4 SV=2
tr|E9PAM4|E9PAM4_HUMAN Uncharacterized protein OS=Homo sapiens PE=4 SV=1	tr|E9PAM4|E9PAM4_HUMAN Uncharacterized protein OS=Homo sapiens PE=4 SV=1
tr|E9PLD3|E9PLD3_HUMAN Uncharacterized protein OS=Homo sapiens PE=4 SV=1	tr|E9PLD3|E9PLD3_HUMAN Uncharacterized protein OS=Homo sapiens PE=4 SV=1
tr|H0Y626|H0Y626_HUMAN Uncharacterized protein OS=Homo sapiens PE=4 SV=2	tr|H0Y626|H0Y626_HUMAN Uncharacterized protein OS=Homo sapiens PE=4 SV=2
tr|H0Y858|H0Y858_HUMAN Uncharacterized protein (Fragment) OS=Homo sapiens PE=4 SV=1	tr|H0Y858|H0Y858_HUMAN Uncharacterized protein (Fragment) OS=Homo sapiens PE=4 SV=1
tr|H0YIV9|H0YIV9_HUMAN Uncharacterized protein (Fragment) OS=Homo sapiens PE=3 SV=1	tr|H0YIV9|H0YIV9_HUMAN Uncharacterized protein (Fragment) OS=Homo sapiens PE=3 SV=1
tr|H3BRN7|H3BRN7_HUMAN Uncharacterized protein OS=Homo sapiens PE=4 SV=1	tr|H3BRN7|H3BRN7_HUMAN Uncharacterized protein OS=Homo sapiens PE=4 SV=1
tr|H7C5I2|H7C5I2_HUMAN Uncharacterized protein (Fragment) OS=Homo sapiens PE=4 SV=1	tr|H7C5I2|H7C5I2_HUMAN Uncharacterized protein (Fragment) OS=Homo sapiens PE=4 SV=1
tr|I3L4J1|I3L4J1_HUMAN Uncharacterized protein (Fragment) OS=Homo sapiens PE=1 SV=3	tr|I3L4J1|I3L4J1_HUMAN Uncharacterized protein (Fragment) OS=Homo sapiens PE=1 SV=3
tr|M0QZ24|M0QZ24_HUMAN Uncharacterized protein (Fragment) OS=Homo sapiens PE=4 SV=1	tr|M0QZ24|M0QZ24_HUMAN Uncharacterized protein (Fragment) OS=Homo sapiens PE=4 SV=1
POTEE	sp|Q6S8J3|POTEE_HUMAN POTE ankyrin domain family member E OS=Homo sapiens GN=POTEE PE=1 SV=3
TFRC	sp|P02786|TFR1_HUMAN Transferrin receptor protein 1 OS=Homo sapiens GN=TFRC PE=1 SV=2
EIF3E	sp|P60228|EIF3E_HUMAN Eukaryotic translation initiation factor 3 subunit E OS=Homo sapiens GN=EIF3E PE=1 SV=1
RAB3GAP2	sp|Q9H2M9|RBGPR_HUMAN Rab3 GTPase-activating protein non-catalytic subunit OS=Homo sapiens GN=RAB3GAP2 PE=1 SV=1
DDX50	sp|Q9BQ39|DDX50_HUMAN ATP-dependent RNA helicase DDX50 OS=Homo sapiens GN=DDX50 PE=1 SV=1
EPS15L1	sp|Q9UBC2|EP15R_HUMAN Epidermal growth factor receptor substrate 15-like 1 OS=Homo sapiens GN=EPS15L1 PE=1 SV=1
DHTKD1	sp|Q96HY7|DHTK1_HUMAN Probable 2-oxoglutarate dehydrogenase E1 component DHKTD1, mitochondrial OS=Homo sapiens GN=DHTKD1 PE=1 SV=2
TM9SF2	sp|Q99805|TM9S2_HUMAN Transmembrane 9 superfamily member 2 OS=Homo sapiens GN=TM9SF2 PE=1 SV=1
TM9SF4	sp|Q92544|TM9S4_HUMAN Transmembrane 9 superfamily member 4 OS=Homo sapiens GN=TM9SF4 PE=1 SV=2
PFKL	sp|P17858|PFKAL_HUMAN ATP-dependent 6-phosphofructokinase, liver type OS=Homo sapiens GN=PFKL PE=1 SV=6
ARHGDIA	sp|P52565|GDIR1_HUMAN Rho GDP-dissociation inhibitor 1 OS=Homo sapiens GN=ARHGDIA PE=1 SV=3
NAA10	sp|P41227|NAA10_HUMAN N-alpha-acetyltransferase 10 OS=Homo sapiens GN=NAA10 PE=1 SV=1
NAA11	sp|Q9BSU3|NAA11_HUMAN N-alpha-acetyltransferase 11 OS=Homo sapiens GN=NAA11 PE=1 SV=3
PHB2	sp|Q99623|PHB2_HUMAN Prohibitin-2 OS=Homo sapiens GN=PHB2 PE=1 SV=2
ACTR2	sp|P61160|ARP2_HUMAN Actin-related protein 2 OS=Homo sapiens GN=ACTR2 PE=1 SV=1
HRSP12	sp|P52758|UK114_HUMAN Ribonuclease UK114 OS=Homo sapiens GN=HRSP12 PE=1 SV=1
ACTN2	sp|P35609|ACTN2_HUMAN Alpha-actinin-2 OS=Homo sapiens GN=ACTN2 PE=1 SV=1
RNH1	sp|P13489|RINI_HUMAN Ribonuclease inhibitor OS=Homo sapiens GN=RNH1 PE=1 SV=2
PSAP	sp|P07602|SAP_HUMAN Prosaposin OS=Homo sapiens GN=PSAP PE=1 SV=2
KHDRBS1	sp|Q07666|KHDR1_HUMAN KH domain-containing, RNA-binding, signal transduction-associated protein 1 OS=Homo sapiens GN=KHDRBS1 PE=1 SV=1
KHDRBS2	sp|Q5VWX1|KHDR2_HUMAN KH domain-containing, RNA-binding, signal transduction-associated protein 2 OS=Homo sapiens GN=KHDRBS2 PE=1 SV=1
KHDRBS3	sp|O75525|KHDR3_HUMAN KH domain-containing, RNA-binding, signal transduction-associated protein 3 OS=Homo sapiens GN=KHDRBS3 PE=1 SV=1
MYH16	sp|Q9H6N6|MYH16_HUMAN Putative uncharacterized protein MYH16 OS=Homo sapiens GN=MYH16 PE=1 SV=2
NFKBIL1	sp|Q9UBC1|IKBL1_HUMAN NF-kappa-B inhibitor-like protein 1 OS=Homo sapiens GN=NFKBIL1 PE=1 SV=1
CMYA5	sp|Q8N3K9|CMYA5_HUMAN Cardiomyopathy-associated protein 5 OS=Homo sapiens GN=CMYA5 PE=1 SV=3
G3BP2	sp|Q9UN86|G3BP2_HUMAN Ras GTPase-activating protein-binding protein 2 OS=Homo sapiens GN=G3BP2 PE=1 SV=2
ATP2A1	sp|O14983|AT2A1_HUMAN Sarcoplasmic/endoplasmic reticulum calcium ATPase 1 OS=Homo sapiens GN=ATP2A1 PE=1 SV=1
HIST3H3	sp|Q16695|H31T_HUMAN Histone H3.1t OS=Homo sapiens GN=HIST3H3 PE=1 SV=3
BUB3	sp|O43684|BUB3_HUMAN Mitotic checkpoint protein BUB3 OS=Homo sapiens GN=BUB3 PE=1 SV=1
TUBAL3	sp|A6NHL2|TBAL3_HUMAN Tubulin alpha chain-like 3 OS=Homo sapiens GN=TUBAL3 PE=1 SV=2
CSNK2A1	sp|P68400|CSK21_HUMAN Casein kinase II subunit alpha OS=Homo sapiens GN=CSNK2A1 PE=1 SV=1
CSNK2A3	sp|Q8NEV1|CSK23_HUMAN Casein kinase II subunit alpha 3 OS=Homo sapiens GN=CSNK2A3 PE=1 SV=2
CRYZ	sp|Q08257|QOR_HUMAN Quinone oxidoreductase OS=Homo sapiens GN=CRYZ PE=1 SV=1
GRID1	sp|Q9ULK0|GRID1_HUMAN Glutamate receptor ionotropic, delta-1 OS=Homo sapiens GN=GRID1 PE=2 SV=2
DHX15	sp|O43143|DHX15_HUMAN Pre-mRNA-splicing factor ATP-dependent RNA helicase DHX15 OS=Homo sapiens GN=DHX15 PE=1 SV=2
RPL7A	sp|P62424|RL7A_HUMAN 60S ribosomal protein L7a OS=Homo sapiens GN=RPL7A PE=1 SV=2
TBC1D4	sp|O60343|TBCD4_HUMAN TBC1 domain family member 4 OS=Homo sapiens GN=TBC1D4 PE=1 SV=2
CUL4A	sp|Q13619|CUL4A_HUMAN Cullin-4A OS=Homo sapiens GN=CUL4A PE=1 SV=3
WBP11	sp|Q9Y2W2|WBP11_HUMAN WW domain-binding protein 11 OS=Homo sapiens GN=WBP11 PE=1 SV=1
SNX2	sp|O60749|SNX2_HUMAN Sorting nexin-2 OS=Homo sapiens GN=SNX2 PE=1 SV=2
PDCD10	sp|Q9BUL8|PDC10_HUMAN Programmed cell death protein 10 OS=Homo sapiens GN=PDCD10 PE=1 SV=1
MRPL44	sp|Q9H9J2|RM44_HUMAN 39S ribosomal protein L44, mitochondrial OS=Homo sapiens GN=MRPL44 PE=1 SV=1
PARP1	sp|P09874|PARP1_HUMAN Poly [ADP-ribose] polymerase 1 OS=Homo sapiens GN=PARP1 PE=1 SV=4
SSBP1	sp|Q04837|SSBP_HUMAN Single-stranded DNA-binding protein, mitochondrial OS=Homo sapiens GN=SSBP1 PE=1 SV=1
RPL23A	sp|P62750|RL23A_HUMAN 60S ribosomal protein L23a OS=Homo sapiens GN=RPL23A PE=1 SV=1
EIF3D	sp|O15371|EIF3D_HUMAN Eukaryotic translation initiation factor 3 subunit D OS=Homo sapiens GN=EIF3D PE=1 SV=1
RPL17	sp|P18621|RL17_HUMAN 60S ribosomal protein L17 OS=Homo sapiens GN=RPL17 PE=1 SV=3
RPL17-C18orf32	tr|A0A0A0MRF8|A0A0A0MRF8_HUMAN Protein RPL17-C18orf32 OS=Homo sapiens GN=RPL17-C18orf32 PE=3 SV=1
MYOF	sp|Q9NZM1|MYOF_HUMAN Myoferlin OS=Homo sapiens GN=MYOF PE=1 SV=1
SFPQ	sp|P23246|SFPQ_HUMAN Splicing factor, proline- and glutamine-rich OS=Homo sapiens GN=SFPQ PE=1 SV=2
HMGN2	sp|P05204|HMGN2_HUMAN Non-histone chromosomal protein HMG-17 OS=Homo sapiens GN=HMGN2 PE=1 SV=3
DDX19A	sp|Q9NUU7|DD19A_HUMAN ATP-dependent RNA helicase DDX19A OS=Homo sapiens GN=DDX19A PE=1 SV=1
DDX19B	sp|Q9UMR2|DD19B_HUMAN ATP-dependent RNA helicase DDX19B OS=Homo sapiens GN=DDX19B PE=1 SV=1
ANXA6	sp|P08133|ANXA6_HUMAN Annexin A6 OS=Homo sapiens GN=ANXA6 PE=1 SV=3
NARS	sp|O43776|SYNC_HUMAN Asparagine--tRNA ligase, cytoplasmic OS=Homo sapiens GN=NARS PE=1 SV=1
STMN1	sp|P16949|STMN1_HUMAN Stathmin OS=Homo sapiens GN=STMN1 PE=1 SV=3
PSME1	sp|Q06323|PSME1_HUMAN Proteasome activator complex subunit 1 OS=Homo sapiens GN=PSME1 PE=1 SV=1
ATXN2L	sp|Q8WWM7|ATX2L_HUMAN Ataxin-2-like protein OS=Homo sapiens GN=ATXN2L PE=1 SV=2
RPL7	sp|P18124|RL7_HUMAN 60S ribosomal protein L7 OS=Homo sapiens GN=RPL7 PE=1 SV=1
RAB1C	sp|Q92928|RAB1C_HUMAN Putative Ras-related protein Rab-1C OS=Homo sapiens GN=RAB1C PE=5 SV=2
DDX42	sp|Q86XP3|DDX42_HUMAN ATP-dependent RNA helicase DDX42 OS=Homo sapiens GN=DDX42 PE=1 SV=1
STIP1	sp|P31948|STIP1_HUMAN Stress-induced-phosphoprotein 1 OS=Homo sapiens GN=STIP1 PE=1 SV=1
RBBP4	sp|Q09028|RBBP4_HUMAN Histone-binding protein RBBP4 OS=Homo sapiens GN=RBBP4 PE=1 SV=3
RBBP7	sp|Q16576|RBBP7_HUMAN Histone-binding protein RBBP7 OS=Homo sapiens GN=RBBP7 PE=1 SV=1
ACIN1	sp|Q9UKV3|ACINU_HUMAN Apoptotic chromatin condensation inducer in the nucleus OS=Homo sapiens GN=ACIN1 PE=1 SV=2
KRT35	sp|Q92764|KRT35_HUMAN Keratin, type I cuticular Ha5 OS=Homo sapiens GN=KRT35 PE=2 SV=5
CS	sp|O75390|CISY_HUMAN Citrate synthase, mitochondrial OS=Homo sapiens GN=CS PE=1 SV=2
AP2B1	sp|P63010|AP2B1_HUMAN AP-2 complex subunit beta OS=Homo sapiens GN=AP2B1 PE=1 SV=1
ALYREF	sp|Q86V81|THOC4_HUMAN THO complex subunit 4 OS=Homo sapiens GN=ALYREF PE=1 SV=3
NHLRC2	sp|Q8NBF2|NHLC2_HUMAN NHL repeat-containing protein 2 OS=Homo sapiens GN=NHLRC2 PE=1 SV=1
ATP5H	sp|O75947|ATP5H_HUMAN ATP synthase subunit d, mitochondrial OS=Homo sapiens GN=ATP5H PE=1 SV=3
EIF2S1	sp|P05198|IF2A_HUMAN Eukaryotic translation initiation factor 2 subunit 1 OS=Homo sapiens GN=EIF2S1 PE=1 SV=3
ATP1A1	sp|P05023|AT1A1_HUMAN Sodium/potassium-transporting ATPase subunit alpha-1 OS=Homo sapiens GN=ATP1A1 PE=1 SV=1
RPL11	sp|P62913|RL11_HUMAN 60S ribosomal protein L11 OS=Homo sapiens GN=RPL11 PE=1 SV=2
ASNS	sp|P08243|ASNS_HUMAN Asparagine synthetase [glutamine-hydrolyzing] OS=Homo sapiens GN=ASNS PE=1 SV=4
MDH2	sp|P40926|MDHM_HUMAN Malate dehydrogenase, mitochondrial OS=Homo sapiens GN=MDH2 PE=1 SV=3
SNRNP70	sp|P08621|RU17_HUMAN U1 small nuclear ribonucleoprotein 70 kDa OS=Homo sapiens GN=SNRNP70 PE=1 SV=2
SSR3	sp|Q9UNL2|SSRG_HUMAN Translocon-associated protein subunit gamma OS=Homo sapiens GN=SSR3 PE=1 SV=1
ALDH7A1	sp|P49419|AL7A1_HUMAN Alpha-aminoadipic semialdehyde dehydrogenase OS=Homo sapiens GN=ALDH7A1 PE=1 SV=5
CYP3A43	sp|Q9HB55|CP343_HUMAN Cytochrome P450 3A43 OS=Homo sapiens GN=CYP3A43 PE=1 SV=1
LMAN2L	sp|Q9H0V9|LMA2L_HUMAN VIP36-like protein OS=Homo sapiens GN=LMAN2L PE=1 SV=1
EIF3F	sp|O00303|EIF3F_HUMAN Eukaryotic translation initiation factor 3 subunit F OS=Homo sapiens GN=EIF3F PE=1 SV=1
MYL12A	sp|P19105|ML12A_HUMAN Myosin regulatory light chain 12A OS=Homo sapiens GN=MYL12A PE=1 SV=2
MYL12B	sp|O14950|ML12B_HUMAN Myosin regulatory light chain 12B OS=Homo sapiens GN=MYL12B PE=1 SV=2
PNP	sp|P00491|PNPH_HUMAN Purine nucleoside phosphorylase OS=Homo sapiens GN=PNP PE=1 SV=2
CLTC	sp|Q00610|CLH1_HUMAN Clathrin heavy chain 1 OS=Homo sapiens GN=CLTC PE=1 SV=5
TUBA4B	sp|Q9H853|TBA4B_HUMAN Putative tubulin-like protein alpha-4B OS=Homo sapiens GN=TUBA4B PE=5 SV=2
TCEA1	sp|P23193|TCEA1_HUMAN Transcription elongation factor A protein 1 OS=Homo sapiens GN=TCEA1 PE=1 SV=2
HMGB2	sp|P26583|HMGB2_HUMAN High mobility group protein B2 OS=Homo sapiens GN=HMGB2 PE=1 SV=2
CUL1	sp|Q13616|CUL1_HUMAN Cullin-1 OS=Homo sapiens GN=CUL1 PE=1 SV=2
STAM	sp|Q92783|STAM1_HUMAN Signal transducing adapter molecule 1 OS=Homo sapiens GN=STAM PE=1 SV=3
STAM2	sp|O75886|STAM2_HUMAN Signal transducing adapter molecule 2 OS=Homo sapiens GN=STAM2 PE=1 SV=1
LSM6	sp|P62312|LSM6_HUMAN U6 snRNA-associated Sm-like protein LSm6 OS=Homo sapiens GN=LSM6 PE=1 SV=1
SLC44A1	sp|Q8WWI5|CTL1_HUMAN Choline transporter-like protein 1 OS=Homo sapiens GN=SLC44A1 PE=1 SV=1
HSP90AB4P	sp|Q58FF6|H90B4_HUMAN Putative heat shock protein HSP 90-beta 4 OS=Homo sapiens GN=HSP90AB4P PE=5 SV=1
KPNA3	sp|O00505|IMA4_HUMAN Importin subunit alpha-4 OS=Homo sapiens GN=KPNA3 PE=1 SV=2
NUP107	sp|P57740|NU107_HUMAN Nuclear pore complex protein Nup107 OS=Homo sapiens GN=NUP107 PE=1 SV=1
SPCS2	sp|Q15005|SPCS2_HUMAN Signal peptidase complex subunit 2 OS=Homo sapiens GN=SPCS2 PE=1 SV=3
EMG1	sp|Q92979|NEP1_HUMAN Ribosomal RNA small subunit methyltransferase NEP1 OS=Homo sapiens GN=EMG1 PE=1 SV=4
tr|A0A087WWQ2|A0A087WWQ2_HUMAN Uncharacterized protein (Fragment) OS=Homo sapiens PE=4 SV=1	tr|A0A087WWQ2|A0A087WWQ2_HUMAN Uncharacterized protein (Fragment) OS=Homo sapiens PE=4 SV=1
tr|V9GYP5|V9GYP5_HUMAN Uncharacterized protein (Fragment) OS=Homo sapiens PE=4 SV=2	tr|V9GYP5|V9GYP5_HUMAN Uncharacterized protein (Fragment) OS=Homo sapiens PE=4 SV=2
TSEN34	sp|Q9BSV6|SEN34_HUMAN tRNA-splicing endonuclease subunit Sen34 OS=Homo sapiens GN=TSEN34 PE=1 SV=1
RBM14	sp|Q96PK6|RBM14_HUMAN RNA-binding protein 14 OS=Homo sapiens GN=RBM14 PE=1 SV=2
DDX24	sp|Q9GZR7|DDX24_HUMAN ATP-dependent RNA helicase DDX24 OS=Homo sapiens GN=DDX24 PE=1 SV=1
EHD4	sp|Q9H223|EHD4_HUMAN EH domain-containing protein 4 OS=Homo sapiens GN=EHD4 PE=1 SV=1
SUN2	sp|Q9UH99|SUN2_HUMAN SUN domain-containing protein 2 OS=Homo sapiens GN=SUN2 PE=1 SV=3
CAPZA1	sp|P52907|CAZA1_HUMAN F-actin-capping protein subunit alpha-1 OS=Homo sapiens GN=CAPZA1 PE=1 SV=3
EBNA1BP2	sp|Q99848|EBP2_HUMAN Probable rRNA-processing protein EBP2 OS=Homo sapiens GN=EBNA1BP2 PE=1 SV=2
MCM2	sp|P49736|MCM2_HUMAN DNA replication licensing factor MCM2 OS=Homo sapiens GN=MCM2 PE=1 SV=4
MRPL22	sp|Q9NWU5|RM22_HUMAN 39S ribosomal protein L22, mitochondrial OS=Homo sapiens GN=MRPL22 PE=1 SV=1
NUP93	sp|Q8N1F7|NUP93_HUMAN Nuclear pore complex protein Nup93 OS=Homo sapiens GN=NUP93 PE=1 SV=2
CHRND	sp|Q07001|ACHD_HUMAN Acetylcholine receptor subunit delta OS=Homo sapiens GN=CHRND PE=1 SV=1
MPST	sp|P25325|THTM_HUMAN 3-mercaptopyruvate sulfurtransferase OS=Homo sapiens GN=MPST PE=1 SV=3
LDHAL6A	sp|Q6ZMR3|LDH6A_HUMAN L-lactate dehydrogenase A-like 6A OS=Homo sapiens GN=LDHAL6A PE=2 SV=1
LDHC	sp|P07864|LDHC_HUMAN L-lactate dehydrogenase C chain OS=Homo sapiens GN=LDHC PE=1 SV=4
ACTA1	sp|P68133|ACTS_HUMAN Actin, alpha skeletal muscle OS=Homo sapiens GN=ACTA1 PE=1 SV=1
ACTC1	sp|P68032|ACTC_HUMAN Actin, alpha cardiac muscle 1 OS=Homo sapiens GN=ACTC1 PE=1 SV=1
AAAS	sp|Q9NRG9|AAAS_HUMAN Aladin OS=Homo sapiens GN=AAAS PE=1 SV=1
TPR	sp|P12270|TPR_HUMAN Nucleoprotein TPR OS=Homo sapiens GN=TPR PE=1 SV=3
PIGT	sp|Q969N2|PIGT_HUMAN GPI transamidase component PIG-T OS=Homo sapiens GN=PIGT PE=1 SV=1
CYC1	sp|P08574|CY1_HUMAN Cytochrome c1, heme protein, mitochondrial OS=Homo sapiens GN=CYC1 PE=1 SV=3
ACAT1	sp|P24752|THIL_HUMAN Acetyl-CoA acetyltransferase, mitochondrial OS=Homo sapiens GN=ACAT1 PE=1 SV=1
MAL2	sp|Q969L2|MAL2_HUMAN Protein MAL2 OS=Homo sapiens GN=MAL2 PE=1 SV=1
RAB34	sp|Q9BZG1|RAB34_HUMAN Ras-related protein Rab-34 OS=Homo sapiens GN=RAB34 PE=1 SV=1
CD2	sp|P06729|CD2_HUMAN T-cell surface antigen CD2 OS=Homo sapiens GN=CD2 PE=1 SV=2
RBM14-RBM4	tr|A0A0A6YYI9|A0A0A6YYI9_HUMAN Protein RBM14-RBM4 OS=Homo sapiens GN=RBM14-RBM4 PE=4 SV=1
APP	sp|P05067|A4_HUMAN Amyloid beta A4 protein OS=Homo sapiens GN=APP PE=1 SV=3
STAP2	sp|Q9UGK3|STAP2_HUMAN Signal-transducing adaptor protein 2 OS=Homo sapiens GN=STAP2 PE=1 SV=2
SEC23A	sp|Q15436|SC23A_HUMAN Protein transport protein Sec23A OS=Homo sapiens GN=SEC23A PE=1 SV=2
VAPA	sp|Q9P0L0|VAPA_HUMAN Vesicle-associated membrane protein-associated protein A OS=Homo sapiens GN=VAPA PE=1 SV=3
XRCC6	sp|P12956|XRCC6_HUMAN X-ray repair cross-complementing protein 6 OS=Homo sapiens GN=XRCC6 PE=1 SV=2
SNRPB	sp|P14678|RSMB_HUMAN Small nuclear ribonucleoprotein-associated proteins B and B' OS=Homo sapiens GN=SNRPB PE=1 SV=2
SNRPN	sp|P63162|RSMN_HUMAN Small nuclear ribonucleoprotein-associated protein N OS=Homo sapiens GN=SNRPN PE=1 SV=1
HNRNPA1	sp|P09651|ROA1_HUMAN Heterogeneous nuclear ribonucleoprotein A1 OS=Homo sapiens GN=HNRNPA1 PE=1 SV=5
ATP5J2	sp|P56134|ATPK_HUMAN ATP synthase subunit f, mitochondrial OS=Homo sapiens GN=ATP5J2 PE=1 SV=3
ATP5J2-PTCD1	tr|G3V325|G3V325_HUMAN Protein ATP5J2-PTCD1 OS=Homo sapiens GN=ATP5J2-PTCD1 PE=4 SV=1
RAB11A	sp|P62491|RB11A_HUMAN Ras-related protein Rab-11A OS=Homo sapiens GN=RAB11A PE=1 SV=3
RAB11B	sp|Q15907|RB11B_HUMAN Ras-related protein Rab-11B OS=Homo sapiens GN=RAB11B PE=1 SV=4
RPS9	sp|P46781|RS9_HUMAN 40S ribosomal protein S9 OS=Homo sapiens GN=RPS9 PE=1 SV=3
SND1	sp|Q7KZF4|SND1_HUMAN Staphylococcal nuclease domain-containing protein 1 OS=Homo sapiens GN=SND1 PE=1 SV=1
VCL	sp|P18206|VINC_HUMAN Vinculin OS=Homo sapiens GN=VCL PE=1 SV=4
DCTN4	sp|Q9UJW0|DCTN4_HUMAN Dynactin subunit 4 OS=Homo sapiens GN=DCTN4 PE=1 SV=1
INO80	sp|Q9ULG1|INO80_HUMAN DNA helicase INO80 OS=Homo sapiens GN=INO80 PE=1 SV=2
FMR1	sp|Q06787|FMR1_HUMAN Fragile X mental retardation protein 1 OS=Homo sapiens GN=FMR1 PE=1 SV=1
FXR2	sp|P51116|FXR2_HUMAN Fragile X mental retardation syndrome-related protein 2 OS=Homo sapiens GN=FXR2 PE=1 SV=2
NUDT21	sp|O43809|CPSF5_HUMAN Cleavage and polyadenylation specificity factor subunit 5 OS=Homo sapiens GN=NUDT21 PE=1 SV=1
CSE1L	sp|P55060|XPO2_HUMAN Exportin-2 OS=Homo sapiens GN=CSE1L PE=1 SV=3
HRNR	sp|Q86YZ3|HORN_HUMAN Hornerin OS=Homo sapiens GN=HRNR PE=1 SV=2
RNPEP	sp|Q9H4A4|AMPB_HUMAN Aminopeptidase B OS=Homo sapiens GN=RNPEP PE=1 SV=2
AARS	sp|P49588|SYAC_HUMAN Alanine--tRNA ligase, cytoplasmic OS=Homo sapiens GN=AARS PE=1 SV=2
SURF4	sp|O15260|SURF4_HUMAN Surfeit locus protein 4 OS=Homo sapiens GN=SURF4 PE=1 SV=3
PSMD12	sp|O00232|PSD12_HUMAN 26S proteasome non-ATPase regulatory subunit 12 OS=Homo sapiens GN=PSMD12 PE=1 SV=3
SLC25A13	sp|Q9UJS0|CMC2_HUMAN Calcium-binding mitochondrial carrier protein Aralar2 OS=Homo sapiens GN=SLC25A13 PE=1 SV=2
AHCYL1	sp|O43865|SAHH2_HUMAN Adenosylhomocysteinase 2 OS=Homo sapiens GN=AHCYL1 PE=1 SV=2
HNRNPA3	sp|P51991|ROA3_HUMAN Heterogeneous nuclear ribonucleoprotein A3 OS=Homo sapiens GN=HNRNPA3 PE=1 SV=2
RPL8	sp|P62917|RL8_HUMAN 60S ribosomal protein L8 OS=Homo sapiens GN=RPL8 PE=1 SV=2
NUCB1	sp|Q02818|NUCB1_HUMAN Nucleobindin-1 OS=Homo sapiens GN=NUCB1 PE=1 SV=4
SOD1	sp|P00441|SODC_HUMAN Superoxide dismutase [Cu-Zn] OS=Homo sapiens GN=SOD1 PE=1 SV=2
SLC2A1	sp|P11166|GTR1_HUMAN Solute carrier family 2, facilitated glucose transporter member 1 OS=Homo sapiens GN=SLC2A1 PE=1 SV=2
GNPDA2	sp|Q8TDQ7|GNPI2_HUMAN Glucosamine-6-phosphate isomerase 2 OS=Homo sapiens GN=GNPDA2 PE=1 SV=1
CALM2	tr|F8WBR5|F8WBR5_HUMAN Calmodulin OS=Homo sapiens GN=CALM2 PE=1 SV=1
CALM3	tr|M0QZ52|M0QZ52_HUMAN Calmodulin OS=Homo sapiens GN=CALM3 PE=1 SV=1
YBX3	sp|P16989|YBOX3_HUMAN Y-box-binding protein 3 OS=Homo sapiens GN=YBX3 PE=1 SV=4
EIF3C	sp|Q99613|EIF3C_HUMAN Eukaryotic translation initiation factor 3 subunit C OS=Homo sapiens GN=EIF3C PE=1 SV=1
EIF3CL	sp|B5ME19|EIFCL_HUMAN Eukaryotic translation initiation factor 3 subunit C-like protein OS=Homo sapiens GN=EIF3CL PE=3 SV=1
SET	sp|Q01105|SET_HUMAN Protein SET OS=Homo sapiens GN=SET PE=1 SV=3
SETSIP	sp|P0DME0|SETLP_HUMAN Protein SETSIP OS=Homo sapiens GN=SETSIP PE=1 SV=1
RGPD1	sp|P0DJD0|RGPD1_HUMAN RANBP2-like and GRIP domain-containing protein 1 OS=Homo sapiens GN=RGPD1 PE=2 SV=1
RGPD2	sp|P0DJD1|RGPD2_HUMAN RANBP2-like and GRIP domain-containing protein 2 OS=Homo sapiens GN=RGPD2 PE=2 SV=1
RPN1	sp|P04843|RPN1_HUMAN Dolichyl-diphosphooligosaccharide--protein glycosyltransferase subunit 1 OS=Homo sapiens GN=RPN1 PE=1 SV=1
CPNE1	sp|Q99829|CPNE1_HUMAN Copine-1 OS=Homo sapiens GN=CPNE1 PE=1 SV=1
HDGF	sp|P51858|HDGF_HUMAN Hepatoma-derived growth factor OS=Homo sapiens GN=HDGF PE=1 SV=1
ACADM	sp|P11310|ACADM_HUMAN Medium-chain specific acyl-CoA dehydrogenase, mitochondrial OS=Homo sapiens GN=ACADM PE=1 SV=1
ACTN1	sp|P12814|ACTN1_HUMAN Alpha-actinin-1 OS=Homo sapiens GN=ACTN1 PE=1 SV=2
COPS2	sp|P61201|CSN2_HUMAN COP9 signalosome complex subunit 2 OS=Homo sapiens GN=COPS2 PE=1 SV=1
SERPINH1	sp|P50454|SERPH_HUMAN Serpin H1 OS=Homo sapiens GN=SERPINH1 PE=1 SV=2
RPL4	sp|P36578|RL4_HUMAN 60S ribosomal protein L4 OS=Homo sapiens GN=RPL4 PE=1 SV=5
LGALS3	sp|P17931|LEG3_HUMAN Galectin-3 OS=Homo sapiens GN=LGALS3 PE=1 SV=5
HNRNPLL	sp|Q8WVV9|HNRLL_HUMAN Heterogeneous nuclear ribonucleoprotein L-like OS=Homo sapiens GN=HNRNPLL PE=1 SV=1
HNRPLL	tr|D6W592|D6W592_HUMAN Heterogeneous nuclear ribonucleoprotein L-like OS=Homo sapiens GN=HNRPLL PE=1 SV=1
LSM4	sp|Q9Y4Z0|LSM4_HUMAN U6 snRNA-associated Sm-like protein LSm4 OS=Homo sapiens GN=LSM4 PE=1 SV=1
tr|H7C469|H7C469_HUMAN Uncharacterized protein (Fragment) OS=Homo sapiens PE=1 SV=5	tr|H7C469|H7C469_HUMAN Uncharacterized protein (Fragment) OS=Homo sapiens PE=1 SV=5
DHRS4L2	sp|Q6PKH6|DR4L2_HUMAN Dehydrogenase/reductase SDR family member 4-like 2 OS=Homo sapiens GN=DHRS4L2 PE=2 SV=1
ECI2	sp|O75521|ECI2_HUMAN Enoyl-CoA delta isomerase 2, mitochondrial OS=Homo sapiens GN=ECI2 PE=1 SV=4
TOLLIP	sp|Q9H0E2|TOLIP_HUMAN Toll-interacting protein OS=Homo sapiens GN=TOLLIP PE=1 SV=1
DYNLL1	sp|P63167|DYL1_HUMAN Dynein light chain 1, cytoplasmic OS=Homo sapiens GN=DYNLL1 PE=1 SV=1
SEPT2	sp|Q15019|SEPT2_HUMAN Septin-2 OS=Homo sapiens GN=SEPT2 PE=1 SV=1
KIAA0020	sp|Q15397|K0020_HUMAN Pumilio domain-containing protein KIAA0020 OS=Homo sapiens GN=KIAA0020 PE=1 SV=3
GIGYF2	sp|Q6Y7W6|PERQ2_HUMAN PERQ amino acid-rich with GYF domain-containing protein 2 OS=Homo sapiens GN=GIGYF2 PE=1 SV=1
RPS2	sp|P15880|RS2_HUMAN 40S ribosomal protein S2 OS=Homo sapiens GN=RPS2 PE=1 SV=2
ERAP1	sp|Q9NZ08|ERAP1_HUMAN Endoplasmic reticulum aminopeptidase 1 OS=Homo sapiens GN=ERAP1 PE=1 SV=3
LARS	sp|Q9P2J5|SYLC_HUMAN Leucine--tRNA ligase, cytoplasmic OS=Homo sapiens GN=LARS PE=1 SV=2
RAB10	sp|P61026|RAB10_HUMAN Ras-related protein Rab-10 OS=Homo sapiens GN=RAB10 PE=1 SV=1
TARDBP	sp|Q13148|TADBP_HUMAN TAR DNA-binding protein 43 OS=Homo sapiens GN=TARDBP PE=1 SV=1
XRCC5	sp|P13010|XRCC5_HUMAN X-ray repair cross-complementing protein 5 OS=Homo sapiens GN=XRCC5 PE=1 SV=3
TKTL2	sp|Q9H0I9|TKTL2_HUMAN Transketolase-like protein 2 OS=Homo sapiens GN=TKTL2 PE=2 SV=1
RPL7L1	sp|Q6DKI1|RL7L_HUMAN 60S ribosomal protein L7-like 1 OS=Homo sapiens GN=RPL7L1 PE=1 SV=1
ACOT7	sp|O00154|BACH_HUMAN Cytosolic acyl coenzyme A thioester hydrolase OS=Homo sapiens GN=ACOT7 PE=1 SV=3
PTGES2	sp|Q9H7Z7|PGES2_HUMAN Prostaglandin E synthase 2 OS=Homo sapiens GN=PTGES2 PE=1 SV=1
CYFIP1	sp|Q7L576|CYFP1_HUMAN Cytoplasmic FMR1-interacting protein 1 OS=Homo sapiens GN=CYFIP1 PE=1 SV=1
RPS4X	sp|P62701|RS4X_HUMAN 40S ribosomal protein S4, X isoform OS=Homo sapiens GN=RPS4X PE=1 SV=2
RPS20	sp|P60866|RS20_HUMAN 40S ribosomal protein S20 OS=Homo sapiens GN=RPS20 PE=1 SV=1
RPS28	sp|P62857|RS28_HUMAN 40S ribosomal protein S28 OS=Homo sapiens GN=RPS28 PE=1 SV=1
ALDH3A2	sp|P51648|AL3A2_HUMAN Fatty aldehyde dehydrogenase OS=Homo sapiens GN=ALDH3A2 PE=1 SV=1
AHSA1	sp|O95433|AHSA1_HUMAN Activator of 90 kDa heat shock protein ATPase homolog 1 OS=Homo sapiens GN=AHSA1 PE=1 SV=1
APRT	sp|P07741|APT_HUMAN Adenine phosphoribosyltransferase OS=Homo sapiens GN=APRT PE=1 SV=2
HARS	sp|P12081|SYHC_HUMAN Histidine--tRNA ligase, cytoplasmic OS=Homo sapiens GN=HARS PE=1 SV=2
tr|H0YGG7|H0YGG7_HUMAN Uncharacterized protein (Fragment) OS=Homo sapiens PE=1 SV=1	tr|H0YGG7|H0YGG7_HUMAN Uncharacterized protein (Fragment) OS=Homo sapiens PE=1 SV=1
RPL27	sp|P61353|RL27_HUMAN 60S ribosomal protein L27 OS=Homo sapiens GN=RPL27 PE=1 SV=2
DDT	sp|P30046|DOPD_HUMAN D-dopachrome decarboxylase OS=Homo sapiens GN=DDT PE=1 SV=3
DDTL	sp|A6NHG4|DDTL_HUMAN D-dopachrome decarboxylase-like protein OS=Homo sapiens GN=DDTL PE=2 SV=1
PPP2R4	sp|Q15257|PTPA_HUMAN Serine/threonine-protein phosphatase 2A activator OS=Homo sapiens GN=PPP2R4 PE=1 SV=3
DFFA	sp|O00273|DFFA_HUMAN DNA fragmentation factor subunit alpha OS=Homo sapiens GN=DFFA PE=1 SV=1
HIST2H3PS2	tr|Q5TEC6|Q5TEC6_HUMAN Histone H3 OS=Homo sapiens GN=HIST2H3PS2 PE=1 SV=1
RRM1	sp|P23921|RIR1_HUMAN Ribonucleoside-diphosphate reductase large subunit OS=Homo sapiens GN=RRM1 PE=1 SV=1
H3F3A	sp|P84243|H33_HUMAN Histone H3.3 OS=Homo sapiens GN=H3F3A PE=1 SV=2
GARS	sp|P41250|SYG_HUMAN Glycine--tRNA ligase OS=Homo sapiens GN=GARS PE=1 SV=3
UBE2L3	sp|P68036|UB2L3_HUMAN Ubiquitin-conjugating enzyme E2 L3 OS=Homo sapiens GN=UBE2L3 PE=1 SV=1
hCG_1789329	tr|A0A0B4J2G9|A0A0B4J2G9_HUMAN HCG1789329, isoform CRA_a OS=Homo sapiens GN=hCG_1789329 PE=3 SV=1
HIST1H3A	sp|P68431|H31_HUMAN Histone H3.1 OS=Homo sapiens GN=HIST1H3A PE=1 SV=2
ATXN10	sp|Q9UBB4|ATX10_HUMAN Ataxin-10 OS=Homo sapiens GN=ATXN10 PE=1 SV=1
BAG6	sp|P46379|BAG6_HUMAN Large proline-rich protein BAG6 OS=Homo sapiens GN=BAG6 PE=1 SV=2
BAT3	tr|A0A024RCR6|A0A024RCR6_HUMAN HLA-B associated transcript 3, isoform CRA_a OS=Homo sapiens GN=BAT3 PE=1 SV=1
HNRNPF	sp|P52597|HNRPF_HUMAN Heterogeneous nuclear ribonucleoprotein F OS=Homo sapiens GN=HNRNPF PE=1 SV=3
PCK2	sp|Q16822|PCKGM_HUMAN Phosphoenolpyruvate carboxykinase [GTP], mitochondrial OS=Homo sapiens GN=PCK2 PE=1 SV=3
DNAJB1	sp|P25685|DNJB1_HUMAN DnaJ homolog subfamily B member 1 OS=Homo sapiens GN=DNAJB1 PE=1 SV=4
ACTN3	sp|Q08043|ACTN3_HUMAN Alpha-actinin-3 OS=Homo sapiens GN=ACTN3 PE=1 SV=2
SEC22B	sp|O75396|SC22B_HUMAN Vesicle-trafficking protein SEC22b OS=Homo sapiens GN=SEC22B PE=1 SV=4
UBR4	sp|Q5T4S7|UBR4_HUMAN E3 ubiquitin-protein ligase UBR4 OS=Homo sapiens GN=UBR4 PE=1 SV=1
PRMT5	sp|O14744|ANM5_HUMAN Protein arginine N-methyltransferase 5 OS=Homo sapiens GN=PRMT5 PE=1 SV=4
SEPT10	sp|Q9P0V9|SEP10_HUMAN Septin-10 OS=Homo sapiens GN=SEPT10 PE=1 SV=2
PFN2	sp|P35080|PROF2_HUMAN Profilin-2 OS=Homo sapiens GN=PFN2 PE=1 SV=3
RPL14	sp|P50914|RL14_HUMAN 60S ribosomal protein L14 OS=Homo sapiens GN=RPL14 PE=1 SV=4
RPS7	sp|P62081|RS7_HUMAN 40S ribosomal protein S7 OS=Homo sapiens GN=RPS7 PE=1 SV=1
ACOX1	sp|Q15067|ACOX1_HUMAN Peroxisomal acyl-coenzyme A oxidase 1 OS=Homo sapiens GN=ACOX1 PE=1 SV=3
SUGT1	sp|Q9Y2Z0|SGT1_HUMAN Protein SGT1 homolog OS=Homo sapiens GN=SUGT1 PE=1 SV=3
EIF4E	sp|P06730|IF4E_HUMAN Eukaryotic translation initiation factor 4E OS=Homo sapiens GN=EIF4E PE=1 SV=2
RPS27L	sp|Q71UM5|RS27L_HUMAN 40S ribosomal protein S27-like OS=Homo sapiens GN=RPS27L PE=1 SV=3
TMED10	sp|P49755|TMEDA_HUMAN Transmembrane emp24 domain-containing protein 10 OS=Homo sapiens GN=TMED10 PE=1 SV=2
GRIPAP1	sp|Q4V328|GRAP1_HUMAN GRIP1-associated protein 1 OS=Homo sapiens GN=GRIPAP1 PE=1 SV=1
TK1	sp|P04183|KITH_HUMAN Thymidine kinase, cytosolic OS=Homo sapiens GN=TK1 PE=1 SV=2
tr|H3BN59|H3BN59_HUMAN Uncharacterized protein (Fragment) OS=Homo sapiens PE=1 SV=1	tr|H3BN59|H3BN59_HUMAN Uncharacterized protein (Fragment) OS=Homo sapiens PE=1 SV=1
SGTA	sp|O43765|SGTA_HUMAN Small glutamine-rich tetratricopeptide repeat-containing protein alpha OS=Homo sapiens GN=SGTA PE=1 SV=1
FKBP4	sp|Q02790|FKBP4_HUMAN Peptidyl-prolyl cis-trans isomerase FKBP4 OS=Homo sapiens GN=FKBP4 PE=1 SV=3
PFKP	sp|Q01813|PFKAP_HUMAN ATP-dependent 6-phosphofructokinase, platelet type OS=Homo sapiens GN=PFKP PE=1 SV=2
MEMO1	sp|Q9Y316|MEMO1_HUMAN Protein MEMO1 OS=Homo sapiens GN=MEMO1 PE=1 SV=1
PGM2	sp|Q96G03|PGM2_HUMAN Phosphoglucomutase-2 OS=Homo sapiens GN=PGM2 PE=1 SV=4
EIF4A2	sp|Q14240|IF4A2_HUMAN Eukaryotic initiation factor 4A-II OS=Homo sapiens GN=EIF4A2 PE=1 SV=2
ARHGEF1	sp|Q92888|ARHG1_HUMAN Rho guanine nucleotide exchange factor 1 OS=Homo sapiens GN=ARHGEF1 PE=1 SV=2
GNS	sp|P15586|GNS_HUMAN N-acetylglucosamine-6-sulfatase OS=Homo sapiens GN=GNS PE=1 SV=3
RPL35	sp|P42766|RL35_HUMAN 60S ribosomal protein L35 OS=Homo sapiens GN=RPL35 PE=1 SV=2
RCC1	sp|P18754|RCC1_HUMAN Regulator of chromosome condensation OS=Homo sapiens GN=RCC1 PE=1 SV=1
PRKRA	sp|O75569|PRKRA_HUMAN Interferon-inducible double-stranded RNA-dependent protein kinase activator A OS=Homo sapiens GN=PRKRA PE=1 SV=1
XRN2	sp|Q9H0D6|XRN2_HUMAN 5'-3' exoribonuclease 2 OS=Homo sapiens GN=XRN2 PE=1 SV=1
SRP68	sp|Q9UHB9|SRP68_HUMAN Signal recognition particle subunit SRP68 OS=Homo sapiens GN=SRP68 PE=1 SV=2
ESYT2	sp|A0FGR8|ESYT2_HUMAN Extended synaptotagmin-2 OS=Homo sapiens GN=ESYT2 PE=1 SV=1
NSUN2	sp|Q08J23|NSUN2_HUMAN tRNA (cytosine(34)-C(5))-methyltransferase OS=Homo sapiens GN=NSUN2 PE=1 SV=2
GPX1	sp|P07203|GPX1_HUMAN Glutathione peroxidase 1 OS=Homo sapiens GN=GPX1 PE=1 SV=4
PAICS	sp|P22234|PUR6_HUMAN Multifunctional protein ADE2 OS=Homo sapiens GN=PAICS PE=1 SV=3
SMC1A	sp|Q14683|SMC1A_HUMAN Structural maintenance of chromosomes protein 1A OS=Homo sapiens GN=SMC1A PE=1 SV=2
GTF3C4	sp|Q9UKN8|TF3C4_HUMAN General transcription factor 3C polypeptide 4 OS=Homo sapiens GN=GTF3C4 PE=1 SV=2
CDK5RAP3	sp|Q96JB5|CK5P3_HUMAN CDK5 regulatory subunit-associated protein 3 OS=Homo sapiens GN=CDK5RAP3 PE=1 SV=2
HNRNPA1L2	sp|Q32P51|RA1L2_HUMAN Heterogeneous nuclear ribonucleoprotein A1-like 2 OS=Homo sapiens GN=HNRNPA1L2 PE=2 SV=2
SERPINB5	sp|P36952|SPB5_HUMAN Serpin B5 OS=Homo sapiens GN=SERPINB5 PE=1 SV=2
NEFH	sp|P12036|NFH_HUMAN Neurofilament heavy polypeptide OS=Homo sapiens GN=NEFH PE=1 SV=4
ERGIC2	sp|Q96RQ1|ERGI2_HUMAN Endoplasmic reticulum-Golgi intermediate compartment protein 2 OS=Homo sapiens GN=ERGIC2 PE=1 SV=2
KDM1A	sp|O60341|KDM1A_HUMAN Lysine-specific histone demethylase 1A OS=Homo sapiens GN=KDM1A PE=1 SV=2
DNAJB12	sp|Q9NXW2|DJB12_HUMAN DnaJ homolog subfamily B member 12 OS=Homo sapiens GN=DNAJB12 PE=1 SV=4
CD44	sp|P16070|CD44_HUMAN CD44 antigen OS=Homo sapiens GN=CD44 PE=1 SV=3
AP3B1	sp|O00203|AP3B1_HUMAN AP-3 complex subunit beta-1 OS=Homo sapiens GN=AP3B1 PE=1 SV=3
NUBPL	sp|Q8TB37|NUBPL_HUMAN Iron-sulfur protein NUBPL OS=Homo sapiens GN=NUBPL PE=1 SV=3
KARS	sp|Q15046|SYK_HUMAN Lysine--tRNA ligase OS=Homo sapiens GN=KARS PE=1 SV=3
PKP2	sp|Q99959|PKP2_HUMAN Plakophilin-2 OS=Homo sapiens GN=PKP2 PE=1 SV=2
GLO1	sp|Q04760|LGUL_HUMAN Lactoylglutathione lyase OS=Homo sapiens GN=GLO1 PE=1 SV=4
DCI	tr|Q96DC0|Q96DC0_HUMAN DCI protein OS=Homo sapiens GN=DCI PE=1 SV=1
ECI1	sp|P42126|ECI1_HUMAN Enoyl-CoA delta isomerase 1, mitochondrial OS=Homo sapiens GN=ECI1 PE=1 SV=1
MTA1	sp|Q13330|MTA1_HUMAN Metastasis-associated protein MTA1 OS=Homo sapiens GN=MTA1 PE=1 SV=2
MTA2	sp|O94776|MTA2_HUMAN Metastasis-associated protein MTA2 OS=Homo sapiens GN=MTA2 PE=1 SV=1
MTA3	sp|Q9BTC8|MTA3_HUMAN Metastasis-associated protein MTA3 OS=Homo sapiens GN=MTA3 PE=1 SV=2
DPM1	sp|O60762|DPM1_HUMAN Dolichol-phosphate mannosyltransferase subunit 1 OS=Homo sapiens GN=DPM1 PE=1 SV=1
CROCC	sp|Q5TZA2|CROCC_HUMAN Rootletin OS=Homo sapiens GN=CROCC PE=1 SV=1
MATR3	sp|P43243|MATR3_HUMAN Matrin-3 OS=Homo sapiens GN=MATR3 PE=1 SV=2
EEF1B2	sp|P24534|EF1B_HUMAN Elongation factor 1-beta OS=Homo sapiens GN=EEF1B2 PE=1 SV=3
ADAR	sp|P55265|DSRAD_HUMAN Double-stranded RNA-specific adenosine deaminase OS=Homo sapiens GN=ADAR PE=1 SV=4
HEXB	sp|P07686|HEXB_HUMAN Beta-hexosaminidase subunit beta OS=Homo sapiens GN=HEXB PE=1 SV=3
HIST2H3A	sp|Q71DI3|H32_HUMAN Histone H3.2 OS=Homo sapiens GN=HIST2H3A PE=1 SV=3
SUCLA2	sp|Q9P2R7|SUCB1_HUMAN Succinyl-CoA ligase [ADP-forming] subunit beta, mitochondrial OS=Homo sapiens GN=SUCLA2 PE=1 SV=3
MAGOH	sp|P61326|MGN_HUMAN Protein mago nashi homolog OS=Homo sapiens GN=MAGOH PE=1 SV=1
MAGOHB	sp|Q96A72|MGN2_HUMAN Protein mago nashi homolog 2 OS=Homo sapiens GN=MAGOHB PE=1 SV=1
NOP58	sp|Q9Y2X3|NOP58_HUMAN Nucleolar protein 58 OS=Homo sapiens GN=NOP58 PE=1 SV=1
HBA1	sp|P69905|HBA_HUMAN Hemoglobin subunit alpha OS=Homo sapiens GN=HBA1 PE=1 SV=2
SACM1L	sp|Q9NTJ5|SAC1_HUMAN Phosphatidylinositide phosphatase SAC1 OS=Homo sapiens GN=SACM1L PE=1 SV=2
H1FX	sp|Q92522|H1X_HUMAN Histone H1x OS=Homo sapiens GN=H1FX PE=1 SV=1
CPSF3	sp|Q9UKF6|CPSF3_HUMAN Cleavage and polyadenylation specificity factor subunit 3 OS=Homo sapiens GN=CPSF3 PE=1 SV=1
TMEM43	sp|Q9BTV4|TMM43_HUMAN Transmembrane protein 43 OS=Homo sapiens GN=TMEM43 PE=1 SV=1
EEF2	sp|P13639|EF2_HUMAN Elongation factor 2 OS=Homo sapiens GN=EEF2 PE=1 SV=4
MCM3	sp|P25205|MCM3_HUMAN DNA replication licensing factor MCM3 OS=Homo sapiens GN=MCM3 PE=1 SV=3
EPPK1	sp|P58107|EPIPL_HUMAN Epiplakin OS=Homo sapiens GN=EPPK1 PE=1 SV=2
POTEJ	sp|P0CG39|POTEJ_HUMAN POTE ankyrin domain family member J OS=Homo sapiens GN=POTEJ PE=3 SV=1
BET1	sp|O15155|BET1_HUMAN BET1 homolog OS=Homo sapiens GN=BET1 PE=1 SV=1
CAP1	sp|Q01518|CAP1_HUMAN Adenylyl cyclase-associated protein 1 OS=Homo sapiens GN=CAP1 PE=1 SV=5
TCEB1	sp|Q15369|ELOC_HUMAN Transcription elongation factor B polypeptide 1 OS=Homo sapiens GN=TCEB1 PE=1 SV=1
HMGN4	sp|O00479|HMGN4_HUMAN High mobility group nucleosome-binding domain-containing protein 4 OS=Homo sapiens GN=HMGN4 PE=1 SV=3
EIF5AL1	sp|Q6IS14|IF5AL_HUMAN Eukaryotic translation initiation factor 5A-1-like OS=Homo sapiens GN=EIF5AL1 PE=2 SV=2
CNBP	sp|P62633|CNBP_HUMAN Cellular nucleic acid-binding protein OS=Homo sapiens GN=CNBP PE=1 SV=1
TBL1X	sp|O60907|TBL1X_HUMAN F-box-like/WD repeat-containing protein TBL1X OS=Homo sapiens GN=TBL1X PE=1 SV=3
TBL1XR1	sp|Q9BZK7|TBL1R_HUMAN F-box-like/WD repeat-containing protein TBL1XR1 OS=Homo sapiens GN=TBL1XR1 PE=1 SV=1
TBL1Y	sp|Q9BQ87|TBL1Y_HUMAN F-box-like/WD repeat-containing protein TBL1Y OS=Homo sapiens GN=TBL1Y PE=2 SV=1
RBMXL3	sp|Q8N7X1|RMXL3_HUMAN RNA-binding motif protein, X-linked-like-3 OS=Homo sapiens GN=RBMXL3 PE=2 SV=2
RAB6A	sp|P20340|RAB6A_HUMAN Ras-related protein Rab-6A OS=Homo sapiens GN=RAB6A PE=1 SV=3
RAB18	sp|Q9NP72|RAB18_HUMAN Ras-related protein Rab-18 OS=Homo sapiens GN=RAB18 PE=1 SV=1
NANS	sp|Q9NR45|SIAS_HUMAN Sialic acid synthase OS=Homo sapiens GN=NANS PE=1 SV=2
NUP54	sp|Q7Z3B4|NUP54_HUMAN Nucleoporin p54 OS=Homo sapiens GN=NUP54 PE=1 SV=2
LPCAT1	sp|Q8NF37|PCAT1_HUMAN Lysophosphatidylcholine acyltransferase 1 OS=Homo sapiens GN=LPCAT1 PE=1 SV=2
EPS8L2	sp|Q9H6S3|ES8L2_HUMAN Epidermal growth factor receptor kinase substrate 8-like protein 2 OS=Homo sapiens GN=EPS8L2 PE=1 SV=2
SF3B2	sp|Q13435|SF3B2_HUMAN Splicing factor 3B subunit 2 OS=Homo sapiens GN=SF3B2 PE=1 SV=2
MRPL12	sp|P52815|RM12_HUMAN 39S ribosomal protein L12, mitochondrial OS=Homo sapiens GN=MRPL12 PE=1 SV=2
PGM1	sp|P36871|PGM1_HUMAN Phosphoglucomutase-1 OS=Homo sapiens GN=PGM1 PE=1 SV=3
tr|A0A087WUJ7|A0A087WUJ7_HUMAN Uncharacterized protein OS=Homo sapiens PE=4 SV=1	tr|A0A087WUJ7|A0A087WUJ7_HUMAN Uncharacterized protein OS=Homo sapiens PE=4 SV=1
SLC25A31	sp|Q9H0C2|ADT4_HUMAN ADP/ATP translocase 4 OS=Homo sapiens GN=SLC25A31 PE=2 SV=1
SNRPD1	sp|P62314|SMD1_HUMAN Small nuclear ribonucleoprotein Sm D1 OS=Homo sapiens GN=SNRPD1 PE=1 SV=1
CSTB	sp|P04080|CYTB_HUMAN Cystatin-B OS=Homo sapiens GN=CSTB PE=1 SV=2
PCNA	sp|P12004|PCNA_HUMAN Proliferating cell nuclear antigen OS=Homo sapiens GN=PCNA PE=1 SV=1
CAB39	sp|Q9Y376|CAB39_HUMAN Calcium-binding protein 39 OS=Homo sapiens GN=CAB39 PE=1 SV=1
NDUFA4	sp|O00483|NDUA4_HUMAN Cytochrome c oxidase subunit NDUFA4 OS=Homo sapiens GN=NDUFA4 PE=1 SV=1
RAB6B	sp|Q9NRW1|RAB6B_HUMAN Ras-related protein Rab-6B OS=Homo sapiens GN=RAB6B PE=1 SV=1
CNDP2	sp|Q96KP4|CNDP2_HUMAN Cytosolic non-specific dipeptidase OS=Homo sapiens GN=CNDP2 PE=1 SV=2
EIF4A1	sp|P60842|IF4A1_HUMAN Eukaryotic initiation factor 4A-I OS=Homo sapiens GN=EIF4A1 PE=1 SV=1
PSMA7	sp|O14818|PSA7_HUMAN Proteasome subunit alpha type-7 OS=Homo sapiens GN=PSMA7 PE=1 SV=1
RPA1	sp|P27694|RFA1_HUMAN Replication protein A 70 kDa DNA-binding subunit OS=Homo sapiens GN=RPA1 PE=1 SV=2
DCXR	sp|Q7Z4W1|DCXR_HUMAN L-xylulose reductase OS=Homo sapiens GN=DCXR PE=1 SV=2
HEATR1	sp|Q9H583|HEAT1_HUMAN HEAT repeat-containing protein 1 OS=Homo sapiens GN=HEATR1 PE=1 SV=3
PPP1R7	sp|Q15435|PP1R7_HUMAN Protein phosphatase 1 regulatory subunit 7 OS=Homo sapiens GN=PPP1R7 PE=1 SV=1
AHCY	sp|P23526|SAHH_HUMAN Adenosylhomocysteinase OS=Homo sapiens GN=AHCY PE=1 SV=4
SCFD1	sp|Q8WVM8|SCFD1_HUMAN Sec1 family domain-containing protein 1 OS=Homo sapiens GN=SCFD1 PE=1 SV=4
ACTA2	sp|P62736|ACTA_HUMAN Actin, aortic smooth muscle OS=Homo sapiens GN=ACTA2 PE=1 SV=1
ACTG2	sp|P63267|ACTH_HUMAN Actin, gamma-enteric smooth muscle OS=Homo sapiens GN=ACTG2 PE=1 SV=1
CASP3	sp|P42574|CASP3_HUMAN Caspase-3 OS=Homo sapiens GN=CASP3 PE=1 SV=2
DDX21	sp|Q9NR30|DDX21_HUMAN Nucleolar RNA helicase 2 OS=Homo sapiens GN=DDX21 PE=1 SV=5
HBA2	tr|G3V1N2|G3V1N2_HUMAN HCG1745306, isoform CRA_a OS=Homo sapiens GN=HBA2 PE=1 SV=1
HBZ	sp|P02008|HBAZ_HUMAN Hemoglobin subunit zeta OS=Homo sapiens GN=HBZ PE=1 SV=2
SLC25A3	sp|Q00325|MPCP_HUMAN Phosphate carrier protein, mitochondrial OS=Homo sapiens GN=SLC25A3 PE=1 SV=2
DLD	sp|P09622|DLDH_HUMAN Dihydrolipoyl dehydrogenase, mitochondrial OS=Homo sapiens GN=DLD PE=1 SV=2
AP1G1	sp|O43747|AP1G1_HUMAN AP-1 complex subunit gamma-1 OS=Homo sapiens GN=AP1G1 PE=1 SV=5
LYRM7	sp|Q5U5X0|LYRM7_HUMAN Complex III assembly factor LYRM7 OS=Homo sapiens GN=LYRM7 PE=1 SV=1
GRB2	sp|P62993|GRB2_HUMAN Growth factor receptor-bound protein 2 OS=Homo sapiens GN=GRB2 PE=1 SV=1
COPG1	sp|Q9Y678|COPG1_HUMAN Coatomer subunit gamma-1 OS=Homo sapiens GN=COPG1 PE=1 SV=1
CYB5R3	sp|P00387|NB5R3_HUMAN NADH-cytochrome b5 reductase 3 OS=Homo sapiens GN=CYB5R3 PE=1 SV=3
NUDCD3	sp|Q8IVD9|NUDC3_HUMAN NudC domain-containing protein 3 OS=Homo sapiens GN=NUDCD3 PE=1 SV=3
GNA12	sp|Q03113|GNA12_HUMAN Guanine nucleotide-binding protein subunit alpha-12 OS=Homo sapiens GN=GNA12 PE=1 SV=4
GNA13	sp|Q14344|GNA13_HUMAN Guanine nucleotide-binding protein subunit alpha-13 OS=Homo sapiens GN=GNA13 PE=1 SV=2
RPS27A	sp|P62979|RS27A_HUMAN Ubiquitin-40S ribosomal protein S27a OS=Homo sapiens GN=RPS27A PE=1 SV=2
UBA52	sp|P62987|RL40_HUMAN Ubiquitin-60S ribosomal protein L40 OS=Homo sapiens GN=UBA52 PE=1 SV=2
UBB	sp|P0CG47|UBB_HUMAN Polyubiquitin-B OS=Homo sapiens GN=UBB PE=1 SV=1
UBC	sp|P0CG48|UBC_HUMAN Polyubiquitin-C OS=Homo sapiens GN=UBC PE=1 SV=3
S100A11	sp|P31949|S10AB_HUMAN Protein S100-A11 OS=Homo sapiens GN=S100A11 PE=1 SV=2
CLUH	sp|O75153|CLU_HUMAN Clustered mitochondria protein homolog OS=Homo sapiens GN=CLUH PE=1 SV=2
ACTN4	sp|O43707|ACTN4_HUMAN Alpha-actinin-4 OS=Homo sapiens GN=ACTN4 PE=1 SV=2
NIPSNAP1	sp|Q9BPW8|NIPS1_HUMAN Protein NipSnap homolog 1 OS=Homo sapiens GN=NIPSNAP1 PE=1 SV=1
TMEM237	sp|Q96Q45|TM237_HUMAN Transmembrane protein 237 OS=Homo sapiens GN=TMEM237 PE=1 SV=2
RPS3A	sp|P61247|RS3A_HUMAN 40S ribosomal protein S3a OS=Homo sapiens GN=RPS3A PE=1 SV=2
ZFAT	sp|Q9P243|ZFAT_HUMAN Zinc finger protein ZFAT OS=Homo sapiens GN=ZFAT PE=1 SV=2
PYGB	sp|P11216|PYGB_HUMAN Glycogen phosphorylase, brain form OS=Homo sapiens GN=PYGB PE=1 SV=5
DNAAF5	sp|Q86Y56|DAAF5_HUMAN Dynein assembly factor 5, axonemal OS=Homo sapiens GN=DNAAF5 PE=1 SV=4
ADRM1	sp|Q16186|ADRM1_HUMAN Proteasomal ubiquitin receptor ADRM1 OS=Homo sapiens GN=ADRM1 PE=1 SV=2
GNB1	sp|P62873|GBB1_HUMAN Guanine nucleotide-binding protein G(I)/G(S)/G(T) subunit beta-1 OS=Homo sapiens GN=GNB1 PE=1 SV=3
H1F0	sp|P07305|H10_HUMAN Histone H1.0 OS=Homo sapiens GN=H1F0 PE=1 SV=3
GSTP1	sp|P09211|GSTP1_HUMAN Glutathione S-transferase P OS=Homo sapiens GN=GSTP1 PE=1 SV=2
EIF3M	sp|Q7L2H7|EIF3M_HUMAN Eukaryotic translation initiation factor 3 subunit M OS=Homo sapiens GN=EIF3M PE=1 SV=1
DDX17	sp|Q92841|DDX17_HUMAN Probable ATP-dependent RNA helicase DDX17 OS=Homo sapiens GN=DDX17 PE=1 SV=2
NONO	sp|Q15233|NONO_HUMAN Non-POU domain-containing octamer-binding protein OS=Homo sapiens GN=NONO PE=1 SV=4
DCTPP1	sp|Q9H773|DCTP1_HUMAN dCTP pyrophosphatase 1 OS=Homo sapiens GN=DCTPP1 PE=1 SV=1
S100A6	sp|P06703|S10A6_HUMAN Protein S100-A6 OS=Homo sapiens GN=S100A6 PE=1 SV=1
EIF3B	sp|P55884|EIF3B_HUMAN Eukaryotic translation initiation factor 3 subunit B OS=Homo sapiens GN=EIF3B PE=1 SV=3
SRSF8	sp|Q9BRL6|SRSF8_HUMAN Serine/arginine-rich splicing factor 8 OS=Homo sapiens GN=SRSF8 PE=1 SV=1
PUF60	sp|Q9UHX1|PUF60_HUMAN Poly(U)-binding-splicing factor PUF60 OS=Homo sapiens GN=PUF60 PE=1 SV=1
CREG1	sp|O75629|CREG1_HUMAN Protein CREG1 OS=Homo sapiens GN=CREG1 PE=1 SV=1
ATP6V1D	sp|Q9Y5K8|VATD_HUMAN V-type proton ATPase subunit D OS=Homo sapiens GN=ATP6V1D PE=1 SV=1
CAPZA2	sp|P47755|CAZA2_HUMAN F-actin-capping protein subunit alpha-2 OS=Homo sapiens GN=CAPZA2 PE=1 SV=3
CPSF7	sp|Q8N684|CPSF7_HUMAN Cleavage and polyadenylation specificity factor subunit 7 OS=Homo sapiens GN=CPSF7 PE=1 SV=1
ARID3A	sp|Q99856|ARI3A_HUMAN AT-rich interactive domain-containing protein 3A OS=Homo sapiens GN=ARID3A PE=1 SV=2
RPL5	sp|P46777|RL5_HUMAN 60S ribosomal protein L5 OS=Homo sapiens GN=RPL5 PE=1 SV=3
SRPRB	sp|Q9Y5M8|SRPRB_HUMAN Signal recognition particle receptor subunit beta OS=Homo sapiens GN=SRPRB PE=1 SV=3
RPS10	sp|P46783|RS10_HUMAN 40S ribosomal protein S10 OS=Homo sapiens GN=RPS10 PE=1 SV=1
DDX47	sp|Q9H0S4|DDX47_HUMAN Probable ATP-dependent RNA helicase DDX47 OS=Homo sapiens GN=DDX47 PE=1 SV=1
AK4	sp|P27144|KAD4_HUMAN Adenylate kinase 4, mitochondrial OS=Homo sapiens GN=AK4 PE=1 SV=1
HSDL2	sp|Q6YN16|HSDL2_HUMAN Hydroxysteroid dehydrogenase-like protein 2 OS=Homo sapiens GN=HSDL2 PE=1 SV=1
PSMC6	sp|P62333|PRS10_HUMAN 26S protease regulatory subunit 10B OS=Homo sapiens GN=PSMC6 PE=1 SV=1
SCPEP1	sp|Q9HB40|RISC_HUMAN Retinoid-inducible serine carboxypeptidase OS=Homo sapiens GN=SCPEP1 PE=1 SV=1
NDUFA13	sp|Q9P0J0|NDUAD_HUMAN NADH dehydrogenase [ubiquinone] 1 alpha subcomplex subunit 13 OS=Homo sapiens GN=NDUFA13 PE=1 SV=3
tr|E7ENQ6|E7ENQ6_HUMAN Uncharacterized protein OS=Homo sapiens PE=4 SV=1	tr|E7ENQ6|E7ENQ6_HUMAN Uncharacterized protein OS=Homo sapiens PE=4 SV=1
UBP1	sp|Q9NZI7|UBIP1_HUMAN Upstream-binding protein 1 OS=Homo sapiens GN=UBP1 PE=1 SV=1
IQGAP3	sp|Q86VI3|IQGA3_HUMAN Ras GTPase-activating-like protein IQGAP3 OS=Homo sapiens GN=IQGAP3 PE=1 SV=2
CCT6B	sp|Q92526|TCPW_HUMAN T-complex protein 1 subunit zeta-2 OS=Homo sapiens GN=CCT6B PE=1 SV=5
FTH1	sp|P02794|FRIH_HUMAN Ferritin heavy chain OS=Homo sapiens GN=FTH1 PE=1 SV=2
KRT13	sp|P13646|K1C13_HUMAN Keratin, type I cytoskeletal 13 OS=Homo sapiens GN=KRT13 PE=1 SV=4
PFN1	sp|P07737|PROF1_HUMAN Profilin-1 OS=Homo sapiens GN=PFN1 PE=1 SV=2
ATL3	sp|Q6DD88|ATLA3_HUMAN Atlastin-3 OS=Homo sapiens GN=ATL3 PE=1 SV=1
PTMS	sp|P20962|PTMS_HUMAN Parathymosin OS=Homo sapiens GN=PTMS PE=1 SV=2
SLC4A7	sp|Q9Y6M7|S4A7_HUMAN Sodium bicarbonate cotransporter 3 OS=Homo sapiens GN=SLC4A7 PE=1 SV=2
AHSG	sp|P02765|FETUA_HUMAN Alpha-2-HS-glycoprotein OS=Homo sapiens GN=AHSG PE=1 SV=1
ISYNA1	sp|Q9NPH2|INO1_HUMAN Inositol-3-phosphate synthase 1 OS=Homo sapiens GN=ISYNA1 PE=1 SV=1
ZAK	sp|Q9NYL2|MLTK_HUMAN Mitogen-activated protein kinase kinase kinase MLT OS=Homo sapiens GN=ZAK PE=1 SV=3
pk	tr|D4Q8H0|D4Q8H0_HUMAN Mitogen-activated protein kinase kinase kinase MLT OS=Homo sapiens GN=pk PE=1 SV=1
BLK	sp|P51451|BLK_HUMAN Tyrosine-protein kinase Blk OS=Homo sapiens GN=BLK PE=1 SV=3
CDK20	sp|Q8IZL9|CDK20_HUMAN Cyclin-dependent kinase 20 OS=Homo sapiens GN=CDK20 PE=1 SV=1
FGFR1	sp|P11362|FGFR1_HUMAN Fibroblast growth factor receptor 1 OS=Homo sapiens GN=FGFR1 PE=1 SV=3
FGFR2	sp|P21802|FGFR2_HUMAN Fibroblast growth factor receptor 2 OS=Homo sapiens GN=FGFR2 PE=1 SV=1
FGFR3	sp|P22607|FGFR3_HUMAN Fibroblast growth factor receptor 3 OS=Homo sapiens GN=FGFR3 PE=1 SV=1
FGFR4	sp|P22455|FGFR4_HUMAN Fibroblast growth factor receptor 4 OS=Homo sapiens GN=FGFR4 PE=1 SV=2
FGR	sp|P09769|FGR_HUMAN Tyrosine-protein kinase Fgr OS=Homo sapiens GN=FGR PE=1 SV=2
FYN	sp|P06241|FYN_HUMAN Tyrosine-protein kinase Fyn OS=Homo sapiens GN=FYN PE=1 SV=3
HCK	sp|P08631|HCK_HUMAN Tyrosine-protein kinase HCK OS=Homo sapiens GN=HCK PE=1 SV=5
ICK	sp|Q9UPZ9|ICK_HUMAN Serine/threonine-protein kinase ICK OS=Homo sapiens GN=ICK PE=1 SV=1
LCK	sp|P06239|LCK_HUMAN Tyrosine-protein kinase Lck OS=Homo sapiens GN=LCK PE=1 SV=6
LYN	sp|P07948|LYN_HUMAN Tyrosine-protein kinase Lyn OS=Homo sapiens GN=LYN PE=1 SV=3
MAK	sp|P20794|MAK_HUMAN Serine/threonine-protein kinase MAK OS=Homo sapiens GN=MAK PE=1 SV=2
YES1	sp|P07947|YES_HUMAN Tyrosine-protein kinase Yes OS=Homo sapiens GN=YES1 PE=1 SV=3
SDHB	sp|P21912|SDHB_HUMAN Succinate dehydrogenase [ubiquinone] iron-sulfur subunit, mitochondrial OS=Homo sapiens GN=SDHB PE=1 SV=3
AHNAK	sp|Q09666|AHNK_HUMAN Neuroblast differentiation-associated protein AHNAK OS=Homo sapiens GN=AHNAK PE=1 SV=2
LRRC59	sp|Q96AG4|LRC59_HUMAN Leucine-rich repeat-containing protein 59 OS=Homo sapiens GN=LRRC59 PE=1 SV=1
PDIP46	tr|Q6R954|Q6R954_HUMAN Polymerase delta interacting protein 46 OS=Homo sapiens GN=PDIP46 PE=1 SV=1
MTCH1	sp|Q9NZJ7|MTCH1_HUMAN Mitochondrial carrier homolog 1 OS=Homo sapiens GN=MTCH1 PE=1 SV=1
RPS6	sp|P62753|RS6_HUMAN 40S ribosomal protein S6 OS=Homo sapiens GN=RPS6 PE=1 SV=1
AKAP1	sp|Q92667|AKAP1_HUMAN A-kinase anchor protein 1, mitochondrial OS=Homo sapiens GN=AKAP1 PE=1 SV=1
DYNLRB2	sp|Q8TF09|DLRB2_HUMAN Dynein light chain roadblock-type 2 OS=Homo sapiens GN=DYNLRB2 PE=1 SV=1
NCAPH	sp|Q15003|CND2_HUMAN Condensin complex subunit 2 OS=Homo sapiens GN=NCAPH PE=1 SV=3
HARS2	sp|P49590|SYHM_HUMAN Probable histidine--tRNA ligase, mitochondrial OS=Homo sapiens GN=HARS2 PE=1 SV=1
CAD	sp|P27708|PYR1_HUMAN CAD protein OS=Homo sapiens GN=CAD PE=1 SV=3
SNRPB2	sp|P08579|RU2B_HUMAN U2 small nuclear ribonucleoprotein B'' OS=Homo sapiens GN=SNRPB2 PE=1 SV=1
RAB1B	sp|Q9H0U4|RAB1B_HUMAN Ras-related protein Rab-1B OS=Homo sapiens GN=RAB1B PE=1 SV=1
COX6C	sp|P09669|COX6C_HUMAN Cytochrome c oxidase subunit 6C OS=Homo sapiens GN=COX6C PE=1 SV=2
CHCHD3	sp|Q9NX63|MIC19_HUMAN MICOS complex subunit MIC19 OS=Homo sapiens GN=CHCHD3 PE=1 SV=1
NASP	sp|P49321|NASP_HUMAN Nuclear autoantigenic sperm protein OS=Homo sapiens GN=NASP PE=1 SV=2
SON	sp|P18583|SON_HUMAN Protein SON OS=Homo sapiens GN=SON PE=1 SV=4
PWP2	sp|Q15269|PWP2_HUMAN Periodic tryptophan protein 2 homolog OS=Homo sapiens GN=PWP2 PE=2 SV=2
tr|A0A0B4J2E5|A0A0B4J2E5_HUMAN Uncharacterized protein OS=Homo sapiens PE=1 SV=1	tr|A0A0B4J2E5|A0A0B4J2E5_HUMAN Uncharacterized protein OS=Homo sapiens PE=1 SV=1
RPL31	sp|P62899|RL31_HUMAN 60S ribosomal protein L31 OS=Homo sapiens GN=RPL31 PE=1 SV=1
ALG2	sp|Q9H553|ALG2_HUMAN Alpha-1,3/1,6-mannosyltransferase ALG2 OS=Homo sapiens GN=ALG2 PE=1 SV=1
RPS18	sp|P62269|RS18_HUMAN 40S ribosomal protein S18 OS=Homo sapiens GN=RPS18 PE=1 SV=3
DES	sp|P17661|DESM_HUMAN Desmin OS=Homo sapiens GN=DES PE=1 SV=3
PRPH	sp|P41219|PERI_HUMAN Peripherin OS=Homo sapiens GN=PRPH PE=1 SV=2
CYCS	sp|P99999|CYC_HUMAN Cytochrome c OS=Homo sapiens GN=CYCS PE=1 SV=2
HDLBP	sp|Q00341|VIGLN_HUMAN Vigilin OS=Homo sapiens GN=HDLBP PE=1 SV=2
RPL26	sp|P61254|RL26_HUMAN 60S ribosomal protein L26 OS=Homo sapiens GN=RPL26 PE=1 SV=1
TALDO1	sp|P37837|TALDO_HUMAN Transaldolase OS=Homo sapiens GN=TALDO1 PE=1 SV=2
COPS5	sp|Q92905|CSN5_HUMAN COP9 signalosome complex subunit 5 OS=Homo sapiens GN=COPS5 PE=1 SV=4
KRT18	sp|P05783|K1C18_HUMAN Keratin, type I cytoskeletal 18 OS=Homo sapiens GN=KRT18 PE=1 SV=2
PDCD5	sp|O14737|PDCD5_HUMAN Programmed cell death protein 5 OS=Homo sapiens GN=PDCD5 PE=1 SV=3
BAG2	sp|O95816|BAG2_HUMAN BAG family molecular chaperone regulator 2 OS=Homo sapiens GN=BAG2 PE=1 SV=1
ABRACL	sp|Q9P1F3|ABRAL_HUMAN Costars family protein ABRACL OS=Homo sapiens GN=ABRACL PE=1 SV=1
KRT82	sp|Q9NSB4|KRT82_HUMAN Keratin, type II cuticular Hb2 OS=Homo sapiens GN=KRT82 PE=3 SV=3
ATP6V1E1	sp|P36543|VATE1_HUMAN V-type proton ATPase subunit E 1 OS=Homo sapiens GN=ATP6V1E1 PE=1 SV=1
SF3B3	sp|Q15393|SF3B3_HUMAN Splicing factor 3B subunit 3 OS=Homo sapiens GN=SF3B3 PE=1 SV=4
CERS4	sp|Q9HA82|CERS4_HUMAN Ceramide synthase 4 OS=Homo sapiens GN=CERS4 PE=1 SV=2
PRDX1	sp|Q06830|PRDX1_HUMAN Peroxiredoxin-1 OS=Homo sapiens GN=PRDX1 PE=1 SV=1
CUTA	sp|O60888|CUTA_HUMAN Protein CutA OS=Homo sapiens GN=CUTA PE=1 SV=2
PSMD13	sp|Q9UNM6|PSD13_HUMAN 26S proteasome non-ATPase regulatory subunit 13 OS=Homo sapiens GN=PSMD13 PE=1 SV=2
COG1	sp|Q8WTW3|COG1_HUMAN Conserved oligomeric Golgi complex subunit 1 OS=Homo sapiens GN=COG1 PE=1 SV=1
KRT12	sp|Q99456|K1C12_HUMAN Keratin, type I cytoskeletal 12 OS=Homo sapiens GN=KRT12 PE=1 SV=1
PYGL	sp|P06737|PYGL_HUMAN Glycogen phosphorylase, liver form OS=Homo sapiens GN=PYGL PE=1 SV=4
PYGM	sp|P11217|PYGM_HUMAN Glycogen phosphorylase, muscle form OS=Homo sapiens GN=PYGM PE=1 SV=6
ARF6	sp|P62330|ARF6_HUMAN ADP-ribosylation factor 6 OS=Homo sapiens GN=ARF6 PE=1 SV=2
NCAPG	sp|Q9BPX3|CND3_HUMAN Condensin complex subunit 3 OS=Homo sapiens GN=NCAPG PE=1 SV=1
GCLM	sp|P48507|GSH0_HUMAN Glutamate--cysteine ligase regulatory subunit OS=Homo sapiens GN=GCLM PE=1 SV=1
NUDT1	sp|P36639|8ODP_HUMAN 7,8-dihydro-8-oxoguanine triphosphatase OS=Homo sapiens GN=NUDT1 PE=1 SV=3
HK1	sp|P19367|HXK1_HUMAN Hexokinase-1 OS=Homo sapiens GN=HK1 PE=1 SV=3
ATP6V1A	sp|P38606|VATA_HUMAN V-type proton ATPase catalytic subunit A OS=Homo sapiens GN=ATP6V1A PE=1 SV=2
NME3	sp|Q13232|NDK3_HUMAN Nucleoside diphosphate kinase 3 OS=Homo sapiens GN=NME3 PE=1 SV=2
CLIC4	sp|Q9Y696|CLIC4_HUMAN Chloride intracellular channel protein 4 OS=Homo sapiens GN=CLIC4 PE=1 SV=4
RPS3	sp|P23396|RS3_HUMAN 40S ribosomal protein S3 OS=Homo sapiens GN=RPS3 PE=1 SV=2
METAP2	sp|P50579|MAP2_HUMAN Methionine aminopeptidase 2 OS=Homo sapiens GN=METAP2 PE=1 SV=1
YTHDC2	sp|Q9H6S0|YTDC2_HUMAN Probable ATP-dependent RNA helicase YTHDC2 OS=Homo sapiens GN=YTHDC2 PE=1 SV=2
SMAD1	sp|Q15797|SMAD1_HUMAN Mothers against decapentaplegic homolog 1 OS=Homo sapiens GN=SMAD1 PE=1 SV=1
SMAD2	sp|Q15796|SMAD2_HUMAN Mothers against decapentaplegic homolog 2 OS=Homo sapiens GN=SMAD2 PE=1 SV=1
SMAD3	sp|P84022|SMAD3_HUMAN Mothers against decapentaplegic homolog 3 OS=Homo sapiens GN=SMAD3 PE=1 SV=1
SMAD5	sp|Q99717|SMAD5_HUMAN Mothers against decapentaplegic homolog 5 OS=Homo sapiens GN=SMAD5 PE=1 SV=1
SMAD9	sp|O15198|SMAD9_HUMAN Mothers against decapentaplegic homolog 9 OS=Homo sapiens GN=SMAD9 PE=1 SV=1
GOT2	sp|P00505|AATM_HUMAN Aspartate aminotransferase, mitochondrial OS=Homo sapiens GN=GOT2 PE=1 SV=3
KLC2	sp|Q9H0B6|KLC2_HUMAN Kinesin light chain 2 OS=Homo sapiens GN=KLC2 PE=1 SV=1
DARS2	sp|Q6PI48|SYDM_HUMAN Aspartate--tRNA ligase, mitochondrial OS=Homo sapiens GN=DARS2 PE=1 SV=1
JUP	sp|P14923|PLAK_HUMAN Junction plakoglobin OS=Homo sapiens GN=JUP PE=1 SV=3
PFDN5	sp|Q99471|PFD5_HUMAN Prefoldin subunit 5 OS=Homo sapiens GN=PFDN5 PE=1 SV=2
HSP90AA4P	sp|Q58FG1|HS904_HUMAN Putative heat shock protein HSP 90-alpha A4 OS=Homo sapiens GN=HSP90AA4P PE=5 SV=1
ERP29	sp|P30040|ERP29_HUMAN Endoplasmic reticulum resident protein 29 OS=Homo sapiens GN=ERP29 PE=1 SV=4
RAB1A	sp|P62820|RAB1A_HUMAN Ras-related protein Rab-1A OS=Homo sapiens GN=RAB1A PE=1 SV=3
CLTCL1	sp|P53675|CLH2_HUMAN Clathrin heavy chain 2 OS=Homo sapiens GN=CLTCL1 PE=1 SV=2
PDCD11	sp|Q14690|RRP5_HUMAN Protein RRP5 homolog OS=Homo sapiens GN=PDCD11 PE=1 SV=3
ELOVL1	sp|Q9BW60|ELOV1_HUMAN Elongation of very long chain fatty acids protein 1 OS=Homo sapiens GN=ELOVL1 PE=1 SV=1
HSP90AA2P	sp|Q14568|HS902_HUMAN Heat shock protein HSP 90-alpha A2 OS=Homo sapiens GN=HSP90AA2P PE=1 SV=2
WDR82	sp|Q6UXN9|WDR82_HUMAN WD repeat-containing protein 82 OS=Homo sapiens GN=WDR82 PE=1 SV=1
POLDIP3	sp|Q9BY77|PDIP3_HUMAN Polymerase delta-interacting protein 3 OS=Homo sapiens GN=POLDIP3 PE=1 SV=2
tr|J3QQQ9|J3QQQ9_HUMAN Uncharacterized protein OS=Homo sapiens PE=4 SV=1	tr|J3QQQ9|J3QQQ9_HUMAN Uncharacterized protein OS=Homo sapiens PE=4 SV=1
FUSIP1	tr|Q6IQ42|Q6IQ42_HUMAN FUSIP1 protein OS=Homo sapiens GN=FUSIP1 PE=1 SV=1
RPL6	sp|Q02878|RL6_HUMAN 60S ribosomal protein L6 OS=Homo sapiens GN=RPL6 PE=1 SV=3
HBB	sp|P68871|HBB_HUMAN Hemoglobin subunit beta OS=Homo sapiens GN=HBB PE=1 SV=2
HBD	sp|P02042|HBD_HUMAN Hemoglobin subunit delta OS=Homo sapiens GN=HBD PE=1 SV=2
RPSAP58	tr|A6NE09|A6NE09_HUMAN 40S ribosomal protein SA OS=Homo sapiens GN=RPSAP58 PE=1 SV=1
EIF4G1	sp|Q04637|IF4G1_HUMAN Eukaryotic translation initiation factor 4 gamma 1 OS=Homo sapiens GN=EIF4G1 PE=1 SV=4
CEP290	sp|O15078|CE290_HUMAN Centrosomal protein of 290 kDa OS=Homo sapiens GN=CEP290 PE=1 SV=2
S100A2	tr|Q5RHS7|Q5RHS7_HUMAN Protein S100-A2 OS=Homo sapiens GN=S100A2 PE=1 SV=2
UBAC2	sp|Q8NBM4|UBAC2_HUMAN Ubiquitin-associated domain-containing protein 2 OS=Homo sapiens GN=UBAC2 PE=1 SV=1
GNB2	sp|P62879|GBB2_HUMAN Guanine nucleotide-binding protein G(I)/G(S)/G(T) subunit beta-2 OS=Homo sapiens GN=GNB2 PE=1 SV=3
IGF2BP3	sp|O00425|IF2B3_HUMAN Insulin-like growth factor 2 mRNA-binding protein 3 OS=Homo sapiens GN=IGF2BP3 PE=1 SV=2
DYNC1H1	sp|Q14204|DYHC1_HUMAN Cytoplasmic dynein 1 heavy chain 1 OS=Homo sapiens GN=DYNC1H1 PE=1 SV=5
FUBP1	sp|Q96AE4|FUBP1_HUMAN Far upstream element-binding protein 1 OS=Homo sapiens GN=FUBP1 PE=1 SV=3
RANGAP1	sp|P46060|RAGP1_HUMAN Ran GTPase-activating protein 1 OS=Homo sapiens GN=RANGAP1 PE=1 SV=1
THUMPD3	sp|Q9BV44|THUM3_HUMAN THUMP domain-containing protein 3 OS=Homo sapiens GN=THUMPD3 PE=1 SV=1
UQCRC2	sp|P22695|QCR2_HUMAN Cytochrome b-c1 complex subunit 2, mitochondrial OS=Homo sapiens GN=UQCRC2 PE=1 SV=3
PPIB	sp|P23284|PPIB_HUMAN Peptidyl-prolyl cis-trans isomerase B OS=Homo sapiens GN=PPIB PE=1 SV=2
LRBA	sp|P50851|LRBA_HUMAN Lipopolysaccharide-responsive and beige-like anchor protein OS=Homo sapiens GN=LRBA PE=1 SV=4
DNAJA4	sp|Q8WW22|DNJA4_HUMAN DnaJ homolog subfamily A member 4 OS=Homo sapiens GN=DNAJA4 PE=1 SV=1
NUP205	sp|Q92621|NU205_HUMAN Nuclear pore complex protein Nup205 OS=Homo sapiens GN=NUP205 PE=1 SV=3
ATP6V1B1	sp|P15313|VATB1_HUMAN V-type proton ATPase subunit B, kidney isoform OS=Homo sapiens GN=ATP6V1B1 PE=1 SV=3
PTMA	sp|P06454|PTMA_HUMAN Prothymosin alpha OS=Homo sapiens GN=PTMA PE=1 SV=2
SNX6	sp|Q9UNH7|SNX6_HUMAN Sorting nexin-6 OS=Homo sapiens GN=SNX6 PE=1 SV=1
TRAP1	sp|Q12931|TRAP1_HUMAN Heat shock protein 75 kDa, mitochondrial OS=Homo sapiens GN=TRAP1 PE=1 SV=3
RANBP1	sp|P43487|RANG_HUMAN Ran-specific GTPase-activating protein OS=Homo sapiens GN=RANBP1 PE=1 SV=1
YARS	sp|P54577|SYYC_HUMAN Tyrosine--tRNA ligase, cytoplasmic OS=Homo sapiens GN=YARS PE=1 SV=4
ANP32C	sp|O43423|AN32C_HUMAN Acidic leucine-rich nuclear phosphoprotein 32 family member C OS=Homo sapiens GN=ANP32C PE=2 SV=1
PLEC	sp|Q15149|PLEC_HUMAN Plectin OS=Homo sapiens GN=PLEC PE=1 SV=3
CELF1	sp|Q92879|CELF1_HUMAN CUGBP Elav-like family member 1 OS=Homo sapiens GN=CELF1 PE=1 SV=2
ACAA2	sp|P42765|THIM_HUMAN 3-ketoacyl-CoA thiolase, mitochondrial OS=Homo sapiens GN=ACAA2 PE=1 SV=2
IMPAD1	sp|Q9NX62|IMPA3_HUMAN Inositol monophosphatase 3 OS=Homo sapiens GN=IMPAD1 PE=1 SV=1
KRT10	sp|P13645|K1C10_HUMAN Keratin, type I cytoskeletal 10 OS=Homo sapiens GN=KRT10 PE=1 SV=6
EIF2S3	sp|P41091|IF2G_HUMAN Eukaryotic translation initiation factor 2 subunit 3 OS=Homo sapiens GN=EIF2S3 PE=1 SV=3
EIF2S3L	sp|Q2VIR3|IF2GL_HUMAN Putative eukaryotic translation initiation factor 2 subunit 3-like protein OS=Homo sapiens GN=EIF2S3L PE=5 SV=2
tr|F8W810|F8W810_HUMAN Uncharacterized protein OS=Homo sapiens PE=4 SV=1	tr|F8W810|F8W810_HUMAN Uncharacterized protein OS=Homo sapiens PE=4 SV=1
KPNB1	sp|Q14974|IMB1_HUMAN Importin subunit beta-1 OS=Homo sapiens GN=KPNB1 PE=1 SV=2
DIEXF	sp|Q68CQ4|DIEXF_HUMAN Digestive organ expansion factor homolog OS=Homo sapiens GN=DIEXF PE=1 SV=2
SF3A1	sp|Q15459|SF3A1_HUMAN Splicing factor 3A subunit 1 OS=Homo sapiens GN=SF3A1 PE=1 SV=1
RALY	sp|Q9UKM9|RALY_HUMAN RNA-binding protein Raly OS=Homo sapiens GN=RALY PE=1 SV=1
PCBP2	sp|Q15366|PCBP2_HUMAN Poly(rC)-binding protein 2 OS=Homo sapiens GN=PCBP2 PE=1 SV=1
CCDC93	sp|Q567U6|CCD93_HUMAN Coiled-coil domain-containing protein 93 OS=Homo sapiens GN=CCDC93 PE=1 SV=2
NPM1	sp|P06748|NPM_HUMAN Nucleophosmin OS=Homo sapiens GN=NPM1 PE=1 SV=2
AKR1A1	sp|P14550|AK1A1_HUMAN Alcohol dehydrogenase [NADP(+)] OS=Homo sapiens GN=AKR1A1 PE=1 SV=3
GGCT	sp|O75223|GGCT_HUMAN Gamma-glutamylcyclotransferase OS=Homo sapiens GN=GGCT PE=1 SV=1
tr|M0QZK8|M0QZK8_HUMAN Uncharacterized protein OS=Homo sapiens PE=4 SV=1	tr|M0QZK8|M0QZK8_HUMAN Uncharacterized protein OS=Homo sapiens PE=4 SV=1
SEC24C	sp|P53992|SC24C_HUMAN Protein transport protein Sec24C OS=Homo sapiens GN=SEC24C PE=1 SV=3
RAB5B	sp|P61020|RAB5B_HUMAN Ras-related protein Rab-5B OS=Homo sapiens GN=RAB5B PE=1 SV=1
PTBP2	sp|Q9UKA9|PTBP2_HUMAN Polypyrimidine tract-binding protein 2 OS=Homo sapiens GN=PTBP2 PE=1 SV=1
THEM6	sp|Q8WUY1|THEM6_HUMAN Protein THEM6 OS=Homo sapiens GN=THEM6 PE=1 SV=2
PRMT1	sp|Q99873|ANM1_HUMAN Protein arginine N-methyltransferase 1 OS=Homo sapiens GN=PRMT1 PE=1 SV=2
KATNAL2	sp|Q8IYT4|KATL2_HUMAN Katanin p60 ATPase-containing subunit A-like 2 OS=Homo sapiens GN=KATNAL2 PE=2 SV=3
MVD	sp|P53602|MVD1_HUMAN Diphosphomevalonate decarboxylase OS=Homo sapiens GN=MVD PE=1 SV=1
FARSB	sp|Q9NSD9|SYFB_HUMAN Phenylalanine--tRNA ligase beta subunit OS=Homo sapiens GN=FARSB PE=1 SV=3
UNC45A	sp|Q9H3U1|UN45A_HUMAN Protein unc-45 homolog A OS=Homo sapiens GN=UNC45A PE=1 SV=1
TAF15	sp|Q92804|RBP56_HUMAN TATA-binding protein-associated factor 2N OS=Homo sapiens GN=TAF15 PE=1 SV=1
COX7B	sp|P24311|COX7B_HUMAN Cytochrome c oxidase subunit 7B, mitochondrial OS=Homo sapiens GN=COX7B PE=1 SV=2
IST1	sp|P53990|IST1_HUMAN IST1 homolog OS=Homo sapiens GN=IST1 PE=1 SV=1
MYO5C	sp|Q9NQX4|MYO5C_HUMAN Unconventional myosin-Vc OS=Homo sapiens GN=MYO5C PE=1 SV=2
TSPO	sp|P30536|TSPOA_HUMAN Translocator protein OS=Homo sapiens GN=TSPO PE=1 SV=3
SNX4	sp|O95219|SNX4_HUMAN Sorting nexin-4 OS=Homo sapiens GN=SNX4 PE=1 SV=1
DCTN2	sp|Q13561|DCTN2_HUMAN Dynactin subunit 2 OS=Homo sapiens GN=DCTN2 PE=1 SV=4
SNRPE	sp|P62304|RUXE_HUMAN Small nuclear ribonucleoprotein E OS=Homo sapiens GN=SNRPE PE=1 SV=1
PCMT1	sp|P22061|PIMT_HUMAN Protein-L-isoaspartate(D-aspartate) O-methyltransferase OS=Homo sapiens GN=PCMT1 PE=1 SV=4
ASH2L	sp|Q9UBL3|ASH2L_HUMAN Set1/Ash2 histone methyltransferase complex subunit ASH2 OS=Homo sapiens GN=ASH2L PE=1 SV=1
SEPT7	sp|Q16181|SEPT7_HUMAN Septin-7 OS=Homo sapiens GN=SEPT7 PE=1 SV=2
DDX23	sp|Q9BUQ8|DDX23_HUMAN Probable ATP-dependent RNA helicase DDX23 OS=Homo sapiens GN=DDX23 PE=1 SV=3
FXR1	sp|P51114|FXR1_HUMAN Fragile X mental retardation syndrome-related protein 1 OS=Homo sapiens GN=FXR1 PE=1 SV=3
ARID2	sp|Q68CP9|ARID2_HUMAN AT-rich interactive domain-containing protein 2 OS=Homo sapiens GN=ARID2 PE=1 SV=2
PRDX2	sp|P32119|PRDX2_HUMAN Peroxiredoxin-2 OS=Homo sapiens GN=PRDX2 PE=1 SV=5
MEGF8	sp|Q7Z7M0|MEGF8_HUMAN Multiple epidermal growth factor-like domains protein 8 OS=Homo sapiens GN=MEGF8 PE=1 SV=2
STRBP	sp|Q96SI9|STRBP_HUMAN Spermatid perinuclear RNA-binding protein OS=Homo sapiens GN=STRBP PE=1 SV=1
PSMB5	sp|P28074|PSB5_HUMAN Proteasome subunit beta type-5 OS=Homo sapiens GN=PSMB5 PE=1 SV=3
STMN2	sp|Q93045|STMN2_HUMAN Stathmin-2 OS=Homo sapiens GN=STMN2 PE=1 SV=3
STMN4	sp|Q9H169|STMN4_HUMAN Stathmin-4 OS=Homo sapiens GN=STMN4 PE=2 SV=1
HSP90AB3P	sp|Q58FF7|H90B3_HUMAN Putative heat shock protein HSP 90-beta-3 OS=Homo sapiens GN=HSP90AB3P PE=5 SV=1
TUBB2A	sp|Q13885|TBB2A_HUMAN Tubulin beta-2A chain OS=Homo sapiens GN=TUBB2A PE=1 SV=1
TUBB2B	sp|Q9BVA1|TBB2B_HUMAN Tubulin beta-2B chain OS=Homo sapiens GN=TUBB2B PE=1 SV=1
GNB4	sp|Q9HAV0|GBB4_HUMAN Guanine nucleotide-binding protein subunit beta-4 OS=Homo sapiens GN=GNB4 PE=1 SV=3
NFKB1	sp|P19838|NFKB1_HUMAN Nuclear factor NF-kappa-B p105 subunit OS=Homo sapiens GN=NFKB1 PE=1 SV=2
G3BP1	sp|Q13283|G3BP1_HUMAN Ras GTPase-activating protein-binding protein 1 OS=Homo sapiens GN=G3BP1 PE=1 SV=1
KRT28	sp|Q7Z3Y7|K1C28_HUMAN Keratin, type I cytoskeletal 28 OS=Homo sapiens GN=KRT28 PE=1 SV=2
TAS2R42	tr|A0A0G2JPZ2|A0A0G2JPZ2_HUMAN Taste receptor type 2 OS=Homo sapiens GN=TAS2R42 PE=3 SV=1
PPP1R26	sp|Q5T8A7|PPR26_HUMAN Protein phosphatase 1 regulatory subunit 26 OS=Homo sapiens GN=PPP1R26 PE=1 SV=1
TUBB4B	sp|P68371|TBB4B_HUMAN Tubulin beta-4B chain OS=Homo sapiens GN=TUBB4B PE=1 SV=1
ARF5	sp|P84085|ARF5_HUMAN ADP-ribosylation factor 5 OS=Homo sapiens GN=ARF5 PE=1 SV=2
TPI1	sp|P60174|TPIS_HUMAN Triosephosphate isomerase OS=Homo sapiens GN=TPI1 PE=1 SV=3
TRIP10	sp|Q15642|CIP4_HUMAN Cdc42-interacting protein 4 OS=Homo sapiens GN=TRIP10 PE=1 SV=3
NOC2L	sp|Q9Y3T9|NOC2L_HUMAN Nucleolar complex protein 2 homolog OS=Homo sapiens GN=NOC2L PE=1 SV=4
SSB	sp|P05455|LA_HUMAN Lupus La protein OS=Homo sapiens GN=SSB PE=1 SV=2
HAT1	sp|O14929|HAT1_HUMAN Histone acetyltransferase type B catalytic subunit OS=Homo sapiens GN=HAT1 PE=1 SV=1
ITGAV	sp|P06756|ITAV_HUMAN Integrin alpha-V OS=Homo sapiens GN=ITGAV PE=1 SV=2
COPA	sp|P53621|COPA_HUMAN Coatomer subunit alpha OS=Homo sapiens GN=COPA PE=1 SV=2
RPS14	sp|P62263|RS14_HUMAN 40S ribosomal protein S14 OS=Homo sapiens GN=RPS14 PE=1 SV=3
ANXA1	sp|P04083|ANXA1_HUMAN Annexin A1 OS=Homo sapiens GN=ANXA1 PE=1 SV=2
PMVK	sp|Q15126|PMVK_HUMAN Phosphomevalonate kinase OS=Homo sapiens GN=PMVK PE=1 SV=3
LAP3	sp|P28838|AMPL_HUMAN Cytosol aminopeptidase OS=Homo sapiens GN=LAP3 PE=1 SV=3
H3F3B	tr|K7ES00|K7ES00_HUMAN Histone H3.3 (Fragment) OS=Homo sapiens GN=H3F3B PE=1 SV=1
PSMB6	sp|P28072|PSB6_HUMAN Proteasome subunit beta type-6 OS=Homo sapiens GN=PSMB6 PE=1 SV=4
AP3D1	sp|O14617|AP3D1_HUMAN AP-3 complex subunit delta-1 OS=Homo sapiens GN=AP3D1 PE=1 SV=1
EIF2S2	sp|P20042|IF2B_HUMAN Eukaryotic translation initiation factor 2 subunit 2 OS=Homo sapiens GN=EIF2S2 PE=1 SV=2
TUBB4A	sp|P04350|TBB4A_HUMAN Tubulin beta-4A chain OS=Homo sapiens GN=TUBB4A PE=1 SV=2
ALDOB	sp|P05062|ALDOB_HUMAN Fructose-bisphosphate aldolase B OS=Homo sapiens GN=ALDOB PE=1 SV=2
PPP1CA	sp|P62136|PP1A_HUMAN Serine/threonine-protein phosphatase PP1-alpha catalytic subunit OS=Homo sapiens GN=PPP1CA PE=1 SV=1
PPP1CC	sp|P36873|PP1G_HUMAN Serine/threonine-protein phosphatase PP1-gamma catalytic subunit OS=Homo sapiens GN=PPP1CC PE=1 SV=1
CDC20	sp|Q12834|CDC20_HUMAN Cell division cycle protein 20 homolog OS=Homo sapiens GN=CDC20 PE=1 SV=2
QARS	sp|P47897|SYQ_HUMAN Glutamine--tRNA ligase OS=Homo sapiens GN=QARS PE=1 SV=1
TNPO2	sp|O14787|TNPO2_HUMAN Transportin-2 OS=Homo sapiens GN=TNPO2 PE=1 SV=3
TPP1	sp|O14773|TPP1_HUMAN Tripeptidyl-peptidase 1 OS=Homo sapiens GN=TPP1 PE=1 SV=2
RPAP3	sp|Q9H6T3|RPAP3_HUMAN RNA polymerase II-associated protein 3 OS=Homo sapiens GN=RPAP3 PE=1 SV=2
NUTF2	sp|P61970|NTF2_HUMAN Nuclear transport factor 2 OS=Homo sapiens GN=NUTF2 PE=1 SV=1
EIF4A3	sp|P38919|IF4A3_HUMAN Eukaryotic initiation factor 4A-III OS=Homo sapiens GN=EIF4A3 PE=1 SV=4
CNP	sp|P09543|CN37_HUMAN 2',3'-cyclic-nucleotide 3'-phosphodiesterase OS=Homo sapiens GN=CNP PE=1 SV=2
PPP2R2B	sp|Q00005|2ABB_HUMAN Serine/threonine-protein phosphatase 2A 55 kDa regulatory subunit B beta isoform OS=Homo sapiens GN=PPP2R2B PE=1 SV=1
PPP2R2D	sp|Q66LE6|2ABD_HUMAN Serine/threonine-protein phosphatase 2A 55 kDa regulatory subunit B delta isoform OS=Homo sapiens GN=PPP2R2D PE=2 SV=1
SRSF9	sp|Q13242|SRSF9_HUMAN Serine/arginine-rich splicing factor 9 OS=Homo sapiens GN=SRSF9 PE=1 SV=1
MTAP	sp|Q13126|MTAP_HUMAN S-methyl-5'-thioadenosine phosphorylase OS=Homo sapiens GN=MTAP PE=1 SV=2
SPCS3	sp|P61009|SPCS3_HUMAN Signal peptidase complex subunit 3 OS=Homo sapiens GN=SPCS3 PE=1 SV=1
ST13	sp|P50502|F10A1_HUMAN Hsc70-interacting protein OS=Homo sapiens GN=ST13 PE=1 SV=2
ST13P4	sp|Q8IZP2|ST134_HUMAN Putative protein FAM10A4 OS=Homo sapiens GN=ST13P4 PE=5 SV=1
LACTB2	sp|Q53H82|LACB2_HUMAN Beta-lactamase-like protein 2 OS=Homo sapiens GN=LACTB2 PE=1 SV=2
TRA2B	sp|P62995|TRA2B_HUMAN Transformer-2 protein homolog beta OS=Homo sapiens GN=TRA2B PE=1 SV=1
SEPT9	sp|Q9UHD8|SEPT9_HUMAN Septin-9 OS=Homo sapiens GN=SEPT9 PE=1 SV=2
MRFAP1	sp|Q9Y605|MOFA1_HUMAN MORF4 family-associated protein 1 OS=Homo sapiens GN=MRFAP1 PE=1 SV=1
HNRNPUL2	sp|Q1KMD3|HNRL2_HUMAN Heterogeneous nuclear ribonucleoprotein U-like protein 2 OS=Homo sapiens GN=HNRNPUL2 PE=1 SV=1
HNRNPUL2-BSCL2	tr|H3BQZ7|H3BQZ7_HUMAN HCG2044799 OS=Homo sapiens GN=HNRNPUL2-BSCL2 PE=4 SV=1
C12orf10	sp|Q9HB07|MYG1_HUMAN UPF0160 protein MYG1, mitochondrial OS=Homo sapiens GN=C12orf10 PE=1 SV=2
COX5A	sp|P20674|COX5A_HUMAN Cytochrome c oxidase subunit 5A, mitochondrial OS=Homo sapiens GN=COX5A PE=1 SV=2
FDPS	sp|P14324|FPPS_HUMAN Farnesyl pyrophosphate synthase OS=Homo sapiens GN=FDPS PE=1 SV=4
TMA7	sp|Q9Y2S6|TMA7_HUMAN Translation machinery-associated protein 7 OS=Homo sapiens GN=TMA7 PE=1 SV=1
MRPL15	sp|Q9P015|RM15_HUMAN 39S ribosomal protein L15, mitochondrial OS=Homo sapiens GN=MRPL15 PE=1 SV=1
VDAC2	sp|P45880|VDAC2_HUMAN Voltage-dependent anion-selective channel protein 2 OS=Homo sapiens GN=VDAC2 PE=1 SV=2
CAPN1	sp|P07384|CAN1_HUMAN Calpain-1 catalytic subunit OS=Homo sapiens GN=CAPN1 PE=1 SV=1
CTSC	sp|P53634|CATC_HUMAN Dipeptidyl peptidase 1 OS=Homo sapiens GN=CTSC PE=1 SV=2
NDUFB7	sp|P17568|NDUB7_HUMAN NADH dehydrogenase [ubiquinone] 1 beta subcomplex subunit 7 OS=Homo sapiens GN=NDUFB7 PE=1 SV=4
RPL18A	sp|Q02543|RL18A_HUMAN 60S ribosomal protein L18a OS=Homo sapiens GN=RPL18A PE=1 SV=2
ATIC	sp|P31939|PUR9_HUMAN Bifunctional purine biosynthesis protein PURH OS=Homo sapiens GN=ATIC PE=1 SV=3
PNN	sp|Q9H307|PININ_HUMAN Pinin OS=Homo sapiens GN=PNN PE=1 SV=4
GRPEL2	sp|Q8TAA5|GRPE2_HUMAN GrpE protein homolog 2, mitochondrial OS=Homo sapiens GN=GRPEL2 PE=1 SV=1
SRSF4	sp|Q08170|SRSF4_HUMAN Serine/arginine-rich splicing factor 4 OS=Homo sapiens GN=SRSF4 PE=1 SV=2
CHD1	sp|O14646|CHD1_HUMAN Chromodomain-helicase-DNA-binding protein 1 OS=Homo sapiens GN=CHD1 PE=1 SV=2
CHD2	sp|O14647|CHD2_HUMAN Chromodomain-helicase-DNA-binding protein 2 OS=Homo sapiens GN=CHD2 PE=1 SV=2
SHMT1	sp|P34896|GLYC_HUMAN Serine hydroxymethyltransferase, cytosolic OS=Homo sapiens GN=SHMT1 PE=1 SV=1
PPA1	sp|Q15181|IPYR_HUMAN Inorganic pyrophosphatase OS=Homo sapiens GN=PPA1 PE=1 SV=2
RPS15A	sp|P62244|RS15A_HUMAN 40S ribosomal protein S15a OS=Homo sapiens GN=RPS15A PE=1 SV=2
[truncated: 1,377 more rows]

## Sheet: KEGG
Des	Nall	Nid	Nup	Ndown	Neq	Nnot	gnAll	gnId	gnUp	gnDown	gnEq	gnNot
Protein_processing_in_endoplasmic_reticulum_	187	94	4	14	76	94	AMFR ATF4 ATF6 ATF6B ATXN3L ATXN3 BAG1 BAG2 BAK1 BCAP31 BAX BCL2 CALR CANX CAPN1 CAPN2 CASP12 STUB1 CKAP4 CRYAA CRYAB CUL1 DAD1 DDIT3 DERL1 DERL2 DERL3 DNAJB11 DNAJB12 DNAJC10 DNAJC5B DNAJC5G DNAJA1 DNAJA2 DNAJB1 DNAJB2 DNAJC1 DNAJC3 DNAJC5 EIF2AK1 EIF2AK2 EIF2AK3 EIF2AK4 EDEM1 EDEM2 EDEM3 HSP90B1 ERLEC1 ERN1 ERO1L ERO1LB ERP29 FBXO2 FBXO6 GANAB PRKCSH HSPA5 HERPUD1 HSPBP1 HSPH1 HSPA1L HSPA4L HSP…	AMFR BAG2 BAX BCAP31 CALR CANX CAPN1 CAPN2 CKAP4 CUL1 DAD1 DDOST DERL1 DNAJA1 DNAJA2 DNAJB1 DNAJB11 DNAJB12 DNAJC3 DNAJC5 EIF2AK1 EIF2AK2 EIF2AK4 EIF2S1 ERP29 GANAB HSP90AA1 HSP90AB1 HSP90B1 HSPA1A HSPA1L HSPA2 HSPA4L HSPA5 HSPA6 HSPA8 HSPBP1 HSPH1 HYOU1 LMAN1 LMAN2 MAPK10 MAPK8 MAPK9 MOGS NSFL1C OS9 P4HB PDIA3 PDIA4 PDIA6 PREB PRKCSH RAD23A RAD23B RPN1 RPN2 RRBP1 SAR1A SAR1B SEC13 SEC23A SEC23B …	HSPA4L UBQLN1 UBQLN2 UBQLN4	CALR DAD1 DNAJA1 DNAJB11 HYOU1 LMAN2 MAPK10 MAPK8 MAPK9 PRKCSH SAR1A SAR1B STT3B UGGT1	AMFR BAG2 BAX BCAP31 CANX CAPN1 CAPN2 CKAP4 CUL1 DDOST DERL1 DNAJA2 DNAJB1 DNAJB12 DNAJC3 DNAJC5 EIF2AK1 EIF2AK2 EIF2AK4 EIF2S1 ERP29 GANAB HSP90AA1 HSP90AB1 HSP90B1 HSPA1A HSPA1L HSPA2 HSPA5 HSPA6 HSPA8 HSPBP1 HSPH1 LMAN1 MOGS NSFL1C OS9 P4HB PDIA3 PDIA4 PDIA6 PREB RAD23A RAD23B RPN1 RPN2 RRBP1 SEC13 SEC23A SEC23B SEC24B SEC24C SEC24D SEC31A SEC61A1 SEC61A2 SEC61G SEC63 SEL1L SIL1 SKP1 SSR1 SSR3…	ATF4 ATF6 ATF6B ATXN3L ATXN3 BAG1 BAK1 BCL2 CASP12 CRYAA CRYAB DDIT3 DERL2 DERL3 DNAJC10 DNAJC5B DNAJC5G DNAJB2 DNAJC1 EIF2AK3 EDEM1 EDEM2 EDEM3 ERLEC1 ERN1 ERO1L ERO1LB FBXO2 FBXO6 HERPUD1 HSPA1B LMAN1L MAP3K5 MAN1A1 MAN1A2 MAN1B1 MAN1C1 MARCH6 MBTPS1 MBTPS2 MAP2K7 NFE2L2 NGLY1 NPLOC4 YOD1 PLAA PPP1R15A PARK2 RBX1 RNF185 RNF5 SEC24A SEC31B SEC61B SEL1L2 SEC62 VIMP SSR2 SVIP TRAF2 TUSC3 UBE2E1 UB…
Salmonella_infection_	95	38	1	11	26	58	ACTB ACTG1 ARPC1A ARPC1B ARPC5L ARPC2 ARPC3 ARPC4 ARPC5 PYCARD CASP1 CCL4L1 CCL4L2 CCL3 CCL4 CD14 CDC42 CCL3L1 CCL3L3 CSF2 CXCL2 CXCL3 DYNC1I1 DYNC1I2 DYNC1LI1 DYNC1LI2 DYNC1H1 DYNC2H1 FLNA FLNB FLNC FOS CXCL1 IFNG IL18 IL1A IL1B IL6 CXCL8 IFNGR1 IFNGR2 JUN KLC1 KLC2 KLC3 KLC4 LBP MAPK1 MAPK3 MAPK8 MAPK9 MAPK10 MAPK11 MAPK12 MAPK13 MAPK14 MYD88 MYH10 MYH14 MYH9 NFKB1 NLRC4 NOS2 PLEKHM2 PKN1 PKN2 …	ACTB ACTG1 ARPC1B ARPC2 ARPC3 ARPC4 ARPC5 ARPC5L CDC42 DYNC1H1 DYNC1I2 DYNC1LI1 DYNC2H1 FLNA FLNB FLNC KLC2 KLC3 KLC4 MAPK1 MAPK10 MAPK11 MAPK12 MAPK13 MAPK14 MAPK3 MAPK8 MAPK9 MYH10 MYH14 MYH9 NFKB1 PFN1 PFN2 RAB7A RAC1 RELA TJP1	DYNC1I2	ARPC2 ARPC3 CDC42 MAPK10 MAPK11 MAPK12 MAPK13 MAPK14 MAPK8 MAPK9 RAB7A	ACTB ACTG1 ARPC1B ARPC4 ARPC5 ARPC5L DYNC1H1 DYNC1LI1 DYNC2H1 FLNA FLNB FLNC KLC2 KLC3 KLC4 MAPK1 MAPK3 MYH10 MYH14 MYH9 NFKB1 PFN1 PFN2 RAC1 RELA TJP1	ARPC1A PYCARD CASP1 CCL4L1 CCL4L2 CCL3 CCL4 CD14 CCL3L1 CCL3L3 CSF2 CXCL2 CXCL3 DYNC1I1 DYNC1LI2 FOS CXCL1 IFNG IL18 IL1A IL1B IL6 CXCL8 IFNGR1 IFNGR2 JUN KLC1 LBP MYD88 NLRC4 NOS2 PLEKHM2 PKN1 PKN2 PKN3 PFN3 PFN4 RAB7B RHOG RILP ROCK1 ROCK2 TLR4 TLR5 WASF1 WASF2 WASL WAS PS1TP5BP1 ARHG DNCI1 HEL-68 NA DKFZp686A1195 DKFZp686J08252 LOC728835 KNS2
Biosynthesis_of_amino_acids_	89	55	3	8	44	34	AADAT GOT1 GOT2 ACO1 ACO2 ACY1 ALDH7A1 GPT GPT2 ALDOA ALDOB ALDOC ARG1 ARG2 ASL ASS1 TAT BCAT1 BCAT2 CBS CTH CS CPS1 ENO1 ENO3 ENO2 GAPDH GLUL SHMT1 SHMT2 IDH3A IDH3B IDH3G IDH1 IDH2 PKM PKLR MAT2B MTR MAT1A MAT2A NAGS OTC PYCR1 PYCR2 PYCRL ALDH18A1 PFKL PFKM PFKP PGAM1 PGAM2 PGAM4 PGK1 PGK2 PAH PRPS1 PRPS2 PRPS1L1 PC RPEL1 RPE RPIA SDS SDSL PHGDH PSPH PSAT1 TALDO1 TKTL1 TKTL2 TKT TPI1 HEL-S-51e …	ACO1 ACO2 ALDH18A1 ALDH7A1 ALDOA ALDOB ALDOC ASS1 BCAT2 CPS1 CS ENO1 ENO2 ENO3 GAPDH GLUL GOT1 GOT2 GPT GPT2 IDH1 IDH2 IDH3A IDH3B IDH3G MAT1A MAT2A MAT2B PC PFKL PFKM PFKP PGAM1 PGAM2 PGAM4 PGK1 PGK2 PHGDH PKLR PKM PRPS1 PRPS1L1 PRPS2 PSAT1 PSPH PYCR1 PYCR2 RPE RPIA SHMT1 SHMT2 TALDO1 TKT TKTL2 TPI1	GPT2 PSAT1 TKT	ALDH18A1 MAT2A PFKM PGAM4 PGK2 PYCR1 PYCR2 SHMT2	ACO1 ACO2 ALDH7A1 ALDOA ALDOB ALDOC ASS1 BCAT2 CPS1 CS ENO1 ENO2 ENO3 GAPDH GLUL GOT1 GOT2 GPT IDH1 IDH2 IDH3A IDH3B IDH3G MAT1A MAT2B PC PFKL PFKP PGAM1 PGAM2 PGK1 PHGDH PKLR PKM PRPS1 PRPS1L1 PRPS2 PSPH RPE RPIA SHMT1 TALDO1 TKTL2 TPI1	AADAT ACY1 ARG1 ARG2 ASL TAT BCAT1 CBS CTH MTR NAGS OTC PYCRL PAH RPEL1 SDS SDSL TKTL1 HEL-S-51e PIG59 HEL-S-87p HEL-S-5 HEL107 ASS HEL-S-26 NA DKFZp686P09201 HEL-S-162eP HEL-S-68p DKFZp727E011 HEL60 HEL-S-30 HEL-S-49 IRP1
Shigellosis_	67	32	0	10	22	35	ABL1 ACTB ACTG1 ARPC1A ARPC1B ARPC5L ARPC2 ARPC3 ARPC4 ARPC5 ATG5 CD44 CDC42 CRKL CRK DIAPH1 DOCK1 ELMO1 BTRC FBXW11 NFKBIA NFKBIB CHUK IKBKB CXCL8 ITGA5 ITGB1 MAD2L2 MAPK1 MAPK3 MAPK8 MAPK9 MAPK10 MAPK11 MAPK12 MAPK13 MAPK14 IKBKG NFKB1 NOD1 NOD2 PFN1 PFN2 PFN3 PFN4 RAC1 RHOG RIPK2 ROCK1 ROCK2 CTTN SRC RELA U2AF1 UBE2D2 VCL WASF1 WASF2 WASL WAS PS1TP5BP1 HEL114 ARHG DKFZp686F0183 HEL-68 NA DKFZp…	ACTB ACTG1 ARPC1B ARPC2 ARPC3 ARPC4 ARPC5 ARPC5L CD44 CDC42 CRK CRKL CTTN DIAPH1 ITGB1 MAPK1 MAPK10 MAPK11 MAPK12 MAPK13 MAPK14 MAPK3 MAPK8 MAPK9 NFKB1 PFN1 PFN2 RAC1 RELA U2AF1 UBE2D2 VCL		ARPC2 ARPC3 CDC42 MAPK10 MAPK11 MAPK12 MAPK13 MAPK14 MAPK8 MAPK9	ACTB ACTG1 ARPC1B ARPC4 ARPC5 ARPC5L CD44 CRK CRKL CTTN DIAPH1 ITGB1 MAPK1 MAPK3 NFKB1 PFN1 PFN2 RAC1 RELA U2AF1 UBE2D2 VCL	ABL1 ARPC1A ATG5 DOCK1 ELMO1 BTRC FBXW11 NFKBIA NFKBIB CHUK IKBKB CXCL8 ITGA5 MAD2L2 IKBKG NOD1 NOD2 PFN3 PFN4 RHOG RIPK2 ROCK1 ROCK2 SRC WASF1 WASF2 WASL WAS PS1TP5BP1 HEL114 ARHG DKFZp686F0183 HEL-68 NA DKFZp781N011
Epithelial_cell_signaling_in_Helicobacter_pylori_infection_	75	28	1	9	18	48	ADAM10 ADAM17 CASP3 CCL5 CDC42 CSK CXCR1 CXCR2 EGFR GIT1 CXCL1 HBEGF IGSF5 NFKBIA CHUK IKBKB CXCL8 F11R JAM2 JAM3 JUN LYN MAP3K14 MET MAPK8 MAPK9 MAPK10 MAPK11 MAPK12 MAPK13 MAPK14 MAP2K4 IKBKG NFKB1 NOD1 PAK1 PLCG1 PLCG2 PTPN11 PTPRZ1 RAC1 SRC RELA ATP6V0D1 ATP6V0D2 ATP6V0E1 ATP6V0E2 ATP6AP1 ATP6V1A ATP6V1B1 ATP6V1B2 ATP6V1C1 ATP6V1C2 ATP6V1D ATP6V1E1 ATP6V1E2 ATP6V1F ATP6V1G1 ATP6V1G2 ATP6V1G3 …	ADAM17 ATP6AP1 ATP6V0A1 ATP6V0C ATP6V0D1 ATP6V1A ATP6V1B1 ATP6V1B2 ATP6V1C1 ATP6V1D ATP6V1E1 CASP3 CDC42 CSK EGFR LYN MAPK10 MAPK11 MAPK12 MAPK13 MAPK14 MAPK8 MAPK9 NFKB1 PAK1 RAC1 RELA TJP1	ATP6AP1	CDC42 EGFR MAPK10 MAPK11 MAPK12 MAPK13 MAPK14 MAPK8 MAPK9	ADAM17 ATP6V0A1 ATP6V0C ATP6V0D1 ATP6V1A ATP6V1B1 ATP6V1B2 ATP6V1C1 ATP6V1D ATP6V1E1 CASP3 CSK LYN NFKB1 PAK1 RAC1 RELA TJP1	ADAM10 CCL5 CXCR1 CXCR2 GIT1 CXCL1 HBEGF IGSF5 NFKBIA CHUK IKBKB CXCL8 F11R JAM2 JAM3 JUN MAP3K14 MET MAP2K4 IKBKG NOD1 PLCG1 PLCG2 PTPN11 PTPRZ1 SRC ATP6V0D2 ATP6V0E1 ATP6V0E2 ATP6V1C2 ATP6V1E2 ATP6V1F ATP6V1G1 ATP6V1G2 ATP6V1G3 ATP6V1H ATP6V0B ATP6V0A2 TCIRG1 ATP6V0A4 IL8RB NA DKFZp686A1195 DKFZp686N0561 DKFZp434N101 variant protein DKFZp686J04131
Chagas_disease_(American_trypanosomiasis)_	109	36	2	11	23	74	PPP2R1A PPP2R1B PPP2R2A PPP2R2B PPP2R2D PPP2R2C ACE ADCY1 AKT1 AKT2 AKT3 GNAS BDKRB2 C1QA C1QB C1QC CALR CASP8 CCL2 CCL3 CCL5 CD3D CD3E CD3G CD247 CFLAR CCL3L1 CCL3L3 C3 FADD FOS GNA11 GNA14 GNA15 GNAI1 GNAI2 GNAI3 GNAL GNAO1 GNAQ IFNB1 IFNG NFKBIA CHUK IKBKB IL10 IL12A IL12B IL1B IL2 IL6 CXCL8 IFNGR1 IFNGR2 IRAK1 IRAK4 JUN MAPK1 MAPK3 MAPK8 MAPK9 MAPK10 MAPK11 MAPK12 MAPK13 MAPK14 MAP2K4 MYD88 I…	CALR CASP8 CFLAR FADD GNA11 GNAI1 GNAI2 GNAI3 GNAL GNAO1 GNAQ GNAS IRAK4 MAPK1 MAPK10 MAPK11 MAPK12 MAPK13 MAPK14 MAPK3 MAPK8 MAPK9 NFKB1 PIK3CG PLCB3 PPP2CA PPP2CB PPP2R1A PPP2R1B PPP2R2A PPP2R2B PPP2R2C PPP2R2D RELA SMAD2 SMAD3	GNAL GNAS	CALR CFLAR MAPK10 MAPK11 MAPK12 MAPK13 MAPK14 MAPK8 MAPK9 PPP2R1B PPP2R2A	CASP8 FADD GNA11 GNAI1 GNAI2 GNAI3 GNAO1 GNAQ IRAK4 MAPK1 MAPK3 NFKB1 PIK3CG PLCB3 PPP2CA PPP2CB PPP2R1A PPP2R2B PPP2R2C PPP2R2D RELA SMAD2 SMAD3	ACE ADCY1 AKT1 AKT2 AKT3 BDKRB2 C1QA C1QB C1QC CCL2 CCL3 CCL5 CD3D CD3E CD3G CD247 CCL3L1 CCL3L3 C3 FOS GNA14 GNA15 IFNB1 IFNG NFKBIA CHUK IKBKB IL10 IL12A IL12B IL1B IL2 IL6 CXCL8 IFNGR1 IFNGR2 IRAK1 JUN MAP2K4 MYD88 IKBKG NOS2 PIK3R3 PIK3R1 PIK3R2 SERPINE1 PIK3R5 PIK3CA PIK3CB PIK3CD PLCB1 PLCB2 PLCB4 TICAM1 TGFB1 TGFB2 TGFB3 TGFBR1 TGFBR2 TLR2 TLR4 TLR6 TLR9 TNF FASLG TNFRSF1A FAS TRAF6 HEL-S-…
mRNA_surveillance_pathway_	93	49	2	8	39	45	PPP2R5D PPP2R5C PPP2R1A PPP2R1B PPP2R5A PPP2R5B PPP2R5E PPP2R2A PPP2R2B PPP2R2D PPP2R2C ACIN1 CASC3 CLP1 CPSF1 CPSF2 CPSF3 CPSF4 NUDT21 CPSF6 CPSF7 CSTF1 CSTF2 CSTF3 CSTF2T DAZAP1 DDX39B PABPN1L ETF1 GSPT1 GSPT2 SMG6 FIP1L1 HBS1L EIF4A3 RNGTT RNMT MAGOHB MAGOH MSI1 MSI2 NCBP1 NCBP2 NXF1 NXF2 NXF2B NXF3 NXF5 NXT1 NXT2 PPP2R3A PPP2R3B PPP2R3C PABPC1 PABPN1 PABPC3 PABPC4 PABPC5 PABPC1L PABPC1L2A PAB…	ACIN1 ALYREF CPSF1 CPSF2 CPSF3 CPSF6 CPSF7 CSTF1 CSTF2 CSTF2T CSTF3 DAZAP1 DDX39B EIF4A3 ETF1 GSPT1 GSPT2 MAGOH MAGOHB NCBP1 NUDT21 PABPC1 PABPC1L PABPC1L2A PABPC3 PABPC4 PABPN1 PABPN1L PNN PPP1CA PPP1CB PPP1CC PPP2CA PPP2CB PPP2R1A PPP2R1B PPP2R2A PPP2R2B PPP2R2C PPP2R2D PPP2R5E RBM8A RNMT SAP18 SMG1 SRRM1 UPF1 WDR82 WIBG	CSTF3 SRRM1	ETF1 GSPT1 GSPT2 PABPC1L PABPC3 PPP2R1B PPP2R2A UPF1	ACIN1 ALYREF CPSF1 CPSF2 CPSF3 CPSF6 CPSF7 CSTF1 CSTF2 CSTF2T DAZAP1 DDX39B EIF4A3 MAGOH MAGOHB NCBP1 NUDT21 PABPC1 PABPC1L2A PABPC4 PABPN1 PABPN1L PNN PPP1CA PPP1CB PPP1CC PPP2CA PPP2CB PPP2R1A PPP2R2B PPP2R2C PPP2R2D PPP2R5E RBM8A RNMT SAP18 SMG1 WDR82 WIBG	PPP2R5D PPP2R5C PPP2R5A PPP2R5B CASC3 CLP1 CPSF4 SMG6 FIP1L1 HBS1L RNGTT MSI1 MSI2 NCBP2 NXF1 NXF2 NXF2B NXF3 NXF5 NXT1 NXT2 PPP2R3A PPP2R3B PPP2R3C PABPC5 PABPC1L2B PAPOLA PAPOLB PAPOLG PCF11 PELO UPF3A UPF3B UPF2 RNPS1 SMG5 SMG7 SSU72 SYMPK WDR33 SGA56M HEL-S-80p NA DKFZp686J2031
Proteasome_	49	40	0	7	33	9	SHFM1 IFNG POMP PSMC6 PSMC1 PSMC3 PSMC4 PSMC2 PSMC5 PSMA1 PSMA2 PSMA3 PSMA4 PSMA5 PSMA6 PSMA8 PSMA7 PSMB10 PSMB11 PSMB1 PSMB2 PSMB3 PSMB4 PSMB5 PSMB6 PSMB7 PSMB8 PSMB9 PSMD11 PSMD12 PSMD13 PSMD14 PSMD1 PSMD2 PSMD3 PSMD4 PSMD6 PSMD7 PSMD8 PSME1 PSME2 PSME3 PSME4 PSMF1 PSM8 HEL-S-91n DKFZp686J2076 NA HEL-S-283	PSM8 PSMA1 PSMA2 PSMA3 PSMA4 PSMA5 PSMA6 PSMA7 PSMA8 PSMB1 PSMB10 PSMB2 PSMB3 PSMB4 PSMB5 PSMB6 PSMB7 PSMB8 PSMC1 PSMC2 PSMC3 PSMC4 PSMC5 PSMC6 PSMD1 PSMD11 PSMD12 PSMD13 PSMD14 PSMD2 PSMD3 PSMD4 PSMD6 PSMD7 PSMD8 PSME1 PSME2 PSME3 PSME4 PSMF1		PSMA1 PSMA5 PSMB1 PSMB3 PSMB4 PSMD2 PSMD6	PSM8 PSMA2 PSMA3 PSMA4 PSMA6 PSMA7 PSMA8 PSMB10 PSMB2 PSMB5 PSMB6 PSMB7 PSMB8 PSMC1 PSMC2 PSMC3 PSMC4 PSMC5 PSMC6 PSMD1 PSMD11 PSMD12 PSMD13 PSMD14 PSMD3 PSMD4 PSMD7 PSMD8 PSME1 PSME2 PSME3 PSME4 PSMF1	SHFM1 IFNG POMP PSMB11 PSMB9 HEL-S-91n DKFZp686J2076 NA HEL-S-283
GnRH_signaling_pathway_	93	31	1	10	20	62	ADCY1 ADCY2 ADCY3 ADCY4 ADCY5 ADCY6 ADCY7 ADCY8 ADCY9 GNAS ATF4 CACNA1C CACNA1D CACNA1F CACNA1S CALML3 CALML5 CALML6 CALM1 CALM2 CALM3 CDC42 EGFR ELK1 PTK2B FSHB CGA GNA11 GNAQ GNRHR GNRH1 GNRH2 GRB2 HBEGF ITPR1 ITPR2 ITPR3 JUN PRKACA PRKACB PRKACG CAMK2A CAMK2B CAMK2D CAMK2G PRKCA PRKCB PRKCD LHB MAP3K1 MAP3K2 MAP3K3 MAP3K4 MAPK1 MAPK3 MAPK7 MAPK8 MAPK9 MAPK10 MAPK11 MAPK12 MAPK13 MAPK14 MMP14 M…	CALM1 CALM3 CALML3 CAMK2G CDC42 EGFR GNA11 GNAQ GNAS GRB2 ITPR1 ITPR2 ITPR3 MAP2K1 MAP2K2 MAP2K6 MAPK1 MAPK10 MAPK11 MAPK12 MAPK13 MAPK14 MAPK3 MAPK8 MAPK9 PLCB3 PRKACA PRKACB PRKCD PTK2B RAF1	GNAS	CDC42 EGFR MAPK10 MAPK11 MAPK12 MAPK13 MAPK14 MAPK8 MAPK9 PTK2B	CALM1 CALM3 CALML3 CAMK2G GNA11 GNAQ GRB2 ITPR1 ITPR2 ITPR3 MAP2K1 MAP2K2 MAP2K6 MAPK1 MAPK3 PLCB3 PRKACA PRKACB PRKCD RAF1	ADCY1 ADCY2 ADCY3 ADCY4 ADCY5 ADCY6 ADCY7 ADCY8 ADCY9 ATF4 CACNA1C CACNA1D CACNA1F CACNA1S CALML5 CALML6 CALM2 ELK1 FSHB CGA GNRHR GNRH1 GNRH2 HBEGF JUN PRKACG CAMK2A CAMK2B CAMK2D PRKCA PRKCB LHB MAP3K1 MAP3K2 MAP3K3 MAP3K4 MAPK7 MMP14 MMP2 MAP2K3 MAP2K4 MAP2K7 PLA2G4A PLA2G4B PLA2G4C PLA2G4D PLA2G4E PLA2G4F PLCB1 PLCB2 PLCB4 PLD1 PLD2 PRKX HRAS KRAS NRAS SOS1 SOS2 SRC NA
RNA_transport_	166	105	6	7	92	62	EIF4EBP1 EIF4EBP2 EIF4EBP3 AAAS ACIN1 PRMT5 CASC3 CYFIP1 CYFIP2 DDX20 DDX39B EEF1A1 EEF1A2 EIF2B1 EIF2B2 EIF2B4 EIF2B5 EIF2B3 EIF1B EIF1 EIF3A EIF3B EIF3C EIF3D EIF3E EIF3F EIF3G EIF3H EIF3I EIF3J EIF3CL FMR1 FXR1 FXR2 GEMIN2 GEMIN4 GEMIN5 GEMIN6 GEMIN7 GEMIN8 EIF4E1B CLNS1A EIF1AX EIF1AY EIF2S1 EIF2S2 EIF2S3 EIF5B EIF4A1 EIF4A2 EIF4A3 EIF4B EIF4E2 EIF4E EIF4G1 EIF4G2 EIF4G3 EIF5 KPNB1 MAGOHB MAG…	AAAS ACIN1 ALYREF CLNS1A CYFIP1 CYFIP2 DDX20 DDX39B EEF1A1 EEF1A2 EIF1 EIF1AX EIF1AY EIF1B EIF2B1 EIF2B3 EIF2B4 EIF2S1 EIF2S2 EIF2S3 EIF3A EIF3B EIF3C EIF3CL EIF3D EIF3E EIF3F EIF3G EIF3H EIF3I EIF3J EIF4A1 EIF4A2 EIF4A3 EIF4B EIF4E EIF4EBP1 EIF4EBP2 EIF4EBP3 EIF4G1 EIF4G2 EIF4G3 EIF5 EIF5B FMR1 FXR1 FXR2 GEMIN4 GEMIN5 KPNB1 MAGOH MAGOHB NCBP1 NMD3 NUP107 NUP133 NUP155 NUP160 NUP188 NUP205 NUP210…	EIF4EBP1 EIF4EBP2 EIF4EBP3 SRRM1 SUMO3 SUMO4	EIF3A NUP210 NUP98 PABPC1L PABPC3 SUMO2 UPF1	AAAS ACIN1 ALYREF CLNS1A CYFIP1 CYFIP2 DDX20 DDX39B EEF1A1 EEF1A2 EIF1 EIF1AX EIF1AY EIF1B EIF2B1 EIF2B3 EIF2B4 EIF2S1 EIF2S2 EIF2S3 EIF3B EIF3C EIF3CL EIF3D EIF3E EIF3F EIF3G EIF3H EIF3I EIF3J EIF4A1 EIF4A2 EIF4A3 EIF4B EIF4E EIF4G1 EIF4G2 EIF4G3 EIF5 EIF5B FMR1 FXR1 FXR2 GEMIN4 GEMIN5 KPNB1 MAGOH MAGOHB NCBP1 NMD3 NUP107 NUP133 NUP155 NUP160 NUP188 NUP205 NUP43 NUP54 NUP62 NUP85 NUP93 PABPC1 PA…	CASC3 EIF2B2 EIF2B5 GEMIN2 GEMIN6 GEMIN7 GEMIN8 EIF4E1B EIF4E2 NCBP2 NDC1 NUP153 NUP214 NUP37 NUP50 NUP35 NUP88 NUPL1 NUPL2 NXF1 NXF2 NXF2B NXF3 NXF5 NXT1 NXT2 POM121 POM121L2 NUP210L PABPC5 PABPC1L2B PHAX POP1 POP5 POP7 UPF3A UPF3B UPF2 RNPS1 ELAC1 ELAC2 RPP25L RPP14 RPP21 RPP25 POP4 RPP38 RPP40 SENP2 SMN2 SNUPN TGS1 THOC1 TRNT1 EIF3S3 tmp_locus_9 GC20 EIF3S2 SUI1 AAG1 NA
Non-alcoholic_fatty_liver_disease_(NAFLD)_	160	53	7	6	40	107	PRKAB1 PRKAB2 PRKAG1 PRKAG2 PRKAG3 PRKAA1 PRKAA2 NDUFAB1 ADIPOQ ADIPOR1 ADIPOR2 AKT1 AKT2 AKT3 ATF4 BCL2L11 BAX BID SDHC CASP3 CASP7 CASP8 CDC42 CEBPA MT-CO1 MT-CO2 MT-CO3 COX4I1 COX4I2 COX5A COX5B COX6C COX7B COX7C COX7A2L COX8A COX8C CYP2E1 COX6A1 COX6A2 COX6B1 COX6B2 COX7A1 COX7A2 COX7B2 CYC1 MT-CYB CYCS DDIT3 SDHD EIF2AK3 ERN1 GSK3A GSK3B EIF2S1 IKBKB IL1A IL1B IL6R IL6 CXCL8 INSR INS IRS1 IR…	BAX BID CASP3 CASP8 CDC42 COX4I1 COX5A COX5B COX6A1 COX6B1 COX6C COX7A2 COX7B COX7C CYC1 CYCS EIF2S1 GSK3B MAPK10 MAPK8 MAPK9 MT-CO2 NDUFA10 NDUFA13 NDUFA4 NDUFA5 NDUFA6 NDUFA8 NDUFAB1 NDUFB10 NDUFB3 NDUFB5 NDUFB7 NDUFC2 NDUFS1 NDUFS2 NDUFS3 NDUFV1 NFKB1 PIK3CG PKLR PRKAA1 PRKAA2 PRKAG1 RAC1 RELA SDHA SDHB UQCRB UQCRC1 UQCRC2 UQCRFS1 UQCRQ	COX6B1 COX7A2 COX7C NDUFAB1 NDUFS1 PRKAA1 PRKAA2	CDC42 COX4I1 MAPK10 MAPK8 MAPK9 SDHA	BAX BID CASP3 CASP8 COX5A COX5B COX6A1 COX6C COX7B CYC1 CYCS EIF2S1 GSK3B MT-CO2 NDUFA10 NDUFA13 NDUFA4 NDUFA5 NDUFA6 NDUFA8 NDUFB10 NDUFB3 NDUFB5 NDUFB7 NDUFC2 NDUFS2 NDUFS3 NDUFV1 NFKB1 PIK3CG PKLR PRKAG1 RAC1 RELA SDHB UQCRB UQCRC1 UQCRC2 UQCRFS1 UQCRQ	PRKAB1 PRKAB2 PRKAG2 PRKAG3 ADIPOQ ADIPOR1 ADIPOR2 AKT1 AKT2 AKT3 ATF4 BCL2L11 SDHC CASP7 CEBPA MT-CO1 MT-CO3 COX4I2 COX7A2L COX8A COX8C CYP2E1 COX6A2 COX6B2 COX7A1 COX7B2 MT-CYB DDIT3 SDHD EIF2AK3 ERN1 GSK3A IKBKB IL1A IL1B IL6R IL6 CXCL8 INSR INS IRS1 IRS2 ITCH JUN LEPR LEP MAP3K11 MAP3K5 MLXIP MLXIPL MLX NDUFA1 NDUFA2 NDUFA3 NDUFA7 NDUFA9 NDUFA11 NDUFA12 NDUFB1 NDUFB2 NDUFB4 NDUFB6 NDUFB8 NDUF…
Dopaminergic_synapse_	138	49	3	10	36	89	PPP2R5D PPP2R5C PPP2R1A PPP2R1B PPP2R5A PPP2R5B PPP2R5E PPP2R2A PPP2R2B PPP2R2D PPP2R2C ADCY5 AKT1 AKT2 AKT3 GNAS MAOA MAOB ARRB2 ATF2 ATF4 ATF6B ARNTL CACNA1A CACNA1B CACNA1C CACNA1D CALML3 CALML5 CALML6 CALM1 CALM2 CALM3 CALY CLOCK COMT CREB3L1 CREB3L2 CREB3L3 CREB3L4 CREB1 CREB3 CREB5 DDC DRD1 DRD2 DRD3 DRD4 DRD5 FOS GNB1 GNB2 GNB3 GNB4 GNB5 GNG10 GNG11 GNG12 GNG13 GNGT1 GNG2 GNG3 GNG4 GNG5 GN…	ARRB2 CALM1 CALM3 CALML3 CAMK2G COMT GNAI1 GNAI2 GNAI3 GNAL GNAO1 GNAQ GNAS GNB1 GNB2 GNB3 GNB4 GNG10 GNG12 GNG5 GSK3B ITPR1 ITPR2 ITPR3 KIF5A KIF5B KIF5C MAPK10 MAPK11 MAPK12 MAPK13 MAPK14 MAPK8 MAPK9 PLCB3 PPP1CA PPP1CB PPP1CC PPP2CA PPP2CB PPP2R1A PPP2R1B PPP2R2A PPP2R2B PPP2R2C PPP2R2D PPP2R5E PRKACA PRKACB	ARRB2 GNAL GNAS	COMT MAPK10 MAPK11 MAPK12 MAPK13 MAPK14 MAPK8 MAPK9 PPP2R1B PPP2R2A	CALM1 CALM3 CALML3 CAMK2G GNAI1 GNAI2 GNAI3 GNAO1 GNAQ GNB1 GNB2 GNB3 GNB4 GNG10 GNG12 GNG5 GSK3B ITPR1 ITPR2 ITPR3 KIF5A KIF5B KIF5C PLCB3 PPP1CA PPP1CB PPP1CC PPP2CA PPP2CB PPP2R1A PPP2R2B PPP2R2C PPP2R2D PPP2R5E PRKACA PRKACB	PPP2R5D PPP2R5C PPP2R5A PPP2R5B ADCY5 AKT1 AKT2 AKT3 MAOA MAOB ATF2 ATF4 ATF6B ARNTL CACNA1A CACNA1B CACNA1C CACNA1D CALML5 CALML6 CALM2 CALY CLOCK CREB3L1 CREB3L2 CREB3L3 CREB3L4 CREB1 CREB3 CREB5 DDC DRD1 DRD2 DRD3 DRD4 DRD5 FOS GNB5 GNG11 GNG13 GNGT1 GNG2 GNG3 GNG4 GNG7 GNG8 GNGT2 GRIA1 GRIA2 GRIA3 GRIA4 GSK3A PRKACG CAMK2A CAMK2B CAMK2D KCNJ3 KCNJ5 KCNJ6 KCNJ9 PRKCA PRKCB PRKCG GRIN2A GRIN2B …
D-Glutamine_and_D-glutamate_metabolism_	5	3	0	2	1	2	GLUD1 GLUD2 GLS GLS2 DKFZp686O15119	GLS GLUD1 GLUD2		GLUD1 GLUD2	GLS	GLS2 DKFZp686O15119
NOD-like_receptor_signaling_pathway_	61	18	0	7	11	43	PYCARD NAIP BIRC2 BIRC3 CARD18 CARD6 CARD8 CARD9 CASP1 CASP5 CASP8 CCL2 CCL5 CXCL2 HSP90B1 CXCL1 HSP90AA1 HSP90AB1 NFKBIA NFKBIB CHUK IKBKB IL18 IL1B IL6 CXCL8 ERBB2IP MAP3K7 MEFV MAPK1 MAPK3 MAPK8 MAPK9 MAPK10 MAPK11 MAPK12 MAPK13 MAPK14 NLRP1 NLRP3 IKBKG NFKB1 NLRC4 NOD1 NOD2 PSTPIP1 PYDC1 RIPK2 SUGT1 TAB1 TAB2 TAB3 RELA TNFAIP3 TNF TRAF6 TRIP6 HEL-S-125m MAP3K7IP1 EL52 NA	CASP8 HSP90AA1 HSP90AB1 HSP90B1 MAPK1 MAPK10 MAPK11 MAPK12 MAPK13 MAPK14 MAPK3 MAPK8 MAPK9 NFKB1 RELA SUGT1 TAB1 TAB3		MAPK10 MAPK11 MAPK12 MAPK13 MAPK14 MAPK8 MAPK9	CASP8 HSP90AA1 HSP90AB1 HSP90B1 MAPK1 MAPK3 NFKB1 RELA SUGT1 TAB1 TAB3	PYCARD NAIP BIRC2 BIRC3 CARD18 CARD6 CARD8 CARD9 CASP1 CASP5 CCL2 CCL5 CXCL2 CXCL1 NFKBIA NFKBIB CHUK IKBKB IL18 IL1B IL6 CXCL8 ERBB2IP MAP3K7 MEFV NLRP1 NLRP3 IKBKG NLRC4 NOD1 NOD2 PSTPIP1 PYDC1 RIPK2 TAB2 TNFAIP3 TNF TRAF6 TRIP6 HEL-S-125m MAP3K7IP1 EL52 NA
RIG-I-like_receptor_signaling_pathway_	72	17	0	7	10	56	ATG12 ATG5 AZI2 CASP8 CASP10 CXCL10 CYLD DDX3X DDX58 DAK DHX58 FADD IFIH1 IFNA10 IFNA14 IFNA16 IFNA17 IFNA21 IFNA1 IFNA13 IFNA2 IFNA4 IFNA5 IFNA6 IFNA7 IFNA8 IFNB1 IFNE IFNK IFNW1 NFKBIA NFKBIB CHUK IKBKB IKBKE IL12A IL12B CXCL8 IRF3 IRF7 ISG15 MAP3K1 MAP3K7 MAVS MAPK8 MAPK9 MAPK10 MAPK11 MAPK12 MAPK13 MAPK14 IKBKG NFKB1 NLRX1 OTUD5 PIN1 RIPK1 RNF125 SIKE1 TMEM173 TANK TBK1 TBKBP1 RELA TNF TRADD …	CASP8 DDX3X FADD MAPK10 MAPK11 MAPK12 MAPK13 MAPK14 MAPK8 MAPK9 MAVS NFKB1 PIN1 RELA RIPK1 TBK1 TRIM25		MAPK10 MAPK11 MAPK12 MAPK13 MAPK14 MAPK8 MAPK9	CASP8 DDX3X FADD MAVS NFKB1 PIN1 RELA RIPK1 TBK1 TRIM25	ATG12 ATG5 AZI2 CASP10 CXCL10 CYLD DDX58 DAK DHX58 IFIH1 IFNA10 IFNA14 IFNA16 IFNA17 IFNA21 IFNA1 IFNA13 IFNA2 IFNA4 IFNA5 IFNA6 IFNA7 IFNA8 IFNB1 IFNE IFNK IFNW1 NFKBIA NFKBIB CHUK IKBKB IKBKE IL12A IL12B CXCL8 IRF3 IRF7 ISG15 MAP3K1 MAP3K7 IKBKG NLRX1 OTUD5 RNF125 SIKE1 TMEM173 TANK TBKBP1 TNF TRADD TRAF2 TRAF3 TRAF6 DKFZp686F0183 NA
Arginine_and_proline_metabolism_	71	22	0	7	15	50	GOT1 GOT2 ACY1 ALDH1B1 ALDH3A2 ALDH4A1 ALDH7A1 ALDH9A1 ALDH2 LAP3 AOC1 MAOA MAOB ARG1 ARG2 ASL ASS1 AZIN2 CNDP1 CNDP2 CPS1 CARNS1 AMD1 ODC1 GLUD1 GLUD2 GAMT GATM GLUL GLS GLS2 HOGA1 CKB CKM CKMT2 CKMT1A CKMT1B NAGS NOS1 NOS2 NOS3 OAT OTC DAO P4HA1 P4HA2 P4HA3 PYCR1 PYCR2 PYCRL ALDH18A1 PRODH2 PRODH SAT1 SAT2 SMOX AGMAT SRM SMS L3HYPDH HEL-S-13 PIG59 HEL-S-20 ADC HEL-S-5 SAT ASS HEL-S-29 NA DKFZp6…	ALDH18A1 ALDH1B1 ALDH3A2 ALDH7A1 ALDH9A1 ASS1 CKB CNDP2 CPS1 GLS GLUD1 GLUD2 GLUL GOT1 GOT2 LAP3 OAT P4HA1 PYCR1 PYCR2 SMS SRM		ALDH18A1 GLUD1 GLUD2 OAT PYCR1 PYCR2 SMS	ALDH1B1 ALDH3A2 ALDH7A1 ALDH9A1 ASS1 CKB CNDP2 CPS1 GLS GLUL GOT1 GOT2 LAP3 P4HA1 SRM	ACY1 ALDH4A1 ALDH2 AOC1 MAOA MAOB ARG1 ARG2 ASL AZIN2 CNDP1 CARNS1 AMD1 ODC1 GAMT GATM GLS2 HOGA1 CKM CKMT2 CKMT1A CKMT1B NAGS NOS1 NOS2 NOS3 OTC DAO P4HA2 P4HA3 PYCRL PRODH2 PRODH SAT1 SAT2 SMOX AGMAT L3HYPDH HEL-S-13 PIG59 HEL-S-20 ADC HEL-S-5 SAT ASS HEL-S-29 NA DKFZp686G18136 DKFZp686O15119
Fc_epsilon_RI_signaling_pathway_	72	22	1	7	14	51	AKT1 AKT2 AKT3 BTK CSF2 FCER1A MS4A2 FCER1G FYN GAB2 GRB2 IL13 IL3 IL4 IL5 PRKCA PRKCB PRKCD PRKCE SYK LAT LCP2 LYN MAPK1 MAPK3 MAPK8 MAPK9 MAPK10 MAPK11 MAPK12 MAPK13 MAPK14 MAP2K1 MAP2K2 MAP2K3 MAP2K4 MAP2K6 MAP2K7 PIK3R3 PIK3R1 PIK3R2 PLA2G4A PLA2G4B PLA2G4C PLA2G4D PLA2G4E PLA2G4F PDPK1 PIK3R5 PIK3CA PIK3CB PIK3CD PIK3CG PLCG1 PLCG2 RAC1 RAC2 RAC3 RAF1 HRAS KRAS NRAS INPP5D SOS1 SOS2 TNF VAV2…	FYN GRB2 LYN MAP2K1 MAP2K2 MAP2K6 MAPK1 MAPK10 MAPK11 MAPK12 MAPK13 MAPK14 MAPK3 MAPK8 MAPK9 PDPK1 PIK3CG PRKCD RAC1 RAC2 RAF1 VAV2	VAV2	MAPK10 MAPK11 MAPK12 MAPK13 MAPK14 MAPK8 MAPK9	FYN GRB2 LYN MAP2K1 MAP2K2 MAP2K6 MAPK1 MAPK3 PDPK1 PIK3CG PRKCD RAC1 RAC2 RAF1	AKT1 AKT2 AKT3 BTK CSF2 FCER1A MS4A2 FCER1G GAB2 IL13 IL3 IL4 IL5 PRKCA PRKCB PRKCE SYK LAT LCP2 MAP2K3 MAP2K4 MAP2K7 PIK3R3 PIK3R1 PIK3R2 PLA2G4A PLA2G4B PLA2G4C PLA2G4D PLA2G4E PLA2G4F PIK3R5 PIK3CA PIK3CB PIK3CD PLCG1 PLCG2 RAC3 HRAS KRAS NRAS INPP5D SOS1 SOS2 TNF VAV3 VAV1 DKFZp434N101 NA variant protein
Carbon_metabolism_	124	84	4	6	74	40	PGD PGLS GOT1 GOT2 ACADM ACADS ACO1 ACO2 ACSS1 ACSS2 ADH5 ADPGK GPT GPT2 ALDOA ALDOB ALDOC SDHC CS CPS1 DAK SDHD DLD HADHA ECHS1 EHHADH ENO1 ENO3 ENO2 ESD FBP1 FBP2 FH GAPDH G6PD H6PD GPI GLDC AMT SHMT1 SHMT2 HIBCH HKDC1 HK1 HK2 HK3 GCK IDH3A IDH3B IDH3G IDH1 IDH2 PKM PKLR ME2 ME3 ME1 MCEE MDH1 MDH2 ALDH6A1 MTHFR MUT OGDH DLST DLAT PDHA2 PDHA1 PDHB OGDHL PCCA PCCB PFKL PFKM PFKP PGAM1 PGAM2 PGAM4…	ACADM ACAT1 ACAT2 ACO1 ACO2 ACSS2 ADH5 ALDH6A1 ALDOA ALDOB ALDOC CPS1 CS DLAT DLD DLST ECHS1 ENO1 ENO2 ENO3 ESD FH G6PD GAPDH GLDC GOT1 GOT2 GPI GPT GPT2 HADHA HIBCH HK1 HK2 HKDC1 IDH1 IDH2 IDH3A IDH3B IDH3G MDH1 MDH2 ME1 ME2 ME3 MUT OGDH OGDHL PC PCCB PDHA1 PDHB PFKL PFKM PFKP PGAM1 PGAM2 PGAM4 PGD PGK1 PGK2 PGLS PHGDH PKLR PKM PRPS1 PRPS1L1 PRPS2 PSAT1 PSPH RPE RPIA SDHA SDHB SHMT1 SHMT2 SUCLA2…	GPT2 HKDC1 PSAT1 TKT	ECHS1 PFKM PGAM4 PGK2 SDHA SHMT2	ACADM ACAT1 ACAT2 ACO1 ACO2 ACSS2 ADH5 ALDH6A1 ALDOA ALDOB ALDOC CPS1 CS DLAT DLD DLST ENO1 ENO2 ENO3 ESD FH G6PD GAPDH GLDC GOT1 GOT2 GPI GPT HADHA HIBCH HK1 HK2 IDH1 IDH2 IDH3A IDH3B IDH3G MDH1 MDH2 ME1 ME2 ME3 MUT OGDH OGDHL PC PCCB PDHA1 PDHB PFKL PFKP PGAM1 PGAM2 PGD PGK1 PGLS PHGDH PKLR PKM PRPS1 PRPS1L1 PRPS2 PSPH RPE RPIA SDHB SHMT1 SUCLA2 SUCLG1 SUCLG2 TALDO1 TKTL2 TPI1 TUBA8	ACADS ACSS1 ADPGK SDHC DAK SDHD EHHADH FBP1 FBP2 H6PD AMT HK3 GCK MCEE MTHFR PDHA2 PCCA RGN RPEL1 SDS SDSL AGXT TKTL1 NA HEL-S-51e HEL-S-87p HEL107 HEL-S-26 HK1-tb HEL-S-41 DKFZp686P09201 HEL-S-162eP HEL-S-68p HEL60 HEL-S-30 DKFZp564P2062 HEL-S-32 HEL-S-49 DKFZp686M24262 IRP1
Vitamin_B6_metabolism_	8	2	2	0	0	6	AOX1 PDXK PHOSPHO2 PDXP PNPO PSAT1 HEL-S-1a HEL-S-302	PDXK PSAT1	PDXK PSAT1			AOX1 PHOSPHO2 PDXP PNPO HEL-S-1a HEL-S-302
Leukocyte_transendothelial_migration_	127	37	2	8	27	91	ACTB ACTG1 ACTN1 ACTN2 ACTN3 ACTN4 MLLT4 BCAR1 CDH5 CD99 CDC42 CLDN10 CLDN11 CLDN14 CLDN15 CLDN16 CLDN17 CLDN18 CLDN19 CLDN1 CLDN20 CLDN22 CLDN23 CLDN24 CLDN25 CLDN2 CLDN3 CLDN4 CLDN5 CLDN6 CLDN7 CLDN8 CLDN9 CTNNA1 CTNNA2 CTNNA3 CTNNB1 CTNND1 CXCR4 CYBA CYBB ESAM EZR PTK2 PTK2B GNAI1 GNAI2 GNAI3 ICAM1 ITGA4 ITGAL ITGAM ITGB1 ITGB2 ITK F11R JAM2 JAM3 PRKCA PRKCB PRKCG MAPK11 MAPK12 MAPK13 MAPK14 M…	ACTB ACTG1 ACTN1 ACTN2 ACTN3 ACTN4 ARHGAP35 CDC42 CTNNA1 CTNNA2 CTNNA3 CTNNB1 CTNND1 EZR GNAI1 GNAI2 GNAI3 ITGB1 MAPK11 MAPK12 MAPK13 MAPK14 MSN MYL12A MYL12B MYL9 NCF1 OCLN PIK3CG PTK2B RAC1 RAC2 RAP1A RAP1B RHOA VAV2 VCL	CTNNA2 VAV2	CDC42 CTNNA1 CTNNB1 MAPK11 MAPK12 MAPK13 MAPK14 PTK2B	ACTB ACTG1 ACTN1 ACTN2 ACTN3 ACTN4 ARHGAP35 CTNNA3 CTNND1 EZR GNAI1 GNAI2 GNAI3 ITGB1 MSN MYL12A MYL12B MYL9 NCF1 OCLN PIK3CG RAC1 RAC2 RAP1A RAP1B RHOA VCL	MLLT4 BCAR1 CDH5 CD99 CLDN10 CLDN11 CLDN14 CLDN15 CLDN16 CLDN17 CLDN18 CLDN19 CLDN1 CLDN20 CLDN22 CLDN23 CLDN24 CLDN25 CLDN2 CLDN3 CLDN4 CLDN5 CLDN6 CLDN7 CLDN8 CLDN9 CXCR4 CYBA CYBB ESAM PTK2 ICAM1 ITGA4 ITGAL ITGAM ITGB2 ITK F11R JAM2 JAM3 PRKCA PRKCB PRKCG MYL7 MYLPF MYL2 MMP2 MMP9 MYL10 MYL5 NCF2 NCF4 NOX1 NOX3 PIK3R3 PIK3R1 PIK3R2 PXN PECAM1 PIK3R5 PIK3CA PIK3CB PIK3CD PLCG1 PLCG2 PTPN11 RAS…
Spliceosome_	141	100	1	9	90	42	ACIN1 AQR BUD31 CCDC12 CDC5L CHERP CRNKL1 CTNNBL1 CWC15 DDX23 DDX42 DDX46 DDX5 DHX15 DHX16 DHX8 DDX39B HNRNPC HNRNPK HNRNPM HNRNPU HSPA1L HSPA1A HSPA1B HSPA2 HSPA6 HSPA8 EIF4A3 ISY1 LSM2 LSM3 LSM4 LSM5 LSM6 LSM7 LSM8 MAGOHB MAGOH NCBP1 NCBP2 NHP2L1 PCBP1 PHF5A PLRG1 PPIE PPIH PPIL1 PQBP1 PRPF38A PRPF38B PRPF40A PRPF40B DHX38 CDC40 PRPF18 PRPF19 PRPF31 PRPF4 PRPF6 PRPF8 PRPF3 PUF60 HNRNPA1L2 RBM22…	ACIN1 ALYREF AQR BCAS2 CDC40 CDC5L CHERP CTNNBL1 DDX23 DDX39B DDX42 DDX46 DDX5 DHX15 DHX16 EFTUD2 EIF4A3 HNRNPA1 HNRNPA1L2 HNRNPA3 HNRNPC HNRNPK HNRNPM HNRNPU HSPA1A HSPA1L HSPA2 HSPA6 HSPA8 LSM3 LSM4 LSM5 LSM6 LSM7 MAGOH MAGOHB NCBP1 PCBP1 PHF5A PLRG1 PPIH PRPF19 PRPF3 PRPF31 PRPF38B PRPF4 PRPF40A PRPF6 PRPF8 PUF60 RBM22 RBM25 RBM8A RBMX RBMXL1 RBMXL2 RBMXL3 SART1 SF3A1 SF3A2 SF3A3 SF3B1 SF3B2 S…	BCAS2	EFTUD2 PRPF8 RBMXL2 SNRNP200 SNRPF SNRPG SRSF1 SRSF2 U2AF2	ACIN1 ALYREF AQR CDC40 CDC5L CHERP CTNNBL1 DDX23 DDX39B DDX42 DDX46 DDX5 DHX15 DHX16 EIF4A3 HNRNPA1 HNRNPA1L2 HNRNPA3 HNRNPC HNRNPK HNRNPM HNRNPU HSPA1A HSPA1L HSPA2 HSPA6 HSPA8 LSM3 LSM4 LSM5 LSM6 LSM7 MAGOH MAGOHB NCBP1 PCBP1 PHF5A PLRG1 PPIH PRPF19 PRPF3 PRPF31 PRPF38B PRPF4 PRPF40A PRPF6 PUF60 RBM22 RBM25 RBM8A RBMX RBMXL1 RBMXL3 SART1 SF3A1 SF3A2 SF3A3 SF3B1 SF3B2 SF3B3 SF3B6 SMNDC1 SNRNP40 …	BUD31 CCDC12 CRNKL1 CWC15 DHX8 HSPA1B ISY1 LSM2 LSM8 NCBP2 NHP2L1 PPIE PPIL1 PQBP1 PRPF38A PRPF40B DHX38 PRPF18 SNRPC SF3B4 SF3B5 SLU7 SNRNP27 RBM17 XAB2 SYF2 THOC1 TXNL4A ZMAT2 SFRS3 HSU53209 HEL-S-103 WDR57 HNRPK NA HEL-S-72p SFRS5 HNRPA3 DKFZp434O1172 DKFZp434N041 DKFZp762M013
Ribosome_	138	98	3	6	89	42	RPL10A RPL10L RPL10 RPL11 RPL12 RPL13A RPL13 RPL14 RPL15 RPL17 RPL18A RPL18 RPL19 RPL21 RPL22L1 RPL22 RPL23A RPL23 RPL24 RPL26L1 RPL26 RPL27A RPL27 RPL28 RPL29 RPL30 RPL31 RPL32 RPL34 RPL35A RPL35 RPL36A RPL36AL RPL36 RPL37A RPL37 RPL38 RPL39 RPL3L RPL3 UBA52 RPL41 RPL4 RPL5 RPL6 RPL7A RPL7 RPL8 RPL9 RPL9P7 RPL9P8 RPL9P9 RPLP0 RPLP1 RPLP2 RSL24D1 MRPL1 MRPL2 MRPL3 MRPL4 MRPL9 MRPL10 MRPL11 MRPL12…	FAU MRPL11 MRPL12 MRPL13 MRPL14 MRPL15 MRPL18 MRPL2 MRPL22 MRPL3 MRPS17 MRPS5 RPL10 RPL10A RPL10L RPL11 RPL12 RPL13 RPL13A RPL13A RPL14 RPL15 RPL17 RPL18 RPL18A RPL19 RPL21 RPL22 RPL22L1 RPL23 RPL23A RPL24 RPL26 RPL26L1 RPL27 RPL27A RPL28 RPL29 RPL3 RPL30 RPL31 RPL32 RPL34 RPL35 RPL35A RPL36 RPL36A RPL36AL RPL37 RPL37A RPL38 RPL39 RPL3L RPL4 RPL5 RPL6 RPL7 RPL7A RPL8 RPL9 RPLP0 RPLP1 RPLP2 RPS10 …	FAU RPLP1 RSL24D1	RPL18 RPL30 RPL36A RPL36AL RPLP0 RPS27	MRPL11 MRPL12 MRPL13 MRPL14 MRPL15 MRPL18 MRPL2 MRPL22 MRPL3 MRPS17 MRPS5 RPL10 RPL10A RPL10L RPL11 RPL12 RPL13 RPL13A RPL14 RPL15 RPL17 RPL18A RPL19 RPL21 RPL22 RPL22L1 RPL23 RPL23A RPL24 RPL26 RPL26L1 RPL27 RPL27A RPL28 RPL29 RPL3 RPL31 RPL32 RPL34 RPL35 RPL35A RPL36 RPL37 RPL37A RPL38 RPL39 RPL3L RPL4 RPL5 RPL6 RPL7 RPL7A RPL8 RPL9 RPLP2 RPS10 RPS11 RPS12 RPS13 RPS14 RPS15 RPS15A RPS16 RPS17 R…	RPL41 RPL9P7 RPL9P8 RPL9P9 MRPL1 MRPL4 MRPL9 MRPL10 MRPL16 MRPL17 MRPL19 MRPL20 MRPL21 MRPL23 MRPL24 MRPL27 MRPL28 MRPL30 MRPL32 MRPL33 MRPL34 MRPL35 MRPL36 RPS17L MRPS2 MRPS6 MRPS7 MRPS9 MRPS10 MRPS11 MRPS12 MRPS14 MRPS15 MRPS16 MRPS18A MRPS18C MRPS21 NA HEL112 RPL13a HEL-S-310
TNF_signaling_pathway_	115	23	0	9	14	92	AKT1 AKT2 AKT3 ATF2 ATF4 ATF6B BAG4 BCL3 BIRC2 BIRC3 CASP3 CASP7 CASP8 CASP10 CCL20 CCL2 CCL5 CEBPB CFLAR CREB3L1 CREB3L2 CREB3L3 CREB3L4 CREB1 CREB3 CREB5 CSF1 CSF2 CXCL2 CXCL3 CXCL5 CXCL10 DNM1L EDN1 FADD FOS CXCL1 ICAM1 NFKBIA CHUK IKBKB IL15 IL18R1 IL1B IL6 ITCH JAG1 JUNB JUN RPS6KA4 RPS6KA5 LIF SELE MAP3K14 MAP3K5 MAP3K7 MAP3K8 MAGI2 MAPK1 MAPK3 MAPK8 MAPK9 MAPK10 MAPK11 MAPK12 MAPK13 MAPK14…	CASP3 CASP8 CFLAR DNM1L FADD MAP2K1 MAP2K6 MAPK1 MAPK10 MAPK11 MAPK12 MAPK13 MAPK14 MAPK3 MAPK8 MAPK9 NFKB1 PGAM5 PIK3CG RELA RIPK1 TAB1 TAB3		CFLAR DNM1L MAPK10 MAPK11 MAPK12 MAPK13 MAPK14 MAPK8 MAPK9	CASP3 CASP8 FADD MAP2K1 MAP2K6 MAPK1 MAPK3 NFKB1 PGAM5 PIK3CG RELA RIPK1 TAB1 TAB3	AKT1 AKT2 AKT3 ATF2 ATF4 ATF6B BAG4 BCL3 BIRC2 BIRC3 CASP7 CASP10 CCL20 CCL2 CCL5 CEBPB CREB3L1 CREB3L2 CREB3L3 CREB3L4 CREB1 CREB3 CREB5 CSF1 CSF2 CXCL2 CXCL3 CXCL5 CXCL10 EDN1 FOS CXCL1 ICAM1 NFKBIA CHUK IKBKB IL15 IL18R1 IL1B IL6 ITCH JAG1 JUNB JUN RPS6KA4 RPS6KA5 LIF SELE MAP3K14 MAP3K5 MAP3K7 MAP3K8 MAGI2 MLKL MMP14 MMP3 MMP9 MAP2K3 MAP2K4 MAP2K7 IKBKG NOD2 PIK3R3 PIK3R1 PIK3R2 PTGS2 PIK3R5 …
Hepatitis_C_	138	40	0	10	30	99	PPP2R1A PPP2R1B PPP2R2A PPP2R2B PPP2R2D PPP2R2C AKT1 AKT2 AKT3 ARAF BAD BRAF CD81 CDKN1A CLDN10 CLDN11 CLDN14 CLDN15 CLDN16 CLDN17 CLDN18 CLDN19 CLDN1 CLDN20 CLDN22 CLDN23 CLDN24 CLDN25 CLDN2 CLDN3 CLDN4 CLDN5 CLDN6 CLDN7 CLDN8 CLDN9 DDX58 EIF2AK1 EIF2AK2 EIF2AK3 EIF2AK4 EGFR EGF EIF3E GRB2 GSK3B EIF2S1 IFIT1 IFNA10 IFNA14 IFNA16 IFNA17 IFNA21 IFNA1 IFNA13 IFNA2 IFNA4 IFNA5 IFNA6 IFNA7 IFNA8 IFNB…	ARAF BRAF CD81 EGFR EIF2AK1 EIF2AK2 EIF2AK4 EIF2S1 EIF3E GRB2 GSK3B MAPK1 MAPK10 MAPK11 MAPK12 MAPK13 MAPK14 MAPK3 MAPK8 MAPK9 MAVS NFKB1 OCLN PDPK1 PIK3CG PPP2CA PPP2CB PPP2R1A PPP2R1B PPP2R2A PPP2R2B PPP2R2C PPP2R2D PSME3 RAF1 RELA RIPK1 STAT1 STAT3 TBK1		EGFR MAPK10 MAPK11 MAPK12 MAPK13 MAPK14 MAPK8 MAPK9 PPP2R1B PPP2R2A	ARAF BRAF CD81 EIF2AK1 EIF2AK2 EIF2AK4 EIF2S1 EIF3E GRB2 GSK3B MAPK1 MAPK3 MAVS NFKB1 OCLN PDPK1 PIK3CG PPP2CA PPP2CB PPP2R1A PPP2R2B PPP2R2C PPP2R2D PSME3 RAF1 RELA RIPK1 STAT1 STAT3 TBK1	AKT1 AKT2 AKT3 BAD CDKN1A CLDN10 CLDN11 CLDN14 CLDN15 CLDN16 CLDN17 CLDN18 CLDN19 CLDN1 CLDN20 CLDN22 CLDN23 CLDN24 CLDN25 CLDN2 CLDN3 CLDN4 CLDN5 CLDN6 CLDN7 CLDN8 CLDN9 DDX58 EIF2AK3 EGF IFIT1 IFNA10 IFNA14 IFNA16 IFNA17 IFNA21 IFNA1 IFNA13 IFNA2 IFNA4 IFNA5 IFNA6 IFNA7 IFNA8 IFNB1 IFIT1B NFKBIA CHUK IKBKB IKBKE CXCL8 IFNAR1 IFNAR2 IRF1 IRF3 IRF7 IRF9 JAK1 LDLR IKBKG NR1H3 OAS1 OAS2 OAS3 TP53 P…
Aminoacyl-tRNA_biosynthesis_	47	26	0	5	21	21	MTFMT QRSL1 GATB GATC PSTK SEPSECS AARS AARS2 CARS CARS2 DARS DARS2 EARS2 EPRS FARSA FARSB FARS2 GARS HARS HARS2 IARS IARS2 KARS LARS LARS2 MARS MARS2 NARS NARS2 PARS2 QARS RARS RARS2 SARS SARS2 TARSL2 TARS TARS2 VARS VARS2 WARS WARS2 YARS YARS2 FARSLA RARSL NA	AARS CARS CARS2 DARS DARS2 EPRS FARSA FARSB GARS HARS HARS2 IARS IARS2 KARS LARS MARS NARS QARS RARS SARS TARS TARSL2 VARS WARS YARS YARS2		FARSA IARS2 MARS VARS WARS	AARS CARS CARS2 DARS DARS2 EPRS FARSB GARS HARS HARS2 IARS KARS LARS NARS QARS RARS SARS TARS TARSL2 YARS YARS2	MTFMT QRSL1 GATB GATC PSTK SEPSECS AARS2 EARS2 FARS2 LARS2 MARS2 NARS2 PARS2 RARS2 SARS2 TARS2 VARS2 WARS2 FARSLA RARSL NA
Ribosome_biogenesis_in_eukaryotes_	77	38	4	2	32	40	BMS1 CIRH1A CSNK2A1 CSNK2A2 CSNK2B DKC1 EFTUD1 FBL FCF1 GAR1 GNL3L GNL3 HEATR1 EIF6 IMP3 IMP4 AK6 LSG1 MDN1 MPHOSPH10 NAT10 EMG1 NHP2L1 NHP2 NMD3 NOB1 GTPBP4 GNL2 NOL6 NOP10 NOP56 NOP58 NVL NXF1 NXF2 NXF2B NXF3 NXF5 NXT1 NXT2 REXO2 POP1 POP5 POP7 PWP2 RAN RBM28 RCL1 REXO1 NA RIOK1 RIOK2 DROSHA RPP25L RPP25 POP4 RPP30 RPP38 RPP40 RRP7A SBDS SPATA5 TBL3 TCOF1 UTP14A UTP14C UTP15 UTP18 UTP6 WDR36 WD…	BMS1 CSNK2A1 CSNK2B DKC1 EIF6 EMG1 FBL FCF1 GNL2 GNL3 GTPBP4 HEATR1 IMP4 LSG1 MDN1 NAT10 NMD3 NOB1 NOL6 NOP56 NOP58 NVL PWP2 RAN RBM28 RPP30 SBDS SPATA5 TBL3 UTP15 UTP18 UTP6 WDR3 WDR36 WDR43 WDR75 XPO1 XRN2	EIF6 UTP6 WDR3 WDR43	DKC1 NAT10	BMS1 CSNK2A1 CSNK2B EMG1 FBL FCF1 GNL2 GNL3 GTPBP4 HEATR1 IMP4 LSG1 MDN1 NMD3 NOB1 NOL6 NOP56 NOP58 NVL PWP2 RAN RBM28 RPP30 SBDS SPATA5 TBL3 UTP15 UTP18 WDR36 WDR75 XPO1 XRN2	CIRH1A CSNK2A2 EFTUD1 GAR1 GNL3L IMP3 AK6 MPHOSPH10 NHP2L1 NHP2 NOP10 NXF1 NXF2 NXF2B NXF3 NXF5 NXT1 NXT2 REXO2 POP1 POP5 POP7 RCL1 REXO1 NA RIOK1 RIOK2 DROSHA RPP25L RPP25 POP4 RPP38 RPP40 RRP7A TCOF1 UTP14A UTP14C XRN1 DKFZp686O2396
Pertussis_	81	23	0	7	16	58	PYCARD C1QA C1QB C1QC C1R C1S C4BPA C4BPB CALML3 CALML5 CALML6 CALM1 CALM2 CALM3 CASP1 CASP3 CASP7 CD14 C2 C3 C4A C4B C4B_2 C5 CFL1 CFL2 CXCL5 CXCL6 FOS GNAI1 GNAI2 GNAI3 SERPING1 IL10 IL12A IL12B IL1A IL1B IL23A IL6 CXCL8 IRAK1 IRAK4 IRF1 IRF3 IRF8 ITGA5 ITGAM ITGB1 ITGB2 JUN LY96 MAPK1 MAPK3 MAPK8 MAPK9 MAPK10 MAPK11 MAPK12 MAPK13 MAPK14 MYD88 NLRP3 NFKB1 NOD1 NOS2 RHOA SFTPA2 SFTPA1 TICAM1 TIC…	CALM1 CALM3 CALML3 CASP3 CFL1 CFL2 GNAI1 GNAI2 GNAI3 IRAK4 ITGB1 MAPK1 MAPK10 MAPK11 MAPK12 MAPK13 MAPK14 MAPK3 MAPK8 MAPK9 NFKB1 RELA RHOA		MAPK10 MAPK11 MAPK12 MAPK13 MAPK14 MAPK8 MAPK9	CALM1 CALM3 CALML3 CASP3 CFL1 CFL2 GNAI1 GNAI2 GNAI3 IRAK4 ITGB1 MAPK1 MAPK3 NFKB1 RELA RHOA	PYCARD C1QA C1QB C1QC C1R C1S C4BPA C4BPB CALML5 CALML6 CALM2 CASP1 CASP7 CD14 C2 C3 C4A C4B C4B_2 C5 CXCL5 CXCL6 FOS SERPING1 IL10 IL12A IL12B IL1A IL1B IL23A IL6 CXCL8 IRAK1 IRF1 IRF3 IRF8 ITGA5 ITGAM ITGB2 JUN LY96 MYD88 NLRP3 NOD1 NOS2 SFTPA2 SFTPA1 TICAM1 TICAM2 TIRAP TLR4 TNF TRAF6 HEL-S-15 NA HEL-S-62p ARHA
FoxO_signaling_pathway_	136	33	2	8	23	103	PRKAB1 PRKAB2 PRKAG1 PRKAG2 PRKAG3 PRKAA1 PRKAA2 AGAP2 AKT1 AKT2 AKT3 PRMT1 ARAF ATG12 ATM BCL2L11 BCL6 BNIP3 BRAF CAT CREBBP CCNB1 CCNB2 CCNB3 CCND1 CCND2 CCNG2 CDK2 CDKN1A CDKN1B CDKN2B CDKN2D EGFR EGF EP300 FBXO25 FBXO32 FOXG1 FOXO1 FOXO3 FOXO4 G6PC2 G6PC3 G6PC GADD45A GADD45B GADD45G GABARAP GABARAPL1 GABARAPL2 GRB2 GRM1 SLC2A4 HOMER1 HOMER2 HOMER3 IGF1R IGF1 CHUK IKBKB IL10 IL6 IL7R INSR INS…	ARAF BRAF CAT CDKN2B EGFR G6PC3 GABARAPL2 GRB2 MAP2K1 MAP2K2 MAPK1 MAPK10 MAPK11 MAPK12 MAPK13 MAPK14 MAPK3 MAPK8 MAPK9 PCK2 PDPK1 PIK3CG PLK1 PRKAA1 PRKAA2 PRKAG1 PRMT1 RAF1 SMAD2 SMAD3 SOD2 STAT3 USP7	PRKAA1 PRKAA2	EGFR MAPK10 MAPK11 MAPK12 MAPK13 MAPK14 MAPK8 MAPK9	ARAF BRAF CAT CDKN2B G6PC3 GABARAPL2 GRB2 MAP2K1 MAP2K2 MAPK1 MAPK3 PCK2 PDPK1 PIK3CG PLK1 PRKAG1 PRMT1 RAF1 SMAD2 SMAD3 SOD2 STAT3 USP7	PRKAB1 PRKAB2 PRKAG2 PRKAG3 AGAP2 AKT1 AKT2 AKT3 ATG12 ATM BCL2L11 BCL6 BNIP3 CREBBP CCNB1 CCNB2 CCNB3 CCND1 CCND2 CCNG2 CDK2 CDKN1A CDKN1B CDKN2D EGF EP300 FBXO25 FBXO32 FOXG1 FOXO1 FOXO3 FOXO4 G6PC2 G6PC GADD45A GADD45B GADD45G GABARAP GABARAPL1 GRM1 SLC2A4 HOMER1 HOMER2 HOMER3 IGF1R IGF1 CHUK IKBKB IL10 IL6 IL7R INSR INS IRS1 IRS2 IRS4 CSNK1E KLF2 MDM2 NLK PIK3R3 PIK3R1 PIK3R2 PCK1 PIK3R5 PIK3…
Prolactin_signaling_pathway_	76	19	0	7	12	58	AKT1 AKT2 AKT3 CSN2 CCND1 CCND2 CISH CYP17A1 ELF5 ESR1 ESR2 FOS FOXO3 GALT CGA GRB2 GSK3B SLC2A2 GCK INS IRF1 JAK2 LHB LHCGR MAPK1 MAPK3 MAPK8 MAPK9 MAPK10 MAPK11 MAPK12 MAPK13 MAPK14 MAP2K1 MAP2K2 NFKB1 PIK3R3 PIK3R1 PIK3R2 PIK3R5 PIK3CA PIK3CB PIK3CD PIK3CG PRLR PRL RAF1 HRAS KRAS NRAS SHC1 SHC2 SHC3 SHC4 SOCS1 SOCS2 SOCS3 SOCS4 SOCS5 SOCS6 SOCS7 SOS1 SOS2 SRC STAT5A STAT5B STAT1 STAT3 RELA TNF…	GRB2 GSK3B MAP2K1 MAP2K2 MAPK1 MAPK10 MAPK11 MAPK12 MAPK13 MAPK14 MAPK3 MAPK8 MAPK9 NFKB1 PIK3CG RAF1 RELA STAT1 STAT3		MAPK10 MAPK11 MAPK12 MAPK13 MAPK14 MAPK8 MAPK9	GRB2 GSK3B MAP2K1 MAP2K2 MAPK1 MAPK3 NFKB1 PIK3CG RAF1 RELA STAT1 STAT3	AKT1 AKT2 AKT3 CSN2 CCND1 CCND2 CISH CYP17A1 ELF5 ESR1 ESR2 FOS FOXO3 GALT CGA SLC2A2 GCK INS IRF1 JAK2 LHB LHCGR PIK3R3 PIK3R1 PIK3R2 PIK3R5 PIK3CA PIK3CB PIK3CD PRLR PRL HRAS KRAS NRAS SHC1 SHC2 SHC3 SHC4 SOCS1 SOCS2 SOCS3 SOCS4 SOCS5 SOCS6 SOCS7 SOS1 SOS2 SRC STAT5A STAT5B TNFSF11 TNFRSF11A TH hRANKL 3 DKFZp686J1568 NA NR3A2
Fatty_acid_elongation_	24	11	0	3	8	13	ACOT1 ACOT2 ACOT4 ACOT7 HSD17B12 HADHA HADHB ECHS1 ELOVL1 ELOVL2 ELOVL3 ELOVL4 ELOVL5 ELOVL6 ELOVL7 PTPLA PTPLB HADH MECR PPT1 PPT2 TECR ACAA2 NA	ACAA2 ACOT7 ECHS1 ELOVL1 ELOVL5 HADH HADHA HADHB HSD17B12 PPT1 TECR		ECHS1 HADH HSD17B12	ACAA2 ACOT7 ELOVL1 ELOVL5 HADHA HADHB PPT1 TECR	ACOT1 ACOT2 ACOT4 ELOVL2 ELOVL3 ELOVL4 ELOVL6 ELOVL7 PTPLA PTPLB MECR PPT2 NA
Proximal_tubule_bicarbonate_reclamation_	27	12	0	3	9	15	AQP1 ATP1A1 ATP1A2 ATP1A3 ATP1A4 ATP1B1 ATP1B2 ATP1B3 ATP1B4 FXYD2 CA2 CA4 GLUD1 GLUD2 SLC25A10 GLS GLS2 MDH1 PCK1 PCK2 SLC38A3 SLC4A4 SLC9A3 NA HEL-76 HEL-S-32 DKFZp686O15119	ATP1A1 ATP1A2 ATP1A3 ATP1A4 ATP1B1 ATP1B3 CA2 GLS GLUD1 GLUD2 MDH1 PCK2		ATP1B3 GLUD1 GLUD2	ATP1A1 ATP1A2 ATP1A3 ATP1A4 ATP1B1 CA2 GLS MDH1 PCK2	AQP1 ATP1B2 ATP1B4 FXYD2 CA4 SLC25A10 GLS2 PCK1 SLC38A3 SLC4A4 SLC9A3 NA HEL-76 HEL-S-32 DKFZp686O15119
Fatty_acid_metabolism_	50	28	0	5	23	22	ACACA ACACB ACADL ACADM ACADS ACADVL ACSBG1 ACSBG2 ACADSB SCD ACOX1 ACOX3 ACSL1 ACSL3 ACSL4 ACSL5 ACSL6 CPT1A CPT1B CPT1C CPT2 HSD17B12 HADHA HADHB ECHS1 EHHADH ELOVL2 ELOVL5 ELOVL6 MCAT FADS1 FADS2 FASN PTPLA PTPLB HADH MECR OXSM PECR PPT1 PPT2 SCD5 TUBA8 TECR ACAT2 ACAA1 ACAT1 ACAA2 NA DKFZp686M24262	ACAA1 ACAA2 ACACA ACADM ACADVL ACAT1 ACAT2 ACOX1 ACSL1 ACSL3 ACSL4 CPT1A CPT1B CPT2 ECHS1 ELOVL5 FADS1 FADS2 FASN HADH HADHA HADHB HSD17B12 PPT1 SCD SCD5 TECR TUBA8		ACADVL ECHS1 FASN HADH HSD17B12	ACAA1 ACAA2 ACACA ACADM ACAT1 ACAT2 ACOX1 ACSL1 ACSL3 ACSL4 CPT1A CPT1B CPT2 ELOVL5 FADS1 FADS2 HADHA HADHB PPT1 SCD SCD5 TECR TUBA8	ACACB ACADL ACADS ACSBG1 ACSBG2 ACADSB ACOX3 ACSL5 ACSL6 CPT1C EHHADH ELOVL2 ELOVL6 MCAT PTPLA PTPLB MECR OXSM PECR PPT2 NA DKFZp686M24262
Bacterial_invasion_of_epithelial_cells_	86	34	1	6	27	52	ACTB ACTG1 ARPC1A ARPC1B ARHGEF26 ARPC5L ARPC2 ARPC3 ARPC4 ARPC5 BCAR1 CDH1 CAV1 CAV2 CAV3 CBLB CBLC CBL CD2AP CDC42 CLTA CLTB CLTC CLTCL1 CRKL CRK CTNNA1 CTNNA2 CTNNA3 CTNNB1 DOCK1 DNM1 DNM2 DNM3 ELMO1 PTK2 FN1 GAB1 ILK ITGA5 ITGB1 MAD2L2 MET PIK3R3 PIK3R1 PIK3R2 PXN PIK3R5 PIK3CA PIK3CB PIK3CD PIK3CG RAC1 ARHGAP10 RHOA RHOG SEPT11 SEPT12 SEPT1 SEPT2 SEPT3 SEPT6 SEPT8 SEPT9 SHC1 SHC2 SHC3 SHC4 C…	ACTB ACTG1 ARPC1B ARPC2 ARPC3 ARPC4 ARPC5 ARPC5L CAV1 CAV3 CD2AP CDC42 CLTC CLTCL1 CRK CRKL CTNNA1 CTNNA2 CTNNA3 CTNNB1 CTTN DNM1 DNM2 ILK ITGB1 PIK3CG RAC1 RHOA SEPT11 SEPT2 SEPT6 SEPT8 SEPT9 VCL	CTNNA2	ARPC2 ARPC3 CDC42 CTNNA1 CTNNB1 SEPT11	ACTB ACTG1 ARPC1B ARPC4 ARPC5 ARPC5L CAV1 CAV3 CD2AP CLTC CLTCL1 CRK CRKL CTNNA3 CTTN DNM1 DNM2 ILK ITGB1 PIK3CG RAC1 RHOA SEPT2 SEPT6 SEPT8 SEPT9 VCL	ARPC1A ARHGEF26 BCAR1 CDH1 CAV2 CBLB CBLC CBL CLTA CLTB DOCK1 DNM3 ELMO1 PTK2 FN1 GAB1 ITGA5 MAD2L2 MET PIK3R3 PIK3R1 PIK3R2 PXN PIK3R5 PIK3CA PIK3CB PIK3CD ARHGAP10 RHOG SEPT12 SEPT1 SEPT3 SHC1 SHC2 SHC3 SHC4 SRC WASF1 WASF2 WASL WAS PS1TP5BP1 DKFZp686K139 HEL114 ARHG NA HEL-68 DKFZp686L11144 DKFZp686O12165 HEL-S-28 ARHA DKFZp666O0110
Inflammatory_mediator_regulation_of_TRP_channels_	104	25	1	7	17	80	HTR2A HTR2B HTR2C ADCY1 ADCY2 ADCY3 ADCY4 ADCY5 ADCY6 ADCY7 ADCY8 ADCY9 GNAS ASIC1 ASIC2 ASIC3 ASIC4 ASIC5 BDKRB1 BDKRB2 CALML3 CALML5 CALML6 CALM1 CALM2 CALM3 CYP2J2 GNAQ HRH1 IGF1 IL1RAP IL1B IL1R1 ITPR1 ITPR2 ITPR3 PRKACA PRKACB PRKACG CAMK2A CAMK2B CAMK2D CAMK2G PRKCA PRKCB PRKCD PRKCE PRKCG PRKCH PRKCQ ALOX12 MAPK8 MAPK9 MAPK10 MAPK11 MAPK12 MAPK13 MAPK14 MAP2K3 MAP2K6 NGF NTRK1 P2RY2 PIK3R3…	CALM1 CALM3 CALML3 CAMK2G GNAQ GNAS ITPR1 ITPR2 ITPR3 MAP2K6 MAPK10 MAPK11 MAPK12 MAPK13 MAPK14 MAPK8 MAPK9 PIK3CG PLCB3 PPP1CA PPP1CB PPP1CC PRKACA PRKACB PRKCD	GNAS	MAPK10 MAPK11 MAPK12 MAPK13 MAPK14 MAPK8 MAPK9	CALM1 CALM3 CALML3 CAMK2G GNAQ ITPR1 ITPR2 ITPR3 MAP2K6 PIK3CG PLCB3 PPP1CA PPP1CB PPP1CC PRKACA PRKACB PRKCD	HTR2A HTR2B HTR2C ADCY1 ADCY2 ADCY3 ADCY4 ADCY5 ADCY6 ADCY7 ADCY8 ADCY9 ASIC1 ASIC2 ASIC3 ASIC4 ASIC5 BDKRB1 BDKRB2 CALML5 CALML6 CALM2 CYP2J2 HRH1 IGF1 IL1RAP IL1B IL1R1 PRKACG CAMK2A CAMK2B CAMK2D PRKCA PRKCB PRKCE PRKCG PRKCH PRKCQ ALOX12 MAP2K3 NGF NTRK1 P2RY2 PIK3R3 PIK3R1 PIK3R2 PLA2G4A PLA2G4B PLA2G4C PLA2G4D PLA2G4E PLA2G4F F2RL1 PTGER2 PTGER4 PIK3R5 PIK3CA PIK3CB PIK3CD PLCB1 PLCB2 PLCB4…
Adherens_junction_	80	32	1	6	25	48	ACTB ACTG1 ACTN1 ACTN2 ACTN3 ACTN4 SSX2IP MLLT4 BAIAP2 CDH1 CREBBP CDC42 CSNK2A1 CSNK2A2 CSNK2B CTNNA1 CTNNA2 CTNNA3 CTNNB1 CTNND1 EGFR EP300 ERBB2 FARP2 FER FGFR1 FYN IGF1R INSR IQGAP1 LEF1 LMO7 MAP3K7 MET MAPK1 MAPK3 NLK PARD3 ACP1 PTPN1 PTPN6 PTPRB PTPRF PTPRJ PTPRM PVRL1 PVRL2 PVRL3 PVRL4 RAC1 RAC2 RAC3 RHOA SMAD2 SMAD3 SMAD4 SNAI2 SNAI1 SORBS1 SRC TCF7 TCF7L1 TCF7L2 TGFBR1 TGFBR2 VCL WASF1 W…	ACP1 ACTB ACTG1 ACTN1 ACTN2 ACTN3 ACTN4 BAIAP2 CDC42 CSNK2A1 CSNK2B CTNNA1 CTNNA2 CTNNA3 CTNNB1 CTNND1 EGFR FGFR1 FYN IQGAP1 MAPK1 MAPK3 PTPN1 PVRL2 RAC1 RAC2 RHOA SMAD2 SMAD3 TJP1 VCL YES1	CTNNA2	ACP1 CDC42 CTNNA1 CTNNB1 EGFR IQGAP1	ACTB ACTG1 ACTN1 ACTN2 ACTN3 ACTN4 BAIAP2 CSNK2A1 CSNK2B CTNNA3 CTNND1 FGFR1 FYN MAPK1 MAPK3 PTPN1 PVRL2 RAC1 RAC2 RHOA SMAD2 SMAD3 TJP1 VCL YES1	SSX2IP MLLT4 CDH1 CREBBP CSNK2A2 EP300 ERBB2 FARP2 FER IGF1R INSR LEF1 LMO7 MAP3K7 MET NLK PARD3 PTPN6 PTPRB PTPRF PTPRJ PTPRM PVRL1 PVRL3 PVRL4 RAC3 SMAD4 SNAI2 SNAI1 SORBS1 SRC TCF7 TCF7L1 TCF7L2 TGFBR1 TGFBR2 WASF1 WASF2 WASF3 WASL WAS PS1TP5BP1 HEL114 NA DKFZp686A1195 Pe1Fe3 DKFZp586H0919 ARHA
Steroid_hormone_biosynthesis_	58	8	3	2	3	50	HSD3B1 HSD3B2 AKR1C1 AKR1C2 AKR1C3 AKR1C4 AKR1D1 CYP11B1 CYP11B2 COMT CYP11A1 CYP17A1 CYP19A1 CYP1A1 CYP1A2 CYP1B1 CYP21A2 CYP2E1 CYP3A4 CYP3A5 CYP3A7 CYP7A1 CYP7B1 HSD17B12 HSD17B1 HSD17B2 HSD17B3 HSD17B7 HSD17B8 HSD11B1 HSD11B2 HSD17B6 SRD5A3 SRD5A1 SRD5A2 SULT1E1 SULT2B1 STS UGT1A10 UGT1A1 UGT1A3 UGT1A4 UGT1A5 UGT1A6 UGT1A7 UGT1A8 UGT1A9 UGT2A1 UGT2A3 UGT2B4 UGT2B7 UGT2B10 UGT2B11 UGT2B15 UGT2…	AKR1C1 AKR1C3 AKR1C4 COMT CYP1A1 HSD17B12 HSD17B2 HSD17B7	AKR1C1 AKR1C3 AKR1C4	COMT HSD17B12	CYP1A1 HSD17B2 HSD17B7	HSD3B1 HSD3B2 AKR1C2 AKR1D1 CYP11B1 CYP11B2 CYP11A1 CYP17A1 CYP19A1 CYP1A2 CYP1B1 CYP21A2 CYP2E1 CYP3A4 CYP3A5 CYP3A7 CYP7A1 CYP7B1 HSD17B1 HSD17B3 HSD17B8 HSD11B1 HSD11B2 HSD17B6 SRD5A3 SRD5A1 SRD5A2 SULT1E1 SULT2B1 STS UGT1A10 UGT1A1 UGT1A3 UGT1A4 UGT1A5 UGT1A6 UGT1A7 UGT1A8 UGT1A9 UGT2A1 UGT2A3 UGT2B4 UGT2B7 UGT2B10 UGT2B11 UGT2B15 UGT2B17 UGT2B28 P450-CYP21B NA
Metabolic_pathways_	1298	388	15	30	343	912	HSD3B1 HSD3B2 HSD3B7 HAAO HIBADH NT5C1A NT5C1B NT5C3A NT5C3B NT5C2 NT5E PGD PGLS A4GALT AADAT AASS GOT1 GOT2 ACACA ACACB ACAD8 ACADL ACADM ACADS ACADVL SLC33A1 ACSBG1 ACSBG2 ACADSB ACER1 ACER2 ACLY ACMSD ACO1 ACO2 ACOT1 ACOT2 ACOT4 ACOT8 ACOX1 ACOX2 ACOX3 NDUFAB1 ACSM2A ACSM2B ACSS1 ACSS2 ACSL1 ACSL3 ACSL4 ACSL5 ACSL6 ACSM1 ACSM3 ACSM4 ACSM5 ACSS3 ACY1 ASPA ADAM29 AGPS ADA ADH1A ADH1B ADH1C ADH4 …	ACAA1 ACAA2 ACACA ACADM ACADVL ACAT1 ACAT2 ACLY ACO1 ACO2 ACOX1 ACSL1 ACSL3 ACSL4 ACSS2 ADH5 ADI1 ADK ADSL AGK AGL AGPS AHCY AHCYL1 AHCYL2 AK1 AK2 AK4 AKR1A1 AKR1B1 AKR1C3 AKR1C4 ALAD ALDH18A1 ALDH1B1 ALDH3A1 ALDH3A2 ALDH3B1 ALDH3B2 ALDH5A1 ALDH6A1 ALDH7A1 ALDH9A1 ALDOA ALDOB ALDOC ALG1 ALG2 ALG3 ALPP ALPPL2 AMPD2 APRT ASAH1 ASNS ASS1 ATIC ATP5A1 ATP5B ATP5C1 ATP5D ATP5E ATP5F1 ATP5H ATP5I ATP5J2…	AKR1C3 AKR1C4 ATP6AP1 CMPK1 COX6B1 COX7C DPAGT1 GALK1 GPT2 HKDC1 NDUFAB1 NDUFS1 PDXK PSAT1 TKT	ACADVL ACLY AK2 ALDH18A1 COMT COX4I1 CPOX DAD1 DTYMK ECHS1 FASN GALNT2 GART GLUD1 GLUD2 GMDS HADH HSD17B12 MAT2A OAT PAFAH1B3 PFKM PGAM4 PGK2 PYCR1 PYCR2 SDHA SHMT2 SMS STT3B	ACAA1 ACAA2 ACACA ACADM ACAT1 ACAT2 ACO1 ACO2 ACOX1 ACSL1 ACSL3 ACSL4 ACSS2 ADH5 ADI1 ADK ADSL AGK AGL AGPS AHCY AHCYL1 AHCYL2 AK1 AK4 AKR1A1 AKR1B1 ALAD ALDH1B1 ALDH3A1 ALDH3A2 ALDH3B1 ALDH3B2 ALDH5A1 ALDH6A1 ALDH7A1 ALDH9A1 ALDOA ALDOB ALDOC ALG1 ALG2 ALG3 ALPP ALPPL2 AMPD2 APRT ASAH1 ASNS ASS1 ATIC ATP5A1 ATP5B ATP5C1 ATP5D ATP5E ATP5F1 ATP5H ATP5I ATP5J2 ATP5L ATP5O ATP6V0A1 ATP6V0C ATP6V0D1 …	HSD3B1 HSD3B2 HSD3B7 HAAO HIBADH NT5C1A NT5C1B NT5C3A NT5C3B NT5E A4GALT AADAT AASS ACACB ACAD8 ACADL ACADS SLC33A1 ACSBG1 ACSBG2 ACADSB ACER1 ACER2 ACMSD ACOT1 ACOT2 ACOT4 ACOT8 ACOX2 ACOX3 ACSM2A ACSM2B ACSS1 ACSL5 ACSL6 ACSM1 ACSM3 ACSM4 ACSM5 ACSS3 ACY1 ASPA ADAM29 ADA ADH1A ADH1B ADH1C ADH4 ADH6 ADH7 ADPGK ADO ALG10 ALG10B AGXT2 AKR1B10 AKR1D1 ALDH1A1 ALDH1A2 ALDH1A3 ALDH4A1 ALDH2 ALG11 ALG1…
Riboflavin_metabolism_	14	3	0	2	1	11	BLVRB ENPP1 ENPP3 FLAD1 ACP5 ACP6 ACP1 ACP2 ACPP ACPT RFK TYR HEL-S-10 NA	ACP1 BLVRB RFK		ACP1 BLVRB	RFK	ENPP1 ENPP3 FLAD1 ACP5 ACP6 ACP2 ACPP ACPT TYR HEL-S-10 NA
Neurotrophin_signaling_pathway_	131	41	1	8	32	91	YWHAE ABL1 AKT1 AKT2 AKT3 ATF4 BAD BAX BCL2 BDNF NGFRAP1 BRAF CALML3 CALML5 CALML6 CALM1 CALM2 CALM3 CDC42 CRKL CRK FOXO3 FRS2 GAB1 ARHGDIA ARHGDIB ARHGDIG GRB2 GSK3B NFKBIA NFKBIB NFKBIE IKBKB IRAK1 IRAK2 IRAK3 IRAK4 IRS1 JUN CAMK2A CAMK2B CAMK2D CAMK2G CAMK4 KIDINS220 PRKCD RPS6KA1 RPS6KA2 RPS6KA3 RPS6KA5 RPS6KA6 MAP3K1 MAP3K3 MAP3K5 MAGED1 MAPKAPK2 MATK MAPK1 MAPK3 MAPK7 MAPK8 MAPK9 MAPK10 MAP…	ARHGDIA ARHGDIB BAX BRAF CALM1 CALM3 CALML3 CAMK2G CDC42 CRK CRKL GRB2 GSK3B IRAK4 KIDINS220 MAP2K1 MAP2K2 MAPK1 MAPK10 MAPK11 MAPK12 MAPK13 MAPK14 MAPK3 MAPK8 MAPK9 NFKB1 PDPK1 PIK3CG PRKCD RAC1 RAF1 RAP1A RAP1B RELA RHOA RPS6KA1 RPS6KA2 RPS6KA3 SORT1 YWHAE	SORT1	CDC42 MAPK10 MAPK11 MAPK12 MAPK13 MAPK14 MAPK8 MAPK9	ARHGDIA ARHGDIB BAX BRAF CALM1 CALM3 CALML3 CAMK2G CRK CRKL GRB2 GSK3B IRAK4 KIDINS220 MAP2K1 MAP2K2 MAPK1 MAPK3 NFKB1 PDPK1 PIK3CG PRKCD RAC1 RAF1 RAP1A RAP1B RELA RHOA RPS6KA1 RPS6KA2 RPS6KA3 YWHAE	ABL1 AKT1 AKT2 AKT3 ATF4 BAD BCL2 BDNF NGFRAP1 CALML5 CALML6 CALM2 FOXO3 FRS2 GAB1 ARHGDIG NFKBIA NFKBIB NFKBIE IKBKB IRAK1 IRAK2 IRAK3 IRS1 JUN CAMK2A CAMK2B CAMK2D CAMK4 RPS6KA5 RPS6KA6 MAP3K1 MAP3K3 MAP3K5 MAGED1 MAPKAPK2 MATK MAPK7 MAP2K5 MAP2K7 NGF NTF3 NTF4 NTRK1 NTRK2 NTRK3 TP53 PIK3R3 TP73 PIK3R1 PIK3R2 PIK3R5 PIK3CA PIK3CB PIK3CD PLCG1 PLCG2 PRDM4 PSEN1 PSEN2 PTPN11 HRAS KRAS NRAS RIPK2 …
Oxidative_phosphorylation_	153	60	6	2	52	93	NDUFAB1 ATP12A ATP5F1 ATP5G1 ATP5G2 ATP5G3 ATP4A ATP4B ATP5E ATP5H ATP5I ATP5J ATP5L MT-ATP6 MT-ATP8 ATP5A1 ATP5B ATP5D ATP5C1 ATP5J2 ATP5O SDHC COX10 COX11 COX15 COX17 MT-CO1 MT-CO2 MT-CO3 COX4I1 COX4I2 COX5A COX5B COX6C COX7B COX7C COX7A2L COX8A COX8C COX6A1 COX6A2 COX6B1 COX6B2 COX7A1 COX7A2 COX7B2 CYC1 MT-CYB SDHD PPA2 PPA1 LHPP NDUFA1 NDUFA2 NDUFA3 NDUFA4 NDUFA5 NDUFA6 NDUFA7 NDUFA8 NDUFA9 N…	ATP12A ATP4A ATP5A1 ATP5B ATP5C1 ATP5D ATP5E ATP5F1 ATP5H ATP5I ATP5J2 ATP5L ATP5O ATP6AP1 ATP6V0A1 ATP6V0C ATP6V0D1 ATP6V1A ATP6V1B1 ATP6V1B2 ATP6V1C1 ATP6V1D ATP6V1E1 COX15 COX4I1 COX5A COX5B COX6A1 COX6B1 COX6C COX7A2 COX7B COX7C CYC1 MT-CO2 NDUFA10 NDUFA13 NDUFA4 NDUFA5 NDUFA6 NDUFA8 NDUFAB1 NDUFB10 NDUFB3 NDUFB5 NDUFB7 NDUFC2 NDUFS1 NDUFS2 NDUFS3 NDUFV1 PPA1 PPA2 SDHA SDHB UQCRB UQCRC1 UQCRC…	ATP6AP1 COX6B1 COX7A2 COX7C NDUFAB1 NDUFS1	COX4I1 SDHA	ATP12A ATP4A ATP5A1 ATP5B ATP5C1 ATP5D ATP5E ATP5F1 ATP5H ATP5I ATP5J2 ATP5L ATP5O ATP6V0A1 ATP6V0C ATP6V0D1 ATP6V1A ATP6V1B1 ATP6V1B2 ATP6V1C1 ATP6V1D ATP6V1E1 COX15 COX5A COX5B COX6A1 COX6C COX7B CYC1 MT-CO2 NDUFA10 NDUFA13 NDUFA4 NDUFA5 NDUFA6 NDUFA8 NDUFB10 NDUFB3 NDUFB5 NDUFB7 NDUFC2 NDUFS2 NDUFS3 NDUFV1 PPA1 PPA2 SDHB UQCRB UQCRC1 UQCRC2 UQCRFS1 UQCRQ	ATP5G1 ATP5G2 ATP5G3 ATP4B ATP5J MT-ATP6 MT-ATP8 SDHC COX10 COX11 COX17 MT-CO1 MT-CO3 COX4I2 COX7A2L COX8A COX8C COX6A2 COX6B2 COX7A1 COX7B2 MT-CYB SDHD LHPP NDUFA1 NDUFA2 NDUFA3 NDUFA7 NDUFA9 NDUFA11 NDUFA12 NDUFB1 NDUFB2 NDUFB4 NDUFB6 NDUFB8 NDUFB9 NDUFB11 NDUFC1 NDUFC2-KCTD14 NDUFS4 NDUFS5 NDUFS6 NDUFS7 NDUFS8 NDUFV2 NDUFV3 MT-ND1 MT-ND2 MT-ND3 MT-ND4L MT-ND4 MT-ND5 MT-ND6 NDUFA4L2 UQCR11 UQCR…
Cardiac_muscle_contraction_	86	33	3	3	27	53	ACTC1 ATP1A1 ATP1A2 ATP1A3 ATP1A4 ATP1B1 ATP1B2 ATP1B3 ATP1B4 ATP2A2 FXYD2 CACNA2D1 CACNA2D2 CACNA2D3 CACNA2D4 CACNA1C CACNA1D CACNA1F CACNA1S CACNB1 CACNB2 CACNB3 CACNB4 CACNG1 CACNG2 CACNG3 CACNG4 CACNG5 CACNG6 CACNG7 CACNG8 MT-CO1 MT-CO2 MT-CO3 COX4I1 COX4I2 COX5A COX5B COX6C COX7B COX7C COX7A2L COX8A COX8C COX6A1 COX6A2 COX6B1 COX6B2 COX7A1 COX7A2 COX7B2 CYC1 MT-CYB MYL2 MYH6 MYH7 MYL3 MYL4 S…	ACTC1 ATP1A1 ATP1A2 ATP1A3 ATP1A4 ATP1B1 ATP1B3 ATP2A2 CACNG6 COX4I1 COX5A COX5B COX6A1 COX6B1 COX6C COX7A2 COX7B COX7C CYC1 MT-CO2 MYH6 MYH7 MYL3 TNNI3 TPM1 TPM2 TPM3 TPM4 UQCRB UQCRC1 UQCRC2 UQCRFS1 UQCRQ	COX6B1 COX7A2 COX7C	ATP1B3 COX4I1 TNNI3	ACTC1 ATP1A1 ATP1A2 ATP1A3 ATP1A4 ATP1B1 ATP2A2 CACNG6 COX5A COX5B COX6A1 COX6C COX7B CYC1 MT-CO2 MYH6 MYH7 MYL3 TPM1 TPM2 TPM3 TPM4 UQCRB UQCRC1 UQCRC2 UQCRFS1 UQCRQ	ATP1B2 ATP1B4 FXYD2 CACNA2D1 CACNA2D2 CACNA2D3 CACNA2D4 CACNA1C CACNA1D CACNA1F CACNA1S CACNB1 CACNB2 CACNB3 CACNB4 CACNG1 CACNG2 CACNG3 CACNG4 CACNG5 CACNG7 CACNG8 MT-CO1 MT-CO3 COX4I2 COX7A2L COX8A COX8C COX6A2 COX6B2 COX7A1 COX7B2 MT-CYB MYL2 MYL4 SLC8A1 UQCR11 UQCRH UQCR10 RYR2 SLC9A1 SLC9A6 TNNC1 TNNT2 COX8 HEL-S-108 COX3 COX1 COX2 CYB NA HEL-S-273 TPM2b
AMPK_signaling_pathway_	129	36	3	5	28	93	PPP2R5D PPP2R5C PPP2R1A PPP2R1B PPP2R5A PPP2R5B PPP2R5E PPP2R2A PPP2R2B PPP2R2D PPP2R2C EIF4EBP1 PRKAB1 PRKAB2 PRKAG1 PRKAG2 PRKAG3 PRKAA1 PRKAA2 ACACA ACACB SCD ADRA1A ADIPOQ ADIPOR1 ADIPOR2 AKT1 AKT2 AKT3 AKT1S1 CAB39 CAB39L CCNA1 CCNA2 CCND1 CD36 CFTR CPT1A CPT1B CPT1C CREB3L1 CREB3L2 CREB3L3 CREB3L4 CREB1 CREB3 CREB5 CRTC2 MLYCD EEF2K EEF2 ELAVL1 FBP1 FBP2 PFKFB1 PFKFB2 PFKFB3 PFKFB4 FASN FOX…	ACACA CAB39 CPT1A CPT1B EEF2 EIF4EBP1 ELAVL1 FASN G6PC3 HMGCR PCK2 PDPK1 PFKL PFKM PFKP PIK3CG PPP2CA PPP2CB PPP2R1A PPP2R1B PPP2R2A PPP2R2B PPP2R2C PPP2R2D PPP2R5E PRKAA1 PRKAA2 PRKAG1 RAB10 RAB11B RAB14 RAB2A RAB8A RPS6KB1 SCD SCD5	EIF4EBP1 PRKAA1 PRKAA2	FASN PFKM PPP2R1B PPP2R2A RAB2A	ACACA CAB39 CPT1A CPT1B EEF2 ELAVL1 G6PC3 HMGCR PCK2 PDPK1 PFKL PFKP PIK3CG PPP2CA PPP2CB PPP2R1A PPP2R2B PPP2R2C PPP2R2D PPP2R5E PRKAG1 RAB10 RAB11B RAB14 RAB8A RPS6KB1 SCD SCD5	PPP2R5D PPP2R5C PPP2R5A PPP2R5B PRKAB1 PRKAB2 PRKAG2 PRKAG3 ACACB ADRA1A ADIPOQ ADIPOR1 ADIPOR2 AKT1 AKT2 AKT3 AKT1S1 CAB39L CCNA1 CCNA2 CCND1 CD36 CFTR CPT1C CREB3L1 CREB3L2 CREB3L3 CREB3L4 CREB1 CREB3 CREB5 CRTC2 MLYCD EEF2K FBP1 FBP2 PFKFB1 PFKFB2 PFKFB3 PFKFB4 FOXO1 FOXO3 G6PC2 G6PC SLC2A4 GYS1 GYS2 HNF4A IGF1R IGF1 INSR INS IRS1 IRS2 IRS4 CAMKK1 CAMKK2 RPS6KB2 LEPR LEP LIPE MAP3K7 MTOR PPP2R…
Amino_sugar_and_nucleotide_sugar_metabolism_	49	24	3	1	20	25	PGM3 CHIA CHIT1 TSTA3 FPGT FUK GPI GALE GALK1 GALT GFPT1 GFPT2 GNE GMDS GMPPA GMPPB GNPNAT1 GNPDA1 GNPDA2 HEXA HEXB HKDC1 HK1 HK2 HK3 GCK MPI AMDHD2 NAGK NANP CYB5R1 CYB5R2 CYB5R3 CMAS NPL PGM1 PGM2 PMM1 PMM2 RENBP NANS UAP1L1 UAP1 UGDH UGP2 UXS1 HK1-tb NA HEL-S-19	CYB5R1 CYB5R3 GALK1 GFPT1 GFPT2 GMDS GMPPB GNPDA1 GNPDA2 GPI HEXA HEXB HK1 HK2 HKDC1 MPI NANS PGM1 PGM2 PGM3 UAP1 UAP1L1 UGDH UGP2	GALK1 HKDC1 PGM3	GMDS	CYB5R1 CYB5R3 GFPT1 GFPT2 GMPPB GNPDA1 GNPDA2 GPI HEXA HEXB HK1 HK2 MPI NANS PGM1 PGM2 UAP1 UAP1L1 UGDH UGP2	CHIA CHIT1 TSTA3 FPGT FUK GALE GALT GNE GMPPA GNPNAT1 HK3 GCK AMDHD2 NAGK NANP CYB5R2 CMAS NPL PMM1 PMM2 RENBP UXS1 HK1-tb NA HEL-S-19
Galactose_metabolism_	33	15	2	1	12	18	GLA AKR1B10 AKR1B1 B4GALT1 B4GALT2 GLB1 G6PC2 G6PC3 G6PC GALE GALK1 GALM GALT GANC HKDC1 HK1 HK2 HK3 GCK LALBA LCT GAA MGAM PFKL PFKM PFKP PGM1 PGM2 SI UGP2 HK1-tb NA HEL-S-19	AKR1B1 B4GALT1 G6PC3 GALK1 GLA GLB1 HK1 HK2 HKDC1 PFKL PFKM PFKP PGM1 PGM2 UGP2	GALK1 HKDC1	PFKM	AKR1B1 B4GALT1 G6PC3 GLA GLB1 HK1 HK2 PFKL PFKP PGM1 PGM2 UGP2	AKR1B10 B4GALT2 G6PC2 G6PC GALE GALM GALT GANC HK3 GCK LALBA LCT GAA MGAM SI HK1-tb NA HEL-S-19
Arrhythmogenic_right_ventricular_cardiomyopathy_(ARVC)_	79	27	2	4	21	53	ACTB ACTG1 ACTN1 ACTN2 ACTN3 ACTN4 ATP2A2 CACNA2D1 CACNA2D2 CACNA2D3 CACNA2D4 CACNA1C CACNA1D CACNA1F CACNA1S CACNB1 CACNB2 CACNB3 CACNB4 CDH2 CACNG1 CACNG2 CACNG3 CACNG4 CACNG5 CACNG6 CACNG7 CACNG8 CTNNA1 CTNNA2 CTNNA3 CTNNB1 GJA1 DAG1 DES DSP DMD DSC2 DSG2 EMD ITGA10 ITGA11 ITGA1 ITGA2B ITGA2 ITGA3 ITGA4 ITGA5 ITGA6 ITGA7 ITGA8 ITGA9 ITGAV ITGB1 ITGB3 ITGB4 ITGB5 ITGB6 ITGB7 ITGB8 LAMA2 LEF1 LM…	ACTB ACTG1 ACTN1 ACTN2 ACTN3 ACTN4 ATP2A2 CACNG6 CDH2 CTNNA1 CTNNA2 CTNNA3 CTNNB1 DAG1 DES DSG2 DSP GJA1 ITGA2 ITGA3 ITGA6 ITGAV ITGB1 ITGB4 JUP LMNA PKP2	CTNNA2 DSG2	CTNNA1 CTNNB1 DSP ITGA6	ACTB ACTG1 ACTN1 ACTN2 ACTN3 ACTN4 ATP2A2 CACNG6 CDH2 CTNNA3 DAG1 DES GJA1 ITGA2 ITGA3 ITGAV ITGB1 ITGB4 JUP LMNA PKP2	CACNA2D1 CACNA2D2 CACNA2D3 CACNA2D4 CACNA1C CACNA1D CACNA1F CACNA1S CACNB1 CACNB2 CACNB3 CACNB4 CACNG1 CACNG2 CACNG3 CACNG4 CACNG5 CACNG7 CACNG8 DMD DSC2 EMD ITGA10 ITGA11 ITGA1 ITGA2B ITGA4 ITGA5 ITGA7 ITGA8 ITGA9 ITGB3 ITGB5 ITGB6 ITGB7 ITGB8 LAMA2 LEF1 SLC8A1 RYR2 SGCA SGCB SGCD SGCG TCF7 TCF7L1 TCF7L2 tmp_locus_29 PS1TP5BP1 NA DKFZp586H0919 variant protein
Toll-like_receptor_signaling_pathway_	110	24	0	7	17	87	AKT1 AKT2 AKT3 CASP8 CTSK CCL4L1 CCL4L2 CCL3 CCL4 CCL5 CD14 CD80 CD86 CCL3L1 CCL3L3 CXCL9 CXCL10 CXCL11 FADD FOS IFNA10 IFNA14 IFNA16 IFNA17 IFNA21 IFNA1 IFNA13 IFNA2 IFNA4 IFNA5 IFNA6 IFNA7 IFNA8 IFNB1 NFKBIA CHUK IKBKB IKBKE IL12A IL12B IL1B IL6 CXCL8 IFNAR1 IFNAR2 IRAK1 IRAK4 IRF3 IRF5 IRF7 JUN LBP LY96 MAP3K7 MAP3K8 MAPK1 MAPK3 MAPK8 MAPK9 MAPK10 MAPK11 MAPK12 MAPK13 MAPK14 MAP2K1 MAP2K2 MAP2…	CASP8 FADD IRAK4 MAP2K1 MAP2K2 MAP2K6 MAPK1 MAPK10 MAPK11 MAPK12 MAPK13 MAPK14 MAPK3 MAPK8 MAPK9 NFKB1 PIK3CG RAC1 RELA RIPK1 STAT1 TAB1 TBK1 TOLLIP		MAPK10 MAPK11 MAPK12 MAPK13 MAPK14 MAPK8 MAPK9	CASP8 FADD IRAK4 MAP2K1 MAP2K2 MAP2K6 MAPK1 MAPK3 NFKB1 PIK3CG RAC1 RELA RIPK1 STAT1 TAB1 TBK1 TOLLIP	AKT1 AKT2 AKT3 CTSK CCL4L1 CCL4L2 CCL3 CCL4 CCL5 CD14 CD80 CD86 CCL3L1 CCL3L3 CXCL9 CXCL10 CXCL11 FOS IFNA10 IFNA14 IFNA16 IFNA17 IFNA21 IFNA1 IFNA13 IFNA2 IFNA4 IFNA5 IFNA6 IFNA7 IFNA8 IFNB1 NFKBIA CHUK IKBKB IKBKE IL12A IL12B IL1B IL6 CXCL8 IFNAR1 IFNAR2 IRAK1 IRF3 IRF5 IRF7 JUN LBP LY96 MAP3K7 MAP3K8 MAP2K3 MAP2K4 MAP2K7 MYD88 IKBKG SPP1 PIK3R3 PIK3R1 PIK3R2 PIK3R5 PIK3CA PIK3CB PIK3CD TAB2 TI…
Toxoplasmosis_	125	38	0	8	30	88	HLA-DRB1 AKT1 AKT2 AKT3 BCL2L1 BAD BCL2 BIRC2 BIRC3 BIRC7 BIRC8 CIITA CASP3 CASP8 CASP9 CCR5 CD40LG CYCS HLA-DMB HLA-DOA HLA-DOB HLA-DPA1 HLA-DPB1 HLA-DQA1 HLA-DQA2 HLA-DQB1 HLA-DRA HLA-DRB3 HLA-DRB4 HLA-DRB5 GNAI1 GNAI2 GNAI3 GNAO1 HSPA1L HSPA1A HSPA1B HSPA2 HSPA6 HSPA8 IL10RA IL10RB IFNG NFKBIA NFKBIB CHUK IKBKB IL10 IL12A IL12B IFNGR1 IFNGR2 IRAK1 IRAK4 IRGM ITGA6 ITGB1 JAK1 JAK2 LAMA1 LAMA2 L…	CASP3 CASP8 CYCS GNAI1 GNAI2 GNAI3 GNAO1 HSPA1A HSPA1L HSPA2 HSPA6 HSPA8 IRAK4 ITGA6 ITGB1 LAMA5 LAMB1 LAMB4 LAMC1 LAMC2 MAP2K6 MAPK1 MAPK10 MAPK11 MAPK12 MAPK13 MAPK14 MAPK3 MAPK8 MAPK9 NFKB1 PDPK1 PIK3CG PPIF RELA STAT1 STAT3 TAB1		ITGA6 MAPK10 MAPK11 MAPK12 MAPK13 MAPK14 MAPK8 MAPK9	CASP3 CASP8 CYCS GNAI1 GNAI2 GNAI3 GNAO1 HSPA1A HSPA1L HSPA2 HSPA6 HSPA8 IRAK4 ITGB1 LAMA5 LAMB1 LAMB4 LAMC1 LAMC2 MAP2K6 MAPK1 MAPK3 NFKB1 PDPK1 PIK3CG PPIF RELA STAT1 STAT3 TAB1	HLA-DRB1 AKT1 AKT2 AKT3 BCL2L1 BAD BCL2 BIRC2 BIRC3 BIRC7 BIRC8 CIITA CASP9 CCR5 CD40LG HLA-DMB HLA-DOA HLA-DOB HLA-DPA1 HLA-DPB1 HLA-DQA1 HLA-DQA2 HLA-DQB1 HLA-DRA HLA-DRB3 HLA-DRB4 HLA-DRB5 HSPA1B IL10RA IL10RB IFNG NFKBIA NFKBIB CHUK IKBKB IL10 IL12A IL12B IFNGR1 IFNGR2 IRAK1 IRGM JAK1 JAK2 LAMA1 LAMA2 LAMA3 LAMA4 LAMB2 LAMB3 LAMC3 LDLR ALOX5 LY96 MAP3K7 MAP2K3 MYD88 IKBKG NOS2 PIK3R3 PIK3R1 P…
Pathogenic_Escherichia_coli_infection_	59	38	0	4	34	22	YWHAQ YWHAZ ABL1 ACTB ACTG1 ARPC1A ARPC1B ARHGEF2 ARPC5L ARPC2 ARPC3 ARPC4 ARPC5 CDH1 CD14 CDC42 CLDN1 CTNNB1 EZR FYN ITGB1 KRT18 PRKCA LY96 NCK1 NCK2 NCL OCLN RHOA ROCK1 ROCK2 CTTN TUBA1A TUBA1B TUBA1C TUBA3C TUBA3D TUBA3E TUBA4A TUBA8 TUBAL3 TUBB1 TUBB2A TUBB2B TUBB3 TUBB4A TUBB4B TUBB TUBB6 TUBB8 TLR4 TLR5 WASL WAS PS1TP5BP1 TUBA2 HEL-68 NA ARHA	ACTB ACTG1 ARHGEF2 ARPC1B ARPC2 ARPC3 ARPC4 ARPC5 ARPC5L CDC42 CTNNB1 CTTN EZR FYN ITGB1 KRT18 NCL OCLN RHOA TUBA1A TUBA1B TUBA1C TUBA3C TUBA3E TUBA4A TUBA8 TUBAL3 TUBB TUBB1 TUBB2A TUBB2B TUBB3 TUBB4A TUBB4B TUBB6 TUBB8 YWHAQ YWHAZ		ARPC2 ARPC3 CDC42 CTNNB1	ACTB ACTG1 ARHGEF2 ARPC1B ARPC4 ARPC5 ARPC5L CTTN EZR FYN ITGB1 KRT18 NCL OCLN RHOA TUBA1A TUBA1B TUBA1C TUBA3C TUBA3E TUBA4A TUBA8 TUBAL3 TUBB TUBB1 TUBB2A TUBB2B TUBB3 TUBB4A TUBB4B TUBB6 TUBB8 YWHAQ YWHAZ	ABL1 ARPC1A CDH1 CD14 CLDN1 PRKCA LY96 NCK1 NCK2 ROCK1 ROCK2 TUBA3D TLR4 TLR5 WASL WAS PS1TP5BP1 TUBA2 HEL-68 NA ARHA
Nitrogen_metabolism_	22	5	0	2	3	17	CA12 CA13 CA14 CA1 CA2 CA3 CA4 CA5A CA5B CA6 CA7 CA8 CA9 CPS1 GLUD1 GLUD2 GLUL PIG59 HEL-S-11 HEL-76 HEL-S-167mP NA	CA2 CPS1 GLUD1 GLUD2 GLUL		GLUD1 GLUD2	CA2 CPS1 GLUL	CA12 CA13 CA14 CA1 CA3 CA4 CA5A CA5B CA6 CA7 CA8 CA9 PIG59 HEL-S-11 HEL-76 HEL-S-167mP NA
VEGF_signaling_pathway_	65	14	0	5	9	52	AKT1 AKT2 AKT3 BAD PPP3R1 PPP3R2 CASP9 CDC42 PTK2 HSPB1 PRKCA PRKCB PRKCG MAPKAPK2 MAPKAPK3 MAPK1 MAPK3 MAPK11 MAPK12 MAPK13 MAPK14 MAP2K1 MAP2K2 NFATC2 NOS3 PIK3R3 PIK3R1 PIK3R2 PLA2G4A PLA2G4B PLA2G4C PLA2G4D PLA2G4E PLA2G4F PXN PTGS2 PIK3R5 PIK3CA PIK3CB PIK3CD PIK3CG PLCG1 PLCG2 PPP3CA PPP3CB PPP3CC RAC1 RAC2 RAC3 RAF1 HRAS KRAS NRAS SH2D2A SHC2 SPHK1 SPHK2 SRC VEGFA KDR HEL-S-102 DKFZp434N10…	CDC42 HSPB1 MAP2K1 MAP2K2 MAPK1 MAPK11 MAPK12 MAPK13 MAPK14 MAPK3 PIK3CG RAC1 RAC2 RAF1		CDC42 MAPK11 MAPK12 MAPK13 MAPK14	HSPB1 MAP2K1 MAP2K2 MAPK1 MAPK3 PIK3CG RAC1 RAC2 RAF1	AKT1 AKT2 AKT3 BAD PPP3R1 PPP3R2 CASP9 PTK2 PRKCA PRKCB PRKCG MAPKAPK2 MAPKAPK3 NFATC2 NOS3 PIK3R3 PIK3R1 PIK3R2 PLA2G4A PLA2G4B PLA2G4C PLA2G4D PLA2G4E PLA2G4F PXN PTGS2 PIK3R5 PIK3CA PIK3CB PIK3CD PLCG1 PLCG2 PPP3CA PPP3CB PPP3CC RAC3 HRAS KRAS NRAS SH2D2A SHC2 SPHK1 SPHK2 SRC VEGFA KDR HEL-S-102 DKFZp434N101 NA variant protein DKFZp666O0110
Progesterone-mediated_oocyte_maturation_	95	26	0	7	19	69	ADCY1 ADCY2 ADCY3 ADCY4 ADCY5 ADCY6 ADCY7 ADCY8 ADCY9 AKT1 AKT2 AKT3 ANAPC2 ANAPC10 ANAPC11 ANAPC13 ANAPC1 ANAPC4 ANAPC5 ANAPC7 ARAF BRAF BUB1 CCNA1 CCNA2 CCNB1 CCNB2 CCNB3 CDC16 CDC23 CDC26 CDC27 CDK1 CDK2 CPEB1 CPEB2 CPEB3 CPEB4 FZR1 GNAI1 GNAI2 GNAI3 HSP90AA1 HSP90AB1 IGF1R IGF1 INS PRKACA PRKACB PRKACG RPS6KA1 RPS6KA2 RPS6KA3 RPS6KA6 MAD1L1 MAD2L1 MAD2L2 MAPK1 MAPK3 MAPK8 MAPK9 MAPK10 MAPK11 …	ARAF BRAF CDK1 GNAI1 GNAI2 GNAI3 HSP90AA1 HSP90AB1 MAP2K1 MAPK1 MAPK10 MAPK11 MAPK12 MAPK13 MAPK14 MAPK3 MAPK8 MAPK9 PIK3CG PLK1 PRKACA PRKACB RAF1 RPS6KA1 RPS6KA2 RPS6KA3		MAPK10 MAPK11 MAPK12 MAPK13 MAPK14 MAPK8 MAPK9	ARAF BRAF CDK1 GNAI1 GNAI2 GNAI3 HSP90AA1 HSP90AB1 MAP2K1 MAPK1 MAPK3 PIK3CG PLK1 PRKACA PRKACB RAF1 RPS6KA1 RPS6KA2 RPS6KA3	ADCY1 ADCY2 ADCY3 ADCY4 ADCY5 ADCY6 ADCY7 ADCY8 ADCY9 AKT1 AKT2 AKT3 ANAPC2 ANAPC10 ANAPC11 ANAPC13 ANAPC1 ANAPC4 ANAPC5 ANAPC7 BUB1 CCNA1 CCNA2 CCNB1 CCNB2 CCNB3 CDC16 CDC23 CDC26 CDC27 CDK2 CPEB1 CPEB2 CPEB3 CPEB4 FZR1 IGF1R IGF1 INS PRKACG RPS6KA6 MAD1L1 MAD2L1 MAD2L2 MOS CDC25A CDC25B CDC25C PIK3R3 PIK3R1 PIK3R2 PDE3A PDE3B PIK3R5 PIK3CA PIK3CB PIK3CD PKMYT1 PGR PRKX KRAS SPDYA SPDYC EL52 IGF…
Parkinson's_disease_	162	64	6	2	56	98	ADORA2A NDUFAB1 ADCY5 SLC25A4 SLC25A5 SLC25A6 SLC25A31 APAF1 ATP5F1 ATP5G1 ATP5G2 ATP5G3 ATP5E ATP5H ATP5J MT-ATP6 MT-ATP8 ATP5A1 ATP5B ATP5D ATP5C1 ATP5O SDHC CASP3 CASP9 MT-CO1 MT-CO2 MT-CO3 COX4I1 COX4I2 COX5A COX5B COX6C COX7B COX7C COX7A2L COX8A COX8C COX6A1 COX6A2 COX6B1 COX6B2 COX7A1 COX7A2 COX7B2 CYC1 MT-CYB CYCS SDHD DRD1 DRD2 GNAI1 GNAI2 GNAI3 GNAL GPR37 HTRA2 PRKACA PRKACB PRKACG LRRK2…	ATP5A1 ATP5B ATP5C1 ATP5D ATP5E ATP5F1 ATP5H ATP5O CASP3 COX4I1 COX5A COX5B COX6A1 COX6B1 COX6C COX7A2 COX7B COX7C CYC1 CYCS GNAI1 GNAI2 GNAI3 GNAL HTRA2 MT-CO2 NDUFA10 NDUFA13 NDUFA4 NDUFA5 NDUFA6 NDUFA8 NDUFAB1 NDUFB10 NDUFB3 NDUFB5 NDUFB7 NDUFC2 NDUFS1 NDUFS2 NDUFS3 NDUFV1 PARK7 PPIF PRKACA PRKACB SDHA SDHB SLC25A31 SLC25A4 SLC25A5 SLC25A6 UBA1 UBB UBE2G2 UBE2L3 UQCRB UQCRC1 UQCRC2 UQCRFS1 UQC…	COX6B1 COX7A2 COX7C GNAL NDUFAB1 NDUFS1	COX4I1 SDHA	ATP5A1 ATP5B ATP5C1 ATP5D ATP5E ATP5F1 ATP5H ATP5O CASP3 COX5A COX5B COX6A1 COX6C COX7B CYC1 CYCS GNAI1 GNAI2 GNAI3 HTRA2 MT-CO2 NDUFA10 NDUFA13 NDUFA4 NDUFA5 NDUFA6 NDUFA8 NDUFB10 NDUFB3 NDUFB5 NDUFB7 NDUFC2 NDUFS2 NDUFS3 NDUFV1 PARK7 PPIF PRKACA PRKACB SDHB SLC25A31 SLC25A4 SLC25A5 SLC25A6 UBA1 UBB UBE2G2 UBE2L3 UQCRB UQCRC1 UQCRC2 UQCRFS1 UQCRQ VDAC1 VDAC2 VDAC3	ADORA2A ADCY5 APAF1 ATP5G1 ATP5G2 ATP5G3 ATP5J MT-ATP6 MT-ATP8 SDHC CASP9 MT-CO1 MT-CO3 COX4I2 COX7A2L COX8A COX8C COX6A2 COX6B2 COX7A1 COX7B2 MT-CYB SDHD DRD1 DRD2 GPR37 PRKACG LRRK2 NDUFA1 NDUFA2 NDUFA3 NDUFA7 NDUFA9 NDUFA11 NDUFA12 NDUFB1 NDUFB2 NDUFB4 NDUFB6 NDUFB8 NDUFB9 NDUFB11 NDUFC1 NDUFC2-KCTD14 NDUFS4 NDUFS5 NDUFS6 NDUFS7 NDUFS8 NDUFV2 NDUFV3 MT-ND1 MT-ND2 MT-ND3 MT-ND4L MT-ND4 MT-ND5 M…
Retrograde_endocannabinoid_signaling_	105	28	0	7	21	77	ABHD6 ADCY1 ADCY2 ADCY3 ADCY4 ADCY5 ADCY6 ADCY7 ADCY8 ADCY9 CACNA1A CACNA1B CACNA1C CACNA1D CACNA1F CACNA1S CNR1 DAGLA DAGLB FAAH GNB1 GNB2 GNB3 GNB4 GNB5 GNG10 GNG11 GNG12 GNG13 GNGT1 GNG2 GNG3 GNG4 GNG5 GNG7 GNG8 GNGT2 GABRA1 GABRA2 GABRA3 GABRA4 GABRA5 GABRA6 GABRB1 GABRB2 GABRB3 GABRD GABRE GABRG1 GABRG2 GABRG3 GABRP GABRR1 GABRR2 GABRR3 GABRQ GNAI1 GNAI2 GNAI3 GNAO1 GNAQ GRIA1 GRIA2 GRIA3 GR…	GNAI1 GNAI2 GNAI3 GNAO1 GNAQ GNB1 GNB2 GNB3 GNB4 GNG10 GNG12 GNG5 ITPR1 ITPR2 ITPR3 MAPK1 MAPK10 MAPK11 MAPK12 MAPK13 MAPK14 MAPK3 MAPK8 MAPK9 MGLL PLCB3 PRKACA PRKACB		MAPK10 MAPK11 MAPK12 MAPK13 MAPK14 MAPK8 MAPK9	GNAI1 GNAI2 GNAI3 GNAO1 GNAQ GNB1 GNB2 GNB3 GNB4 GNG10 GNG12 GNG5 ITPR1 ITPR2 ITPR3 MAPK1 MAPK3 MGLL PLCB3 PRKACA PRKACB	ABHD6 ADCY1 ADCY2 ADCY3 ADCY4 ADCY5 ADCY6 ADCY7 ADCY8 ADCY9 CACNA1A CACNA1B CACNA1C CACNA1D CACNA1F CACNA1S CNR1 DAGLA DAGLB FAAH GNB5 GNG11 GNG13 GNGT1 GNG2 GNG3 GNG4 GNG7 GNG8 GNGT2 GABRA1 GABRA2 GABRA3 GABRA4 GABRA5 GABRA6 GABRB1 GABRB2 GABRB3 GABRD GABRE GABRG1 GABRG2 GABRG3 GABRP GABRR1 GABRR2 GABRR3 GABRQ GRIA1 GRIA2 GRIA3 GRIA4 GRM1 GRM5 PRKACG KCNJ3 KCNJ5 KCNJ6 KCNJ9 PRKCA PRKCB PRKCG NAP…
T_cell_receptor_signaling_pathway_	110	27	1	6	20	84	AKT1 AKT2 AKT3 BCL10 PPP3R1 PPP3R2 CARD11 CBLB CBLC CBL CD28 CD3D CD3E CD3G CD247 CD40LG CD4 CD8A CD8B CDC42 CDK4 CSF2 CTLA4 DLG1 FOS FYN GRAP2 GRB2 RASGRP1 GSK3B ICOS IFNG NFKBIA NFKBIB NFKBIE CHUK IKBKB IL10 IL2 IL4 IL5 ITK JUN PRKCQ LAT LCK LCP2 MAP3K14 MAP3K7 MAP3K8 MALT1 MAPK1 MAPK3 MAPK9 MAPK11 MAPK12 MAPK13 MAPK14 MAP2K1 MAP2K2 MAP2K7 NCK1 NCK2 IKBKG NFATC1 NFATC2 NFATC3 NFKB1 PIK3R3 PIK3R…	BCL10 CDC42 CDK4 DLG1 FYN GRB2 GSK3B LCK MAP2K1 MAP2K2 MAPK1 MAPK11 MAPK12 MAPK13 MAPK14 MAPK3 MAPK9 NFKB1 PAK1 PAK2 PAK3 PDPK1 PIK3CG RAF1 RELA RHOA VAV2	VAV2	CDC42 MAPK11 MAPK12 MAPK13 MAPK14 MAPK9	BCL10 CDK4 DLG1 FYN GRB2 GSK3B LCK MAP2K1 MAP2K2 MAPK1 MAPK3 NFKB1 PAK1 PAK2 PAK3 PDPK1 PIK3CG RAF1 RELA RHOA	AKT1 AKT2 AKT3 PPP3R1 PPP3R2 CARD11 CBLB CBLC CBL CD28 CD3D CD3E CD3G CD247 CD40LG CD4 CD8A CD8B CSF2 CTLA4 FOS GRAP2 RASGRP1 ICOS IFNG NFKBIA NFKBIB NFKBIE CHUK IKBKB IL10 IL2 IL4 IL5 ITK JUN PRKCQ LAT LCP2 MAP3K14 MAP3K7 MAP3K8 MALT1 MAP2K7 NCK1 NCK2 IKBKG NFATC1 NFATC2 NFATC3 PIK3R3 PIK3R1 PIK3R2 PAK4 PAK6 PAK7 PDCD1 PIK3R5 PIK3CA PIK3CB PIK3CD PLCG1 PPP3CA PPP3CB PPP3CC PTPN6 PTPRC HRAS KRAS …
Fructose_and_mannose_metabolism_	38	17	1	2	14	21	AKR1B10 ALDOA ALDOB ALDOC AKR1B1 SORD ENOSF1 FBP1 FBP2 PFKFB1 PFKFB2 PFKFB3 PFKFB4 TSTA3 FPGT FUK GMDS GMPPA GMPPB HKDC1 HK1 HK2 HK3 KHK MPI PFKL PFKM PFKP PHPT1 PMM1 PMM2 TIGAR TPI1 HEL-S-132P HEL-S-87p HK1-tb NA HEL-S-49	AKR1B1 ALDOA ALDOB ALDOC GMDS GMPPB HK1 HK2 HKDC1 MPI PFKL PFKM PFKP PHPT1 SORD TIGAR TPI1	HKDC1	GMDS PFKM	AKR1B1 ALDOA ALDOB ALDOC GMPPB HK1 HK2 MPI PFKL PFKP PHPT1 SORD TIGAR TPI1	AKR1B10 ENOSF1 FBP1 FBP2 PFKFB1 PFKFB2 PFKFB3 PFKFB4 TSTA3 FPGT FUK GMPPA HK3 KHK PMM1 PMM2 HEL-S-132P HEL-S-87p HK1-tb NA HEL-S-49
Alanine,_aspartate_and_glutamate_metabolism_	40	18	1	2	15	22	GOT1 GOT2 ASPA AGXT2 ALDH4A1 GPT GPT2 ASL ASNS ASS1 CPS1 GAD1 GAD2 GLUD1 GLUD2 FOLH1 ABAT GFPT1 GFPT2 GLUL GLS GLS2 NAT8L NIT2 DDO IL4I1 PPAT ADSL ADSSL1 ADSS CAD RIMKLA RIMKLB AGXT ALDH5A1 PIG59 ASS NA HEL-S-8a DKFZp686O15119	ADSL ALDH5A1 ASNS ASS1 CAD CPS1 GFPT1 GFPT2 GLS GLUD1 GLUD2 GLUL GOT1 GOT2 GPT GPT2 NIT2 PPAT	GPT2	GLUD1 GLUD2	ADSL ALDH5A1 ASNS ASS1 CAD CPS1 GFPT1 GFPT2 GLS GLUL GOT1 GOT2 GPT NIT2 PPAT	ASPA AGXT2 ALDH4A1 ASL GAD1 GAD2 FOLH1 ABAT GLS2 NAT8L DDO IL4I1 ADSSL1 ADSS RIMKLA RIMKLB AGXT PIG59 ASS NA HEL-S-8a DKFZp686O15119
Adipocytokine_signaling_pathway_	75	18	2	3	13	57	PRKAB1 PRKAB2 PRKAG1 PRKAG2 PRKAG3 PRKAA1 PRKAA2 ACACB ACSBG1 ACSBG2 ACSL1 ACSL3 ACSL4 ACSL5 ACSL6 ADIPOQ ADIPOR1 ADIPOR2 AGRP AKT1 AKT2 AKT3 CD36 POMC CPT1A CPT1B CPT1C G6PC2 G6PC3 G6PC SLC2A1 SLC2A4 NFKBIA NFKBIB NFKBIE CHUK IKBKB IRS1 IRS2 IRS4 JAK2 CAMKK1 CAMKK2 PRKCQ LEPR LEP MAPK8 MAPK9 MAPK10 MTOR IKBKG NFKB1 NPY PCK1 PCK2 PPARA PPARGC1A PTPN11 RXRA RXRB RXRG SOCS3 STAT3 STK11 RELA TNF TNF…	ACSL1 ACSL3 ACSL4 CPT1A CPT1B G6PC3 MAPK10 MAPK8 MAPK9 NFKB1 PCK2 PRKAA1 PRKAA2 PRKAG1 RELA RXRB SLC2A1 STAT3	PRKAA1 PRKAA2	MAPK10 MAPK8 MAPK9	ACSL1 ACSL3 ACSL4 CPT1A CPT1B G6PC3 NFKB1 PCK2 PRKAG1 RELA RXRB SLC2A1 STAT3	PRKAB1 PRKAB2 PRKAG2 PRKAG3 ACACB ACSBG1 ACSBG2 ACSL5 ACSL6 ADIPOQ ADIPOR1 ADIPOR2 AGRP AKT1 AKT2 AKT3 CD36 POMC CPT1C G6PC2 G6PC SLC2A4 NFKBIA NFKBIB NFKBIE CHUK IKBKB IRS1 IRS2 IRS4 JAK2 CAMKK1 CAMKK2 PRKCQ LEPR LEP MTOR IKBKG NPY PCK1 PPARA PPARGC1A PTPN11 RXRA RXRG SOCS3 STK11 TNF TNFRSF1A TNFRSF1B TRADD TRAF2 NR1C1 NR2B3 NR2B1 AgRP NA
Rap1_signaling_pathway_	226	48	3	8	37	179	ADORA2A ADORA2B APBB1IP ACTB ACTG1 ADCY1 ADCY2 ADCY3 ADCY4 ADCY5 ADCY6 ADCY7 ADCY8 ADCY9 MLLT4 AKT1 AKT2 AKT3 GNAS ANGPT1 ANGPT2 ANGPT4 ARAP3 BCAR1 BRAF CDH1 CALML3 CALML5 CALML6 CALM1 CALM2 CALM3 CDC42 CNR1 CRKL CRK CSF1R CSF1 CTNNB1 CTNND1 DOCK4 DRD2 EFNA1 EFNA2 EFNA3 EFNA4 EFNA5 EGFR EGF EPHA2 FARP2 FGF10 FGF11 FGF12 FGF13 FGF14 FGF16 FGF17 FGF18 FGF19 FGF1 FGF20 FGF21 FGF22 FGF23 FGF2 FGF3 FG…	ACTB ACTG1 BRAF CALM1 CALM3 CALML3 CDC42 CRK CRKL CTNNB1 CTNND1 EGFR FGFR1 FGFR2 FGFR3 FGFR4 GNAI1 GNAI2 GNAI3 GNAO1 GNAQ GNAS ITGB1 MAP2K1 MAP2K2 MAP2K6 MAPK1 MAPK11 MAPK12 MAPK13 MAPK14 MAPK3 PFN1 PFN2 PIK3CG PLCB3 RAC1 RAC2 RAF1 RALA RALB RAP1A RAP1B RHOA TIAM1 TLN1 TLN2 VAV2	GNAS TIAM1 VAV2	CDC42 CTNNB1 EGFR MAPK11 MAPK12 MAPK13 MAPK14 TLN1	ACTB ACTG1 BRAF CALM1 CALM3 CALML3 CRK CRKL CTNND1 FGFR1 FGFR2 FGFR3 FGFR4 GNAI1 GNAI2 GNAI3 GNAO1 GNAQ ITGB1 MAP2K1 MAP2K2 MAP2K6 MAPK1 MAPK3 PFN1 PFN2 PIK3CG PLCB3 RAC1 RAC2 RAF1 RALA RALB RAP1A RAP1B RHOA TLN2	ADORA2A ADORA2B APBB1IP ADCY1 ADCY2 ADCY3 ADCY4 ADCY5 ADCY6 ADCY7 ADCY8 ADCY9 MLLT4 AKT1 AKT2 AKT3 ANGPT1 ANGPT2 ANGPT4 ARAP3 BCAR1 CDH1 CALML5 CALML6 CALM2 CNR1 CSF1R CSF1 DOCK4 DRD2 EFNA1 EFNA2 EFNA3 EFNA4 EFNA5 EGF EPHA2 FARP2 FGF10 FGF11 FGF12 FGF13 FGF14 FGF16 FGF17 FGF18 FGF19 FGF1 FGF20 FGF21 FGF22 FGF23 FGF2 FGF3 FGF4 FGF5 FGF6 FGF7 FGF8 FGF9 FPR1 FYB RALGDS RASGRP2 RASGRP3 HGF ID1 IGF1R …
MAPK_signaling_pathway_	271	64	4	9	51	208	AKT1 AKT2 AKT3 ARRB1 ARRB2 ATF2 ATF4 BDNF BRAF CACNA2D1 CACNA2D2 CACNA2D3 CACNA2D4 CACNA1A CACNA1B CACNA1C CACNA1D CACNA1E CACNA1F CACNA1G CACNA1H CACNA1I CACNA1S CACNB1 CACNB2 CACNB3 CACNB4 PPP3R1 PPP3R2 CASP3 CACNG1 CACNG2 CACNG3 CACNG4 CACNG5 CACNG6 CACNG7 CACNG8 CD14 CDC42 CRKL CRK DAXX DDIT3 DUSP10 DUSP16 DUSP1 DUSP2 DUSP3 DUSP4 DUSP5 DUSP6 DUSP7 DUSP8 DUSP9 ECSIT EGFR EGF ELK1 ELK4 MECOM FG…	ARRB1 ARRB2 BRAF CACNG6 CASP3 CDC42 CRK CRKL DUSP3 EGFR FGFR1 FGFR2 FGFR3 FGFR4 FLNA FLNB FLNC GNA12 GNG12 GRB2 HSPA1A HSPA1L HSPA2 HSPA6 HSPA8 HSPB1 LAMTOR3 MAP2K1 MAP2K2 MAP2K6 MAPK1 MAPK10 MAPK11 MAPK12 MAPK13 MAPK14 MAPK3 MAPK8 MAPK9 MAX NFKB1 PAK1 PAK2 PPM1A PPM1B PPP5C PPP5D1 PRKACA PRKACB RAC1 RAC2 RAF1 RAP1A RAP1B RASA1 RELA RPS6KA1 RPS6KA2 RPS6KA3 RRAS2 STMN1 TAB1 TAOK1 ZAK	ARRB1 ARRB2 PPP5C PPP5D1	CDC42 EGFR MAPK10 MAPK11 MAPK12 MAPK13 MAPK14 MAPK8 MAPK9	BRAF CACNG6 CASP3 CRK CRKL DUSP3 FGFR1 FGFR2 FGFR3 FGFR4 FLNA FLNB FLNC GNA12 GNG12 GRB2 HSPA1A HSPA1L HSPA2 HSPA6 HSPA8 HSPB1 LAMTOR3 MAP2K1 MAP2K2 MAP2K6 MAPK1 MAPK3 MAX NFKB1 PAK1 PAK2 PPM1A PPM1B PRKACA PRKACB RAC1 RAC2 RAF1 RAP1A RAP1B RASA1 RELA RPS6KA1 RPS6KA2 RPS6KA3 RRAS2 STMN1 TAB1 TAOK1 ZAK	AKT1 AKT2 AKT3 ATF2 ATF4 BDNF CACNA2D1 CACNA2D2 CACNA2D3 CACNA2D4 CACNA1A CACNA1B CACNA1C CACNA1D CACNA1E CACNA1F CACNA1G CACNA1H CACNA1I CACNA1S CACNB1 CACNB2 CACNB3 CACNB4 PPP3R1 PPP3R2 CACNG1 CACNG2 CACNG3 CACNG4 CACNG5 CACNG7 CACNG8 CD14 DAXX DDIT3 DUSP10 DUSP16 DUSP1 DUSP2 DUSP4 DUSP5 DUSP6 DUSP7 DUSP8 DUSP9 ECSIT EGF ELK1 ELK4 MECOM FGF10 FGF11 FGF12 FGF13 FGF14 FGF16 FGF17 FGF18 FGF19 FGF1…
Pancreatic_cancer_	67	24	0	5	19	43	AKT1 AKT2 AKT3 ARAF ARHGEF6 BCL2L1 BAD BRAF BRCA2 CASP9 CCND1 CDKN2A CDC42 CDK4 CDK6 E2F1 E2F2 E2F3 EGFR EGF ERBB2 RALGDS CHUK IKBKB JAK1 MAPK1 MAPK3 MAPK8 MAPK9 MAPK10 MAP2K1 IKBKG NFKB1 TP53 PIK3R3 PIK3R1 PIK3R2 PIK3R5 PIK3CA PIK3CB PIK3CD PIK3CG PLD1 RAC1 RAC2 RAC3 RAD51 RAF1 RALA RALB KRAS RALBP1 RB1 SMAD2 SMAD3 SMAD4 STAT1 STAT3 RELA TGFA TGFB1 TGFB2 TGFB3 TGFBR1 TGFBR2 VEGFA NA	ARAF BRAF CDC42 CDK4 CDKN2A EGFR MAP2K1 MAPK1 MAPK10 MAPK3 MAPK8 MAPK9 NFKB1 PIK3CG RAC1 RAC2 RAF1 RALA RALB RELA SMAD2 SMAD3 STAT1 STAT3		CDC42 EGFR MAPK10 MAPK8 MAPK9	ARAF BRAF CDK4 CDKN2A MAP2K1 MAPK1 MAPK3 NFKB1 PIK3CG RAC1 RAC2 RAF1 RALA RALB RELA SMAD2 SMAD3 STAT1 STAT3	AKT1 AKT2 AKT3 ARHGEF6 BCL2L1 BAD BRCA2 CASP9 CCND1 CDK6 E2F1 E2F2 E2F3 EGF ERBB2 RALGDS CHUK IKBKB JAK1 IKBKG TP53 PIK3R3 PIK3R1 PIK3R2 PIK3R5 PIK3CA PIK3CB PIK3CD PLD1 RAC3 RAD51 KRAS RALBP1 RB1 SMAD4 TGFA TGFB1 TGFB2 TGFB3 TGFBR1 TGFBR2 VEGFA NA
Type_II_diabetes_mellitus_	52	12	1	3	8	40	ABCC8 ADIPOQ CACNA1A CACNA1B CACNA1C CACNA1D CACNA1E CACNA1G SLC2A2 SLC2A4 HKDC1 HK1 HK2 HK3 GCK IKBKB INSR INS IRS1 IRS2 IRS4 KCNJ11 PRKCD PRKCE PRKCZ PKM PKLR MAFA MAPK1 MAPK3 MAPK8 MAPK9 MAPK10 MTOR PIK3R3 PIK3R1 PIK3R2 PDX1 PIK3R5 PIK3CA PIK3CB PIK3CD PIK3CG SOCS1 SOCS2 SOCS3 SOCS4 TNF DKFZp686J1568 HK1-tb NA HEL-S-30	HK1 HK2 HKDC1 MAPK1 MAPK10 MAPK3 MAPK8 MAPK9 PIK3CG PKLR PKM PRKCD	HKDC1	MAPK10 MAPK8 MAPK9	HK1 HK2 MAPK1 MAPK3 PIK3CG PKLR PKM PRKCD	ABCC8 ADIPOQ CACNA1A CACNA1B CACNA1C CACNA1D CACNA1E CACNA1G SLC2A2 SLC2A4 HK3 GCK IKBKB INSR INS IRS1 IRS2 IRS4 KCNJ11 PRKCE PRKCZ MAFA MTOR PIK3R3 PIK3R1 PIK3R2 PDX1 PIK3R5 PIK3CA PIK3CB PIK3CD SOCS1 SOCS2 SOCS3 SOCS4 TNF DKFZp686J1568 HK1-tb NA HEL-S-30
Glycine,_serine_and_threonine_metabolism_	46	12	1	2	9	34	AGXT2 ALDH7A1 AOC2 AOC3 MAOA MAOB BHMT CBS CTH CHDH DLD GAMT GATM GCSH GLDC AMT GLYCTK SHMT1 SHMT2 GNMT GRHPR ALAS2 ALAS1 GCAT DMGDH DAO PGAM1 PGAM2 PGAM4 BPGM SARDH SDS SDSL PHGDH PSPH PSAT1 PIPOX AGXT SRR HEL-S-61p HEL-S-51e HEL-S-20 DKFZp686P09201 DKFZp727E011 HEL-S-182mP NA	ALDH7A1 DLD GLDC GRHPR PGAM1 PGAM2 PGAM4 PHGDH PSAT1 PSPH SHMT1 SHMT2	PSAT1	PGAM4 SHMT2	ALDH7A1 DLD GLDC GRHPR PGAM1 PGAM2 PHGDH PSPH SHMT1	AGXT2 AOC2 AOC3 MAOA MAOB BHMT CBS CTH CHDH GAMT GATM GCSH AMT GLYCTK GNMT ALAS2 ALAS1 GCAT DMGDH DAO BPGM SARDH SDS SDSL PIPOX AGXT SRR HEL-S-61p HEL-S-51e HEL-S-20 DKFZp686P09201 DKFZp727E011 HEL-S-182mP NA
Porphyrin_and_chlorophyll_metabolism_	43	9	1	2	6	34	GUSB BLVRA BLVRB HCCS CP COX10 COX15 UROD ALAS2 ALAS1 ALAD HMBS UROS CPOX FECH HEPH HMOX1 HMOX2 MMAB PPOX EARS2 EPRS UGT1A10 UGT1A1 UGT1A3 UGT1A4 UGT1A5 UGT1A6 UGT1A7 UGT1A8 UGT1A9 UGT2A1 UGT2A3 UGT2B4 UGT2B7 UGT2B10 UGT2B11 UGT2B15 UGT2B17 UGT2B28 HEL-S-10 DKFZp686P18130 NA	ALAD BLVRA BLVRB COX15 CPOX EPRS FECH HCCS HMOX1	HMOX1	BLVRB CPOX	ALAD BLVRA COX15 EPRS FECH HCCS	GUSB CP COX10 UROD ALAS2 ALAS1 HMBS UROS HEPH HMOX2 MMAB PPOX EARS2 UGT1A10 UGT1A1 UGT1A3 UGT1A4 UGT1A5 UGT1A6 UGT1A7 UGT1A8 UGT1A9 UGT2A1 UGT2A3 UGT2B4 UGT2B7 UGT2B10 UGT2B11 UGT2B15 UGT2B17 UGT2B28 HEL-S-10 DKFZp686P18130 NA
One_carbon_pool_by_folate_	24	8	0	2	6	16	ALDH1L1 ALDH1L2 MTHFD1 MTHFD1L DHFRL1 DHFR MTFMT FTCD AMT SHMT1 SHMT2 MTR MTHFD2L MTHFD2 MTHFS MTHFR GART ATIC TYMS HEL-S-51e DYR DKFZp686P09201 HEL-S-70p NA	ALDH1L1 ATIC GART MTHFD1 MTHFD1L MTHFD2 SHMT1 SHMT2		GART SHMT2	ALDH1L1 ATIC MTHFD1 MTHFD1L MTHFD2 SHMT1	ALDH1L2 DHFRL1 DHFR MTFMT FTCD AMT MTR MTHFD2L MTHFS MTHFR TYMS HEL-S-51e DYR DKFZp686P09201 HEL-S-70p NA
Adrenergic_signaling_in_cardiomyocytes_	159	49	1	8	40	111	PPP2R5D PPP2R5C PPP2R1A PPP2R1B PPP2R5A PPP2R5B PPP2R5E PPP2R2A PPP2R2B PPP2R2D PPP2R2C ACTC1 ADRA1A ADRA1B ADRA1D ADCY1 ADCY2 ADCY3 ADCY4 ADCY5 ADCY6 ADCY7 ADCY8 ADCY9 ADRB1 ADRB2 AGTR1 AGTR2 AKT1 AKT2 AKT3 GNAS ATP1A1 ATP1A2 ATP1A3 ATP1A4 ATP1B1 ATP1B2 ATP1B3 ATP1B4 ATP2A2 ATP2B1 ATP2B2 ATP2B3 ATP2B4 ATF2 ATF4 ATF6B FXYD2 BCL2 CACNA2D1 CACNA2D2 CACNA2D3 CACNA2D4 CACNA1C CACNA1D CACNA1F CACNA1S …	ACTC1 ATP1A1 ATP1A2 ATP1A3 ATP1A4 ATP1B1 ATP1B3 ATP2A2 ATP2B1 CACNG6 CALM1 CALM3 CALML3 CAMK2G GNAI1 GNAI2 GNAI3 GNAQ GNAS MAPK1 MAPK11 MAPK12 MAPK13 MAPK14 MAPK3 MYH6 MYH7 MYL3 PIK3CG PLCB3 PPP1CA PPP1CB PPP1CC PPP2CA PPP2CB PPP2R1A PPP2R1B PPP2R2A PPP2R2B PPP2R2C PPP2R2D PPP2R5E PRKACA PRKACB TNNI3 TPM1 TPM2 TPM3 TPM4	GNAS	ATP1B3 MAPK11 MAPK12 MAPK13 MAPK14 PPP2R1B PPP2R2A TNNI3	ACTC1 ATP1A1 ATP1A2 ATP1A3 ATP1A4 ATP1B1 ATP2A2 ATP2B1 CACNG6 CALM1 CALM3 CALML3 CAMK2G GNAI1 GNAI2 GNAI3 GNAQ MAPK1 MAPK3 MYH6 MYH7 MYL3 PIK3CG PLCB3 PPP1CA PPP1CB PPP1CC PPP2CA PPP2CB PPP2R1A PPP2R2B PPP2R2C PPP2R2D PPP2R5E PRKACA PRKACB TPM1 TPM2 TPM3 TPM4	PPP2R5D PPP2R5C PPP2R5A PPP2R5B ADRA1A ADRA1B ADRA1D ADCY1 ADCY2 ADCY3 ADCY4 ADCY5 ADCY6 ADCY7 ADCY8 ADCY9 ADRB1 ADRB2 AGTR1 AGTR2 AKT1 AKT2 AKT3 ATP1B2 ATP1B4 ATP2B2 ATP2B3 ATP2B4 ATF2 ATF4 ATF6B FXYD2 BCL2 CACNA2D1 CACNA2D2 CACNA2D3 CACNA2D4 CACNA1C CACNA1D CACNA1F CACNA1S CACNB1 CACNB2 CACNB3 CACNB4 CALML5 CALML6 CALM2 CACNG1 CACNG2 CACNG3 CACNG4 CACNG5 CACNG7 CACNG8 CREB3L1 CREB3L2 CREB3L3 CR…
Insulin_signaling_pathway_	152	49	4	4	41	103	EIF4EBP1 PRKAB1 PRKAB2 PRKAG1 PRKAG2 PRKAG3 PRKAA1 PRKAA2 ACACA ACACB AKT1 AKT2 AKT3 ARAF BAD BRAF CALML3 CALML5 CALML6 CALM1 CALM2 CALM3 CBLB CBLC CBL TRIP10 CRKL CRK ELK1 EXOC7 FBP1 FBP2 FASN FLOT1 FLOT2 FOXO1 G6PC2 G6PC3 G6PC GRB2 GSK3B SLC2A4 GYS1 GYS2 HKDC1 HK1 HK2 HK3 GCK EIF4E1B EIF4E2 EIF4E IKBKB INPP5K INSR INS IRS1 IRS2 IRS4 PRKAR1A PRKAR1B PRKAR2A PRKAR2B PRKACA PRKACB PRKACG PHKA1 PHK…	ACACA ARAF BRAF CALM1 CALM3 CALML3 CRK CRKL EIF4E EIF4EBP1 EXOC7 FASN FLOT1 FLOT2 G6PC3 GRB2 GSK3B HK1 HK2 HKDC1 MAP2K1 MAP2K2 MAPK1 MAPK10 MAPK3 MAPK8 MAPK9 PCK2 PDPK1 PIK3CG PKLR PPP1CA PPP1CB PPP1CC PRKAA1 PRKAA2 PRKACA PRKACB PRKAG1 PRKAR1A PRKAR2A PTPN1 PYGB PYGL PYGM RAF1 RPS6 RPS6KB1 TRIP10	EIF4EBP1 HKDC1 PRKAA1 PRKAA2	FASN MAPK10 MAPK8 MAPK9	ACACA ARAF BRAF CALM1 CALM3 CALML3 CRK CRKL EIF4E EXOC7 FLOT1 FLOT2 G6PC3 GRB2 GSK3B HK1 HK2 MAP2K1 MAP2K2 MAPK1 MAPK3 PCK2 PDPK1 PIK3CG PKLR PPP1CA PPP1CB PPP1CC PRKACA PRKACB PRKAG1 PRKAR1A PRKAR2A PTPN1 PYGB PYGL PYGM RAF1 RPS6 RPS6KB1 TRIP10	PRKAB1 PRKAB2 PRKAG2 PRKAG3 ACACB AKT1 AKT2 AKT3 BAD CALML5 CALML6 CALM2 CBLB CBLC CBL ELK1 FBP1 FBP2 FOXO1 G6PC2 G6PC SLC2A4 GYS1 GYS2 HK3 GCK EIF4E1B EIF4E2 IKBKB INPP5K INSR INS IRS1 IRS2 IRS4 PRKAR1B PRKAR2B PRKACG PHKA1 PHKA2 PHKB PRKCI PRKCZ RPS6KB2 LIPE MKNK1 MKNK2 MTOR PIK3R3 PIK3R1 PIK3R2 PCK1 PDE3A PDE3B PHKG1 PHKG2 PIK3R5 PIK3CA PIK3CB PIK3CD PPP1R3A PPP1R3B PPP1R3C PPP1R3D PPP1R3E PPP…
Amyotrophic_lateral_sclerosis_(ALS)_	56	18	0	4	14	38	ALS2 APAF1 BCL2L1 BAD BAX BCL2 BID PPP3R1 PPP3R2 CASP1 CASP3 CASP9 CASP12 CAT CCS CYCS DAXX DERL1 SLC1A2 GPX1 GRIA1 GRIA2 MAP3K5 MAPK11 MAPK12 MAPK13 MAPK14 MAP2K3 MAP2K6 NEFH NEFL NEFM GRIN2A GRIN2B GRIN2C GRIN2D GRIN1 NOS1 TP53 PRPH PPP3CA PPP3CB PPP3CC RAB5A RAC1 SOD1 TOMM40L TNF TNFRSF1A TNFRSF1B TOMM40 NR2A NA NMDAR2C HEL-S-44 NEF3	BAX BID CASP3 CAT CYCS DERL1 GPX1 MAP2K6 MAPK11 MAPK12 MAPK13 MAPK14 NEFH PRPH RAB5A RAC1 SOD1 TOMM40		MAPK11 MAPK12 MAPK13 MAPK14	BAX BID CASP3 CAT CYCS DERL1 GPX1 MAP2K6 NEFH PRPH RAB5A RAC1 SOD1 TOMM40	ALS2 APAF1 BCL2L1 BAD BCL2 PPP3R1 PPP3R2 CASP1 CASP9 CASP12 CCS DAXX SLC1A2 GRIA1 GRIA2 MAP3K5 MAP2K3 NEFL NEFM GRIN2A GRIN2B GRIN2C GRIN2D GRIN1 NOS1 TP53 PPP3CA PPP3CB PPP3CC TOMM40L TNF TNFRSF1A TNFRSF1B NR2A NA NMDAR2C HEL-S-44 NEF3
Butanoate_metabolism_	28	11	0	2	9	17	AACS ACADS ACSM2A ACSM2B ACSM1 ACSM3 ACSM4 ACSM5 BDH2 BDH1 GAD1 GAD2 HADHA ECHS1 EHHADH ABAT HADH HMGCS1 HMGCS2 HMGCL L2HGDH OXCT1 OXCT2 ALDH5A1 TUBA8 ACAT2 ACAT1 NA	ACAT1 ACAT2 ALDH5A1 ECHS1 HADH HADHA HMGCS1 HMGCS2 L2HGDH OXCT1 TUBA8		ECHS1 HADH	ACAT1 ACAT2 ALDH5A1 HADHA HMGCS1 HMGCS2 L2HGDH OXCT1 TUBA8	AACS ACADS ACSM2A ACSM2B ACSM1 ACSM3 ACSM4 ACSM5 BDH2 BDH1 GAD1 GAD2 EHHADH ABAT HMGCL OXCT2 NA
Tuberculosis_	187	41	1	8	32	146	HLA-DRB1 AKT1 AKT2 AKT3 APAF1 ARHGEF12 BAD BAX BCL10 BCL2 BID CIITA CALML3 CALML5 CALML6 CALM1 CALM2 CALM3 CAMP PPP3R1 PPP3R2 CARD9 CASP3 CASP8 CASP9 CASP10 CTSD CTSS CREBBP CD14 CD209 CEBPB CEBPG HSPD1 CLEC4E CLEC4M CLEC7A C3 CORO1A CYP27B1 CR1 CREB1 CYCS HLA-DMB HLA-DOA HLA-DOB HLA-DPA1 HLA-DPB1 HLA-DQA1 HLA-DQA2 HLA-DQB1 HLA-DRA HLA-DRB3 HLA-DRB4 HLA-DRB5 EEA1 EP300 FADD FCER1G FCGR2A FCGR2B F…	ARHGEF12 ATP6AP1 ATP6V0A1 ATP6V0C ATP6V0D1 BAX BCL10 BID CALM1 CALM3 CALML3 CAMK2G CASP3 CASP8 CTSD CYCS FADD HSPA9 HSPD1 IRAK4 LAMP1 LAMP2 MAPK1 MAPK10 MAPK11 MAPK12 MAPK13 MAPK14 MAPK3 MAPK8 MAPK9 NFKB1 PIK3C3 RAB5A RAB5B RAB5C RAB7A RAF1 RELA RHOA STAT1	ATP6AP1	MAPK10 MAPK11 MAPK12 MAPK13 MAPK14 MAPK8 MAPK9 RAB7A	ARHGEF12 ATP6V0A1 ATP6V0C ATP6V0D1 BAX BCL10 BID CALM1 CALM3 CALML3 CAMK2G CASP3 CASP8 CTSD CYCS FADD HSPA9 HSPD1 IRAK4 LAMP1 LAMP2 MAPK1 MAPK3 NFKB1 PIK3C3 RAB5A RAB5B RAB5C RAF1 RELA RHOA STAT1	HLA-DRB1 AKT1 AKT2 AKT3 APAF1 BAD BCL2 CIITA CALML5 CALML6 CALM2 CAMP PPP3R1 PPP3R2 CARD9 CASP9 CASP10 CTSS CREBBP CD14 CD209 CEBPB CEBPG CLEC4E CLEC4M CLEC7A C3 CORO1A CYP27B1 CR1 CREB1 HLA-DMB HLA-DOA HLA-DOB HLA-DPA1 HLA-DPB1 HLA-DQA1 HLA-DQA2 HLA-DQB1 HLA-DRA HLA-DRB3 HLA-DRB4 HLA-DRB5 EEA1 EP300 FCER1G FCGR2A FCGR2B FCGR2C FCGR3A FCGR3B FCGR1A CD74 IL10RA IL10RB IFNA10 IFNA14 IFNA16 IFNA17 I…
Influenza_A_	184	49	0	9	40	136	HLA-DRB1 ACTB ACTG1 SLC25A6 AGFG1 AKT1 AKT2 AKT3 PYCARD ATF2 CIITA CASP1 CASP9 CREBBP CCL2 CCL5 CPSF4 CXCL10 CYCS DDX58 HLA-DMB DNAJB1 DNAJC3 HLA-DOA HLA-DOB HLA-DPA1 HLA-DPB1 HLA-DQA1 HLA-DQA2 HLA-DQB1 HLA-DRA HLA-DRB3 HLA-DRB4 HLA-DRB5 ADAR DDX39B EIF2AK1 EIF2AK2 EIF2AK3 EIF2AK4 EP300 PABPN1L FDPS FURIN GSK3B HNRNPUL1 HSPA1L HSPA1A HSPA1B HSPA2 HSPA6 HSPA8 ICAM1 EIF2S1 IFIH1 IFNA10 IFNA14 IFNA1…	ACTB ACTG1 ADAR CYCS DDX39B DNAJB1 DNAJC3 EIF2AK1 EIF2AK2 EIF2AK4 EIF2S1 FDPS GSK3B HNRNPUL1 HSPA1A HSPA1L HSPA2 HSPA6 HSPA8 IRAK4 KPNA1 KPNA2 MAP2K1 MAP2K2 MAP2K6 MAPK1 MAPK10 MAPK11 MAPK12 MAPK13 MAPK14 MAPK3 MAPK8 MAPK9 MAVS NFKB1 NUP98 PABPN1 PABPN1L PIK3CG RAE1 RAF1 RELA SLC25A6 STAT1 TBK1 TRIM25 VDAC1 XPO1		KPNA1 MAPK10 MAPK11 MAPK12 MAPK13 MAPK14 MAPK8 MAPK9 NUP98	ACTB ACTG1 ADAR CYCS DDX39B DNAJB1 DNAJC3 EIF2AK1 EIF2AK2 EIF2AK4 EIF2S1 FDPS GSK3B HNRNPUL1 HSPA1A HSPA1L HSPA2 HSPA6 HSPA8 IRAK4 KPNA2 MAP2K1 MAP2K2 MAP2K6 MAPK1 MAPK3 MAVS NFKB1 PABPN1 PABPN1L PIK3CG RAE1 RAF1 RELA SLC25A6 STAT1 TBK1 TRIM25 VDAC1 XPO1	HLA-DRB1 AGFG1 AKT1 AKT2 AKT3 PYCARD ATF2 CIITA CASP1 CASP9 CREBBP CCL2 CCL5 CPSF4 CXCL10 DDX58 HLA-DMB HLA-DOA HLA-DOB HLA-DPA1 HLA-DPB1 HLA-DQA1 HLA-DQA2 HLA-DQB1 HLA-DRA HLA-DRB3 HLA-DRB4 HLA-DRB5 EIF2AK3 EP300 FURIN HSPA1B ICAM1 IFIH1 IFNA10 IFNA14 IFNA16 IFNA17 IFNA21 IFNA1 IFNA13 IFNA2 IFNA4 IFNA5 IFNA6 IFNA7 IFNA8 IFNB1 IFNG NFKBIA NFKBIB IKBKB IKBKE IL12A IL12B IL18 IL1A IL1B IL33 IL6 CXC…
N-Glycan_biosynthesis_	52	15	1	2	12	37	ALG10 ALG10B ALG11 ALG12 ALG13 ALG14 ALG1 ALG2 ALG3 ALG5 ALG6 ALG8 ALG9 B4GALT1 B4GALT2 B4GALT3 DAD1 DOLK DOLPP1 DPM1 DPM2 DPM3 FUT8 GANAB DPAGT1 MAN1A1 MAN1A2 MAN1B1 MAN1C1 MAN2A1 MAN2A2 MGAT1 MGAT2 MGAT3 MGAT4A MGAT4B MGAT4C MGAT4D MGAT5 MGAT5B MOGS DDOST RPN1 RPN2 ST6GAL1 ST6GAL2 STT3A STT3B TUSC3 NA HEL-S-164nA GCS1	ALG1 ALG2 ALG3 B4GALT1 DAD1 DDOST DPAGT1 DPM1 GANAB MAN2A1 MOGS RPN1 RPN2 STT3A STT3B	DPAGT1	DAD1 STT3B	ALG1 ALG2 ALG3 B4GALT1 DDOST DPM1 GANAB MAN2A1 MOGS RPN1 RPN2 STT3A	ALG10 ALG10B ALG11 ALG12 ALG13 ALG14 ALG5 ALG6 ALG8 ALG9 B4GALT2 B4GALT3 DOLK DOLPP1 DPM2 DPM3 FUT8 MAN1A1 MAN1A2 MAN1B1 MAN1C1 MAN2A2 MGAT1 MGAT2 MGAT3 MGAT4A MGAT4B MGAT4C MGAT4D MGAT5 MGAT5B ST6GAL1 ST6GAL2 TUSC3 NA HEL-S-164nA GCS1
Osteoclast_differentiation_	137	22	0	7	15	117	AKT1 AKT2 AKT3 BLNK BTK CALCR PPP3R1 PPP3R2 CTSK CREB1 CSF1R CSF1 CYBA CYBB CYLD FCGR2A FCGR2B FCGR2C FCGR3A FCGR3B FCGR1A FHL2 FOSB FOSL1 FOSL2 FOS FYN GAB2 GRB2 IFNB1 IFNG NFKBIA CHUK IKBKB IL1A IL1B IL1R1 IFNAR1 IFNAR2 IFNGR1 IFNGR2 IRF9 ITGB3 JAK1 JUNB JUND JUN CAMK4 SYK LCK LCP2 LILRA1 LILRB5 LILRA2 LILRA5 LILRA3 LILRA6 LILRA4 LILRB4 LILRB1 MAP3K14 MAP3K7 MITF MAPK1 MAPK3 MAPK8 MAPK9 MAPK10 …	FYN GRB2 LCK MAP2K1 MAP2K6 MAPK1 MAPK10 MAPK11 MAPK12 MAPK13 MAPK14 MAPK3 MAPK8 MAPK9 NCF1 NFKB1 PIK3CG RAC1 RELA SQSTM1 STAT1 TAB1		MAPK10 MAPK11 MAPK12 MAPK13 MAPK14 MAPK8 MAPK9	FYN GRB2 LCK MAP2K1 MAP2K6 MAPK1 MAPK3 NCF1 NFKB1 PIK3CG RAC1 RELA SQSTM1 STAT1 TAB1	AKT1 AKT2 AKT3 BLNK BTK CALCR PPP3R1 PPP3R2 CTSK CREB1 CSF1R CSF1 CYBA CYBB CYLD FCGR2A FCGR2B FCGR2C FCGR3A FCGR3B FCGR1A FHL2 FOSB FOSL1 FOSL2 FOS GAB2 IFNB1 IFNG NFKBIA CHUK IKBKB IL1A IL1B IL1R1 IFNAR1 IFNAR2 IFNGR1 IFNGR2 IRF9 ITGB3 JAK1 JUNB JUND JUN CAMK4 SYK LCP2 LILRA1 LILRB5 LILRA2 LILRA5 LILRA3 LILRA6 LILRA4 LILRB4 LILRB1 MAP3K14 MAP3K7 MITF MAP2K7 NCF2 NCF4 IKBKG NFATC1 NFATC2 NFKB2 N…
RNA_degradation_	79	36	0	4	32	44	BTG1 BTG2 BTG3 BTG4 C1D HSPD1 CNOT10 CNOT6L CNOT1 CNOT2 CNOT3 CNOT4 CNOT6 CNOT7 CNOT8 DCP1A DCP1B DCP2 DCPS DDX6 DHX36 DIS3L EDC3 EDC4 ENO1 ENO3 ENO2 EXOSC1 EXOSC2 EXOSC3 EXOSC4 EXOSC5 EXOSC6 EXOSC7 EXOSC8 EXOSC9 EXOSC10 HSPA9 LSM1 LSM2 LSM3 LSM4 LSM5 LSM6 LSM7 LSM8 MPHOSPH6 NUDT16 PABPC1 PABPC3 PABPC4 PABPC5 PAN2 PAN3 PABPC1L PABPC1L2A PABPC1L2B PAPD5 PAPD7 PARN PATL1 PFKL PFKM PFKP PNPT1 RQCD1 …	CNOT1 DCPS DDX6 DIS3 EDC4 ENO1 ENO2 ENO3 EXOSC10 EXOSC2 EXOSC3 EXOSC5 EXOSC6 EXOSC7 EXOSC9 HSPA9 HSPD1 LSM1 LSM3 LSM4 LSM5 LSM6 LSM7 NUDT16 PABPC1 PABPC1L PABPC1L2A PABPC3 PABPC4 PARN PFKL PFKM PFKP PNPT1 SKIV2L2 XRN2		PABPC1L PABPC3 PFKM SKIV2L2	CNOT1 DCPS DDX6 DIS3 EDC4 ENO1 ENO2 ENO3 EXOSC10 EXOSC2 EXOSC3 EXOSC5 EXOSC6 EXOSC7 EXOSC9 HSPA9 HSPD1 LSM1 LSM3 LSM4 LSM5 LSM6 LSM7 NUDT16 PABPC1 PABPC1L2A PABPC4 PARN PFKL PFKP PNPT1 XRN2	BTG1 BTG2 BTG3 BTG4 C1D CNOT10 CNOT6L CNOT2 CNOT3 CNOT4 CNOT6 CNOT7 CNOT8 DCP1A DCP1B DCP2 DHX36 DIS3L EDC3 EXOSC1 EXOSC4 EXOSC8 LSM2 LSM8 MPHOSPH6 PABPC5 PAN2 PAN3 PABPC1L2B PAPD5 PAPD7 PATL1 RQCD1 SKIV2L TOB1 TOB2 TTC37 WDR61 XRN1 ZCCHC7 NA POLS PNAS-3
Pentose_phosphate_pathway_	32	21	1	1	19	11	PGD PGLS ALDOA ALDOB ALDOC DERA FBP1 FBP2 G6PD H6PD GPI PFKL PFKM PFKP PGM1 PGM2 PRPS1 PRPS2 PRPS1L1 RBKS RGN RPEL1 RPE RPIA TALDO1 TKTL1 TKTL2 TKT HEL-S-87p HEL107 HEL-S-41 NA	ALDOA ALDOB ALDOC DERA G6PD GPI PFKL PFKM PFKP PGD PGLS PGM1 PGM2 PRPS1 PRPS1L1 PRPS2 RPE RPIA TALDO1 TKT TKTL2	TKT	PFKM	ALDOA ALDOB ALDOC DERA G6PD GPI PFKL PFKP PGD PGLS PGM1 PGM2 PRPS1 PRPS1L1 PRPS2 RPE RPIA TALDO1 TKTL2	FBP1 FBP2 H6PD RBKS RGN RPEL1 TKTL1 HEL-S-87p HEL107 HEL-S-41 NA
Epstein-Barr_virus_infection_	217	76	1	9	66	143	YWHAB YWHAE YWHAH YWHAG YWHAQ YWHAZ HLA-A HLA-B HLA-C HLA-DRB1 AKAP8L AKT1 AKT2 AKT3 ATF2 BCL2 CREBBP CCNA1 CCNA2 CD19 CD38 CD44 CDK1 CDK2 CDKN1A CDKN1B CR2 CSNK2A1 CSNK2A2 CSNK2B DDX58 HLA-DPA1 HLA-DPB1 HLA-DQA1 HLA-DQA2 HLA-DQB1 HLA-DRA HLA-DRB3 HLA-DRB4 HLA-DRB5 SHFM1 EIF2AK1 EIF2AK2 EIF2AK3 EIF2AK4 ENTPD1 ENTPD3 ENTPD8 EP300 FCER2 FGR GSK3B HDAC1 HDAC2 HDAC4 HDAC5 HLA-E HLA-F HLA-G HSPA1L HSP…	CD44 CDK1 CSNK2A1 CSNK2B EIF2AK1 EIF2AK2 EIF2AK4 FGR GSK3B HDAC1 HDAC2 HLA-B HLA-C HLA-E HSPA1A HSPA1L HSPA2 HSPA6 HSPA8 HSPB1 LYN MAP2K6 MAPK10 MAPK11 MAPK12 MAPK13 MAPK14 MAPK8 MAPK9 NFKB1 PIK3CG POLR1C POLR2A POLR2B POLR2F POLR2H POLR2L POLR3C POLR3F PRKACA PRKACB PSMC1 PSMC2 PSMC3 PSMC4 PSMC5 PSMC6 PSMD1 PSMD11 PSMD12 PSMD13 PSMD14 PSMD2 PSMD3 PSMD4 PSMD6 PSMD7 PSMD8 PTMA RAN RELA RIPK1 SND1 …	HDAC2	MAPK10 MAPK11 MAPK12 MAPK13 MAPK14 MAPK8 MAPK9 PSMD2 PSMD6	CD44 CDK1 CSNK2A1 CSNK2B EIF2AK1 EIF2AK2 EIF2AK4 FGR GSK3B HDAC1 HLA-B HLA-C HLA-E HSPA1A HSPA1L HSPA2 HSPA6 HSPA8 HSPB1 LYN MAP2K6 NFKB1 PIK3CG POLR1C POLR2A POLR2B POLR2F POLR2H POLR2L POLR3C POLR3F PRKACA PRKACB PSMC1 PSMC2 PSMC3 PSMC4 PSMC5 PSMC6 PSMD1 PSMD11 PSMD12 PSMD13 PSMD14 PSMD3 PSMD4 PSMD7 PSMD8 PTMA RAN RELA RIPK1 SND1 SNW1 STAT3 TAB1 TBK1 USP7 VIM XPO1 YWHAB YWHAE YWHAG YWHAH YWHAQ …	HLA-A HLA-DRB1 AKAP8L AKT1 AKT2 AKT3 ATF2 BCL2 CREBBP CCNA1 CCNA2 CD19 CD38 CDK2 CDKN1A CDKN1B CR2 CSNK2A2 DDX58 HLA-DPA1 HLA-DPB1 HLA-DQA1 HLA-DQA2 HLA-DQB1 HLA-DRA HLA-DRB3 HLA-DRB4 HLA-DRB5 SHFM1 EIF2AK3 ENTPD1 ENTPD3 ENTPD8 EP300 FCER2 HDAC4 HDAC5 HLA-F HLA-G HSPA1B HSPB2 IL10RA IL10RB ICAM1 IFNG NFKBIA NFKBIB NFKBIE CHUK IKBKB IL10 IRAK1 IRF3 ITGAL JAK1 JAK3 JUN PRKACG SYK SPN CD58 MAP3K14 M…
Lysine_degradation_	56	18	0	3	15	38	AADAT AASS ALDH1B1 ALDH3A2 ALDH7A1 ALDH9A1 ALDH2 ASH1L PHYKPL BBOX1 DOT1L HADHA ECHS1 EHHADH EHMT1 EHMT2 GCDH COLGALT1 COLGALT2 HADH HYKK KMT2A KMT2B KMT2C KMT2D KMT2E NSD1 WHSC1 WHSC1L1 OGDH DLST OGDHL PLOD1 PLOD2 PLOD3 SETD1A SETD1B SETDB1 SETDB2 SETD2 SETD7 SETD8 SETMAR PIPOX SUV39H1 SUV39H2 SUV420H1 SUV420H2 TUBA8 ACAT2 ACAT1 TMLHE GLT25D2 NA MLL2 DKFZp564O1822	ACAT1 ACAT2 ALDH1B1 ALDH3A2 ALDH7A1 ALDH9A1 COLGALT1 COLGALT2 DLST ECHS1 HADH HADHA KMT2D OGDH OGDHL PLOD1 PLOD3 TUBA8		ECHS1 HADH PLOD1	ACAT1 ACAT2 ALDH1B1 ALDH3A2 ALDH7A1 ALDH9A1 COLGALT1 COLGALT2 DLST HADHA KMT2D OGDH OGDHL PLOD3 TUBA8	AADAT AASS ALDH2 ASH1L PHYKPL BBOX1 DOT1L EHHADH EHMT1 EHMT2 GCDH HYKK KMT2A KMT2B KMT2C KMT2E NSD1 WHSC1 WHSC1L1 PLOD2 SETD1A SETD1B SETDB1 SETDB2 SETD2 SETD7 SETD8 SETMAR PIPOX SUV39H1 SUV39H2 SUV420H1 SUV420H2 TMLHE GLT25D2 NA MLL2 DKFZp564O1822
Glycolysis_/_Gluconeogenesis_	77	46	1	3	42	31	ACSS1 ACSS2 ADH1A ADH1B ADH1C ADH4 ADH6 ADH7 ADH5 ADPGK AKR1A1 ALDH1A3 ALDH1B1 ALDH3A1 ALDH3A2 ALDH3B1 ALDH3B2 ALDH7A1 ALDH9A1 ALDH2 ALDOA ALDOB ALDOC DLD ENO1 ENO3 ENO2 FBP1 FBP2 GAPDHS GAPDH G6PC2 G6PC3 G6PC GPI GALM HKDC1 HK1 HK2 HK3 GCK PKM PKLR LDHAL6A LDHAL6B LDHA LDHB LDHC MINPP1 DLAT PDHA2 PDHA1 PDHB PCK1 PCK2 PFKL PFKM PFKP PGAM1 PGAM2 PGAM4 PGK1 PGK2 PGM1 PGM2 BPGM TPI1 HEL-S-165mP HEL-…	ACSS2 ADH5 AKR1A1 ALDH1B1 ALDH3A1 ALDH3A2 ALDH3B1 ALDH3B2 ALDH7A1 ALDH9A1 ALDOA ALDOB ALDOC DLAT DLD ENO1 ENO2 ENO3 G6PC3 GAPDH GAPDHS GPI HK1 HK2 HKDC1 LDHA LDHAL6A LDHAL6B LDHB LDHC PCK2 PDHA1 PDHB PFKL PFKM PFKP PGAM1 PGAM2 PGAM4 PGK1 PGK2 PGM1 PGM2 PKLR PKM TPI1	HKDC1	PFKM PGAM4 PGK2	ACSS2 ADH5 AKR1A1 ALDH1B1 ALDH3A1 ALDH3A2 ALDH3B1 ALDH3B2 ALDH7A1 ALDH9A1 ALDOA ALDOB ALDOC DLAT DLD ENO1 ENO2 ENO3 G6PC3 GAPDH GAPDHS GPI HK1 HK2 LDHA LDHAL6A LDHAL6B LDHB LDHC PCK2 PDHA1 PDHB PFKL PFKP PGAM1 PGAM2 PGK1 PGM1 PGM2 PKLR PKM TPI1	ACSS1 ADH1A ADH1B ADH1C ADH4 ADH6 ADH7 ADPGK ALDH1A3 ALDH2 FBP1 FBP2 G6PC2 G6PC GALM HK3 GCK MINPP1 PDHA2 PCK1 BPGM HEL-S-165mP HEL-S-87p HK1-tb HEL-S-117 HEL-S-162eP HEL-S-68p NA HEL-S-133P HEL-S-30 HEL-S-49
Fc_gamma_R-mediated_phagocytosis_	97	32	1	4	27	66	SCIN AKT1 AKT2 AKT3 AMPH ARPC1A ARPC1B ARF6 ARPC5L ARPC2 ARPC3 ARPC4 ARPC5 ASAP1 ASAP2 ASAP3 CDC42 CFL1 CFL2 CRKL CRK DOCK2 DNM2 FCGR2A FCGR2B FCGR3A FCGR1A GAB2 GSN HCK PRKCA PRKCB PRKCD PRKCE PRKCG RPS6KB1 RPS6KB2 SYK LAT LIMK1 LIMK2 PPAP2A PPAP2C PPAP2B LYN MARCKS MAPK1 MAPK3 MAP2K1 MARCKSL1 MYO10 NCF1 PIK3R3 PIK3R1 PIK3R2 PLA2G4A PLA2G4B PLA2G4D PLA2G4E PLA2G4F PAK1 PIK3R5 PIP5K1A PIP5K1B PIP…	ARF6 ARPC1B ARPC2 ARPC3 ARPC4 ARPC5 ARPC5L ASAP1 ASAP2 CDC42 CFL1 CFL2 CRK CRKL DNM2 GSN HCK LYN MAP2K1 MAPK1 MAPK3 MARCKSL1 NCF1 PAK1 PIK3CG PRKCD RAC1 RAC2 RAF1 RPS6KB1 SCIN VAV2	VAV2	ARPC2 ARPC3 CDC42 SCIN	ARF6 ARPC1B ARPC4 ARPC5 ARPC5L ASAP1 ASAP2 CFL1 CFL2 CRK CRKL DNM2 GSN HCK LYN MAP2K1 MAPK1 MAPK3 MARCKSL1 NCF1 PAK1 PIK3CG PRKCD RAC1 RAC2 RAF1 RPS6KB1	AKT1 AKT2 AKT3 AMPH ARPC1A ASAP3 DOCK2 FCGR2A FCGR2B FCGR3A FCGR1A GAB2 PRKCA PRKCB PRKCE PRKCG RPS6KB2 SYK LAT LIMK1 LIMK2 PPAP2A PPAP2C PPAP2B MARCKS MYO10 PIK3R3 PIK3R1 PIK3R2 PLA2G4A PLA2G4B PLA2G4D PLA2G4E PLA2G4F PIK3R5 PIP5K1A PIP5K1B PIP5K1C PIK3CA PIK3CB PIK3CD PLCG1 PLCG2 PLD1 PLD2 PLA2G6 PTPRC INPP5D INPPL1 SPHK1 SPHK2 VASP VAV3 VAV1 WASF1 WASF2 WASF3 WASL WAS HEL-S-15 HEL-68 NA DKFZp4…
Alzheimer's_disease_	184	70	5	3	62	114	APP NDUFAB1 ADAM10 ADAM17 APAF1 APBB1 APH1A APH1B APOE ATP2A1 ATP2A2 ATP2A3 ATP5F1 ATP5G1 ATP5G2 ATP5G3 ATF6 ATP5E ATP5H ATP5J MT-ATP6 MT-ATP8 ATP5A1 ATP5B ATP5D ATP5C1 ATP5O BACE1 BACE2 BAD BID SDHC CACNA1C CACNA1D CACNA1F CACNA1S CALML3 CALML5 CALML6 CALM1 CALM2 CALM3 CAPN1 CAPN2 PPP3R1 PPP3R2 CASP3 CASP7 CASP8 CASP9 CASP12 CDK5R1 CDK5 MT-CO1 MT-CO2 MT-CO3 COX4I1 COX4I2 COX5A COX5B COX6C COX7B …	ADAM17 APP ATP2A1 ATP2A2 ATP2A3 ATP5A1 ATP5B ATP5C1 ATP5D ATP5E ATP5F1 ATP5H ATP5O BID CALM1 CALM3 CALML3 CAPN1 CAPN2 CASP3 CASP8 COX4I1 COX5A COX5B COX6A1 COX6B1 COX6C COX7A2 COX7B COX7C CYC1 CYCS FADD GAPDH GNAQ GSK3B HSD17B10 IDE ITPR1 ITPR2 ITPR3 MAPK1 MAPK3 MT-CO2 NAE1 NCSTN NDUFA10 NDUFA13 NDUFA4 NDUFA5 NDUFA6 NDUFA8 NDUFAB1 NDUFB10 NDUFB3 NDUFB5 NDUFB7 NDUFC2 NDUFS1 NDUFS2 NDUFS3 NDUFV1 PL…	COX6B1 COX7A2 COX7C NDUFAB1 NDUFS1	COX4I1 IDE SDHA	ADAM17 APP ATP2A1 ATP2A2 ATP2A3 ATP5A1 ATP5B ATP5C1 ATP5D ATP5E ATP5F1 ATP5H ATP5O BID CALM1 CALM3 CALML3 CAPN1 CAPN2 CASP3 CASP8 COX5A COX5B COX6A1 COX6C COX7B CYC1 CYCS FADD GAPDH GNAQ GSK3B HSD17B10 ITPR1 ITPR2 ITPR3 MAPK1 MAPK3 MT-CO2 NAE1 NCSTN NDUFA10 NDUFA13 NDUFA4 NDUFA5 NDUFA6 NDUFA8 NDUFB10 NDUFB3 NDUFB5 NDUFB7 NDUFC2 NDUFS2 NDUFS3 NDUFV1 PLCB3 SDHB UQCRB UQCRC1 UQCRC2 UQCRFS1 UQCRQ	ADAM10 APAF1 APBB1 APH1A APH1B APOE ATP5G1 ATP5G2 ATP5G3 ATF6 ATP5J MT-ATP6 MT-ATP8 BACE1 BACE2 BAD SDHC CACNA1C CACNA1D CACNA1F CACNA1S CALML5 CALML6 CALM2 PPP3R1 PPP3R2 CASP7 CASP9 CASP12 CDK5R1 CDK5 MT-CO1 MT-CO3 COX4I2 COX7A2L COX8A COX8C COX6A2 COX6B2 COX7A1 COX7B2 MT-CYB SDHD EIF2AK3 ERN1 IL1B LPL LRP1 NDUFA1 NDUFA2 NDUFA3 NDUFA7 NDUFA9 NDUFA11 NDUFA12 NDUFB1 NDUFB2 NDUFB4 NDUFB6 NDUFB8 NDU…
Phototransduction_	33	6	2	0	4	27	ARRB1 ARRB2 CALML3 CALML5 CALML6 CALM1 CALM2 CALM3 CNGA1 CNGB1 PDE6G GNB1 GNGT1 GNAT1 GNAT2 GNAT3 GRK7 GUCA1A GUCA1B GUCA1C GUCY2D GUCY2F SLC24A1 RHO PDE6A PDE6B RCVRN RGS9 GRK1 CALM3 DKFZp686L0365 NA DKFZp686E1183	ARRB1 ARRB2 CALM1 CALM3 CALML3 GNB1	ARRB1 ARRB2		CALM1 CALM3 CALML3 GNB1	CALML5 CALML6 CALM2 CNGA1 CNGB1 PDE6G GNGT1 GNAT1 GNAT2 GNAT3 GRK7 GUCA1A GUCA1B GUCA1C GUCY2D GUCY2F SLC24A1 RHO PDE6A PDE6B RCVRN RGS9 GRK1 DKFZp686L0365 NA DKFZp686E1183
mTOR_signaling_pathway_	64	21	4	0	17	43	EIF4EBP1 PRKAA1 PRKAA2 AKT1 AKT2 AKT3 AKT1S1 BRAF CAB39 CAB39L DDIT4 HIF1A EIF4E1B EIF4B EIF4E2 EIF4E IGF1 IKBKB INS IRS1 PRKCA PRKCB PRKCG RPS6KA1 RPS6KA2 RPS6KA3 RPS6KA6 RPS6KB1 RPS6KB2 MLST8 MAPK1 MAPK3 MTOR PIK3R3 PIK3R1 PIK3R2 PDPK1 PIK3R5 PIK3CA PIK3CB PIK3CD PIK3CG PTEN RHEB RICTOR RPTOR RRAGA RRAGB RRAGC RRAGD RPS6 STK11 STRADA TNF TSC1 TSC2 ULK1 ULK2 ULK3 VEGFA tmp_locus_9 IGF-I NA raptor	BRAF CAB39 EIF4B EIF4E EIF4EBP1 MAPK1 MAPK3 PDPK1 PIK3CG PRKAA1 PRKAA2 RPS6 RPS6KA1 RPS6KA2 RPS6KA3 RPS6KB1 RRAGA RRAGB RRAGC RRAGD ULK2	EIF4EBP1 PRKAA1 PRKAA2 RRAGC		BRAF CAB39 EIF4B EIF4E MAPK1 MAPK3 PDPK1 PIK3CG RPS6 RPS6KA1 RPS6KA2 RPS6KA3 RPS6KB1 RRAGA RRAGB RRAGD ULK2	AKT1 AKT2 AKT3 AKT1S1 CAB39L DDIT4 HIF1A EIF4E1B EIF4E2 IGF1 IKBKB INS IRS1 PRKCA PRKCB PRKCG RPS6KA6 RPS6KB2 MLST8 MTOR PIK3R3 PIK3R1 PIK3R2 PIK3R5 PIK3CA PIK3CB PIK3CD PTEN RHEB RICTOR RPTOR STK11 STRADA TNF TSC1 TSC2 ULK1 ULK3 VEGFA tmp_locus_9 IGF-I NA raptor
Proteoglycans_in_cancer_	215	63	2	8	53	153	ACTB ACTG1 AKT1 AKT2 AKT3 ANK1 ANK2 ANK3 ARAF ARHGEF1 ARHGEF12 BRAF CASP3 CTSL CAV1 CAV2 CAV3 CBLB CBLC CBL CCND1 CD44 CD63 CDC42 CDKN1A COL21A1 CTNNB1 DDX5 EGFR ELK1 ERBB2 ERBB3 ERBB4 ESR1 EZR PTK2 FGF2 FGFR1 FN1 FLNA FLNB FLNC FRS2 FZD10 FZD1 FZD2 FZD3 FZD4 FZD5 FZD6 FZD7 FZD8 FZD9 GAB1 GPC1 GPC3 GRB2 HBEGF HGF HIF1A HPSE2 HPSE HSPB2 HOXD10 EIF4B IGF1R IGF1 IGF2 IL12B IQGAP1 ITGA2 ITGA5 ITGAV I…	ACTB ACTG1 ANK2 ANK3 ARAF ARHGEF1 ARHGEF12 BRAF CAMK2G CASP3 CAV1 CAV3 CD44 CDC42 CTNNB1 CTTN DDX5 EGFR EIF4B EZR FGFR1 FLNA FLNB FLNC GRB2 HPSE IQGAP1 ITGA2 ITGAV ITGB1 ITPR1 ITPR2 ITPR3 MAP2K1 MAP2K2 MAPK1 MAPK11 MAPK12 MAPK13 MAPK14 MAPK3 MSN NUDT16L1 PAK1 PDCD4 PDPK1 PIK3CG PPP1CA PPP1CB PPP1CC PRKACA PRKACB RAC1 RAF1 RDX RHOA RPS6 RPS6KB1 RRAS2 SMAD2 STAT3 TIAM1 VAV2	TIAM1 VAV2	CDC42 CTNNB1 EGFR IQGAP1 MAPK11 MAPK12 MAPK13 MAPK14	ACTB ACTG1 ANK2 ANK3 ARAF ARHGEF1 ARHGEF12 BRAF CAMK2G CASP3 CAV1 CAV3 CD44 CTTN DDX5 EIF4B EZR FGFR1 FLNA FLNB FLNC GRB2 HPSE ITGA2 ITGAV ITGB1 ITPR1 ITPR2 ITPR3 MAP2K1 MAP2K2 MAPK1 MAPK3 MSN NUDT16L1 PAK1 PDCD4 PDPK1 PIK3CG PPP1CA PPP1CB PPP1CC PRKACA PRKACB RAC1 RAF1 RDX RHOA RPS6 RPS6KB1 RRAS2 SMAD2 STAT3	AKT1 AKT2 AKT3 ANK1 CTSL CAV2 CBLB CBLC CBL CCND1 CD63 CDKN1A COL21A1 ELK1 ERBB2 ERBB3 ERBB4 ESR1 PTK2 FGF2 FN1 FRS2 FZD10 FZD1 FZD2 FZD3 FZD4 FZD5 FZD6 FZD7 FZD8 FZD9 GAB1 GPC1 GPC3 HBEGF HGF HIF1A HPSE2 HSPB2 HOXD10 IGF1R IGF1 IGF2 IL12B ITGA5 ITGB3 ITGB5 PRKACG CAMK2A CAMK2B CAMK2D PRKCA PRKCB PRKCG RPS6KB2 LUM MDM2 MET MMP2 MMP9 MTOR MYC PPP1R12A PPP1R12B NANOG TP53 PIK3R3 PIK3R1 PIK3R2 PXN H…
beta-Alanine_metabolism_	34	16	0	2	14	18	ACADM ALDH1A3 ALDH1B1 ALDH3A1 ALDH3A2 ALDH3B1 ALDH3B2 ALDH7A1 ALDH9A1 ALDH2 AOC2 AOC3 UPB1 CNDP1 CNDP2 CARNS1 GAD1 GAD2 MLYCD DPYD DPYS HADHA ECHS1 EHHADH ABAT HIBCH ALDH6A1 SMOX SRM SMS TUBA8 HEL-S-13 NA DKFZp686M24262	ACADM ALDH1B1 ALDH3A1 ALDH3A2 ALDH3B1 ALDH3B2 ALDH6A1 ALDH7A1 ALDH9A1 CNDP2 ECHS1 HADHA HIBCH SMS SRM TUBA8		ECHS1 SMS	ACADM ALDH1B1 ALDH3A1 ALDH3A2 ALDH3B1 ALDH3B2 ALDH6A1 ALDH7A1 ALDH9A1 CNDP2 HADHA HIBCH SRM TUBA8	ALDH1A3 ALDH2 AOC2 AOC3 UPB1 CNDP1 CARNS1 GAD1 GAD2 MLYCD DPYD DPYS EHHADH ABAT SMOX HEL-S-13 NA DKFZp686M24262
Fatty_acid_degradation_	48	25	0	3	22	23	ACADL ACADM ACADS ACADVL ACSBG1 ACSBG2 ACADSB ACOX1 ACOX3 ACSL1 ACSL3 ACSL4 ACSL5 ACSL6 ADH1A ADH1B ADH1C ADH4 ADH6 ADH7 ADH5 ALDH1B1 ALDH3A2 ALDH7A1 ALDH9A1 ALDH2 CYP4A11 CYP4A22 CPT1A CPT1B CPT1C CPT2 HADHA HADHB ECHS1 EHHADH ECI1 ECI2 GCDH HADH TUBA8 ACAT2 ACAA1 ACAT1 ACAA2 HEL-S-117 NA DKFZp686M24262	ACAA1 ACAA2 ACADM ACADVL ACAT1 ACAT2 ACOX1 ACSL1 ACSL3 ACSL4 ADH5 ALDH1B1 ALDH3A2 ALDH7A1 ALDH9A1 CPT1A CPT1B CPT2 ECHS1 ECI1 ECI2 HADH HADHA HADHB TUBA8		ACADVL ECHS1 HADH	ACAA1 ACAA2 ACADM ACAT1 ACAT2 ACOX1 ACSL1 ACSL3 ACSL4 ADH5 ALDH1B1 ALDH3A2 ALDH7A1 ALDH9A1 CPT1A CPT1B CPT2 ECI1 ECI2 HADHA HADHB TUBA8	ACADL ACADS ACSBG1 ACSBG2 ACADSB ACOX3 ACSL5 ACSL6 ADH1A ADH1B ADH1C ADH4 ADH6 ADH7 ALDH2 CYP4A11 CYP4A22 CPT1C EHHADH GCDH HEL-S-117 NA DKFZp686M24262
Endometrial_cancer_	56	18	1	3	14	39	AKT1 AKT2 AKT3 APC2 APC ARAF AXIN1 AXIN2 BAD BRAF CDH1 CASP9 CCND1 CTNNA1 CTNNA2 CTNNA3 CTNNB1 EGFR EGF ELK1 ERBB2 FOXO3 GRB2 GSK3B ILK LEF1 MAPK1 MAPK3 MLH1 MAP2K1 MAP2K2 MYC TP53 PIK3R3 PIK3R1 PIK3R2 PDPK1 PIK3R5 PIK3CA PIK3CB PIK3CD PIK3CG PTEN RAF1 HRAS KRAS NRAS SOS1 SOS2 TCF7 TCF7L1 TCF7L2 NA HEL-S-28 DKFZp586H0919 APC variant protein	ARAF BRAF CTNNA1 CTNNA2 CTNNA3 CTNNB1 EGFR GRB2 GSK3B ILK MAP2K1 MAP2K2 MAPK1 MAPK3 MLH1 PDPK1 PIK3CG RAF1	CTNNA2	CTNNA1 CTNNB1 EGFR	ARAF BRAF CTNNA3 GRB2 GSK3B ILK MAP2K1 MAP2K2 MAPK1 MAPK3 MLH1 PDPK1 PIK3CG RAF1	AKT1 AKT2 AKT3 APC2 APC AXIN1 AXIN2 BAD CDH1 CASP9 CCND1 EGF ELK1 ERBB2 FOXO3 LEF1 MYC TP53 PIK3R3 PIK3R1 PIK3R2 PIK3R5 PIK3CA PIK3CB PIK3CD PTEN HRAS KRAS NRAS SOS1 SOS2 TCF7 TCF7L1 TCF7L2 NA HEL-S-28 DKFZp586H0919 variant protein

## Sheet: CC
Des	Nall	Nid	Nup	Ndown	Neq	Nnot	gnAll	gnId	gnUp	gnDown	gnEq	gnNot
extracellular_vesicular_exosome	2766	1154	42	93	1019	1614	YWHAB YWHAE YWHAH YWHAG SFN YWHAQ YWHAZ HLA-A HLA-B HLA-C PPP2R1A PPP2R1B HLA-DRB1 HAAO SLC3A2 NT5E PGD PGLS NUDT1 ALDH16A1 ORM1 ORM2 SERPINA1 A1BG SERPINF2 LRG1 A2M A2ML1 A4GALT APP SLC1A5 SERPINA3 PRKAG1 GOT1 GOT2 ABCB6 ABCB11 ABCC11 ABHD6 ABHD8 ABHD14A ABHD14B ABI1 ACACA ACADM DBI ACADSB ACE2 ACE ACLY ACMSD ACOT11 ACOT13 ACO1 ACOT2 APEH ACSL4 ACSM1 ACTA2 ACTBL2 POTEKP ACTB ACTC1 ACTG1 ACTG2 AC…	AARS AASDHPPT ABCB6 ABHD14B ABI1 ACAA2 ACACA ACADM ACAT1 ACAT2 ACLY ACO1 ACOT13 ACOT7 ACP1 ACSL4 ACTA1 ACTA2 ACTB ACTBL2 ACTC1 ACTG1 ACTG2 ACTN1 ACTN2 ACTN3 ACTN4 ACTR1A ACTR1B ACTR2 ACTR3 ACTR3B ACYP1 ADH5 ADIRF AHCTF1 AHCY AHCYL1 AHNAK AHSA1 AHSG AK1 AK2 AK4 AKR1A1 AKR1B1 AKR1C1 AKR1C3 AKR1C4 AKR7A2 AKR7A3 AKR7L ALAD ALB ALCAM ALDH16A1 ALDH1L1 ALDH3A2 ALDH3B1 ALDH6A1 ALDH7A1 ALDH9A1 ALDOA ALDOB…	AASDHPPT ABCB6 ABHD14B ADIRF AKR1C1 AKR1C3 AKR1C4 ALDH16A1 APPL2 ATP6AP1 BST2 CMPK1 COX7A2 DPYSL2 DSG2 EIF6 GALK1 GM2A GNAL GNAS HSPA4 IGF2R MYO6 NQO1 PCLO PDXK PFDN2 PODXL POTEF POTEI PROSC PSAT1 RAB25 REEP5 RPL13AP3 RPLP1 SLC3A2 SNCG SPTBN5 SUMO3 THRAP3 TKT	ACLY ACP1 ACTR3 AK2 ALB ARPC2 ARPC3 ASNA1 ATP1B3 BLVRB CACYBP CALR CCT3 CDC42 COL12A1 COMT COTL1 COX4I1 CPNE3 CTNNB1 CTSB DAD1 DDB1 DNAJA1 DSP ECHS1 EEF1E1 ERP44 FASN FKBP1A GALNT2 GART GGH GLRX3 GMDS H2AFY H2AFY2 HNRNPD HNRNPL HYOU1 IQGAP1 LGALS3BP LMAN2 MAPK14 MARS MYL6 MYO1B NACA NEDD8 NME2P1 NPEPPS NUMA1 PABPC1L PABPC3 PAFAH1B3 PFKM PGAM4 PGK2 PLOD1 PLXDC2 PPIC PPP2R1B PRDX4 PSMA1 PSMA5 PSMB1…	AARS ABI1 ACAA2 ACACA ACADM ACAT1 ACAT2 ACO1 ACOT13 ACOT7 ACSL4 ACTA1 ACTA2 ACTB ACTBL2 ACTC1 ACTG1 ACTG2 ACTN1 ACTN2 ACTN3 ACTN4 ACTR1A ACTR1B ACTR2 ACTR3B ACYP1 ADH5 AHCTF1 AHCY AHCYL1 AHNAK AHSA1 AHSG AK1 AK4 AKR1A1 AKR1B1 AKR7A2 AKR7A3 AKR7L ALAD ALCAM ALDH1L1 ALDH3A2 ALDH3B1 ALDH6A1 ALDH7A1 ALDH9A1 ALDOA ALDOB ALDOC ALYREF ANKFY1 ANP32B ANXA1 ANXA11 ANXA2 ANXA2P2 ANXA3 ANXA4 ANXA5 ANXA6 ANXA…	HLA-A HLA-DRB1 HAAO NT5E ORM1 ORM2 SERPINA1 A1BG SERPINF2 LRG1 A2M A2ML1 A4GALT SERPINA3 ABCB11 ABCC11 ABHD6 ABHD8 ABHD14A ACADSB ACE2 ACE ACMSD ACOT11 ACOT2 ACSM1 ACVR1B ACY1 ASPA ACY3 ADAM10 ADAM15 ADAM9 ADCY1 ADH6 ADIPOQ AEBP1 MLLT3 AFM AGAP2 AGRN AGRP AIF1L AKR1B10 AKR1D1 AKR1E2 ALDH1A1 ALDH1A3 ALDH1L2 ALDH8A1 ALDH2 ALK IGFALS AMBP PAM AMN ENPEP ANPEP AMY1A AMY1B AMY1C AMY2B AMY2A NAGLU ANG A…
cytosol	2715	1053	43	76	934	1669	YWHAB YWHAE YWHAH YWHAG SFN YWHAQ YWHAZ PPP2R5D PPP2R1A PPP2R5B PPP2R2A HAAO EIF4EBP1 EIF4ENIF1 HTR2A NT5C1A NT5C1B NT5C3A NT5C2 PGD PGLS NUDT1 A2M APP AACS AAGAB PRKAB1 PRKAB2 PRKAG1 PRKAG2 PRKAG3 PRKAA1 PRKAA2 GOT1 APBB1IP APOBEC3G ABCA12 ABCD1 ABCD2 ABCD3 ABHD5 ABHD10 ABHD14B ABI1 ABI2 ABL1 ABL2 ABR ACACA ACACB ACSBG2 ACIN1 ACLY ACMSD ACOT12 ACOT13 ACO1 ACOT1 ACOT6 ACSS2 ACTA2 POTEKP ACTB ACTC…	AAGAB AARS AASDHPPT ABCD3 ABHD10 ABHD14B ABI1 ACACA ACIN1 ACLY ACO1 ACOT13 ACOT7 ACSS2 ACTA1 ACTA2 ACTB ACTC1 ACTG1 ACTG2 ACTN1 ACTN2 ACTN3 ACTR1A ACTR1B ACTR2 ACTR3 ADI1 ADK ADRBK1 ADSL AGL AHCTF1 AHCY AHNAK AHSA1 AIFM1 AIFM2 AIMP1 AIMP2 AIP AK1 AK2 AKAP1 AKR1A1 AKR1B1 AKR1C1 AKR1C3 AKR1C4 AKR7A3 ALAD ALDH3A1 ALDH3B1 ALDH7A1 ALDH9A1 ALDOA ALDOB ALDOC ALYREF AMPD2 ANK2 ANKRD2 ANXA7 ANXA8 AP1B1 AP…	AASDHPPT ABHD14B AKR1C1 AKR1C3 AKR1C4 ARRB1 ARRB2 C1QBP CEP89 CMPK1 CTNNA2 DPYSL2 DYNC1I2 EIF4EBP1 FAU FNTA GALK1 GNAS HKDC1 HMOX1 HSPA4 HSPA4L IGF2BP1 MYO6 NMT2 NQO1 PDXK PGM3 PPP5C PRKAA1 PRKAA2 PSAT1 RPLP1 SPTBN5 SRP54 SRRM1 TBATA TIAM1 TKT UBE2A UBQLN4 USP9X VAV2	ACLY ACTR3 AIFM1 AK2 ANKRD2 ARCN1 ARPC2 ARPC3 BLVRB CALR CCT3 CDC42 CFLAR COMT CPNE3 CTNNA1 CTNNB1 DNAJA1 DNM1L DTYMK EEF1E1 EIF3A ETF1 FARSA FASN FKBP1A GART GGH GSPT2 HNRNPD IDE KPNA1 LATS1 MAPK10 MAPK11 MAPK12 MAPK13 MAPK14 MAPK8 MAPK9 MARS MAT2A MYL6 NEDD8 NPEPPS NUMA1 NUP98 PAFAH1B3 PFKM POR PPP2R2A PRDX4 PRKDC PSMA1 PSMA5 PSMB1 PSMB3 PSMB4 PSMD2 PSMD6 PTK2B RPL18 RPL30 RPL36A RPLP0 RPS27 SA…	AAGAB AARS ABCD3 ABHD10 ABI1 ACACA ACIN1 ACO1 ACOT13 ACOT7 ACSS2 ACTA1 ACTA2 ACTB ACTC1 ACTG1 ACTG2 ACTN1 ACTN2 ACTN3 ACTR1A ACTR1B ACTR2 ADI1 ADK ADRBK1 ADSL AGL AHCTF1 AHCY AHNAK AHSA1 AIFM2 AIMP1 AIMP2 AIP AK1 AKAP1 AKR1A1 AKR1B1 AKR7A3 ALAD ALDH3A1 ALDH3B1 ALDH7A1 ALDH9A1 ALDOA ALDOB ALDOC ALYREF AMPD2 ANK2 ANXA7 ANXA8 AP1B1 AP1G1 AP1M1 AP1M2 AP1S1 AP2A1 AP2A2 AP2B1 AP2M1 AP2S1 APP APPL1 APRT…	PPP2R5D PPP2R5B HAAO EIF4ENIF1 HTR2A NT5C1A NT5C1B NT5C3A A2M AACS PRKAB1 PRKAB2 PRKAG2 PRKAG3 APBB1IP APOBEC3G ABCA12 ABCD1 ABCD2 ABHD5 ABI2 ABL1 ABL2 ABR ACACB ACSBG2 ACMSD ACOT12 ACOT1 ACOT6 ACY1 ADAL ADA ADCK4 ADCY10 ADD1 ADH1A ADH1B ADH1C ADH4 ADH6 ADH7 MLLT4 AFTPH AGO1 AGO2 AGO3 AGO4 AIF1 AIM2 AJUBA AKR1B10 AKR1D1 AKAP10 AKAP7 AKAP5 AKAP9 AKAP13 AKT1 AKT2 AKT1S1 ALDH1A1 ALDH1A2 ALKBH8 ALMS1…
cytoplasm	4751	1226	54	92	1080	3526	YWHAB YWHAH SFN YWHAQ YWHAZ PPP2R5A PPP2R5B PPP2R5E PPP2R2D SH3BP1 SH3BP5 EIF4EBP1 EIF4ENIF1 SLC3A2 HTR1B HTR2B HTR3A HTR4 NT5C3A NT5C3B NT5E NUDT1 ATG16L2 A1CF APP AAAS AAGAB AAMDC AAMP PRKAA1 AARSD1 GOT1L1 GOT1 AATF APOBEC3A APOBEC3C APOBEC3D APOBEC3F APOBEC3G APOBEC3H ABCA7 ABCA12 ABCD1 ABCE1 ABCF1 APOBEC1 ABHD5 ABHD14A ABHD14B ABI2 ABI3 ABL1 ABLIM1 ABLIM3 ABTB1 ACADL ACADVL ACBD6 ACSBG1 ACSBG…	A1CF AAAS AAGAB AAMP AARS AARSD1 ABCE1 ABCF1 ABHD14B ABI1 ACADVL ACAT2 ACIN1 ACLY ACO1 ACOT7 ACP1 ACSL4 ACSS2 ACTA1 ACTA2 ACTB ACTBL2 ACTC1 ACTG1 ACTN1 ACTN4 ACTR1A ACTR1B ACTR2 ACTR3B ADAM17 ADAR ADI1 ADIRF ADRBK1 ADRM1 AFAP1L2 AFP AGL AHCTF1 AHCY AHNAK AHNAK2 AHSA1 AIFM2 AIP AK1 AKR1B1 AKR1C3 AKR1C4 ALDH18A1 ALDH3A1 ALDH3B1 ALDH7A1 ALDH9A1 ALG2 AMFR ANKHD1 ANKRD17 ANP32A ANP32B ANXA1 ANXA11 ANX…	ABHD14B ADIRF AKR1C3 AKR1C4 APPL2 ARRB1 ARRB2 BST2 C1QBP CEP89 CMPK1 COPS3 CTNNA2 DYNC1I2 EIF4EBP1 EIF6 ESPN FNTA GALK1 GNAS HDAC2 HERC2 HSPA4L IGF2BP1 IGF2R INF2 MYO6 NMT2 NQO1 PDXK PFDN2 PODXL PPIG PPP1R11 PPP5C PPP5D1 PRKAA1 PROSC RAPH1 RPLP1 RRAGC SLC3A2 SNCG SPTBN5 SRP54 SUMO3 TBCC UBE4A UBQLN1 UBQLN2 UBQLN4 USP9X USP9Y WDHD1	ABCE1 ACADVL ACLY ACP1 ALDH18A1 ARCN1 ARPC2 ARPC3 ASNA1 ATP1B3 BLVRB CACYBP CALR CCAR2 CCT3 CDC42 CFLAR CHD4 COTL1 CPNE3 CSDE1 CTNNB1 DDB1 DKC1 DNM1L DRG1 DYNLRB1 EEF1E1 EFTUD2 EGFR EIF3A ETF1 FARSA FASN FKBP1A GART GCN1L1 GLUD1 GMDS GTF2I HADH HIP1R HMGN1 HMGN3 HNRNPL IARS2 IDE IPO7 IPO9 IQGAP1 KPNA1 KRT80 LIMA1 MAPK10 MAPK12 MAPK14 MARS MCMBP MRTO4 MYO1B NAA15 NACA NELFB NUBP2 NUMA1 PABPC3 PFKM…	A1CF AAAS AAGAB AAMP AARS AARSD1 ABCF1 ABI1 ACAT2 ACIN1 ACO1 ACOT7 ACSL4 ACSS2 ACTA1 ACTA2 ACTB ACTBL2 ACTC1 ACTG1 ACTN1 ACTN4 ACTR1A ACTR1B ACTR2 ACTR3B ADAM17 ADAR ADI1 ADRBK1 ADRM1 AFAP1L2 AFP AGL AHCTF1 AHCY AHNAK AHNAK2 AHSA1 AIFM2 AIP AK1 AKR1B1 ALDH3A1 ALDH3B1 ALDH7A1 ALDH9A1 ALG2 AMFR ANKHD1 ANKRD17 ANP32A ANP32B ANXA1 ANXA11 ANXA3 ANXA4 ANXA5 AP1G1 APEH APEX1 API5 APP APPL1 APRT ARF4 ARF…	PPP2R5A PPP2R5B SH3BP1 SH3BP5 EIF4ENIF1 HTR1B HTR2B HTR3A HTR4 NT5C3A NT5C3B NT5E ATG16L2 AAMDC GOT1L1 AATF APOBEC3A APOBEC3C APOBEC3D APOBEC3F APOBEC3G APOBEC3H ABCA7 ABCA12 ABCD1 APOBEC1 ABHD5 ABHD14A ABI2 ABI3 ABL1 ABLIM1 ABLIM3 ABTB1 ACADL ACBD6 ACSBG1 ACSBG2 ACE2 TNK2 ACTL7A ACTL7B ACOT11 MC2R ACTL8 ACTL9 ACTRT1 ACTRT2 ACTRT3 ASPA ACY3 ADAM10 ADRA2A ADRA2C ADAM8 ADAM9 ADAP1 ADAP2 ADA ADCY1 A…
nucleoplasm	1127	416	8	46	362	712	YWHAZ PPP2R5D PPP2R2A MPG A1CF PRKAB2 PRKAG2 PRKAA2 ABCF1 APOBEC1 ACD ACTL6A ACTB AEN AKT1 ALKBH2 ALKBH3 ANP32A ANAPC2 AR ANKRD1 PRMT1 ANKRD28 ANXA11 ANAPC10 ANAPC11 ANAPC1 ANAPC4 ANAPC5 ANAPC7 APEX1 APTX ARNT RPS19BP1 ARPP19 ASF1A ATF1 ATF2 ATF3 ATF4 ATF6 ATF7 ATM ATRIP ATR ATXN1 ATXN3 BANF1 BDP1 BMI1 BNIP3 BOP1 BRCA1 BRCA2 BRD8 BRF2 BRPF1 CIITA CABIN1 CALM1 CALM2 CALM3 PPP3R1 CDKN2AIP CARM1 CAR…	A1CF ABCF1 ACTB ACTL6A ADAR AHCTF1 ALYREF ANP32A ANXA11 APEX1 BANF1 BOP1 CALM1 CAMK2G CARM1 CASP3 CBX1 CBX5 CCAR1 CDC20 CDC40 CDK1 CDK4 CDKN2A CHD4 CIRBP COIL CPSF1 CPSF2 CPSF3 CPSF7 CSTF1 CSTF2 CSTF3 CTNNB1 CUL1 CUL2 DAG1 DDB1 DDX20 DDX23 DFFA DHX9 DIS3 DKC1 DNAJC8 DUSP3 DUT EED EFTUD2 EIF3E EIF3L ELAVL1 ERCC2 ERCC6 FEN1 FMR1 FUS GEMIN4 GEMIN5 GNL3 GTF2A1 GTF2F1 GTF2F2 GTF2H2 GTF3C1 GTF3C3 GTF3C…	CSTF3 HDAC2 MYO6 PPIG PRKAA2 SRRM1 SUMO3 WDHD1	CBX1 CHD4 CTNNB1 DDB1 DKC1 DNAJC8 EFTUD2 EIF3L HNRNPD HNRNPL KPNA1 LRPPRC MAPK10 MAPK11 MAPK12 MAPK14 MAPK8 MAPK9 MCM6 NELFB NUMA1 NUP98 PPP2R2A PRKDC PRPF8 PSMA1 PSMA5 PSMB1 PSMB3 PSMB4 PSMD2 PSMD6 RUVBL1 RUVBL2 SKIV2L2 SNRNP200 SNRPF SNRPG SRSF1 SRSF2 SSRP1 SUMO2 SUPT5H TPT1 U2AF2 ZNF638	A1CF ABCF1 ACTB ACTL6A ADAR AHCTF1 ALYREF ANP32A ANXA11 APEX1 BANF1 BOP1 CALM1 CAMK2G CARM1 CASP3 CBX5 CCAR1 CDC20 CDC40 CDK1 CDK4 CDKN2A CIRBP COIL CPSF1 CPSF2 CPSF3 CPSF7 CSTF1 CSTF2 CUL1 CUL2 DAG1 DDX20 DDX23 DFFA DHX9 DIS3 DUSP3 DUT EED EIF3E ELAVL1 ERCC2 ERCC6 FEN1 FMR1 FUS GEMIN4 GEMIN5 GNL3 GTF2A1 GTF2F1 GTF2F2 GTF2H2 GTF3C1 GTF3C3 GTF3C4 GTF3C5 H1F0 H2AFX H3F3A HAT1 HDAC1 HDAC3 HDGF HIST1…	PPP2R5D MPG PRKAB2 PRKAG2 APOBEC1 ACD AEN AKT1 ALKBH2 ALKBH3 ANAPC2 AR ANKRD1 ANKRD28 ANAPC10 ANAPC11 ANAPC1 ANAPC4 ANAPC5 ANAPC7 APTX ARNT ARPP19 ASF1A ATF1 ATF2 ATF3 ATF4 ATF6 ATF7 ATM ATRIP ATR ATXN1 ATXN3 BDP1 BMI1 BNIP3 BRCA1 BRCA2 BRD8 BRF2 BRPF1 CIITA CABIN1 CALM2 CALM3 PPP3R1 CDKN2AIP CARF CASC5 CASP6 CASP7 CREBBP CBX2 CBX4 CBX6 CBX8 CDC14B CCNA1 CCNA2 CCNB1 CCNB2 CCNC CCND1 CCNE1 CCNE2 C…
membrane	2485	820	26	55	739	1674	YWHAB YWHAE YWHAG YWHAQ HLA-A HLA-B PPP2R1A HLA-C HLA-DRB1 EIF4EBP3 EIF4ENIF1 SLC3A2 HTR4 NT5E ALDH16A1 LRG1 A4GALT A4GNT ADORA2A SLC7A10 AAAS SLC1A5 PRKAG1 ABHD17A ABHD17B ABCA2 ABCA3 ABCA4 ABCB8 ABCB11 ABCD1 ABCD3 ABCE1 ABCF1 ABCF2 ABCF3 ABHD15 ABHD13 ABI3 ABR ACAP1 ACAP2 SLC33A1 ACBD5 ACSBG2 ACHE CHRNA10 CHRNA4 TNK2 ACLY CHRM1 SCD ACOX1 ACOX3 ACSL1 ACSL3 ACSL4 ACSL5 ACSL6 ACTB ACTC1 ACTG1 ACTR…	AAAS AARS ABCD3 ABCE1 ABCF1 ABCF2 ABCF3 ACAA1 ACAP2 ACBD3 ACBD5 ACLY ACOX1 ACSL1 ACSL3 ACSL4 ACTB ACTC1 ACTG1 ACTR1B ACTR2 ACTR3 ADAM17 ADAR ADD3 ADRBK1 ADRM1 AGPS AHNAK AIMP1 AIMP2 AIP AKAP1 AKAP8 ALDH16A1 ALDOA ALG1 ALG2 ALYREF AMFR ANKFY1 ANKRD17 ANXA11 ANXA2 ANXA3 ANXA5 ANXA6 ANXA7 AP1G1 AP1M1 AP1S1 AP2A1 AP2B1 AP3B1 AP3D1 API5 APLP2 APMAP AQR ARCN1 ARF4 ARF6 ARHGEF12 ARL6IP5 ARPC3 ASAP1 ASPH…	ABCF2 ACBD3 ALDH16A1 BST2 C1QBP CLCN7 DPAGT1 DPYSL2 EIF4EBP3 FIS1 GALK1 GNAS HERC2 HMOX1 IGF2R MYO6 NDUFS1 NKTR NOP14 PCLO POFUT1 PPP5C SDF2 SLC3A2 SPTBN5 USP9X	ABCE1 ACLY ACTR3 ARCN1 ARPC3 CALR CDC42 CHD4 COMT COX4I1 CTNNB1 DAD1 DDX18 DNAJA1 DNAJB11 DNM1L DRG1 DYNLRB1 EFTUD2 EGFR EIF3A EIF3L ERMP1 ESYT1 FARSA FASN FKBP1A GALNT2 GCN1L1 GTF2I HNRNPL HYOU1 IPO7 IPO9 LGALS3BP LMAN2 LRPPRC MARS MYL6 NAA15 NAT10 NUP210 PAFAH1B3 POR PRKDC PRPF8 PSMD2 RPL18 RPL30 RPLP0 RUVBL1 RUVBL2 SERBP1 SNRNP200 STT3B	AAAS AARS ABCD3 ABCF1 ABCF3 ACAA1 ACAP2 ACBD5 ACOX1 ACSL1 ACSL3 ACSL4 ACTB ACTC1 ACTG1 ACTR1B ACTR2 ADAM17 ADAR ADD3 ADRBK1 ADRM1 AGPS AHNAK AIMP1 AIMP2 AIP AKAP1 AKAP8 ALDOA ALG1 ALG2 ALYREF AMFR ANKFY1 ANKRD17 ANXA11 ANXA2 ANXA3 ANXA5 ANXA6 ANXA7 AP1G1 AP1M1 AP1S1 AP2A1 AP2B1 AP3B1 AP3D1 API5 APLP2 APMAP AQR ARF4 ARF6 ARHGEF12 ARL6IP5 ASAP1 ASPH ATAD1 ATIC ATL3 ATP1A1 ATP2A1 ATP2A2 ATP2B1 ATP2C…	HLA-A HLA-DRB1 EIF4ENIF1 HTR4 NT5E LRG1 A4GALT A4GNT ADORA2A SLC7A10 ABHD17A ABHD17B ABCA2 ABCA3 ABCA4 ABCB8 ABCB11 ABCD1 ABHD15 ABHD13 ABI3 ABR ACAP1 SLC33A1 ACSBG2 ACHE CHRNA10 CHRNA4 TNK2 CHRM1 ACOX3 ACSL5 ACSL6 ADAM10 ADAM18 ADA ADCY2 ADCY3 ADCY4 ADCY6 ADCY8 ADPGK ADIPOR1 AGAP2 AGAP3 AGFG2 AGO2 AGO3 AGO4 AKNA AKAP13 ALOX5AP ALG11 ALG12 ALG5 ALG6 ALG9 PAM ANKLE2 ANKZF1 ANO10 ANO6 ANKRD27 ANKRA…
mitochondrion	1370	452	19	35	398	922	YWHAE YWHAZ PPP2R1A PPP2R2B SH3BP5 NUDT1 AASS GOT2 ABCA9 ABCB6 ABCB7 ABCB8 ABCD1 ABCD2 ABCE1 ABCG1 ABHD6 ABHD10 ABHD11 ABL1 ACACA ACACB ACAD9 ACADL ACADM ACADS ACADVL ACSBG2 DBI ACAD10 ACADSB ACLY ACOT13 ACO1 ACO2 ACOT2 ACOT8 ACOT9 ACOX1 ACOX3 ACSM2A ACSM2B ACSF2 ACSF3 ACSL1 ACSL5 ACSM6 ACSS3 ACYP2 AGPS ADCK1 ADCK2 ADCK3 ADCK5 ADH5 FDXR SLC25A4 SLC25A5 SLC25A6 SLC25A31 FDX1 ADO AFF4 AFG3L2 AGAP2 …	ABCB6 ABCB7 ABCE1 ABCF2 ABHD10 ABHD11 ACAA2 ACACA ACAD9 ACADM ACADVL ACAT1 ACBD3 ACLY ACO1 ACO2 ACOT13 ACOT7 ACOX1 ACSF2 ACSF3 ACSL1 ADH5 ADSL AFG3L2 AGK AGPAT5 AGPS AIFM1 AIFM2 AK3 AK4 AKAP1 AKAP8 ALDH18A1 ALDH1B1 ALDH1L1 ALDH5A1 ALDH6A1 ALDH7A1 ALDH9A1 ALDOC AP2M1 APEX1 APOA1BP ARAF ARGLU1 ARMC1 ATAD1 ATAD3A ATIC ATP5A1 ATP5B ATP5C1 ATP5D ATP5EP2 ATP5F1 ATP5H ATP5I ATP5L ATP5O ATP6V1A ATP6V1E1 …	ABCB6 ABCF2 ACBD3 ARGLU1 C1QBP COX6B1 COX7C DPYSL2 FIS1 GM2A GPT2 HSPA4 NDUFAB1 NDUFS1 NOP14 PFDN2 PROSC SLC25A12 TIMM44	ABCE1 ACADVL ACLY AFG3L2 AIFM1 ALDH18A1 COMT COX4I1 CPOX CTSB DNAJA1 DNM1L DSP ECHS1 FASN GLUD1 GLUD2 HADH IARS2 IDE LRPPRC MAPK10 MAPK12 MAPK14 MAPK8 MAPK9 MARS OAT POR PRDX4 PSMB3 PYCR1 SDHA SHMT2 VARS	ABCB7 ABHD10 ABHD11 ACAA2 ACACA ACAD9 ACADM ACAT1 ACO1 ACO2 ACOT13 ACOT7 ACOX1 ACSF2 ACSF3 ACSL1 ADH5 ADSL AGK AGPAT5 AGPS AIFM2 AK3 AK4 AKAP1 AKAP8 ALDH1B1 ALDH1L1 ALDH5A1 ALDH6A1 ALDH7A1 ALDH9A1 ALDOC AP2M1 APEX1 APOA1BP ARAF ARMC1 ATAD1 ATAD3A ATIC ATP5A1 ATP5B ATP5C1 ATP5D ATP5EP2 ATP5F1 ATP5H ATP5I ATP5L ATP5O ATP6V1A ATP6V1E1 ATPAF2 ATPIF1 BAX BCAT2 BID BLOC1S2 BRAF BSG CASP8 CCDC51 CCT7 CD…	SH3BP5 AASS ABCA9 ABCB8 ABCD1 ABCD2 ABCG1 ABHD6 ABL1 ACACB ACADL ACADS ACSBG2 ACAD10 ACADSB ACOT2 ACOT8 ACOT9 ACOX3 ACSM2A ACSM2B ACSL5 ACSM6 ACSS3 ACYP2 ADCK1 ADCK2 ADCK3 ADCK5 FDXR FDX1 ADO AFF4 AGAP2 AGR2 AGXT2 AIFM3 AKAP10 AURKAIP1 AKT1 ALDH1L2 ALKBH1 GFER AMACR ANXA10 MAOA MAOB NUDT2 APOO APOPT1 PMAIP1 ARG2 ARMC10 ARMS2 ARSB AS3MT ASAH2 ASB9 PYCARD ETNPPL PHYKPL ATP5G1 ATP5SL ATP5J ATP7B ATP…
spliceosomal_complex	88	62	2	8	52	26	AKAP17A API5 CRNKL1 CTNNBL1 CWC15 CWC22 DHX8 DDX39B GEMIN2 HNRNPDL HNRNPH3 HNRNPC HNRNPM HNRNPR HSPA8 LGALS3 LSM4 LSM5 LSM6 LSM7 LSM8 NHP2L1 IVNS1ABP PPP1R8 PPIH PRPF38A PRPF38B CDC40 PRPF18 PRPF4 PRPF6 PRPF3 PTBP2 HNRNPA1L2 RBM25 RBM28 RBM5 RHEB RBMXL1 HNRNPA1 HNRNPA2B1 SNRPB SNRPN SNRNP70 SNRPA1 SNRPB2 SNRPE SNRPF SNRPGP15 SNRPG SCAF8 SF1 SF3A1 SF3A2 SF3A3 SF3B1 SF3B2 SF3B3 SF3B4 SLU7 SNRPD2 SN…	AKAP17A API5 AQR BCAS2 CDC40 CTNNBL1 CWC22 DDX39B EFTUD2 HNRNPA1 HNRNPA1L2 HNRNPA2B1 HNRNPC HNRNPDL HNRNPH3 HNRNPM HNRNPR HSPA8 LGALS3 LSM4 LSM5 LSM6 LSM7 PPIH PPP1R8 PRPF3 PRPF38B PRPF4 PRPF6 PRPF8 PTBP2 RBM25 RBM28 RBMXL1 SCAF8 SF1 SF3A1 SF3A2 SF3A3 SF3B1 SF3B2 SF3B3 SMNDC1 SNRNP200 SNRNP70 SNRPA SNRPA1 SNRPB SNRPB2 SNRPD2 SNRPD3 SNRPE SNRPF SNRPG SNRPGP15 SNRPN SNW1 SREK1 SRRM1 U2AF1 U2AF2 USP…	BCAS2 SRRM1	EFTUD2 HNRNPH3 PRPF8 SNRNP200 SNRPF SNRPG SNRPGP15 U2AF2	AKAP17A API5 AQR CDC40 CTNNBL1 CWC22 DDX39B HNRNPA1 HNRNPA1L2 HNRNPA2B1 HNRNPC HNRNPDL HNRNPM HNRNPR HSPA8 LGALS3 LSM4 LSM5 LSM6 LSM7 PPIH PPP1R8 PRPF3 PRPF38B PRPF4 PRPF6 PTBP2 RBM25 RBM28 RBMXL1 SCAF8 SF1 SF3A1 SF3A2 SF3A3 SF3B1 SF3B2 SF3B3 SMNDC1 SNRNP70 SNRPA SNRPA1 SNRPB SNRPB2 SNRPD2 SNRPD3 SNRPE SNRPN SNW1 SREK1 U2AF1 USP39	CRNKL1 CWC15 DHX8 GEMIN2 LSM8 NHP2L1 IVNS1ABP PRPF38A PRPF18 RBM5 RHEB SF3B4 SLU7 RBM17 SUGP1 TFIP11 TTF2 TXNL4A TXNL4B U2AF1L4 WAC WBP4 WDR83 HSPC148 NA LOC102725395
proteasome_complex	58	51	1	7	43	7	ADRM1 SHFM1 ECM29 HSPB1 SLC10A2 PAAF1 PSMC6 PSMC1 PSMC3 PSMC4 PSMC2 PSMC5 PSMA1 PSMA2 PSMA3 PSMA4 PSMA5 PSMA6 PSMA7 PSMB10 PSMB1 PSMB2 PSMB3 PSMB4 PSMB5 PSMB6 PSMB7 PSMB8 PSMB9 PSMD10 PSMD11 PSMD12 PSMD13 PSMD14 PSMD1 PSMD2 PSMD3 PSMD4 PSMD5 PSMD6 PSMD7 PSMD8 PSME1 PSME2 PSME3 RAD23A RAD23B VCP TXNL1 UBE3A UBE3C USP14 UBQLN1 UBR1 UCHL5 ZFAND2A NA PSME4	ADRM1 ECM29 HSPB1 PSMA1 PSMA2 PSMA3 PSMA4 PSMA5 PSMA6 PSMA7 PSMB1 PSMB10 PSMB2 PSMB3 PSMB4 PSMB5 PSMB6 PSMB7 PSMB8 PSMC1 PSMC2 PSMC3 PSMC4 PSMC5 PSMC6 PSMD1 PSMD10 PSMD11 PSMD12 PSMD13 PSMD14 PSMD2 PSMD3 PSMD4 PSMD5 PSMD6 PSMD7 PSMD8 PSME1 PSME2 PSME3 PSME4 RAD23A RAD23B TXNL1 UBE3A UBQLN1 UBR1 UCHL5 USP14 VCP	UBQLN1	PSMA1 PSMA5 PSMB1 PSMB3 PSMB4 PSMD2 PSMD6	ADRM1 ECM29 HSPB1 PSMA2 PSMA3 PSMA4 PSMA6 PSMA7 PSMB10 PSMB2 PSMB5 PSMB6 PSMB7 PSMB8 PSMC1 PSMC2 PSMC3 PSMC4 PSMC5 PSMC6 PSMD1 PSMD10 PSMD11 PSMD12 PSMD13 PSMD14 PSMD3 PSMD4 PSMD5 PSMD7 PSMD8 PSME1 PSME2 PSME3 PSME4 RAD23A RAD23B TXNL1 UBE3A UBR1 UCHL5 USP14 VCP	SHFM1 SLC10A2 PAAF1 PSMB9 UBE3C ZFAND2A NA
proteasome_core_complex	24	19	0	5	14	5	PSMA1 PSMA2 PSMA3 PSMA4 PSMA5 PSMA6 PSMA7 PSMB10 PSMB11 PSMB1 PSMB2 PSMB3 PSMB4 PSMB5 PSMB6 PSMB7 PSMB8 PSMB9 PSMF1 PSM8 PSMA8 DKFZp686D09174 PSM9 NA	PSM8 PSMA1 PSMA2 PSMA3 PSMA4 PSMA5 PSMA6 PSMA7 PSMA8 PSMB1 PSMB10 PSMB2 PSMB3 PSMB4 PSMB5 PSMB6 PSMB7 PSMB8 PSMF1		PSMA1 PSMA5 PSMB1 PSMB3 PSMB4	PSM8 PSMA2 PSMA3 PSMA4 PSMA6 PSMA7 PSMA8 PSMB10 PSMB2 PSMB5 PSMB6 PSMB7 PSMB8 PSMF1	PSMB11 PSMB9 DKFZp686D09174 PSM9 NA
mitochondrial_intermembrane_space	69	25	3	5	17	44	HSD3B1 HSD3B2 AIFM1 GFER ARL2BP ARL2 BLOC1S1 CAT CEP89 CHCHD10 CHCHD5 CHCHD7 COA7 COX17 CIAPIN1 COX6B1 COX6B2 CYCS DIABLO FBXL4 FGR GATM SHMT2 GOLPH3 CPOX HTRA2 AK2 DTYMK LYN CHCHD4 MICU1 MICU2 MYOC NME4 NDUFA8 NDUFB7 NDUFS1 NDUFS5 NLN OPA1 REXO2 PANK2 PINK1 PNPT1 PPOX PRELID1 PRELID2 ACN9 SIRT5 SLMO1 SLMO2 SOD1 STAR STOML2 SUOX TIMM10B THEM4 TIMM10 TIMM23 TIMM8A TIMM9 TRAP1 TRIAP1 TXNIP UQCC2 HE…	AIFM1 AK2 ARL2BP CAT CEP89 CIAPIN1 COX6B1 CPOX CYCS DIABLO DTYMK FGR HTRA2 LYN NDUFA8 NDUFB7 NDUFS1 NLN OPA1 PNPT1 SHMT2 SOD1 STOML2 TIMM8A TRAP1	CEP89 COX6B1 NDUFS1	AIFM1 AK2 CPOX DTYMK SHMT2	ARL2BP CAT CIAPIN1 CYCS DIABLO FGR HTRA2 LYN NDUFA8 NDUFB7 NLN OPA1 PNPT1 SOD1 STOML2 TIMM8A TRAP1	HSD3B1 HSD3B2 GFER ARL2 BLOC1S1 CHCHD10 CHCHD5 CHCHD7 COA7 COX17 COX6B2 FBXL4 GATM GOLPH3 CHCHD4 MICU1 MICU2 MYOC NME4 NDUFS5 REXO2 PANK2 PINK1 PPOX PRELID1 PRELID2 ACN9 SIRT5 SLMO1 SLMO2 STAR SUOX TIMM10B THEM4 TIMM10 TIMM23 TIMM9 TRIAP1 TXNIP UQCC2 HEL-S-51e HEL-S-44 NA SOD-1
focal_adhesion	381	200	2	18	180	183	YWHAB YWHAE YWHAG YWHAQ YWHAZ AATF APBB1IP ACTB ACTC1 ACTN1 ACTN2 ACTN3 ACTN4 ADAM10 ADAM9 ADD1 AFAP1 AHNAK AIF1L AJUBA AKAP12 LAP3 ANXA1 ANXA5 ANXA6 ARPC1B ARF1 ARF6 ARHGEF2 ARHGEF7 ACTR2 ACTR3 ARPC5L ARPC2 ARPC3 ARPC5 ASAP3 ATAT1 B2M SLC4A2 BSG BCAR1 CDC42EP1 C2CD4B CD99L2 CDH13 CDH1 CDH2 CALR CAPN1 CAPN2 CAPN5 CAP1 NEDD9 CASS4 CAT CAV1 CD151 ALCAM CD44 CD59 CD81 CD97 CD99 CD9 CDC42 CHP1 CLTC C…	ACTB ACTC1 ACTN1 ACTN2 ACTN3 ACTN4 ACTR2 ACTR3 AHNAK ALCAM ANXA1 ANXA5 ANXA6 ARF1 ARF6 ARHGEF2 ARPC1B ARPC2 ARPC3 ARPC5 ARPC5L ATP6V0C B2M BSG CALR CAP1 CAPN1 CAPN2 CAT CAV1 CD151 CD44 CD81 CD9 CDC42 CDH2 CFL1 CHP1 CLTC CNN2 CNN3 CORO1B CORO1C CSRP1 CTNNA1 CTNNB1 CTTN CYFIP1 DAG1 DNM2 EGFR EHD3 ENAH EPB41L2 EZR FERMT2 FLII FLNA FLNB FLNC FLOT1 FLOT2 FOCAD G3BP1 GDI2 GJA1 GNA12 GNA13 GNB2 GSN HCK …	IGF2R RPLP1	ACTR3 ARPC2 ARPC3 CALR CDC42 CTNNA1 CTNNB1 EGFR HYOU1 IQGAP1 ITGA6 LIMA1 PPFIBP1 PTK2B RPL18 RPL30 RPLP0 TLN1	ACTB ACTC1 ACTN1 ACTN2 ACTN3 ACTN4 ACTR2 AHNAK ALCAM ANXA1 ANXA5 ANXA6 ARF1 ARF6 ARHGEF2 ARPC1B ARPC5 ARPC5L ATP6V0C B2M BSG CAP1 CAPN1 CAPN2 CAT CAV1 CD151 CD44 CD81 CD9 CDH2 CFL1 CHP1 CLTC CNN2 CNN3 CORO1B CORO1C CSRP1 CTTN CYFIP1 DAG1 DNM2 EHD3 ENAH EPB41L2 EZR FERMT2 FLII FLNA FLNB FLNC FLOT1 FLOT2 FOCAD G3BP1 GDI2 GJA1 GNA12 GNA13 GNB2 GSN HCK HNRNPK HSP90B1 HSPA1A HSPA5 HSPA8 HSPA9 HSPB1 IL…	AATF APBB1IP ADAM10 ADAM9 ADD1 AFAP1 AIF1L AJUBA AKAP12 ARHGEF7 ASAP3 ATAT1 SLC4A2 BCAR1 CDC42EP1 C2CD4B CD99L2 CDH13 CDH1 CAPN5 NEDD9 CASS4 CD59 CD97 CD99 CNN1 CASK CSPG4 CSRP2 DAB2 DDR2 DIXDC1 LIG4 DOCK7 DPP4 DST EPB41L5 EFNB2 ENG PROCR EPHA2 EVL PTK2 FAT1 FBLIM1 FBLN7 FERMT1 FES FHL1 FHL2 FHL3 FLRT2 FZD1 FZD2 GAK GIT1 GIT2 GRB7 PTPLAD1 HMGA1 HSPA1B ICAM1 ITGA11 ITGA1 ITGA2B ITGA4 ITGA5 ITGA8 I…
Barr_body	3	3	0	2	1	0	H2AFY2 H2AFY SMCHD1	H2AFY H2AFY2 SMCHD1		H2AFY H2AFY2	SMCHD1
ribosome	190	110	4	9	97	82	ABCF1 PRMT3 APEX1 CANX DNAJC21 GCN1L1 METTL17 RPL13AP3 RPL39P5 RPL15 RPL22L1 RPL23 RPL27 RPL36A RPL36AL RPL37AP8 RPL3L UBA52 RPL7L1 RPL9 RPL9P7 RPL9P8 RPL9P9 RPLP0P6 MRPL2 MRPL4 MRPL14 MRPL16 MRPL17 MRPL19 MRPL21 MRPL24 MRPL30 MRPL33 MRPL38 MRPL44 MRPL45 MRPL46 MRPL50 MRPL53 MRPL54 RPS6KL1 RRBP1 RPS10P5 RPS10 RPS11 RPS13 RPS17L RPS17 RPS18 RPS19 RPS23 RPS25 RPS26P11 RPS27L RPS27 RPS4X RPS4Y2 RPS7…	ABCF1 APEX1 CANX FAU GCN1L1 MRPL11 MRPL12 MRPL13 MRPL14 MRPL18 MRPL2 MRPL3 MRPL37 MRPL38 MRPL44 MRPS17 MRPS22 MRPS27 MRPS30 MRPS5 RPL10 RPL10A RPL11 RPL13 RPL13A RPL13AP3 RPL13A RPL14 RPL15 RPL18 RPL18A RPL19 RPL21 RPL22 RPL22L1 RPL23 RPL23A RPL24 RPL27 RPL27A RPL28 RPL29 RPL3 RPL30 RPL31 RPL32 RPL34 RPL35 RPL35A RPL36 RPL36A RPL36A-HNRNPH2 RPL36AL RPL37 RPL37A RPL37AP8 RPL38 RPL39P5 RPL3L RPL4 R…	FAU RPL13AP3 RPLP1 RPS4Y2	GCN1L1 RPL18 RPL30 RPL36A RPL36A-HNRNPH2 RPL36AL RPLP0 RPLP0P6 RPS27	ABCF1 APEX1 CANX MRPL11 MRPL12 MRPL13 MRPL14 MRPL18 MRPL2 MRPL3 MRPL37 MRPL38 MRPL44 MRPS17 MRPS22 MRPS27 MRPS30 MRPS5 RPL10 RPL10A RPL11 RPL13 RPL13A RPL14 RPL15 RPL18A RPL19 RPL21 RPL22 RPL22L1 RPL23 RPL23A RPL24 RPL27 RPL27A RPL28 RPL29 RPL3 RPL31 RPL32 RPL34 RPL35 RPL35A RPL36 RPL37 RPL37A RPL37AP8 RPL38 RPL39P5 RPL3L RPL4 RPL5 RPL6 RPL7A RPL7L1 RPL8 RPL9 RPLP2 RPS10 RPS10P5 RPS11 RPS13 RPS14…	PRMT3 DNAJC21 METTL17 RPL9P7 RPL9P8 RPL9P9 MRPL4 MRPL16 MRPL17 MRPL19 MRPL21 MRPL24 MRPL30 MRPL33 MRPL45 MRPL46 MRPL50 MRPL53 MRPL54 RPS6KL1 RPS17L MRPS10 MRPS23 MRPS25 MRPS34 SERP1 SNCA MRPL55 DKFZp586O1224 MRPL27 NA HEL112 MRPS21 RPS6KA5 MRPL42 RPL23AL MRPS7 WDR46 MRPL34 MRPS18C MRPS33 NACP MRPL10 MRPS15 MRPL32 LOC392101 COL11A2 SLC25A10 MRPL49 RPL41 MRPL23 C1orf33 LOC392748 ANKRD42 MRPL20 MRPL…
nucleus	5955	1323	46	93	1184	4632	YWHAB SFN YWHAZ PPP2R5D PPP2R5C PPP2R1A PPP2R5A EPB41 EIF4EBP1 EIF4ENIF1 SLC3A2 NT5C1B PGD NUDT1 ATG16L2 A1CF AAAS SERPINA3 AAGAB PRKAB1 PRKAG1 PRKAA1 AARSD1 GOT1 AATF APOBEC3A APOBEC3B APOBEC3C APOBEC3H ABCB8 ABHD5 ABHD14B ABI1 ABL1 ABT1 ABTB2 ACACB ACAD9 ACADM ACADS ACADVL ACBD5 ACAD11 ACHE ACIN1 TNK2 ACTL6A ACTL6B ACTL7A ACLY ACOT13 ACO2 ACRBP ACRC ACR ACSS2 ACSL5 ACSL6 ACTG1 ACTN1 ACTN4 ASPA …	A1CF AAAS AAGAB AARSD1 ABCF2 ABHD14B ABI1 ACAD9 ACADM ACADVL ACAT2 ACBD5 ACIN1 ACLY ACO2 ACOT13 ACOT7 ACSS2 ACTG1 ACTL6A ACTN1 ACTN4 ADAR ADH5 ADI1 ADIRF ADK ADNP ADRM1 AGL AHCTF1 AHNAK AHNAK2 AIFM1 AIMP1 AIMP2 AIP AKAP17A AKAP8 AKR1B1 AKR1C3 ALAD ALB ALDH1B1 ALDH6A1 ALDH7A1 ALDOA ALG2 AMFR ANKRD17 ANKRD2 ANLN ANP32A ANP32B ANP32E ANXA1 ANXA11 ANXA2 ANXA4 ANXA7 APEX1 API5 APLP2 APPL1 APPL2 APRT A…	ABCF2 ABHD14B ADIRF AKR1C3 APPL2 ARGLU1 ARRB1 ARRB2 BCAS2 C1QBP CMPK1 CSTF3 EIF4EBP1 EIF6 GNAS HDAC2 HDGFRP2 HERC2 HMGB3 HMOX1 HSPA4L IGF2BP1 INF2 MYO6 NOP14 PDXK PFDN2 PPIG PPP5C PPP5D1 PRKAA1 RPL13AP3 RRAGC SLC3A2 SRP54 SRRM1 SUMO3 SUMO4 TBATA THRAP3 TKT UBQLN1 UBQLN2 UBQLN4 WDHD1 WDR3	ACADVL ACLY AIFM1 ALB ANKRD2 ASNA1 BLVRB CACYBP CALR CBX1 CBX3 CCAR2 CHD4 COX4I1 CTNNB1 DDB1 DEK DKC1 DNAJA1 DNAJB11 DSP EEF1E1 EFTUD2 EGFR EIF3A GGH GTF2I H2AFY H2AFY2 HADH HMGN1 HMGN3 HNRNPD HNRNPH3 HNRNPL IDE IPO9 IQGAP1 KPNA1 KRT4 LRPPRC MAPK12 MAPK14 MAPK8 MAPK9 MCM6 MCMBP MRTO4 NAA15 NACA NAT10 NEDD8 NELFB NME2P1 NPEPPS NUBP2 NUMA1 PGK2 PRDX4 PRKDC PRPF8 PSMA1 PSMA5 PSMB1 PSMB3 PSMB4 PTK2B …	A1CF AAAS AAGAB AARSD1 ABI1 ACAD9 ACADM ACAT2 ACBD5 ACIN1 ACO2 ACOT13 ACOT7 ACSS2 ACTG1 ACTL6A ACTN1 ACTN4 ADAR ADH5 ADI1 ADK ADNP ADRM1 AGL AHCTF1 AHNAK AHNAK2 AIMP1 AIMP2 AIP AKAP17A AKAP8 AKR1B1 ALAD ALDH1B1 ALDH6A1 ALDH7A1 ALDOA ALG2 AMFR ANKRD17 ANLN ANP32A ANP32B ANP32E ANXA1 ANXA11 ANXA2 ANXA4 ANXA7 APEX1 API5 APLP2 APPL1 APRT AQR ARHGAP35 ARID1B ARID2 ARID3A ARID4A ARL2BP ARL3 ASH2L ASRGL…	PPP2R5D PPP2R5C PPP2R5A EPB41 EIF4ENIF1 NT5C1B ATG16L2 SERPINA3 PRKAB1 AATF APOBEC3A APOBEC3B APOBEC3C APOBEC3H ABCB8 ABHD5 ABL1 ABT1 ABTB2 ACACB ACADS ACAD11 ACHE TNK2 ACTL6B ACTL7A ACRBP ACRC ACR ACSL5 ACSL6 ASPA ADAM10 ADRA1A ADRA1B ADAD1 ADAP1 ADCY1 ADD1 ADIG SSX2IP ADNP2 ADRB1 ADRB2 ADRB3 AEBP1 AEN AES MLLT10 MLLT6 AFAP1L1 MLLT3 MLLT4 AFF3 AFF4 AGAP2 AGAP3 AGO2 AHRR AHR AICDA AIF1 AIM2 AIPL1…
Arp2/3_protein_complex	9	8	0	3	5	1	ARPC1B ACTR2 ACTR3 ARPC2 ARPC3 ARPC4 ARPC5 ARPC4-TTLL3 NA	ACTR2 ACTR3 ARPC1B ARPC2 ARPC3 ARPC4 ARPC4-TTLL3 ARPC5		ACTR3 ARPC2 ARPC3	ACTR2 ARPC1B ARPC4 ARPC4-TTLL3 ARPC5	NA
catalytic_step_2_spliceosome	80	61	1	7	53	19	AQR CACTIN CDC5L CRNKL1 CWC15 CWC22 CWC27 DDX23 DDX41 DDX5 DGCR14 DHX35 DHX8 FRG1 GPATCH1 HNRNPH1 HNRNPC HNRNPF HNRNPK HNRNPM SYNCRIP HNRNPR HNRNPU EIF4A3 ISY1 LSM2 LSM3 MAGOH PABPC1 PNN PLRG1 PPIE PPIL1 PPIL3 PPWD1 DHX38 CDC40 PRPF19 PRPF4B PRPF6 PRPF8 RALY RBM22 RBM8A RBMX HNRNPA1 HNRNPA2B1 HNRNPA3 SNRPB SNRPA1 SNRPB2 SNRPE SNRPF SNRPG SF3A1 SF3A2 SF3A3 SF3B1 SF3B2 SF3B3 SKIV2L2 SLU7 SNRPD1 SNR…	ALYREF AQR CDC40 CDC5L CWC22 DDX23 DDX41 DDX5 EFTUD2 EIF4A3 FRG1 HNRNPA1 HNRNPA2B1 HNRNPA3 HNRNPC HNRNPF HNRNPH1 HNRNPK HNRNPM HNRNPR HNRNPU LSM3 MAGOH PABPC1 PLRG1 PNN PPIL3 PPWD1 PRPF19 PRPF4B PRPF6 PRPF8 RALY RBM22 RBM8A RBMX SART1 SF3A1 SF3A2 SF3A3 SF3B1 SF3B2 SF3B3 SKIV2L2 SNRNP200 SNRNP40 SNRPA1 SNRPB SNRPB2 SNRPD1 SNRPD2 SNRPD3 SNRPE SNRPF SNRPG SNW1 SRRM1 SRRM2 SRSF1 SYNCRIP U2AF1	SRRM1	EFTUD2 PRPF8 SKIV2L2 SNRNP200 SNRPF SNRPG SRSF1	ALYREF AQR CDC40 CDC5L CWC22 DDX23 DDX41 DDX5 EIF4A3 FRG1 HNRNPA1 HNRNPA2B1 HNRNPA3 HNRNPC HNRNPF HNRNPH1 HNRNPK HNRNPM HNRNPR HNRNPU LSM3 MAGOH PABPC1 PLRG1 PNN PPIL3 PPWD1 PRPF19 PRPF4B PRPF6 RALY RBM22 RBM8A RBMX SART1 SF3A1 SF3A2 SF3A3 SF3B1 SF3B2 SF3B3 SNRNP40 SNRPA1 SNRPB SNRPB2 SNRPD1 SNRPD2 SNRPD3 SNRPE SNW1 SRRM2 SYNCRIP U2AF1	CACTIN CRNKL1 CWC15 CWC27 DGCR14 DHX35 DHX8 GPATCH1 ISY1 LSM2 PPIE PPIL1 DHX38 SLU7 XAB2 SYF2 TFIP11 WDR83 ZCCHC8
perinuclear_region_of_cytoplasm	576	167	10	13	144	416	YWHAB YWHAZ APP ABCA1 ABCD1 ABL1 ACHE ACKR3 ACSL3 ACTN4 ADCY10 ADD1 AGGF1 AGTR2 AIF1 AIFM1 AKAP4 AKAP6 AKAP13 ALDH1A2 ALG2 AMFR ANKRD13C ANP32A NPPA ANK2 ANXA2 ANXA4 ANXA6 AP1G1 APBA1 APBA3 APC2 APEX1 APLP1 APOD ATRAID ARF1 ARF3 ARF5 ASPSCR1 TP53BP2 ATP2A1 ATN1 ATP7A ATP9A ATP9B ATXN10 ATXN2 AURKA AXIN1 AZIN2 BAG5 BCL10 BCL3 BDNF GLB1 BICD1 ARFGEF1 ARFGEF2 BIRC8 BNIP2 BRSK2 BSPRY BUB1B CABP1 CABP…	ACSL3 ACTN4 AIFM1 ALG2 AMFR ANK2 ANP32A ANXA2 ANXA4 ANXA6 AP1G1 APEX1 APP ARF1 ARF3 ARF5 ATP2A1 ATXN10 BCL10 CALR CAV1 CCAR1 CDC20 CDK4 CENPF CHERP CKAP4 CLIC1 CLIC4 CLINT1 CMYA5 CNP COPS5 COPS8 CTNNB1 CTSB CYFIP1 CYFIP2 DCTN3 DLG1 DNAJA1 DNAJB6 DNM1L EGFR EHD1 EHD3 EHD4 EIF2AK2 EIF3G EIF4H FAF1 FGFR3 FKBP4 FLNA FLOT2 GALNT2 GAPDH GLB1 GNAS GNB2 GNB2L1 GSK3B GSN GTPBP4 HDAC6 HIF1AN HIP1R HMGB2 HM…	GNAS HMOX1 IGF2BP1 IGF2R INF2 MYO6 SNCG SORT1 UBQLN1 UBQLN4	AIFM1 CALR CTNNB1 CTSB DNAJA1 DNM1L EGFR GALNT2 HIP1R LRPPRC MYO1B PTK2B SERBP1	ACSL3 ACTN4 ALG2 AMFR ANK2 ANP32A ANXA2 ANXA4 ANXA6 AP1G1 APEX1 APP ARF1 ARF3 ARF5 ATP2A1 ATXN10 BCL10 CAV1 CCAR1 CDC20 CDK4 CENPF CHERP CKAP4 CLIC1 CLIC4 CLINT1 CMYA5 CNP COPS5 COPS8 CYFIP1 CYFIP2 DCTN3 DLG1 DNAJB6 EHD1 EHD3 EHD4 EIF2AK2 EIF3G EIF4H FAF1 FGFR3 FKBP4 FLNA FLOT2 GAPDH GLB1 GNB2 GNB2L1 GSK3B GSN GTPBP4 HDAC6 HIF1AN HMGB2 HSP90B1 HSPA1A ITGA2 ITGA3 KIAA0101 KIF5A KIF5B KRT18 LAMB1 L…	ABCA1 ABCD1 ABL1 ACHE ACKR3 ADCY10 ADD1 AGGF1 AGTR2 AIF1 AKAP4 AKAP6 AKAP13 ALDH1A2 ANKRD13C NPPA APBA1 APBA3 APC2 APLP1 APOD ATRAID ASPSCR1 TP53BP2 ATN1 ATP7A ATP9A ATP9B ATXN2 AURKA AXIN1 AZIN2 BAG5 BCL3 BDNF BICD1 ARFGEF1 ARFGEF2 BIRC8 BNIP2 BRSK2 BSPRY BUB1B CABP1 CABP2 CABP7 CALN1 CALCOCO2 CDH1 CA4 CAPN6 CASC3 CAV2 CCDC78 CCL2 CCNG1 CCR2 CD34 CDK5R1 CDK7 CDK2AP1 CDKN3 CDKN1A CHI3L1 CHODL CIB…
coated_pit	52	13	4	2	7	39	APP AAK1 TNK2 ACKR3 SNAP91 AP1S1 AP1S2 AP1S3 AP4B1 AP4E1 AP4M1 AP4S1 ARRB1 ARRB2 ATAT1 CEMIP HSPD1 CLTCL1 CUBN DAB2 DNM1L EPN1 EPN3 EPS15 FCHO1 FCHO2 FNBP1 SLC2A4 HIP1R ITSN1 LDLR LRP10 LRP12 LRP1 LRP2 LRP3 SELE MYO6 NECAP1 NECAP2 OCRL PICALM RAB35 RAMP2 REPS1 SGIP1 SH3BP4 SORT1 TFRC TF VLDLR NA	AP1S1 APP ARRB1 ARRB2 CLTCL1 DNM1L EPS15 HIP1R HSPD1 MYO6 RAB35 SORT1 TFRC	ARRB1 ARRB2 MYO6 SORT1	DNM1L HIP1R	AP1S1 APP CLTCL1 EPS15 HSPD1 RAB35 TFRC	AAK1 TNK2 ACKR3 SNAP91 AP1S2 AP1S3 AP4B1 AP4E1 AP4M1 AP4S1 ATAT1 CEMIP CUBN DAB2 EPN1 EPN3 FCHO1 FCHO2 FNBP1 SLC2A4 ITSN1 LDLR LRP10 LRP12 LRP1 LRP2 LRP3 SELE NECAP1 NECAP2 OCRL PICALM RAMP2 REPS1 SGIP1 SH3BP4 TF VLDLR NA
mitochondrial_matrix	253	105	4	10	91	148	HIBADH NUDT1 AADAT AASS GOT2 ACAD8 ACADL ACADM ACADS ACADVL ACADSB THEM5 ACO2 NDUFAB1 ACSM2A ACSM2B ACSS1 ACSM1 ACSM3 ACSM4 ACSM5 FDXR FDX1L FDX1 AGXT2 ALDH1B1 ALDH4A1 ALDH7A1 GPT2 ALDH2 ALKBH7 ARG2 ADPRHL2 ATP5F1 ATG4D ATP5E ATP5A1 ATP5B ATP5D ATP5C1 ATXN3 AUH BCL2L1 BCAT2 BDH1 BLOC1S1 BTD C1QBP CA5A CA5B CASQ1 CBR4 CCAR2 HSPE1 HSPD1 CHPF CS CLPP CLPX COASY COQ3 CYP11A1 CYP27A1 CPS1 D2HGDH MLYCD…	ACADM ACADVL ACAT1 ACO2 AK3 AK4 ALDH1B1 ALDH5A1 ALDH6A1 ALDH7A1 ATP5A1 ATP5B ATP5C1 ATP5D ATP5E ATP5F1 BCAT2 C1QBP CARS2 CCAR2 CPS1 CS DARS2 DBT DECR1 DLAT DLD DLST DNAJA3 DTYMK ECHS1 ECI1 ETFA ETFB ETHE1 FECH FH GARS GLS GLUD1 GOT2 GPT2 GPX1 GRPEL1 GRPEL2 GSR HADH HAGH HARS2 HIBCH HMGCS2 HSD17B10 HSPA1L HSPD1 HSPE1 IARS2 IDH2 IDH3A IDH3B IDH3G ISCU IVD KARS LONP1 LYRM7 MCCC1 MCCC2 MDH2 ME2 ME3 M…	C1QBP GPT2 NDUFAB1 TIMM44	ACADVL CCAR2 DTYMK ECHS1 GLUD1 HADH IARS2 OAT PYCR1 SHMT2	ACADM ACAT1 ACO2 AK3 AK4 ALDH1B1 ALDH5A1 ALDH6A1 ALDH7A1 ATP5A1 ATP5B ATP5C1 ATP5D ATP5E ATP5F1 BCAT2 CARS2 CPS1 CS DARS2 DBT DECR1 DLAT DLD DLST DNAJA3 ECI1 ETFA ETFB ETHE1 FECH FH GARS GLS GOT2 GPX1 GRPEL1 GRPEL2 GSR HAGH HARS2 HIBCH HMGCS2 HSD17B10 HSPA1L HSPD1 HSPE1 IDH2 IDH3A IDH3B IDH3G ISCU IVD KARS LONP1 LYRM7 MCCC1 MCCC2 MDH2 ME2 ME3 MUT NDUFA10 NUDT1 OGDH OGDHL OXCT1 PC PCCB PCK2 PDE12 …	HIBADH AADAT AASS ACAD8 ACADL ACADS ACADSB THEM5 ACSM2A ACSM2B ACSS1 ACSM1 ACSM3 ACSM4 ACSM5 FDXR FDX1L FDX1 AGXT2 ALDH4A1 ALDH2 ALKBH7 ARG2 ADPRHL2 ATG4D ATXN3 AUH BCL2L1 BDH1 BLOC1S1 BTD CA5A CA5B CASQ1 CBR4 CHPF CLPP CLPX COASY COQ3 CYP11A1 CYP27A1 D2HGDH MLYCD DGUOK HSD17B8 DHRS2 PDSS2 PDSS1 DUSP21 DHFRL1 ERAL1 ERBB4 ETFDH FLAD1 FPGS FXN ABAT GCDH NR3C1 GLS2 GLYAT GSTK1 GUF1 ALAS2 ALAS1 HMGCL…
mitochondrial_inner_membrane	382	141	7	11	123	243	HSD3B1 HSD3B2 GOT2 ABCA8 ABCA12 ABCB7 ABCB8 ABCB10 ABCD3 ACADVL NDUFAB1 ACSL5 FDXR SLC25A4 SLC25A5 SLC25A6 SLC25A31 AFG3L2 AIFM1 AIFM3 ALDH3A2 MAOB APEX2 ATP5F1 ATP5G1 ATAD3A ATAD3B ATP5H ATP5I ATP5J ATP5L ATP5S MT-ATP6 MT-ATP8 ATP5A1 ATP5D ATP5C1 ATP5J2 ATP5O BCL2L1 BDH1 CYP11B1 CYP11B2 SDHC CABS1 CRAT HCCS CDS2 HSPD1 CHDH CLPX SLC25A12 SLC25A13 CNP COQ2 COQ4 COQ7 COX10 COX11 COX15 MT-CO1 MT-CO2…	ABCB7 ABCD3 ACAA2 ACADVL ACAT1 AFG3L2 AIFM1 AK2 ALDH18A1 ALDH3A2 ATAD3A ATAD3B ATP5A1 ATP5B ATP5C1 ATP5D ATP5F1 ATP5H ATP5I ATP5J2 ATP5L ATP5O CHCHD3 CHCHD6 CNP COX15 COX4I1 COX5A COX5B COX6A1 COX6B1 COX6C COX7B COX7C CPOX CPS1 CPT1A CPT2 CSDE1 CYB5B CYB5R3 CYC1 CYCS DCI DHRS1 DNAJC19 ECI1 FAHD1 FECH FGR GOT2 GPD2 GPX4 GRPEL2 HADH HADHA HADHB HCCS HERC2 HMGCS2 HSD17B10 HSPD1 IDH2 IMMT L2HGDH LETM…	COX6B1 COX7C HERC2 NDUFAB1 NDUFS1 SLC25A12 TIMM44	ACADVL AFG3L2 AIFM1 AK2 ALDH18A1 COX4I1 CPOX CSDE1 HADH SDHA SHMT2	ABCB7 ABCD3 ACAA2 ACAT1 ALDH3A2 ATAD3A ATAD3B ATP5A1 ATP5B ATP5C1 ATP5D ATP5F1 ATP5H ATP5I ATP5J2 ATP5L ATP5O CHCHD3 CHCHD6 CNP COX15 COX5A COX5B COX6A1 COX6C COX7B CPS1 CPT1A CPT2 CYB5B CYB5R3 CYC1 CYCS DCI DHRS1 DNAJC19 ECI1 FAHD1 FECH FGR GOT2 GPD2 GPX4 GRPEL2 HADHA HADHB HCCS HMGCS2 HSD17B10 HSPD1 IDH2 IMMT L2HGDH LETM1 LGALS3 MCCC1 MCU MDH2 MGST1 MPST MT-CO2 MTCH1 MTCH2 MTX1 NDUFA10 NDUFA13 …	HSD3B1 HSD3B2 ABCA8 ABCA12 ABCB8 ABCB10 ACSL5 FDXR AIFM3 MAOB APEX2 ATP5G1 ATP5J ATP5S MT-ATP6 MT-ATP8 BCL2L1 BDH1 CYP11B1 CYP11B2 SDHC CABS1 CRAT CDS2 CHDH CLPX COQ2 COQ4 COQ7 COX10 COX11 MT-CO1 MT-CO3 COX7A2L COX8A COX8C CYP24A1 CYP27A1 COQ10A COQ10B CRLS1 MT-CYB SDHD SLC25A10 DNAJC11 DNAJC15 POLG DHFRL1 EFHD1 ERAL1 EXOG FPGS GATM GCDH SLC25A16 GHITM GPAM GSTK1 GUF1 ALAS2 HIGD1A HIGD2A HMGCL IM…
ribonucleoprotein_complex	147	93	1	9	83	56	APOBEC3F APOBEC3G ACTB ACTN4 AGO1 AGO2 ATXN2 BOP1 BRCA1 CASC3 CELF1 CPSF3 CPSF6 DCAF13 DDX1 DDX5 DHX9 DYRK1A DYRK2 EEF2 ERG FBLL1 GAPDH GSK3B HEATR1 HNRNPCL1 HNRNPCL2 HNRNPH2 HNRNPUL1 HNRNPLL HNRNPD HNRNPL SYNCRIP HNRNPR HNRNPU HSPA1A HSPA1B HSPA8 IGF2BP1 ILF2 ILF3 IMP3 IMP4 JRK JAKMIP1 CSNK1A1L CSNK1E KRR1 LARP6 LARP7 SSB L1RE1 LRPPRC LSM14B LSM1 MKRN3 MVP NCBP1 NFATC2 ZCCHC17 NPM1 NSA2 NSRP1 NC…	ACTB ACTN4 BOP1 CELF1 CPSF3 CPSF6 CSNK1A1L DDX1 DDX5 DHX9 EEF2 EEFSEC EPRS FBLL1 GAPDH GSK3B GTF3C1 HEATR1 HNRNPA0 HNRNPA1 HNRNPA2B1 HNRNPA3 HNRNPAB HNRNPC HNRNPCL1 HNRNPCL2 HNRNPD HNRNPDL HNRNPH2 HNRNPL HNRNPLL HNRNPR HNRNPU HNRNPUL1 HNRPLL HSPA1A HSPA8 IGF2BP1 ILF2 ILF3 IMP4 IQGAP1 KRR1 LARP1B LARP7 LRPPRC LSM1 NCBP1 NCL NPM1 NUP62 PA2G4 PABPC1 PABPC4 PABPN1 PCBP1 PCBP2 PCBP3 PCBP4 PUF60 RBM14 …	IGF2BP1	HNRNPD HNRNPL IQGAP1 LRPPRC RBMXL2 RPLP0 RUVBL1 RUVBL2 SNRNP200	ACTB ACTN4 BOP1 CELF1 CPSF3 CPSF6 CSNK1A1L DDX1 DDX5 DHX9 EEF2 EEFSEC EPRS FBLL1 GAPDH GSK3B GTF3C1 HEATR1 HNRNPA0 HNRNPA1 HNRNPA2B1 HNRNPA3 HNRNPAB HNRNPC HNRNPCL1 HNRNPCL2 HNRNPDL HNRNPH2 HNRNPLL HNRNPR HNRNPU HNRNPUL1 HNRPLL HSPA1A HSPA8 ILF2 ILF3 IMP4 KRR1 LARP1B LARP7 LSM1 NCBP1 NCL NPM1 NUP62 PA2G4 PABPC1 PABPC4 PABPN1 PCBP1 PCBP2 PCBP3 PCBP4 PUF60 RBM14 RBMX RPL13A RPL22 RPL27 RPL4 RPL5 RP…	APOBEC3F APOBEC3G AGO1 AGO2 ATXN2 BRCA1 CASC3 DCAF13 DYRK1A DYRK2 ERG HSPA1B IMP3 JRK JAKMIP1 CSNK1E LARP6 L1RE1 LSM14B MKRN3 MVP NFATC2 ZCCHC17 NSA2 NSRP1 PARP4 MRPL10 MRPL41 TRIM21 SECISBP2 SLBP IGHMBP2 TEFM TEP1 ZRSR1 HNRPD HNRPA2B1 NA HNRPH3 HNRPK HNRPF SNRP70 HNRPA1 NHP2L1 HNRPDL HNRPUL1 MNB/DYRK DYRK1A_var1 HNRPU HNRPA3 RP11-78J21.1 OK/SW-cl.23 JH8 SNRP116 DKFZp686C09169
trans-Golgi_network_transport_vesicle	13	6	2	1	3	7	ATP7A FURIN GOPC SLC2A4 IGF2R RAB14 RAB8A RAB27B SORT1 SPG21 STEAP2 TMED9 TMED10	IGF2R RAB14 RAB8A SORT1 TMED10 TMED9	IGF2R SORT1	TMED9	RAB14 RAB8A TMED10	ATP7A FURIN GOPC SLC2A4 RAB27B SPG21 STEAP2
melanosome	102	67	1	7	59	35	YWHAB YWHAE YWHAZ SLC3A2 SLC1A5 ANXA11 ANXA2 ANXA6 ATP1A1 ATP1B3 ANXA2P2 BSG CALU CANX CAPG CTSB CTSD CD63 CLTC CNP CTNS DNAJC5 HSP90B1 ERP29 FASN FLOT1 GANAB GCHFR GGH GNA13 GPR143 GPNMB HSPA5 SLC2A1 HPS4 HSP90AA1 HSP90AB1 HSPA8 ITGB1 ITGB3 LAMP1 MLANA MMP14 MYH11 MYO5A MYO7A MYRIP SLC24A5 NCSTN NAP1L1 PDCD6IP P4HB PDIA3 PDIA4 PDIA6 SERPINF1 PMEL PPIB PRDX1 RAB17 RAB1A RAB2A RAB32 RAB35 RAB38 RA…	AHCY ANXA11 ANXA2 ANXA2P2 ANXA6 ATP1A1 ATP1B3 ATP6V0A1 ATP6V1B2 BSG CALU CANX CCT4 CLTC CNP CTSB CTSD DNAJC5 ERP29 FASN FLOT1 GANAB GGH GNA13 HSP90AA1 HSP90AB1 HSP90B1 HSPA5 HSPA8 ITGB1 LAMP1 MYH11 NAP1L1 NCSTN P4HB PDCD6IP PDIA3 PDIA4 PDIA6 PPIB PRDX1 RAB1A RAB2A RAB32 RAB35 RAB38 RAB5A RAB5B RAB5C RAB7A RAC1 RAN RPN1 SEC22B SLC1A4 SLC1A5 SLC2A1 SLC3A2 SND1 STOM TFRC TMED10 TMEM33 TPP1 YWHAB YWH…	SLC3A2	ATP1B3 CTSB FASN GGH RAB2A RAB7A TMEM33	AHCY ANXA11 ANXA2 ANXA2P2 ANXA6 ATP1A1 ATP6V0A1 ATP6V1B2 BSG CALU CANX CCT4 CLTC CNP CTSD DNAJC5 ERP29 FLOT1 GANAB GNA13 HSP90AA1 HSP90AB1 HSP90B1 HSPA5 HSPA8 ITGB1 LAMP1 MYH11 NAP1L1 NCSTN P4HB PDCD6IP PDIA3 PDIA4 PDIA6 PPIB PRDX1 RAB1A RAB32 RAB35 RAB38 RAB5A RAB5B RAB5C RAC1 RAN RPN1 SEC22B SLC1A4 SLC1A5 SLC2A1 SND1 STOM TFRC TMED10 TPP1 YWHAB YWHAE YWHAZ	CAPG CD63 CTNS GCHFR GPR143 GPNMB HPS4 ITGB3 MLANA MMP14 MYO5A MYO7A MYRIP SLC24A5 SERPINF1 PMEL RAB17 RAB27A RAB27B SDCBP SYNGR1 SYPL1 SYTL1 SYTL2 TRPV2 TYR TYRP1 DCT ATP6V1G2 HEL-S-107 CHR11SYT MREG TRP-2 NA TYRL
chromatin	81	28	2	5	21	54	APTX ARRB1 HLCS CAPN2 CBX1 CBX3 CCND2 CDK4 CHEK1 DSCC1 EP300 ESCO1 ESCO2 FAM111A FAM178A HDAC1 HIC1 HMGN1 HMGN2 HMGN3 HMGN4 HMGN5 HTRA2 ID2 JUNB JUND KIF22 TMPO L3MBTL1 MAEL MAF MAGED1 MBD4 MCM2 MCM7 MED1 MEN1 MRE11A OIP5 MTBP MYCN NEDD4 NFE2L2 TP53 TP63 TP73 PARPBP PARK7 PDS5A PDS5B PINK1 PPP1R10 RAD18 RB1 RCOR2 UPF1 MAU2 SFPQ SMC3 SNW1 STAG1 STAG2 SUV39H2 TOX4 UBE2A UBE2B UBR2 WAPAL WDR82 NCOR2…	ARRB1 CAPN2 CBX1 CBX3 CDK4 HDAC1 HMGN1 HMGN2 HMGN3 HMGN4 HTRA2 MCM2 MCM7 MRE11A PARK7 PDS5A PDS5B PPP1R10 RCOR2 SFPQ SMC3 SNW1 STAG1 STAG2 TMPO UBE2A UPF1 WDR82	ARRB1 UBE2A	CBX1 CBX3 HMGN1 HMGN3 UPF1	CAPN2 CDK4 HDAC1 HMGN2 HMGN4 HTRA2 MCM2 MCM7 MRE11A PARK7 PDS5A PDS5B PPP1R10 RCOR2 SFPQ SMC3 SNW1 STAG1 STAG2 TMPO WDR82	APTX HLCS CCND2 CHEK1 DSCC1 EP300 ESCO1 ESCO2 FAM111A FAM178A HIC1 HMGN5 ID2 JUNB JUND KIF22 L3MBTL1 MAEL MAF MAGED1 MBD4 MED1 MEN1 OIP5 MTBP MYCN NEDD4 NFE2L2 TP53 TP63 TP73 PARPBP PINK1 RAD18 RB1 MAU2 SUV39H2 TOX4 UBE2B UBR2 WAPAL NCOR2 HMGA1 ASF1B NA HMGA2 KAT5 CREBBP SIN3A T KLF4 OBP-2 HMGA2/WIF1 fusion
ATP-binding_cassette_(ABC)_transporter_complex	6	2	2	0	0	4	ABCA2 ABCA7 ABCB6 ABCB8 ABCD4 ABCF2	ABCB6 ABCF2	ABCB6 ABCF2			ABCA2 ABCA7 ABCB8 ABCD4
tRNA-splicing_ligase_complex	6	3	0	1	2	3	ZBTB8OS C2orf49 C14orf166 DDX1 FAM98B RTCB	DDX1 FAM98B RTCB		RTCB	DDX1 FAM98B	ZBTB8OS C2orf49 C14orf166
U5_snRNP	6	5	0	2	3	1	CD2BP2 DDX23 PRPF6 PRPF8 SNRNP40 SNRNP200	DDX23 PRPF6 PRPF8 SNRNP200 SNRNP40		PRPF8 SNRNP200	DDX23 PRPF6 SNRNP40	CD2BP2
CRD-mediated_mRNA_stability_complex	6	6	1	1	4	0	CSDE1 DHX9 SYNCRIP HNRNPU IGF2BP1 YBX1	CSDE1 DHX9 HNRNPU IGF2BP1 SYNCRIP YBX1	IGF2BP1	CSDE1	DHX9 HNRNPU SYNCRIP YBX1
filopodium	63	22	3	3	16	41	ABI1 ABI2 ACTN2 ARL4C BAIAP2 CD302 CDC42 CDK5 CRP CXADR DAG1 DMD DYNC1H1 ENAH EPHA4 ERMN EZR FAM65B FARP1 FAT1 FGD4 FGF13 FSCN1 GPM6A DNALI1 IGF2BP1 IQGAP2 ITGA6 ITGB1 LY6G6D MSN MTM1 MYO1B MYO3A PPP1R9A PPP1R9B NGDN SLC9A3R1 PDPN LCP1 PODXL ACPP RDX RAPH1 RUFY3 INPPL1 SPATA13 TENM2 TIAM2 TRPV4 TWF1 TWF2 UTRN VCAM1 VIL1 WASH3P PALM MYO10 NF2 VASP NA Dnchc1 DKFZp434I0812	ABI1 ACTN2 BAIAP2 CDC42 DAG1 DYNC1H1 ENAH EZR FARP1 FSCN1 IGF2BP1 ITGA6 ITGB1 LCP1 MSN MYO1B PODXL RAPH1 RDX SLC9A3R1 TWF1 TWF2	IGF2BP1 PODXL RAPH1	CDC42 ITGA6 MYO1B	ABI1 ACTN2 BAIAP2 DAG1 DYNC1H1 ENAH EZR FARP1 FSCN1 ITGB1 LCP1 MSN RDX SLC9A3R1 TWF1 TWF2	ABI2 ARL4C CD302 CDK5 CRP CXADR DMD EPHA4 ERMN FAM65B FAT1 FGD4 FGF13 GPM6A DNALI1 IQGAP2 LY6G6D MTM1 MYO3A PPP1R9A PPP1R9B NGDN PDPN ACPP RUFY3 INPPL1 SPATA13 TENM2 TIAM2 TRPV4 UTRN VCAM1 VIL1 WASH3P PALM MYO10 NF2 VASP NA Dnchc1 DKFZp434I0812
nucleolus	714	269	12	14	243	447	AATF ABCB8 ABHD14B ABL1 ABT1 ABTB1 ACADVL ACTL6B ACSL5 AGPS AEN AFF4 AGAP2 AOPEP ANG PRMT2 PRMT7 AP1AR ANAPC11 APEX1 APTX ARL6IP4 ARFGAP2 ARID3A ARID5A ARL4A ARL4D RPS19BP1 PYCARD ASNA1 ATF3 ATRX BCL2L1 TNFAIP1 BARD1 BAZ2A BCAR1 BCLAF1 BHLHE40 ARFGEF1 BLM ARNTL2 BMS1 CDCA8 BPTF RNF20 BRIX1 BTN3A3 BTD BYSL C1D C1QBP C2CD4B CA9 CAPG CDKN2AIP CARF CTSB CTSV CBX5 CCDC106 CDC14B CDC14C CCDC86 CCND2 CD…	ABHD14B ACADVL ACAT2 ACIN1 ADAR AGPS APEX1 ARFGAP2 ARID3A ASNA1 BCAS2 BCLAF1 BMS1 BOP1 BRIX1 C1QBP CBX5 CCT5 CDC5L CDK4 CDKN2A CDV3 CHD3 CIAPIN1 CMPK1 COIL CPS1 CPT2 CSTB CTSB DDX17 DDX18 DDX21 DDX24 DDX46 DDX47 DDX5 DDX50 DDX52 DDX54 DDX56 DHX15 DHX9 DIEXF DIMT1 DKC1 DNAJB1 DNTTIP2 EBNA1BP2 EEF1A1 EEF1D EIF3A ELP3 EMG1 ERCC6 ERGIC2 ERI1 EXOSC10 EXOSC2 EXOSC3 EXOSC5 EXOSC6 EXOSC7 EXOSC9 EZR FAM12…	ABHD14B BCAS2 C1QBP CMPK1 HMOX1 NOP14 PFDN2 RSL24D1 SRP54 UTP6 WDR3 WDR43	ACADVL ASNA1 CTSB DDX18 DKC1 EIF3A H2AFY MRTO4 NAT10 PRKDC RPL18 RRP9 SKIV2L2 SSRP1	ACAT2 ACIN1 ADAR AGPS APEX1 ARFGAP2 ARID3A BCLAF1 BMS1 BOP1 BRIX1 CBX5 CCT5 CDC5L CDK4 CDKN2A CDV3 CHD3 CIAPIN1 COIL CPS1 CPT2 CSTB DDX17 DDX21 DDX24 DDX46 DDX47 DDX5 DDX50 DDX52 DDX54 DDX56 DHX15 DHX9 DIEXF DIMT1 DNAJB1 DNTTIP2 EBNA1BP2 EEF1A1 EEF1D ELP3 EMG1 ERCC6 ERGIC2 ERI1 EXOSC10 EXOSC2 EXOSC3 EXOSC5 EXOSC6 EXOSC7 EXOSC9 EZR FAM129B FBL FBLL1 FCF1 FEN1 FMR1 FOXK1 FRG1 FTSJ3 FXR1 GEMIN4 GNL2…	AATF ABCB8 ABL1 ABT1 ABTB1 ACTL6B ACSL5 AEN AFF4 AGAP2 AOPEP ANG PRMT2 PRMT7 AP1AR ANAPC11 APTX ARL6IP4 ARID5A ARL4A ARL4D PYCARD ATF3 ATRX BCL2L1 TNFAIP1 BARD1 BAZ2A BCAR1 BHLHE40 ARFGEF1 BLM ARNTL2 CDCA8 BPTF BTN3A3 BTD BYSL C1D C2CD4B CA9 CAPG CDKN2AIP CARF CTSV CCDC106 CDC14B CDC14C CCDC86 CCND2 CDCA7L CDK12 CENPQ CENPW CEP85 CERKL CETN3 C6orf89 CHCHD1 CHTOP CIRH1A RBBP8 CRBN CRY1 CASK CTCF C…
lamellipodium	139	40	4	5	31	99	APBB1IP ABI1 ABI2 ABI3 ABLIM1 ABLIM3 AIF1 AJUBA ALS2 AMOTL1 AMOT APBB1 APBB2 APC ARAP3 ARHGEF6 ARHGEF7 ACTR3 ARPC3 ARPIN BCAR1 BRK1 CDH2 NEDD9 CDK5 TESC CIB1 CLRN1 CORO1A CORO1B CORO1C MCC CTNNA1 CTNNA2 CTNNA3 CTNNB1 CTNND1 CYFIP1 DAG1 DBNL DGKZ DPP4 DPYSL3 DYSF ENAH EVL PTK2 PTK2B FAT1 FGD1 FGD2 FGD3 FGD4 FGD5 FGD6 GSN CCDC88A HAX1 IGF2BP1 ILK IQGAP2 ITGB1 ITGB1BP1 ITSN1 KLHL2 LRRC16A MCF2L MEFV…	ABI1 ACTR3 ARPC3 CAPZB CDH2 CORO1B CORO1C CTNNA1 CTNNA2 CTNNA3 CTNNB1 CTNND1 CTTN CYFIP1 DAG1 DBNL DYSF ENAH GSN IGF2BP1 ILK ITGB1 MYH10 MYO9B NME2 PALLD PODXL PTK2B RAB13 RAC1 RAC2 RAPH1 RDX RHOA SCRIB SLC39A14 STMN2 STX4 SWAP70 TWF2	CTNNA2 IGF2BP1 PODXL RAPH1	ACTR3 ARPC3 CTNNA1 CTNNB1 PTK2B	ABI1 CAPZB CDH2 CORO1B CORO1C CTNNA3 CTNND1 CTTN CYFIP1 DAG1 DBNL DYSF ENAH GSN ILK ITGB1 MYH10 MYO9B NME2 PALLD RAB13 RAC1 RAC2 RDX RHOA SCRIB SLC39A14 STMN2 STX4 SWAP70 TWF2	APBB1IP ABI2 ABI3 ABLIM1 ABLIM3 AIF1 AJUBA ALS2 AMOTL1 AMOT APBB1 APBB2 APC ARAP3 ARHGEF6 ARHGEF7 ARPIN BCAR1 BRK1 NEDD9 CDK5 TESC CIB1 CLRN1 CORO1A MCC DGKZ DPP4 DPYSL3 EVL PTK2 FAT1 FGD1 FGD2 FGD3 FGD4 FGD5 FGD6 CCDC88A HAX1 IQGAP2 ITGB1BP1 ITSN1 KLHL2 LRRC16A MCF2L MEFV NF2 MYLK MYO10 PPP1R9B NHS NRBP1 SCYL3 PARVA PARVB PXN PDPN PHACTR4 PIP5K1A PIK3CA PKD2 PLEKHG5 PLEKHH2 PKN2 PLCG1 PLXND1 PST…
catenin_complex	7	4	0	2	2	3	APC2 CDH1 CDH2 CTNNA1 CTNNB1 JUP PVRL1	CDH2 CTNNA1 CTNNB1 JUP		CTNNA1 CTNNB1	CDH2 JUP	APC2 CDH1 PVRL1
U7_snRNP	7	5	0	2	3	2	LSM10 LSM11 SNRPB SNRPE SNRPF SNRPG SNRPD3	SNRPB SNRPD3 SNRPE SNRPF SNRPG		SNRPF SNRPG	SNRPB SNRPD3 SNRPE	LSM10 LSM11
Swr1_complex	8	3	0	2	1	5	ANP32E BRD8 EP400 ING3 KAT5 RUVBL1 RUVBL2 TRRAP	ANP32E RUVBL1 RUVBL2		RUVBL1 RUVBL2	ANP32E	BRD8 EP400 ING3 KAT5 TRRAP
unconventional_myosin_complex	8	5	1	1	3	3	MYO18B MYL6B MYL6 MYO1C MYO1F MYO6 MYO9A NA	MYL6 MYL6B MYO1C MYO1F MYO6	MYO6	MYL6	MYL6B MYO1C MYO1F	MYO18B MYO9A NA
U4_snRNP	8	8	0	2	6	0	PRPF31 SNRPB SNRPE SNRPF SNRPG SNRPD1 SNRPD2 SNRPD3	PRPF31 SNRPB SNRPD1 SNRPD2 SNRPD3 SNRPE SNRPF SNRPG		SNRPF SNRPG	PRPF31 SNRPB SNRPD1 SNRPD2 SNRPD3 SNRPE
cytosolic_large_ribosomal_subunit	55	50	1	4	45	7	FXR2 RPL10A RPL10L RPL10 RPL11 RPL12 RPL13A RPL13 RPL14 RPL15 RPL17 RPL18A RPL18 RPL19 RPL21 RPL22 RPL23A RPL23 RPL24 RPL26 RPL27A RPL27 RPL28 RPL29 RPL30 RPL31 RPL32 RPL34 RPL35A RPL35 RPL36A RPL36 RPL37A RPL37 RPL38 RPL39L RPL39 RPL3L RPL3 UBA52 RPL41 RPL4 RPL5 RPL6 RPL7A RPL7 RPL8 RPL9 RPL9P7 RPL9P8 RPL9P9 RPLP0 RPLP1 RPLP2 NA	FXR2 RPL10 RPL10A RPL10L RPL11 RPL12 RPL13 RPL13A RPL13A RPL14 RPL15 RPL17 RPL18 RPL18A RPL19 RPL21 RPL22 RPL23 RPL23A RPL24 RPL26 RPL27 RPL27A RPL28 RPL29 RPL3 RPL30 RPL31 RPL32 RPL34 RPL35 RPL35A RPL36 RPL36A RPL37 RPL37A RPL38 RPL39 RPL3L RPL4 RPL5 RPL6 RPL7 RPL7A RPL8 RPL9 RPLP0 RPLP1 RPLP2 UBA52	RPLP1	RPL18 RPL30 RPL36A RPLP0	FXR2 RPL10 RPL10A RPL10L RPL11 RPL12 RPL13 RPL13A RPL14 RPL15 RPL17 RPL18A RPL19 RPL21 RPL22 RPL23 RPL23A RPL24 RPL26 RPL27 RPL27A RPL28 RPL29 RPL3 RPL31 RPL32 RPL34 RPL35 RPL35A RPL36 RPL37 RPL37A RPL38 RPL39 RPL3L RPL4 RPL5 RPL6 RPL7 RPL7A RPL8 RPL9 RPLP2 UBA52	RPL39L RPL41 RPL9P7 RPL9P8 RPL9P9 NA
small_nuclear_ribonucleoprotein_complex	19	15	0	3	12	4	ARFGEF1 GEMIN4 LSM4 LSM6 SNRPB SNRPN SNRPA1 SNRPE SNRPF SNRPG SF3A2 SF3B3 SLU7 SNRPD1 SNRPD2 SNRPD3 TGS1 RRP9 LOC645339	GEMIN4 LSM4 LSM6 RRP9 SF3A2 SF3B3 SNRPA1 SNRPB SNRPD1 SNRPD2 SNRPD3 SNRPE SNRPF SNRPG SNRPN		RRP9 SNRPF SNRPG	GEMIN4 LSM4 LSM6 SF3A2 SF3B3 SNRPA1 SNRPB SNRPD1 SNRPD2 SNRPD3 SNRPE SNRPN	ARFGEF1 SLU7 TGS1 LOC645339
endoplasmic_reticulum-Golgi_intermediate_compartment_membrane	34	16	0	4	12	18	AZIN2 BCAP31 CLN8 COPZ2 DCSTAMP KDELR1 ERGIC1 ERGIC2 ERGIC3 LAMP5 LMAN1L LMAN1 LMAN2 MPPE1 NAT8B NAT8 PIEZO1 RAB2A SLC35C2 SEC22B SEC23B STX17 STX5 SURF4 TMED1 TMED2 TMED3 TMED5 TMED7 TMED9 TMED10 VMA21 VMP1 WHAMM	BCAP31 ERGIC2 ERGIC3 LMAN1 LMAN2 RAB2A SEC22B SEC23B STX5 SURF4 TMED10 TMED2 TMED3 TMED5 TMED7 TMED9		LMAN2 RAB2A TMED2 TMED9	BCAP31 ERGIC2 ERGIC3 LMAN1 SEC22B SEC23B STX5 SURF4 TMED10 TMED3 TMED5 TMED7	AZIN2 CLN8 COPZ2 DCSTAMP KDELR1 ERGIC1 LAMP5 LMAN1L MPPE1 NAT8B NAT8 PIEZO1 SLC35C2 STX17 TMED1 VMA21 VMP1 WHAMM
cell_body	54	28	1	4	23	26	ACOT7 BRAF CASP8 COMT CXADR CACYBP DPYSL3 EZR FADD PTK2B FMR1 GNB2 GNB3 GABARAP GABARAPL1 GFAP HSPA1L MAPK8IP1 LZTS1 TACR1 APOA1BP P2RY1 PACRG PINK1 PODXL PTPN13 RDH10 RDH5 ATP6AP2 RPL28 RLBP1 RPE65 RPS6 STAU1 SYNDIG1 TUBB TCP1 CCT2 CCT4 CCT5 CCT3 CCT7 CCT8 CCT6A TLR2 TRPV2 USP33 ZPBP ZPBP2 NA HEL-S-100n GNB1 DKFZp586N041 HEL-S-69	ACOT7 APOA1BP BRAF CACYBP CASP8 CCT2 CCT3 CCT4 CCT5 CCT6A CCT7 CCT8 COMT EZR FADD FMR1 GFAP GNB1 GNB2 GNB3 HSPA1L PODXL PTK2B RPL28 RPS6 STAU1 TCP1 TUBB	PODXL	CACYBP CCT3 COMT PTK2B	ACOT7 APOA1BP BRAF CASP8 CCT2 CCT4 CCT5 CCT6A CCT7 CCT8 EZR FADD FMR1 GFAP GNB1 GNB2 GNB3 HSPA1L RPL28 RPS6 STAU1 TCP1 TUBB	CXADR DPYSL3 GABARAP GABARAPL1 MAPK8IP1 LZTS1 TACR1 P2RY1 PACRG PINK1 PTPN13 RDH10 RDH5 ATP6AP2 RLBP1 RPE65 SYNDIG1 TLR2 TRPV2 USP33 ZPBP ZPBP2 NA HEL-S-100n DKFZp586N041 HEL-S-69
slit_diaphragm	9	2	1	1	0	7	IQGAP1 F11R KIRREL2 MAGI2 NPHS1 NPHS2 PODXL TRPC6 NA	IQGAP1 PODXL	PODXL	IQGAP1		F11R KIRREL2 MAGI2 NPHS1 NPHS2 TRPC6 NA
cytoplasmic_ribonucleoprotein_granule	22	19	0	3	16	3	ACTB INA CDC42 DYNC1I1 DHX9 FMR1 HNRNPU IQGAP1 MYH1 NCL PABPC1 RAC1 RPL28 RPL6 RPLP0 ROCK2 RPS4X RPS6 STAU1 MAPT TUBA1A TUBB	ACTB CDC42 DHX9 FMR1 HNRNPU INA IQGAP1 MYH1 NCL PABPC1 RAC1 RPL28 RPL6 RPLP0 RPS4X RPS6 STAU1 TUBA1A TUBB		CDC42 IQGAP1 RPLP0	ACTB DHX9 FMR1 HNRNPU INA MYH1 NCL PABPC1 RAC1 RPL28 RPL6 RPS4X RPS6 STAU1 TUBA1A TUBB	DYNC1I1 ROCK2 MAPT
nuclear_envelope_lumen	10	5	1	1	3	5	APP BCHE CACYBP HRASLS ALOX5 IGF2R PTGES SORL1 TUBB NA	APP CACYBP IGF2R SORL1 TUBB	IGF2R	CACYBP	APP SORL1 TUBB	BCHE HRASLS ALOX5 PTGES NA
beta-catenin_destruction_complex	10	3	0	2	1	7	APC AXIN1 AXIN2 CTNNBIP1 CTNNB1 CACYBP DACT1 GSK3A GSK3B SIAH1	CACYBP CTNNB1 GSK3B		CACYBP CTNNB1	GSK3B	APC AXIN1 AXIN2 CTNNBIP1 DACT1 GSK3A SIAH1
hemidesmosome	10	6	0	2	4	4	ACTR3 COL17A1 DST ITGA6 ITGB1 ITGB4 ERBB2IP PLEC NA MACF1	ACTR3 ITGA6 ITGB1 ITGB4 MACF1 PLEC		ACTR3 ITGA6	ITGB1 ITGB4 MACF1 PLEC	COL17A1 DST ERBB2IP NA
zonula_adherens	10	5	0	2	3	5	CAMSAP3 CTNNA1 CTNNB1 CTNND1 KIFC3 PLEKHA7 JUP PVRL2 SORBS1 NA	CTNNA1 CTNNB1 CTNND1 JUP PVRL2		CTNNA1 CTNNB1	CTNND1 JUP PVRL2	CAMSAP3 KIFC3 PLEKHA7 SORBS1 NA
proteasome_core_complex,_alpha-subunit_complex	10	8	0	2	6	2	PSMA1 PSMA2 PSMA3 PSMA4 PSMA5 PSMA6 PSMA8 PSMA7 NA HEL-S-275	PSMA1 PSMA2 PSMA3 PSMA4 PSMA5 PSMA6 PSMA7 PSMA8		PSMA1 PSMA5	PSMA2 PSMA3 PSMA4 PSMA6 PSMA7 PSMA8	NA HEL-S-275
desmosome	23	11	1	2	8	12	B4GALT1 CDSN CTNNB1 DSP DSC1 DSC2 DSC3 DSG1 DSG2 DSG3 DSG4 EVPL JAM3 KAZN PPL PERP PNN PKP1 PKP2 PKP3 PKP4 JUP NA	B4GALT1 CTNNB1 DSG2 DSP JUP PKP1 PKP2 PKP3 PKP4 PNN PPL	DSG2	CTNNB1 DSP	B4GALT1 JUP PKP1 PKP2 PKP3 PKP4 PNN PPL	CDSN DSC1 DSC2 DSC3 DSG1 DSG3 DSG4 EVPL JAM3 KAZN PERP NA
endoplasmic_reticulum-Golgi_intermediate_compartment	61	29	0	5	24	33	ANPEP ATP2A1 CA4 CHP1 CLN8 COPB1 C19orf10 GJB2 DDHD2 DICER1 ECM29 KDELR1 ERGIC1 ERP44 FN1 GNPNAT1 GOLGA3 GOLGB1 HSPA5 INPP5B IST1 LMAN1 LMAN2 MAN1A1 MCFD2 MPPE1 MYO18A NAT8B NAT8 SCYL1 NUCB1 NUCB2 P4HB PDIA6 PROM1 PTPN2 RAB1B RAB37 RER1 RGMB SEC23IP SLC35C2 SEC22B SERPINH1 STK17B STX17 SURF4 TMED1 TMED2 TMED3 TMED5 TMED7 TMED9 TMED10 TRAPPC12 UGGT1 UGGT2 YIF1A HEL-S-89n NA rab1b	ATP2A1 CHP1 COPB1 ECM29 ERP44 GOLGA3 HSPA5 IST1 LMAN1 LMAN2 NUCB1 NUCB2 NUCB2 P4HB PDIA6 RAB1B RAB37 SCYL1 SEC22B SEC23IP SERPINH1 SURF4 TMED10 TMED2 TMED3 TMED5 TMED7 TMED9 UGGT1		ERP44 LMAN2 TMED2 TMED9 UGGT1	ATP2A1 CHP1 COPB1 ECM29 GOLGA3 HSPA5 IST1 LMAN1 NUCB1 NUCB2 P4HB PDIA6 RAB1B RAB37 SCYL1 SEC22B SEC23IP SERPINH1 SURF4 TMED10 TMED3 TMED5 TMED7	ANPEP CA4 CLN8 C19orf10 GJB2 DDHD2 DICER1 KDELR1 ERGIC1 FN1 GNPNAT1 GOLGB1 INPP5B MAN1A1 MCFD2 MPPE1 MYO18A NAT8B NAT8 PROM1 PTPN2 RER1 RGMB SLC35C2 STK17B STX17 TMED1 TRAPPC12 UGGT2 YIF1A HEL-S-89n NA rab1b
methylosome	11	10	0	2	8	1	PRMT5 CLNS1A WDR77 SNRPB SNRPE SNRPF SNRPG SNRPD1 SNRPD2 SNRPD3 NA	CLNS1A PRMT5 SNRPB SNRPD1 SNRPD2 SNRPD3 SNRPE SNRPF SNRPG WDR77		SNRPF SNRPG	CLNS1A PRMT5 SNRPB SNRPD1 SNRPD2 SNRPD3 SNRPE WDR77	NA
pericentric_heterochromatin	11	5	0	2	3	6	BAZ1B CBX1 CENPC DNMT1 H2AFY HELLS IKZF1 INCENP LRWD1 SUV420H2 NA	BAZ1B CBX1 DNMT1 H2AFY HELLS		CBX1 H2AFY	BAZ1B DNMT1 HELLS	CENPC IKZF1 INCENP LRWD1 SUV420H2 NA
oligosaccharyltransferase_complex	11	9	0	2	7	2	DAD1 KRTCAP2 MAGT1 DDOST OSTC RPN1 RPN2 STT3A STT3B TUSC3 NA	DAD1 DDOST KRTCAP2 MAGT1 OSTC RPN1 RPN2 STT3A STT3B		DAD1 STT3B	DDOST KRTCAP2 MAGT1 OSTC RPN1 RPN2 STT3A	TUSC3 NA
cell_cortex	116	32	2	4	26	86	ADD3 SCIN AKAP12 AKT2 ANXA2 ARF6 ARFIP2 ARHGEF7 AGTRAP AXIN1 AXIN2 BIN2 C2CD5 CABP1 NEDD9 CAV1 CD302 TRIP10 CLASP1 CLASP2 CLIC5 CNKSR1 COL10A1 COBL CRIP2 CTGF CTNNB1 CTTNBP2 CYTIP DBNL DIXDC1 DRD4 DBN1 DVL1 DVL2 DVL3 DST EPS8 ERMN FAM110C PTK2 PTK2B FBLIM1 FNBP1L FERMT2 FER FGF1 FGFR2 FGA FGB FGG FLNB FMN2 FMNL1 FNBP1 GIPC1 GLRX3 GPSM2 GRK4 GRM7 GYS2 HMCN1 SPINK5 ITPR2 KDF1 PRKD1 LAMC2 PAFAH1B1 M…	ADD3 AGTRAP ANXA2 ARF6 ARFIP2 CAV1 CLASP1 CRIP2 CTNNB1 CTTN DBN1 DBNL EPS8 FERMT2 FGFR2 FLNB GIPC1 GLRX3 ITPR2 LAMC2 MAP2K1 MAP2K2 MYH10 MYO6 MYO9B NCL PAFAH1B1 POTEF PTK2B RHOA SCIN TRIP10	MYO6 POTEF	CTNNB1 GLRX3 PTK2B SCIN	ADD3 AGTRAP ANXA2 ARF6 ARFIP2 CAV1 CLASP1 CRIP2 CTTN DBN1 DBNL EPS8 FERMT2 FGFR2 FLNB GIPC1 ITPR2 LAMC2 MAP2K1 MAP2K2 MYH10 MYO9B NCL PAFAH1B1 RHOA TRIP10	AKAP12 AKT2 ARHGEF7 AXIN1 AXIN2 BIN2 C2CD5 CABP1 NEDD9 CD302 CLASP2 CLIC5 CNKSR1 COL10A1 COBL CTGF CTTNBP2 CYTIP DIXDC1 DRD4 DVL1 DVL2 DVL3 DST ERMN FAM110C PTK2 FBLIM1 FNBP1L FER FGF1 FGA FGB FGG FMN2 FMNL1 FNBP1 GPSM2 GRK4 GRM7 GYS2 HMCN1 SPINK5 KDF1 PRKD1 MARCKS MELK MISP MYO10 MYO7A NEDD4 NDFIP1 NRBP1 OOEP OR2C1 PLA2G4C PARD6A PARD6B PARD3 PXN PDZD4 PSEN1 PSEN2 RAI14 ARHGAP32 RIC8B RYR1 SHROO…
nuclear_speck	180	80	3	6	71	101	EIF4ENIF1 ACIN1 AFF2 AKAP17A ALKBH5 APBB1 APEX1 ARL6IP4 ATPAF2 ATXN2L BASP1 CASC3 CBX4 CBY1 CCNL1 CCNL2 CDC5L CDK12 CDK13 CHTOP CIR1 CLK2 CLK3 CRNKL1 CTR9 CWC22 CXXC1 DDX3X DDX42 DDX46 DGKQ DUSP11 DDX39B DYRK1A EAF1 EAF2 ELL EP400 MECOM FAM206A FAM76B WTAP FTO GLI2 GLI3 GLIS2 HIPK1 HSPA1A HSPA1B IFI16 EIF4A3 PYHIN1 CSNK1A1 KMT2E PSKH1 LUC7L2 LUC7L3 LMNA MAML1 MAML2 MAML3 MBD1 MEF2C MEOX2 MAGOH ME…	ACIN1 AKAP17A ALYREF APEX1 ATPAF2 ATXN2L BASP1 CDC5L CSNK1A1 CTR9 CWC22 DDX39B DDX3X DDX42 DDX46 EFTUD2 EIF4A3 HSPA1A IFI16 LMNA LUC7L2 LUC7L3 MAGOH MBD1 MEOX2 METTL3 NOC3L NONO PHF5A PIN1 PLRG1 PNN POLDIP3 PPIG PPIH PPP1CC PPP1R8 PRPF19 PRPF3 PRPF31 PRPF4 PRPF40A PRPF6 PRPF8 PSME4 PSPC1 RBM25 RBM39 RBM4 RBM8A RING1 RSRC1 SAP18 SARNP SART3 SF3A3 SF3B1 SMNDC1 SNRNP70 SON SRP54 SRRM1 SRRM2 SRSF1 SR…	PPIG SRP54 SRRM1	EFTUD2 PRPF8 SRSF1 SRSF2 U2AF2 ZNF638	ACIN1 AKAP17A ALYREF APEX1 ATPAF2 ATXN2L BASP1 CDC5L CSNK1A1 CTR9 CWC22 DDX39B DDX3X DDX42 DDX46 EIF4A3 HSPA1A IFI16 LMNA LUC7L2 LUC7L3 MAGOH MBD1 MEOX2 METTL3 NOC3L NONO PHF5A PIN1 PLRG1 PNN POLDIP3 PPIH PPP1CC PPP1R8 PRPF19 PRPF3 PRPF31 PRPF4 PRPF40A PRPF6 PSME4 PSPC1 RBM25 RBM39 RBM4 RBM8A RING1 RSRC1 SAP18 SARNP SART3 SF3A3 SF3B1 SMNDC1 SNRNP70 SON SRRM2 SRSF10 SRSF3 SRSF4 SRSF5 SRSF6 SUMO1 T…	EIF4ENIF1 AFF2 ALKBH5 APBB1 ARL6IP4 CASC3 CBX4 CBY1 CCNL1 CCNL2 CDK12 CDK13 CHTOP CIR1 CLK2 CLK3 CRNKL1 CXXC1 DGKQ DUSP11 DYRK1A EAF1 EAF2 ELL EP400 MECOM FAM206A FAM76B WTAP FTO GLI2 GLI3 GLIS2 HIPK1 HSPA1B PYHIN1 KMT2E PSKH1 MAML1 MAML2 MAML3 MEF2C NEK6 NSRP1 NXF1 NXT1 OGG1 GATAD2A GATAD2B PATL1 PIP5K1A PIAS1 PIAS2 PLCB1 PNISR POU4F2 PQBP1 PRPF40B PRPF18 RBM11 RBM27 RFWD2 RNF34 RNPS1 RREB1 SCNM…
polysome	28	14	0	3	11	14	AGO1 AGO2 ATXN2 CALR DAZL DIS3L2 DRG1 EEF2 EPM2A FMR1 FXR1 EIF2S1 MSI1 MSI2 PIWIL1 PIWIL2 PSMA1 PSMA6 RPL10L RPS4X RPS4Y1 RPS6 YBX2 YBX3 HEL-S-99n CPEB2 CSDA NA	CALR DRG1 EEF2 EIF2S1 FMR1 FXR1 PSMA1 PSMA6 RPL10L RPS4X RPS4Y1 RPS6 YBX2 YBX3		CALR DRG1 PSMA1	EEF2 EIF2S1 FMR1 FXR1 PSMA6 RPL10L RPS4X RPS4Y1 RPS6 YBX2 YBX3	AGO1 AGO2 ATXN2 DAZL DIS3L2 EPM2A MSI1 MSI2 PIWIL1 PIWIL2 HEL-S-99n CPEB2 CSDA NA
clathrin-coated_vesicle_membrane	14	9	1	1	7	5	AP1B1 AP1G1 AP1M1 AP1M2 AP3B1 AP3B2 CEMIP DAB2 DBNL DENND1A HIP1R HIP1 MYO6 VAMP3	AP1B1 AP1G1 AP1M1 AP1M2 AP3B1 DBNL HIP1 HIP1R MYO6	MYO6	HIP1R	AP1B1 AP1G1 AP1M1 AP1M2 AP3B1 DBNL HIP1	AP3B2 CEMIP DAB2 DENND1A VAMP3
cell-cell_junction	155	47	2	6	39	108	APP ACTN4 ADD3 MLLT4 AHI1 AJUBA AKT1 AMTN AQP3 AQP4 AQP7 ARHGEF6 ACTR3 BAI1 CDH24 CDH2 CDH5 CADM1 CADM3 CAPZA1 CD2AP CD2 CD3E CD53 CDC42 CDSN CLDN5 CLIC4 CNKSR1 CNN2 COL13A1 CFL1 COL17A1 CORO1A CASK CSK CTNNA1 CTNNB1 CTNND1 CXADR CXCR4 DEF6 DLG1 DSC3 DSG2 EPB41L3 ECT2 FAT1 FNDC1 FRS2 RPGRIP1L PIKFYVE FZD4 GRB2 SLC2A1 HEPACAM HEG1 HPN ILK IQGAP3 ITGA4 ITGAL ITK F11R KIAA1462 KRT8 KIRREL KIT PRKD1 …	ACTN4 ACTR3 ADD3 APP CAPZA1 CD2 CD2AP CDC42 CDC42BPB CDH2 CFL1 CLIC4 CNN2 CSK CTNNA1 CTNNB1 CTNND1 DLG1 DSG2 GRB2 ILK IQGAP1 IQGAP3 JUP KRT8 LCK LIN7C MAP2K2 MYH2 MYO1E OCLN PACSIN2 PAK1 PKP2 PKP3 PKP4 PNN PRKCD PVRL2 RAP1B SCRIB SLC2A1 TIAM1 TLN1 TLN2 TWF1 VCL	DSG2 TIAM1	ACTR3 CDC42 CTNNA1 CTNNB1 IQGAP1 TLN1	ACTN4 ADD3 APP CAPZA1 CD2 CD2AP CDC42BPB CDH2 CFL1 CLIC4 CNN2 CSK CTNND1 DLG1 GRB2 ILK IQGAP3 JUP KRT8 LCK LIN7C MAP2K2 MYH2 MYO1E OCLN PACSIN2 PAK1 PKP2 PKP3 PKP4 PNN PRKCD PVRL2 RAP1B SCRIB SLC2A1 TLN2 TWF1 VCL	MLLT4 AHI1 AJUBA AKT1 AMTN AQP3 AQP4 AQP7 ARHGEF6 BAI1 CDH24 CDH5 CADM1 CADM3 CD3E CD53 CDSN CLDN5 CNKSR1 COL13A1 COL17A1 CORO1A CASK CXADR CXCR4 DEF6 DSC3 EPB41L3 ECT2 FAT1 FNDC1 FRS2 RPGRIP1L PIKFYVE FZD4 HEPACAM HEG1 HPN ITGA4 ITGAL ITK F11R KIAA1462 KIRREL KIT PRKD1 PRKCG PRKCH PRKCZ KRIT1 LAMA1 LAT LCP2 LIMS1 RLTPR MAGI1 MICALL2 MLC1 CDC42BPA MYADM MYLK NCK1 NPHP1 NPHP4 RHO PIK3R1 PARD3 PCDH…
endocytic_vesicle	50	19	3	1	15	32	ABCA1 AMN AMOT APOA1 ARF6 ARRB2 CCL2 CD207 CUBN DAB2IP DPP4 DRD2 DRD3 DYSF ECM29 EGFR EHD3 FFAR4 FLOT2 GIPC1 GOLIM4 HYAL2 ITSN1 KIF5B LCK LRP2 IGF2R MTSS1 MYO6 NLGN3 NRXN1 OCLN PIK3C2B PLEKHG5 RAB13 RAB17 RAB5B RAB5C RABEP1 RAB11FIP4 SFTPD STX7 TIRAP TF VPS11 EHD1 MCP1 HEL-S-61 NA PIK3C2B variant protein	ARF6 ARRB2 DYSF ECM29 EGFR EHD1 EHD3 FLOT2 GIPC1 IGF2R KIF5B LCK MYO6 OCLN RAB13 RAB5B RAB5C RABEP1 STX7	ARRB2 IGF2R MYO6	EGFR	ARF6 DYSF ECM29 EHD1 EHD3 FLOT2 GIPC1 KIF5B LCK OCLN RAB13 RAB5B RAB5C RABEP1 STX7	ABCA1 AMN AMOT APOA1 CCL2 CD207 CUBN DAB2IP DPP4 DRD2 DRD3 FFAR4 GOLIM4 HYAL2 ITSN1 LRP2 MTSS1 NLGN3 NRXN1 PIK3C2B PLEKHG5 RAB17 RAB11FIP4 SFTPD TIRAP TF VPS11 MCP1 HEL-S-61 NA variant protein
actin_cytoskeleton	190	62	1	7	54	128	ABL1 ABL2 ABLIM1 ABLIM2 ABRA ACTL7B ACTA2 ACTA1 ADAM17 AHNAK AIF1L ALDOA AMPH ANLN APBB3 APOB ARPC1A ARPC1B ARC ACTR2 ACTR3 ARPC2 ARPC3 ARPC5 AVIL BFSP1 BIN1 CDC42EP3 CDC42EP4 CDC42EP1 CDH1 CALD1 CAPZB CATIP CAPZA1 CAPZA2 CCDC53 CD2AP C10orf90 CLIC4 CLIC5 C14orf166 NCAPG CFL2 CORO1B CORO1C CORO2A CORO2B CORO6 CROCC CASK CTTNBP2NL CTDP1 CTNNA1 CTNNA2 CTNNA3 CTNNAL1 CIT DAPK1 DDX58 DMTN DENND2A DST…	ACTA1 ACTA2 ACTR2 ACTR3 ADAM17 AHNAK ALDOA ANLN ARHGAP35 ARPC1B ARPC2 ARPC3 ARPC5 CAPZA1 CAPZA2 CAPZB CD2AP CFL1 CFL2 CLIC4 CORO1B CORO1C CORO2A CROCC CTNNA1 CTNNA2 CTNNA3 DBN1 DSTN EZR FAM129B FGR FLNA FLNB FSCN1 GSN H1F0 JUP LCP1 LIMA1 MACF1 MYH9 MYO1E MYO9B NCAPG NMT1 PDLIM5 PSMB3 RAB5A RPA1 SEPT2 SEPT7 SEPT9 SLC16A3 SLC9A3R1 SPTB STAG2 TARS TLN1 TLN2 TWF1 VCL	CTNNA2	ACTR3 ARPC2 ARPC3 CTNNA1 LIMA1 PSMB3 TLN1	ACTA1 ACTA2 ACTR2 ADAM17 AHNAK ALDOA ANLN ARHGAP35 ARPC1B ARPC5 CAPZA1 CAPZA2 CAPZB CD2AP CFL1 CFL2 CLIC4 CORO1B CORO1C CORO2A CROCC CTNNA3 DBN1 DSTN EZR FAM129B FGR FLNA FLNB FSCN1 GSN H1F0 JUP LCP1 MACF1 MYH9 MYO1E MYO9B NCAPG NMT1 PDLIM5 RAB5A RPA1 SEPT2 SEPT7 SEPT9 SLC16A3 SLC9A3R1 SPTB STAG2 TARS TLN2 TWF1 VCL	ABL1 ABL2 ABLIM1 ABLIM2 ABRA ACTL7B AIF1L AMPH APBB3 APOB ARPC1A ARC AVIL BFSP1 BIN1 CDC42EP3 CDC42EP4 CDC42EP1 CDH1 CALD1 CATIP CCDC53 C10orf90 CLIC5 C14orf166 CORO2B CORO6 CASK CTTNBP2NL CTDP1 CTNNAL1 CIT DAPK1 DDX58 DMTN DENND2A DST ERAL1 EVPLL FAM101B FGD4 FHL2 FSCN2 FSCN3 FYB GAS2L3 GABARAP HAP1 HAX1 HSPB7 IFIT5 INTS6 IPP IQGAP2 KALRN KLHL17 KLHL20 KLHL2 KNTC1 KPTN LRIF1 LSP1 MARCKS MAD1L1 M…
cell-cell_adherens_junction	31	12	1	2	9	19	SSX2IP CDH1 CDH2 CDH3 CTNNA2 CTNNB1 DAG1 DLG5 DSC2 FAT2 ITGA6 MYH9 NDRG1 OXTR PARD3 PGM5 JUP PTPRM PVRL1 PVRL3 SCRIB SHROOM2 SORBS1 TGM1 VCL TJP1 ZYX NA LMO7 ABI-2 ABI2	CDH2 CTNNA2 CTNNB1 DAG1 DLG5 ITGA6 JUP MYH9 SCRIB TJP1 VCL ZYX	CTNNA2	CTNNB1 ITGA6	CDH2 DAG1 DLG5 JUP MYH9 SCRIB TJP1 VCL ZYX	SSX2IP CDH1 CDH3 DSC2 FAT2 NDRG1 OXTR PARD3 PGM5 PTPRM PVRL1 PVRL3 SHROOM2 SORBS1 TGM1 NA LMO7 ABI-2 ABI2
mitochondrial_envelope	15	5	2	0	3	10	ABCB6 ABCB8 ABCF2 ADAP2 MAOB CIDEA HSD17B8 SDHD HADHB BNIP3 BNIP3L NA BIK FKBP8 COX5B	ABCB6 ABCF2 COX5B FKBP8 HADHB	ABCB6 ABCF2		COX5B FKBP8 HADHB	ABCB8 ADAP2 MAOB CIDEA HSD17B8 SDHD BNIP3 BNIP3L NA BIK
NuA4_histone_acetyltransferase_complex	15	4	0	2	2	11	ACTL6A ACTB BRD8 DMAP1 MEAF6 EP400 EPC1 ING3 KAT5 MORF4L1 RUVBL1 RUVBL2 TRRAP YEATS4 NA	ACTB ACTL6A RUVBL1 RUVBL2		RUVBL1 RUVBL2	ACTB ACTL6A	BRD8 DMAP1 MEAF6 EP400 EPC1 ING3 KAT5 MORF4L1 TRRAP YEATS4 NA
endocytic_vesicle_lumen	16	7	0	2	5	10	APOA1 APOB APOE CALR HSP90B1 HBA1 HBA2 HBB HPX HP HSPH1 HSP90AA1 HYOU1 SAA1 SCGB3A2 SPARC	CALR HBA1 HBB HSP90AA1 HSP90B1 HSPH1 HYOU1		CALR HYOU1	HBA1 HBB HSP90AA1 HSP90B1 HSPH1	APOA1 APOB APOE HBA2 HPX HP SAA1 SCGB3A2 SPARC
intracellular_membrane-bounded_organelle	367	117	4	10	103	250	EIF4ENIF1 APP AASS ABCD2 ABCD3 ABHD5 ACBD5 ACSS2 AGPS AGFG1 AGK AKAP9 AURKAIP1 ALDH1B1 ALDH3A2 AMBP ANKRD2 ANLN AP1G1 TFAP2A AP2B1 LPA APOB AQP8 AQP9 FXYD2 ATXN1 BARD1 GUSB BNIP2 BTK BYSL CALCOCO1 CALCOCO2 CAND1 CASZ1 CAT CTSB CTSS CTSZ CCDC53 CD86 CDK9 CDKN1A CERS1 CGRRF1 CHEK1 CHPT1 TRIP10 CLTA CLCC1 CLN6 CLOCK CLUAP1 CNR1 COL4A2 COL8A1 COPB1 ARCN1 CYP1A2 CYP2C9 CYP2C19 CYP2F1 CYP39A1 CYP3A4 CY…	ABCD3 ACAA1 ACBD5 ACSS2 AGK AGPS ALDH1B1 ALDH3A2 ANKRD2 ANLN AP1G1 AP2B1 APP ARCN1 ATP6V0A1 ATP6V1B2 CAND1 CAT CISD2 CLINT1 CLN6 COPB1 CRYZ CTSB DDOST DDX6 DHRS4 DNAJA3 DNM1L DPAGT1 EBP ECI2 EDC4 EPS15 ERGIC2 ETFB FADS1 FAF2 FGFR2 GOLGA4 HAT1 HIP1 HIP1R HMGCR HPSE HSD17B4 IPO5 LAMTOR1 LIG1 MANBA MCM3 ME2 MGST3 MSH6 MTA1 MTA3 MYBBP1A MYOF NOP16 NSDHL NUP62 P4HA1 PACSIN2 PDHA1 PDXDC1 PKP1 PLIN3 POR…	DPAGT1 PPP5C RRAGC UBQLN4	ANKRD2 ARCN1 CTSB DNM1L HIP1R POR RAB7A RUVBL1 TMED2 ZNF638	ABCD3 ACAA1 ACBD5 ACSS2 AGK AGPS ALDH1B1 ALDH3A2 ANLN AP1G1 AP2B1 APP ATP6V0A1 ATP6V1B2 CAND1 CAT CISD2 CLINT1 CLN6 COPB1 CRYZ DDOST DDX6 DHRS4 DNAJA3 EBP ECI2 EDC4 EPS15 ERGIC2 ETFB FADS1 FAF2 FGFR2 GOLGA4 HAT1 HIP1 HMGCR HPSE HSD17B4 IPO5 LAMTOR1 LIG1 MANBA MCM3 ME2 MGST3 MSH6 MTA1 MTA3 MYBBP1A MYOF NOP16 NSDHL NUP62 P4HA1 PACSIN2 PDHA1 PDXDC1 PKP1 PLIN3 PRCC PRDX5 PTRF RAB14 RAB5C RABEP1 RPIA …	EIF4ENIF1 AASS ABCD2 ABHD5 AGFG1 AKAP9 AURKAIP1 AMBP TFAP2A LPA APOB AQP8 AQP9 FXYD2 ATXN1 BARD1 GUSB BNIP2 BTK BYSL CALCOCO1 CALCOCO2 CASZ1 CTSS CTSZ CCDC53 CD86 CDK9 CDKN1A CERS1 CGRRF1 CHEK1 CHPT1 CLTA CLCC1 CLOCK CLUAP1 CNR1 COL4A2 COL8A1 CYP1A2 CYP2C9 CYP2C19 CYP2F1 CYP39A1 CYP3A4 CYP3A5 CYP4A11 CYP4F2 CYP4F12 CYP7A1 VCAN CTGF CTNS CXXC5 DAB2 DBF4B DCP1A DCP1B DGKG HSD17B3 DMP1 DNMT3B POLE2 …
microtubule_organizing_center	133	28	1	5	22	106	ABCA2 AJUBA AKAP11 ALDOB ATF4 BBS1 ARFGEF2 BIRC6 BOD1 BUB1B CC2D1A CASP8 CCDC124 CDC42 CEP128 CEP57L1 CENPU CEP97 CHMP1A CIR1 CLASP2 CLIC5 C14orf166 CEP250 SPECC1L DAPK3 DDHD2 DLGAP5 CRMP1 ERCC6L2 EVI5 EXOC7 FAM110A FAM110B FAM110C PTK2 FIGN FLII FLOT1 FNIP2 FRY FSD1 TUBGCP2 GSDMC HOOK3 IFT43 JTB KRT18 AK5 CAMK2B KEAP1 KIF18A KIF2B KIFC1 KIF5B PRKCZ PSKH1 KPTN LAS1L LATS1 LATS2 LCA5 LRMP LRWD1 MA…	ALDOB CASP8 CCDC124 CDC42 EXOC7 FLII FLOT1 KIF5B KIFC1 KRT18 LAS1L LATS1 MAP2K1 MAPK1 NUBP2 OGT PDCD6IP PPP4C RBM39 RPS7 RUVBL1 SCYL1 SLC1A4 SNCG SPDL1 SPECC1L TLN1 YES1	SNCG	CDC42 LATS1 NUBP2 RUVBL1 TLN1	ALDOB CASP8 CCDC124 EXOC7 FLII FLOT1 KIF5B KIFC1 KRT18 LAS1L MAP2K1 MAPK1 OGT PDCD6IP PPP4C RBM39 RPS7 SCYL1 SLC1A4 SPDL1 SPECC1L YES1	ABCA2 AJUBA AKAP11 ATF4 BBS1 ARFGEF2 BIRC6 BOD1 BUB1B CC2D1A CEP128 CEP57L1 CENPU CEP97 CHMP1A CIR1 CLASP2 CLIC5 C14orf166 CEP250 DAPK3 DDHD2 DLGAP5 CRMP1 ERCC6L2 EVI5 FAM110A FAM110B FAM110C PTK2 FIGN FNIP2 FRY FSD1 TUBGCP2 GSDMC HOOK3 IFT43 JTB AK5 CAMK2B KEAP1 KIF18A KIF2B PRKCZ PSKH1 KPTN LATS2 LCA5 LRMP LRWD1 MARK4 MVB12A MCPH1 MLPH MTUS1 NDRG2 NEIL1 NEK6 NEK7 NINL NUDCD2 SMEK1 SMEK2 PAX2 PH…
integral_component_of_mitochondrial_outer_membrane	16	8	2	0	6	8	ABCB6 ARMCX3 BAK1 BNIP3 CPT1A DMPK FIS1 FUNDC1 GDAP1 MGARP RHOT1 RHOT2 MUL1 PINK1 SYNJ2BP TOMM40	ABCB6 ARMCX3 CPT1A FIS1 RHOT1 RHOT2 SYNJ2BP TOMM40	ABCB6 FIS1		ARMCX3 CPT1A RHOT1 RHOT2 SYNJ2BP TOMM40	BAK1 BNIP3 DMPK FUNDC1 GDAP1 MGARP MUL1 PINK1
fascia_adherens	16	11	0	2	9	5	ACTN1 CDH2 CTNNA3 CTNNB1 GJA1 DES DSP NRAP JUP SPTAN1 TLN2 VCL XIRP1 tmp_locus_29 HEL114 NA	ACTN1 CDH2 CTNNA3 CTNNB1 DES DSP GJA1 JUP SPTAN1 TLN2 VCL		CTNNB1 DSP	ACTN1 CDH2 CTNNA3 DES GJA1 JUP SPTAN1 TLN2 VCL	NRAP XIRP1 tmp_locus_29 HEL114 NA
NuRD_complex	16	11	1	1	9	5	CHD3 CHD4 CHD5 CSNK2A1 HDAC1 HDAC2 MBD3 MTA1 MTA2 GATAD2A RBBP4 RBBP7 SALL1 MTA3 NA tmp_locus_6	CHD3 CHD4 CHD5 CSNK2A1 HDAC1 HDAC2 MTA1 MTA2 MTA3 RBBP4 RBBP7	HDAC2	CHD4	CHD3 CHD5 CSNK2A1 HDAC1 MTA1 MTA2 MTA3 RBBP4 RBBP7	MBD3 GATAD2A SALL1 NA tmp_locus_6
cytoplasmic_dynein_complex	16	8	1	1	6	8	DYNC1I1 DYNC1I2 DYNC1LI1 DYNC1LI2 DYNLRB1 DYNLRB2 DYNC1H1 DYNLL1 DYNLT1 DYNLT3 SNX4 TPR DNCI1 NA DKFZp686J08252 DKFZp686A1525	DYNC1H1 DYNC1I2 DYNC1LI1 DYNLL1 DYNLRB1 DYNLRB2 SNX4 TPR	DYNC1I2	DYNLRB1	DYNC1H1 DYNC1LI1 DYNLL1 DYNLRB2 SNX4 TPR	DYNC1I1 DYNC1LI2 DYNLT1 DYNLT3 DNCI1 NA DKFZp686J08252 DKFZp686A1525
SMN-Sm_protein_complex	17	12	0	2	10	6	DDX20 GEMIN2 GEMIN4 GEMIN5 GEMIN6 GEMIN7 GEMIN8 SNRPB SNRPE SNRPF SNRPG SNRPD1 SNRPD2 SNRPD3 SMN1 SMN2 STRAP	DDX20 GEMIN4 GEMIN5 SMN1 SNRPB SNRPD1 SNRPD2 SNRPD3 SNRPE SNRPF SNRPG STRAP		SNRPF SNRPG	DDX20 GEMIN4 GEMIN5 SMN1 SNRPB SNRPD1 SNRPD2 SNRPD3 SNRPE STRAP	GEMIN2 GEMIN6 GEMIN7 GEMIN8 SMN2
U1_snRNP	16	13	0	2	11	3	LUC7L2 LUC7L3 LUC7L SNRPB SNRPN SNRNP70 SNRPC SNRPE SNRPF SNRPG SNRPD1 SNRPD2 SNRPD3 SNRPA NA CROP	LUC7L LUC7L2 LUC7L3 SNRNP70 SNRPA SNRPB SNRPD1 SNRPD2 SNRPD3 SNRPE SNRPF SNRPG SNRPN		SNRPF SNRPG	LUC7L LUC7L2 LUC7L3 SNRNP70 SNRPA SNRPB SNRPD1 SNRPD2 SNRPD3 SNRPE SNRPN	SNRPC NA CROP
cell_leading_edge	34	15	1	2	12	20	YWHAZ AAK1 ABL1 SSX2IP ARPC2 BCAS3 BSPRY CORO1B CXCR4 DCTN1 DOCK8 DST HDAC6 IQGAP1 ITGB4 ITGB5 JMY KDF1 PRKCI PRKCZ PAFAH1B1 CDC42BPA CDC42BPB CDC42BPG MYH9 NDEL1 SRA1 VIM CORO1A 14-3-3 protein NA HEL113 HEL-205 RAPH1	ARPC2 CDC42BPB CDC42BPG CORO1B DCTN1 HDAC6 IQGAP1 ITGB4 MYH9 NDEL1 PAFAH1B1 RAPH1 SRA1 VIM YWHAZ	RAPH1	ARPC2 IQGAP1	CDC42BPB CDC42BPG CORO1B DCTN1 HDAC6 ITGB4 MYH9 NDEL1 PAFAH1B1 SRA1 VIM YWHAZ	AAK1 ABL1 SSX2IP BCAS3 BSPRY CXCR4 DOCK8 DST ITGB5 JMY KDF1 PRKCI PRKCZ CDC42BPA CORO1A 14-3-3 protein NA HEL113 HEL-205
pseudopodium	17	11	2	0	9	6	ACTN1 ACTN2 ACTN3 ACTN4 ARRB1 CAPN2 CNP KLHL41 LDB3 MAPK1 MAPK3 MYOZ1 F2RL1 RAB25 RAF1 NA DKFZp686O0215	ACTN1 ACTN2 ACTN3 ACTN4 ARRB1 CAPN2 CNP MAPK1 MAPK3 RAB25 RAF1	ARRB1 RAB25		ACTN1 ACTN2 ACTN3 ACTN4 CAPN2 CNP MAPK1 MAPK3 RAF1	KLHL41 LDB3 MYOZ1 F2RL1 NA DKFZp686O0215
Ino80_complex	18	6	0	2	4	12	ACTL6A ACTR5 ACTR8 INO80B INO80C INO80E INO80 MCRS1 NFRKB RUVBL1 RUVBL2 TFPT YY1 UCHL5 INO80B-WBP1 FLJ00210 NA FLJ00079	ACTL6A INO80 RUVBL1 RUVBL2 UCHL5 YY1		RUVBL1 RUVBL2	ACTL6A INO80 UCHL5 YY1	ACTR5 ACTR8 INO80B INO80C INO80E MCRS1 NFRKB TFPT INO80B-WBP1 FLJ00210 NA FLJ00079
proteasome_accessory_complex	18	17	0	2	15	1	PSMC6 PSMC1 PSMC3 PSMC4 PSMC2 PSMC5 PSMD11 PSMD12 PSMD13 PSMD14 PSMD1 PSMD2 PSMD3 PSMD4 PSMD5 PSMD6 PSMD8 NA	PSMC1 PSMC2 PSMC3 PSMC4 PSMC5 PSMC6 PSMD1 PSMD11 PSMD12 PSMD13 PSMD14 PSMD2 PSMD3 PSMD4 PSMD5 PSMD6 PSMD8		PSMD2 PSMD6	PSMC1 PSMC2 PSMC3 PSMC4 PSMC5 PSMC6 PSMD1 PSMD11 PSMD12 PSMD13 PSMD14 PSMD3 PSMD4 PSMD5 PSMD8	NA
sperm_principal_piece	19	5	0	2	3	14	AKAP3 AKAP4 CATSPER4 CATSPERD CATSPERG FSCB GAPDHS IFT172 IFT27 IFT81 PFKM PGAM4 HK1 DNAH8 C19orf15 CABYR HK1-tb HEL159 NA	CABYR GAPDHS HK1 PFKM PGAM4		PFKM PGAM4	CABYR GAPDHS HK1	AKAP3 AKAP4 CATSPER4 CATSPERD CATSPERG FSCB IFT172 IFT27 IFT81 DNAH8 C19orf15 HK1-tb HEL159 NA
protein_complex	382	122	6	7	109	262	YWHAQ YWHAZ EPB41 EIF4EBP1 ACTL6A ACTL7A ACR ACTA2 ACTB ACTN4 ADCY2 SSX2IP SCIN AIF1L AKT1S1 ALB ALK ALS2 AMFR AR NPPB ANXA1 ANXA2 APBA1 AQP2 AQP4 ARHGEF2 ARHGEF7 ASF1A ASF1B ATP1A1 ATP2B4 ACVR2B BCL10 BCL3 BCR BECN1 BHMT BIRC3 BIRC8 CDCA8 BRCA1 BRCA2 BSND BTBD1 CABP1 CHAF1A CHAF1B CANX CAPN3 CAV1 CAV2 CCDC113 CCM2 CD19 CDKN2A CDC20 CDC37 CDKN1B CEP290 CEP76 CEP97 CFTR HSPD1 CHD4 CHD8 CISD2 CKAP5…	ACTA2 ACTB ACTL6A ACTN4 ALB AMFR ANXA1 ANXA2 ARHGEF2 ATP1A1 BCL10 CAB39 CAD CANX CAV1 CAV3 CDC20 CDC37 CDKN2A CEP290 CHD4 CISD2 CKAP5 CLTC COL6A1 CPS1 DCAF7 DDOST DNM1L DPYSL2 EIF4EBP1 EPS8L2 ERLIN1 ERLIN2 FIS1 FKBP4 GDI1 GLUL GNAO1 GNB2 GRB2 GSN H3F3A HAT1 HDAC1 HDAC2 HIST1H3A HIST1H4A HMGB2 HNRNPC HSPD1 ILK IPO4 IQGAP1 KIDINS220 KLC2 KPNB1 MAPK1 MBD2 MTA2 MYH2 MYH9 NASP NFKB1 PAK1 PARP1 PCM1 PH…	DPYSL2 EIF4EBP1 FIS1 HDAC2 SPTBN5 UBQLN1	ALB CHD4 DNM1L ERLIN1 IQGAP1 RUVBL1 SCIN	ACTA2 ACTB ACTL6A ACTN4 AMFR ANXA1 ANXA2 ARHGEF2 ATP1A1 BCL10 CAB39 CAD CANX CAV1 CAV3 CDC20 CDC37 CDKN2A CEP290 CISD2 CKAP5 CLTC COL6A1 CPS1 DCAF7 DDOST EPS8L2 ERLIN2 FKBP4 GDI1 GLUL GNAO1 GNB2 GRB2 GSN H3F3A HAT1 HDAC1 HIST1H3A HIST1H4A HMGB2 HNRNPC HSPD1 ILK IPO4 KIDINS220 KLC2 KPNB1 MAPK1 MBD2 MTA2 MYH2 MYH9 NASP NFKB1 PAK1 PARP1 PCM1 PHB2 PI4K2A PLCB3 PPP1CC PRKAR1A PRMT1 PRMT5 PTRF RAB11A R…	EPB41 ACTL7A ACR ADCY2 SSX2IP AIF1L AKT1S1 ALK ALS2 AR NPPB APBA1 AQP2 AQP4 ARHGEF7 ASF1A ASF1B ATP2B4 ACVR2B BCL3 BCR BECN1 BHMT BIRC3 BIRC8 CDCA8 BRCA1 BRCA2 BSND BTBD1 CABP1 CHAF1A CHAF1B CAPN3 CAV2 CCDC113 CCM2 CD19 CDKN1B CEP76 CEP97 CFTR CHD8 CNST COL6A2 CORO1A CCP110 CEP250 ORAI1 CRB2 CRB3 CTU2 CXADR DDB2 DMD DTNA ERCC8 EPS8L1 FAM186B FBXO7 FBXW7 FLT3 FOXP3 GATA2 GCH1 GDF11 GCHFR GNAT3 GOP…
microvillus_membrane	20	6	1	1	4	14	CA9 CTNNB1 DPEP1 EZR ITGAV ITGB3 MSN MUC20 SLC9A3R1 PDZK1 SLC34A2 PDPN PODXL PROM1 PROM2 S100P SCARB1 CD24 MTTP NA	CTNNB1 EZR ITGAV MSN PODXL SLC9A3R1	PODXL	CTNNB1	EZR ITGAV MSN SLC9A3R1	CA9 DPEP1 ITGB3 MUC20 PDZK1 SLC34A2 PDPN PROM1 PROM2 S100P SCARB1 CD24 MTTP NA
nuclear_pore	63	33	0	4	29	30	AAAS AGFG1 DDX19A DDX19B AHCTF1 ENY2 MCM3AP GLE1 EIF5A EIF5A2 EIF5AL1 KPNA3 KPNA1 KPNB1 IPO5 IPO7 MVP MX2 MYO1C NUP62CL NDC1 NPIPA1 NUTF2 NUP107 NUP133 NUP153 NUP155 NUP160 NUP188 NUP205 NUP214 NUP50 NUP35 NUP54 NUP62 NUP88 NUP93 NUP98 NUPL1 NUPL2 NXF1 NXT1 POM121 POM121B POM121C NUP210 RAE1 RANGAP1 RAN RANBP17 RANBP2 RGPD8 SENP2 SNUPN SUMO1 TNKS TPR XPO7 NA DKFZp667O0311 ranbp3 pp7052 DKFZp434L1…	AAAS AHCTF1 DDX19A DDX19B EIF5A EIF5A2 EIF5AL1 IPO5 IPO7 KPNA1 KPNA3 KPNB1 MYO1C NUP107 NUP133 NUP155 NUP160 NUP188 NUP205 NUP210 NUP54 NUP62 NUP93 NUP98 NUTF2 RAE1 RAN RANBP2 RANGAP1 RGPD8 SUMO1 TPR XPO7		IPO7 KPNA1 NUP210 NUP98	AAAS AHCTF1 DDX19A DDX19B EIF5A EIF5A2 EIF5AL1 IPO5 KPNA3 KPNB1 MYO1C NUP107 NUP133 NUP155 NUP160 NUP188 NUP205 NUP54 NUP62 NUP93 NUTF2 RAE1 RAN RANBP2 RANGAP1 RGPD8 SUMO1 TPR XPO7	AGFG1 ENY2 MCM3AP GLE1 MVP MX2 NUP62CL NDC1 NPIPA1 NUP153 NUP214 NUP50 NUP35 NUP88 NUPL1 NUPL2 NXF1 NXT1 POM121 POM121B POM121C RANBP17 SENP2 SNUPN TNKS NA DKFZp667O0311 ranbp3 pp7052 DKFZp434L1613
filamentous_actin	21	11	2	0	9	10	ACTG1 CD2AP SPECC1L DPYSL3 ESPN FERMT1 FERMT2 PRKCZ LRRC16A MYO1A MYO1C MYO1F MYO3A MYO6 MYO9B RAC3 SHROOM2 TPM1 TPM4 ACT NA	ACTG1 CD2AP ESPN FERMT2 MYO1C MYO1F MYO6 MYO9B SPECC1L TPM1 TPM4	ESPN MYO6		ACTG1 CD2AP FERMT2 MYO1C MYO1F MYO9B SPECC1L TPM1 TPM4	DPYSL3 FERMT1 PRKCZ LRRC16A MYO1A MYO3A RAC3 SHROOM2 ACT NA
actin_filament	41	15	0	3	12	28	ACKR2 ACTC1 ACTN2 ACTN3 ACTA1 AIF1 AMOT APC2 ACTR3 BIN3 COBL CORO1A CORO1B RCSD1 DMTN EZR FKBP15 FLNA FMN1 GAS2 GAS7 GNG12 GCK IQGAP1 MARK2 MYO1B PALLD LCP1 ARHGAP6 RHOQ SH2B2 TFPT VPS16 VPS18 WDR1 DFNB31 WIPF1 HEL-S-52 NA MYO9B variant protein FMN2	ACTA1 ACTC1 ACTN2 ACTN3 ACTR3 CORO1B EZR FLNA GNG12 IQGAP1 LCP1 MYO1B PALLD VPS16 WDR1		ACTR3 IQGAP1 MYO1B	ACTA1 ACTC1 ACTN2 ACTN3 CORO1B EZR FLNA GNG12 LCP1 PALLD VPS16 WDR1	ACKR2 AIF1 AMOT APC2 BIN3 COBL CORO1A RCSD1 DMTN FKBP15 FMN1 GAS2 GAS7 GCK MARK2 ARHGAP6 RHOQ SH2B2 TFPT VPS18 DFNB31 WIPF1 HEL-S-52 NA MYO9B variant protein FMN2
nuclear_membrane	187	58	3	5	50	129	AAAS ABL1 APEH ADRA1A ADRA1B AEN AKAP6 AKIRIN1 ALOX5AP ANXA4 AQP1 ATP2A3 BCL2L1 BCL2L10 BCL2 BRAP CAPG CDC14B CCND2 CDK4 CEP170 CENPT CEP70 CEPT1 CERS2 CERS3 CERS4 CERS5 CERS6 CMTM3 CLIC1 CTDNEP1 COTL1 CUEDC2 DDX19A DDX19B DGKH HSD17B1 DHRS4 DMPK DNAJC1 DNAJC2 DTL DTX2 DUX4 EDNRA EDNRB EGFR EI24 AHCTF1 EMD EPC1 FAM76B BRIP1 WTAP FZR1 GCH1 GCHFR GNAQ H2BFWT HAX1 IL15RA KPNB1 INTS1 INTS2 IPO5 KIAA1…	AAAS AHCTF1 ANXA4 APEH ATP2A3 CDK4 CERS2 CERS4 CLIC1 COTL1 DDX19A DDX19B DHRS4 EGFR GNAQ GTPBP4 IPO5 KPNB1 LBR LMNB1 MRTO4 MTDH MYO6 MYOF NOC4L NUP107 NUP155 NUP205 NUP210 NUP54 NUP62 NUP85 NUP93 NUP98 PAFAH1B1 PAK1 PCM1 PDCD6 RANBP2 RANGAP1 RBM15 RCC1 RPS6KA2 RRP12 SCRN1 SEPHS1 SLC16A3 SLC30A1 SORT1 SUMO1 SUN2 SYNE2 TMPO TPR TSPO WDR3 XPO1 YBX1	MYO6 SORT1 WDR3	COTL1 EGFR MRTO4 NUP210 NUP98	AAAS AHCTF1 ANXA4 APEH ATP2A3 CDK4 CERS2 CERS4 CLIC1 DDX19A DDX19B DHRS4 GNAQ GTPBP4 IPO5 KPNB1 LBR LMNB1 MTDH MYOF NOC4L NUP107 NUP155 NUP205 NUP54 NUP62 NUP85 NUP93 PAFAH1B1 PAK1 PCM1 PDCD6 RANBP2 RANGAP1 RBM15 RCC1 RPS6KA2 RRP12 SCRN1 SEPHS1 SLC16A3 SLC30A1 SUMO1 SUN2 SYNE2 TMPO TPR TSPO XPO1 YBX1	ABL1 ADRA1A ADRA1B AEN AKAP6 AKIRIN1 ALOX5AP AQP1 BCL2L1 BCL2L10 BCL2 BRAP CAPG CDC14B CCND2 CEP170 CENPT CEP70 CEPT1 CERS3 CERS5 CERS6 CMTM3 CTDNEP1 CUEDC2 DGKH HSD17B1 DMPK DNAJC1 DNAJC2 DTL DTX2 DUX4 EDNRA EDNRB EI24 EMD EPC1 FAM76B BRIP1 WTAP FZR1 GCH1 GCHFR H2BFWT HAX1 IL15RA INTS1 INTS2 KIAA1161 AK9 KAT8 PRKG2 KLK6 ERBB2IP LEMD2 ALOX5 LPIN1 TMEM57 MAPKAPK3 MED7 NLRP6 NDC1 NDUFB4 CNEP1R1 ZC3…
mitochondrial_nucleoid	42	26	0	3	23	16	MPG ACADVL SLC25A5 ATAD3A ATP5B CLPX CPS1 DDX28 DHX30 DNA2 DNAJA3 POLG POLG2 HADHA HADHB TUFM SHMT2 HSPA9 GRSF1 LONP1 LRPPRC LRRC59 TRMT10C MTERF1 MTERF2 DBT POLDIP2 PEO1 POLRMT SOD2 SSBP1 SUPV3L1 TEFM TERT TFAM TFB1M TFB2M TOP1MT UQCC2 VDAC1 VDAC2 DKFZp564M2422	ACADVL ATAD3A ATP5B CPS1 DBT DNAJA3 GRSF1 HADHA HADHB HSPA9 LONP1 LRPPRC LRRC59 POLDIP2 SHMT2 SLC25A5 SOD2 SSBP1 SUPV3L1 TFAM TFB1M TOP1MT TRMT10C TUFM VDAC1 VDAC2		ACADVL LRPPRC SHMT2	ATAD3A ATP5B CPS1 DBT DNAJA3 GRSF1 HADHA HADHB HSPA9 LONP1 LRRC59 POLDIP2 SLC25A5 SOD2 SSBP1 SUPV3L1 TFAM TFB1M TOP1MT TRMT10C TUFM VDAC1 VDAC2	MPG CLPX DDX28 DHX30 DNA2 POLG POLG2 MTERF1 MTERF2 PEO1 POLRMT TEFM TERT TFB2M UQCC2 DKFZp564M2422
cytoplasmic_side_of_plasma_membrane	43	14	1	2	11	29	LDLRAP1 ASPSCR1 BIRC2 CABP1 CACNB4 CDH1 CD2 CHMP4A CHMP4B CTNNB1 DIABLO DLG1 DSG1 FGFR3 G6PD GEM GNB1L HTRA2 CHUK IKBKB KIT MAP2K2 PGM5 PKP4 JUP ACP1 PTEN PTPN22 PTPN3 PTPN4 PTPN7 RAB21 RGS2 RNF31 GM2A SHROOM4 PTP4A1 TRAF2 TRAF3 TRAF5 TRAF6 TH NA	ACP1 CD2 CHMP4B CTNNB1 DIABLO DLG1 FGFR3 G6PD GM2A HTRA2 JUP MAP2K2 PKP4 RAB21	GM2A	ACP1 CTNNB1	CD2 CHMP4B DIABLO DLG1 FGFR3 G6PD HTRA2 JUP MAP2K2 PKP4 RAB21	LDLRAP1 ASPSCR1 BIRC2 CABP1 CACNB4 CDH1 CHMP4A DSG1 GEM GNB1L CHUK IKBKB KIT PGM5 PTEN PTPN22 PTPN3 PTPN4 PTPN7 RGS2 RNF31 SHROOM4 PTP4A1 TRAF2 TRAF3 TRAF5 TRAF6 TH NA
apical_part_of_cell	96	19	2	3	14	78	APP ABCB11 ACVR1 ADCY10 ENPEP AQP1 AQP8 ARHGEF18 SLC4A9 BTD BYSL C5AR1 C5AR2 CDH1 CA2 CTSV CCDC23 CDC42 CLCN5 CLIC4 CRHR1 CTNNB1 DAB1 DYNC2LI1 DPEP1 DRD3 DVL2 DYNC2H1 EPB41L4B EDAR EDA EMP2 EZR FAT4 FZD1 FZD2 FZD3 FZD6 FZD7 GPSM2 HFE HOMER1 HOMER2 IFIT5 IFT88 INSC ITGA8 ITPR3 JAG1 PRKCA LGMN NF2 MGST1 MYL12B MSN MYO6 CHL1 NEDD1 PDZD3 SLC11A2 NUMA1 NUMB OOEP SPP1 P2RX4 PARD6A PARD6B PARD3 DCHS1 AC…	APP ATP6V1C1 CA2 CDC42 CLIC4 CTNNB1 DYNC2H1 EZR ITPR3 MGST1 MSN MYL12B MYO6 NUMA1 NUMB RDX SLC11A2 TJP1 USP9X	MYO6 USP9X	CDC42 CTNNB1 NUMA1	APP ATP6V1C1 CA2 CLIC4 DYNC2H1 EZR ITPR3 MGST1 MSN MYL12B NUMB RDX SLC11A2 TJP1	ABCB11 ACVR1 ADCY10 ENPEP AQP1 AQP8 ARHGEF18 SLC4A9 BTD BYSL C5AR1 C5AR2 CDH1 CTSV CCDC23 CLCN5 CRHR1 DAB1 DYNC2LI1 DPEP1 DRD3 DVL2 EPB41L4B EDAR EDA EMP2 FAT4 FZD1 FZD2 FZD3 FZD6 FZD7 GPSM2 HFE HOMER1 HOMER2 IFIT5 IFT88 INSC ITGA8 JAG1 PRKCA LGMN NF2 CHL1 NEDD1 PDZD3 OOEP SPP1 P2RX4 PARD6A PARD6B PARD3 DCHS1 ACPP REEP6 FAP SRR PLAT SLC25A27 USH1C VAMP7 VASH1 VCAM1 ATP6V0A4 SYBL1 CTSL2 UMOD AMN N…
Golgi_apparatus	795	195	8	15	172	602	HLA-A HLA-B HLA-C HTR5A SERPINA1 APP SLC1A5 AATF ABCA1 ABCA7 ABCB6 ABCG1 DBI ACER2 ACHE ACTL7A ACO1 ACSL3 ADAM10 GLA AIMP1 AKAP8 AKAP9 AKT3 ANK3 AP1AR AP1G1 AP1G2 TFAP2A AP3B1 AP3B2 AP3D1 AP3M1 AP3M2 AP3S1 AP3S2 AP4E1 AP4S1 APBA1 APC2 APH1A APLP1 APOB APOE ARAP1 ARF4 ARF5 ARF6 ARFGAP2 ARFGAP3 ARFRP1 ARHGEF2 ARID3A AKR7A2 ARL17A ARL17B ARL1 ARL3 ARPC2 ARSB ASCC3 ASH1L ATP11B ATP1A1 ATP1A3 ATP2B3 A…	ABCB6 ACBD3 ACO1 ACSL3 ADI1 AIMP1 AKAP8 AKR7A2 ANK3 AP1G1 AP3B1 AP3D1 AP3M1 AP3M2 APP ARCN1 ARF1 ARF3 ARF4 ARF5 ARF6 ARFGAP2 ARHGEF2 ARID3A ARL1 ARL17A ARL3 ARPC2 ATP1A1 ATP1A3 ATP2C1 ATP6V0A1 B2M B4GALT1 BST2 CALR CALU CAPN2 CAT CD44 CEP83 CHST6 CLASP1 CLCN3 CLINT1 COG1 COG3 COL4A3BP COPB1 COPE CRYZ CSDE1 CTSC CUL3 DBI DLG1 DNM1L DNM2 DPY30 DYNC2H1 ERGIC2 ERGIC3 ESD FAM3C FASN FGFR2 GABARAPL2 GA…	ABCB6 ACBD3 BST2 MYO6 NMT2 PFDN2 PRRC1 SORT1	ARCN1 ARPC2 CALR CSDE1 DNM1L FASN GALNT2 LMAN2 PSMB3 RAB7A RUVBL1 SAR1A SAR1B TMED2 TMED9	ACO1 ACSL3 ADI1 AIMP1 AKAP8 AKR7A2 ANK3 AP1G1 AP3B1 AP3D1 AP3M1 AP3M2 APP ARF1 ARF3 ARF4 ARF5 ARF6 ARFGAP2 ARHGEF2 ARID3A ARL1 ARL17A ARL3 ATP1A1 ATP1A3 ATP2C1 ATP6V0A1 B2M B4GALT1 CALU CAPN2 CAT CD44 CEP83 CHST6 CLASP1 CLCN3 CLINT1 COG1 COG3 COL4A3BP COPB1 COPE CRYZ CTSC CUL3 DBI DLG1 DNM2 DPY30 DYNC2H1 ERGIC2 ERGIC3 ESD FAM3C FGFR2 GABARAPL2 GALNT16 GANAB GBF1 GCC2 GDI1 GDI2 GGA2 GJA1 GLA GLB1 …	HLA-A HTR5A SERPINA1 AATF ABCA1 ABCA7 ABCG1 ACER2 ACHE ACTL7A ADAM10 AKAP9 AKT3 AP1AR AP1G2 TFAP2A AP3B2 AP3S1 AP3S2 AP4E1 AP4S1 APBA1 APC2 APH1A APLP1 APOB APOE ARAP1 ARFGAP3 ARFRP1 ARL17B ARSB ASCC3 ASH1L ATP11B ATP2B3 ATP8A1 ATP8A2 ATP8B1 ATP8B2 ATP8B4 ATL1 ATP7A ATXN2 AXIN1 B3GAT3 B3GALT5 B4GALT3 B4GALT7 BACE1 BACE2 BCL9 BEND5 BET1L BHLHE40 BICD1 BICD2 ARFGEF1 C9orf89 BIRC7 BMP1 CDC42EP1 BTN3…
nuclear_euchromatin	23	12	0	2	10	11	ALKBH1 CBX3 CREB1 H1F0 HIST1H1A HIST1H1C HIST1H1D H2AFZ H3F3C JUN NR1H4 NSMF PRDX1 RBMX RUVBL2 SIRT1 SMARCA4 TBP TRIM24 TRIM28 TRNP1 NELF NA	CBX3 H1F0 H2AFZ H3F3C HIST1H1A HIST1H1C HIST1H1D PRDX1 RBMX RUVBL2 SMARCA4 TRIM28		CBX3 RUVBL2	H1F0 H2AFZ H3F3C HIST1H1A HIST1H1C HIST1H1D PRDX1 RBMX SMARCA4 TRIM28	ALKBH1 CREB1 JUN NR1H4 NSMF SIRT1 TBP TRIM24 TRNP1 NELF NA
eukaryotic_translation_initiation_factor_3_complex	23	15	0	2	13	8	COPS5 EIF3A EIF3B EIF3C EIF3D EIF3E EIF3F EIF3G EIF3H EIF3I EIF3J EIF3K EIF3L EIF3M EIF3CL EIF3S1 EIF3S3 EIF3S8 NA EIF3S6 EIF3S4 IFP38 eIF3a	COPS5 EIF3A EIF3B EIF3C EIF3CL EIF3D EIF3E EIF3F EIF3G EIF3H EIF3I EIF3J EIF3K EIF3L EIF3M		EIF3A EIF3L	COPS5 EIF3B EIF3C EIF3CL EIF3D EIF3E EIF3F EIF3G EIF3H EIF3I EIF3J EIF3K EIF3M	EIF3S1 EIF3S3 EIF3S8 NA EIF3S6 EIF3S4 IFP38 eIF3a
eukaryotic_48S_preinitiation_complex	23	14	0	2	12	9	EIF3A EIF3B EIF3C EIF3D EIF3E EIF3F EIF3G EIF3H EIF3I EIF3J EIF3K EIF3L EIF3M EIF3CL EIF3S3 EIF3S1 EIF3S2 EIF3S9 EIF3S8 EIF3S6 EIF3S4 IFP38 eIF3a	EIF3A EIF3B EIF3C EIF3CL EIF3D EIF3E EIF3F EIF3G EIF3H EIF3I EIF3J EIF3K EIF3L EIF3M		EIF3A EIF3L	EIF3B EIF3C EIF3CL EIF3D EIF3E EIF3F EIF3G EIF3H EIF3I EIF3J EIF3K EIF3M	EIF3S3 EIF3S1 EIF3S2 EIF3S9 EIF3S8 EIF3S6 EIF3S4 IFP38 eIF3a
U12-type_spliceosomal_complex	24	14	0	2	12	10	DHX15 PDCD7 PHF5A RNPC3 SNRPB SNRPE SNRPF SNRPG SF3B1 SF3B2 SF3B3 SF3B4 SF3B5 SF3B6 SNRPD1 SNRPD2 SNRPD3 SNRNP25 SNRNP48 SNRNP35 ZRSR2 YBX1 ZCRB1 ZMAT5	DHX15 PHF5A SF3B1 SF3B2 SF3B3 SF3B6 SNRPB SNRPD1 SNRPD2 SNRPD3 SNRPE SNRPF SNRPG YBX1		SNRPF SNRPG	DHX15 PHF5A SF3B1 SF3B2 SF3B3 SF3B6 SNRPB SNRPD1 SNRPD2 SNRPD3 SNRPE YBX1	PDCD7 RNPC3 SF3B4 SF3B5 SNRNP25 SNRNP48 SNRNP35 ZRSR2 ZCRB1 ZMAT5
eukaryotic_43S_preinitiation_complex	24	15	0	2	13	9	DHX29 EIF3A EIF3B EIF3C EIF3D EIF3E EIF3F EIF3G EIF3H EIF3I EIF3J EIF3K EIF3L EIF3M EIF3CL EIF3S3 EIF3S1 EIF3S2 EIF3S9 EIF3S8 EIF3S6 EIF3S4 IFP38 eIF3a	DHX29 EIF3A EIF3B EIF3C EIF3CL EIF3D EIF3E EIF3F EIF3G EIF3H EIF3I EIF3J EIF3K EIF3L EIF3M		EIF3A EIF3L	DHX29 EIF3B EIF3C EIF3CL EIF3D EIF3E EIF3F EIF3G EIF3H EIF3I EIF3J EIF3K EIF3M	EIF3S3 EIF3S1 EIF3S2 EIF3S9 EIF3S8 EIF3S6 EIF3S4 IFP38 eIF3a
spindle_pole	102	26	1	4	21	78	ALMS1 ASPM AUNIP BIRC6 CALM1 CALM2 CALM3 NEDD9 CCNB1 CDC20 CDC6 CEP128 CENPF CEP19 CEP44 CEP63 CEP85 CEP89 CEP95 CETN1 CDK5RAP2 CKAP2 CKAP5 CKAP2L CSPP1 CTDP1 CTNNB1 DNAAF1 DYNC1I1 DYNC1LI1 DCTN1 DDX11 FAM110A FAM110C FAM83D FBF1 FRY TUBGCP2 TUBGCP4 TUBGCP5 TUBGCP6 HAUS1 HAUS8 KIF11 KIF2A KNTC1 KATNA1 KATNB1 LATS1 LATS2 LRMP MAD2L1 MAPK14 CDC25B MTCL1 NEDD1 NEK2 NEK6 NEK7 IKBKG NIN NUDCD2 NUMA1 N…	CALM1 CDC20 CENPF CEP89 CKAP5 CTNNB1 DCTN1 DYNC1LI1 KIF11 KIF2A LATS1 MAPK14 NUMA1 NUP62 PKP4 PLK1 PPP2CA PPP2CB PRC1 RAB11A RANGAP1 SBDS SMC3 SPDL1 TPX2 ZW10	CEP89	CTNNB1 LATS1 MAPK14 NUMA1	CALM1 CDC20 CENPF CKAP5 DCTN1 DYNC1LI1 KIF11 KIF2A NUP62 PKP4 PLK1 PPP2CA PPP2CB PRC1 RAB11A RANGAP1 SBDS SMC3 SPDL1 TPX2 ZW10	ALMS1 ASPM AUNIP BIRC6 CALM2 CALM3 NEDD9 CCNB1 CDC6 CEP128 CEP19 CEP44 CEP63 CEP85 CEP95 CETN1 CDK5RAP2 CKAP2 CKAP2L CSPP1 CTDP1 DNAAF1 DYNC1I1 DDX11 FAM110A FAM110C FAM83D FBF1 FRY TUBGCP2 TUBGCP4 TUBGCP5 TUBGCP6 HAUS1 HAUS8 KNTC1 KATNA1 KATNB1 LATS2 LRMP MAD2L1 CDC25B MTCL1 NEDD1 NEK2 NEK6 NEK7 IKBKG NIN NUDCD2 ODF2 PLEKHG6 POC1A POC1B PSRC1 RASSF1 RASSF10 RGS14 RMDN1 RMDN2 RMDN3 SGOL1 KNSTRN S…
nuclear_matrix	101	36	2	3	31	67	AKAP8 AKAP8L ATN1 ATXN1 ATXN3 ATXN7 ARFGEF1 BLM HLCS CEBPA CEBPB CENPF CENPW CHMP1A CLIC4 CFL1 CFL2 CASK CXXC1 DCAF7 DNMT3A POLA1 AHCTF1 ENC1 ERCC8 FIGN GFI1B GFI1 GHRHR GMCL1 GMCL1P1 HAT1 HNRNPM JAK2 KRT8 KIF4A KIF4B KIN PRKCD PRKCZ ALOX5 LRIF1 MAEA MATR3 MBD1 MEN1 RUNX1T1 MYB NCOR2 NONO NSMF NUFIP1 NUMA1 OGG1 TP53 PAXIP1 PHACTR3 PHB2 PHF5A PIAS4 PML PPIG PRPF40A PSMA6 PSPC1 CAD RGS12 RNASEL RUV…	AHCTF1 AKAP8 CAD CENPF CFL1 CFL2 CLIC4 DCAF7 HAT1 HNRNPM KIF4A KIF4B KIN KRT8 MATR3 MBD1 NONO NUMA1 PHB2 PHF5A PPIG PRKCD PRPF40A PSMA6 PSPC1 RUVBL1 RUVBL2 SCAF8 SFPQ SMC3 SNW1 SPTBN4 SRRM1 UHRF1 YY1 ZNF703	PPIG SRRM1	NUMA1 RUVBL1 RUVBL2	AHCTF1 AKAP8 CAD CENPF CFL1 CFL2 CLIC4 DCAF7 HAT1 HNRNPM KIF4A KIF4B KIN KRT8 MATR3 MBD1 NONO PHB2 PHF5A PRKCD PRPF40A PSMA6 PSPC1 SCAF8 SFPQ SMC3 SNW1 SPTBN4 UHRF1 YY1 ZNF703	AKAP8L ATN1 ATXN1 ATXN3 ATXN7 ARFGEF1 BLM HLCS CEBPA CEBPB CENPW CHMP1A CASK CXXC1 DNMT3A POLA1 ENC1 ERCC8 FIGN GFI1B GFI1 GHRHR GMCL1 GMCL1P1 JAK2 PRKCZ ALOX5 LRIF1 MAEA MEN1 RUNX1T1 MYB NCOR2 NSMF NUFIP1 OGG1 TP53 PAXIP1 PHACTR3 PIAS4 PML RGS12 RNASEL SATB1 SATB2 SMARCAD1 SPARC SORBS1 SRPK1 TENM1 TEP1 TGFB1I1 THOC1 TINF2 YEATS4 ZNF326 ZNF350 FLJ13057 FNBP3 NELF NA variant protein NuMA DKFZp586B…
lateral_plasma_membrane	47	16	1	2	13	31	AKAP7 ANK3 APC ARL2 AXIN1 CDH1 CLDN12 CLDN15 CLDN1 CLDN3 CLDN4 CLDN7 CTNNB1 GJA1 GJB2 DLG1 DRD2 DSG1 DSG2 EPCAM ERBB3 FZD3 IQGAP1 IQGAP3 MARK2 ABCC6 MTCL1 MYO1A MYO1C PKD1 JUP BVES PRICKLE2 PTPRO RAB13 SLC26A5 SCN5A SPTAN1 TACSTD2 TBCD VANGL1 VANGL2 ATP6V1B1 D4S234E NA c-erbB-3 ATP6B1	ANK3 ATP6V1B1 CLDN12 CTNNB1 DLG1 DSG2 EPCAM GJA1 IQGAP1 IQGAP3 JUP MYO1C RAB13 SPTAN1 TACSTD2 TBCD	DSG2	CTNNB1 IQGAP1	ANK3 ATP6V1B1 CLDN12 DLG1 EPCAM GJA1 IQGAP3 JUP MYO1C RAB13 SPTAN1 TACSTD2 TBCD	AKAP7 APC ARL2 AXIN1 CDH1 CLDN15 CLDN1 CLDN3 CLDN4 CLDN7 GJB2 DRD2 DSG1 ERBB3 FZD3 MARK2 ABCC6 MTCL1 MYO1A PKD1 BVES PRICKLE2 PTPRO SLC26A5 SCN5A VANGL1 VANGL2 D4S234E NA c-erbB-3 ATP6B1
photoreceptor_connecting_cilium	25	4	2	0	2	21	ARL3 CEP290 CETN1 CETN2 FAM161A GNAT1 IFT122 IFT140 IFT20 IFT52 IFT57 IFT88 IQCB1 MYO7A NPHP1 RP1L1 RP1 SPTBN5 TBCC TOPORS WDR19 TTC8 KIF3A CETN3 NA	ARL3 CEP290 SPTBN5 TBCC	SPTBN5 TBCC		ARL3 CEP290	CETN1 CETN2 FAM161A GNAT1 IFT122 IFT140 IFT20 IFT52 IFT57 IFT88 IQCB1 MYO7A NPHP1 RP1L1 RP1 TOPORS WDR19 TTC8 KIF3A CETN3 NA
nuclear_heterochromatin	25	10	0	2	8	15	ATRX CBX1 CBX3 CBX5 DNMT3A DNMT3B EME1 FOXC1 HIST1H1E HIST1H1B H2AFZ MPHOSPH8 PSIP1 SATB1 SIRT1 SIRT2 SUV39H2 SUV420H2 TCP1 TRIM28 UHRF1 UHRF2 ZFP57 HEL25 NA	CBX1 CBX3 CBX5 H2AFZ HIST1H1B HIST1H1E PSIP1 TCP1 TRIM28 UHRF1		CBX1 CBX3	CBX5 H2AFZ HIST1H1B HIST1H1E PSIP1 TCP1 TRIM28 UHRF1	ATRX DNMT3A DNMT3B EME1 FOXC1 MPHOSPH8 SATB1 SIRT1 SIRT2 SUV39H2 SUV420H2 UHRF2 ZFP57 HEL25 NA
cell_surface	472	74	6	9	59	399	HLA-A HLA-B HLA-C HLA-DRB1 SLC3A2 NT5E SERPINF2 APP AAMP ABCA7 ACE2 ACHE CHRNA1 ACKR3 ACVR1B ACVRL1 ADAM10 ADAM15 ADAM17 ADAM2 ADAM8 ADAM9 ADA ADIPOQ AGRN AIMP1 AMBP AMELX AMOT LRPAP1 ANGPTL3 ANK3 ANO6 ANTXR1 ANXA1 ANXA2 ANXA4 ANXA9 AOC3 APMAP APOA1 APOH AQP11 AREG AREGB ATPIF1 ATP5B ADAMTS13 ADAMTS7 ACVR2A BACE1 BACE2 BMP10 BMP2 BMPR2 BSPH1 BST2 C1QBP CD93 C5AR1 CDH1 CA4 CALR CAPN5 CTSG CAV3 CPM…	AAMP ADAM17 AIMP1 ALPP ANK3 ANXA1 ANXA2 ANXA4 APMAP APP ATP5B ATPIF1 BST2 C1QBP CALR CAV3 CD2 CD44 CLCN3 CLIC4 DSG2 EGFR EPCAM ERP29 ERP44 FERMT2 FGFR2 FGFR3 HLA-B HLA-C HLA-E HM13 HMGB1 HNRNPU HSP90AB1 HSPA2 HSPA5 HSPD1 IDE IGF2R ITGA2 ITGA3 ITGA6 ITGAV ITGB1 ITGB4 KRT4 LGALS1 LMAN2 LRPAP1 MIF NPTN NRD1 PDIA3 PDIA4 PLXNB2 PPFIA3 PTGFRN PVR PVRL2 RALA RPS6KB1 SEPT2 SLC11A2 SLC1A4 SLC3A2 SORT1 SPT…	BST2 C1QBP DSG2 IGF2R SLC3A2 SORT1	CALR EGFR ERP44 IDE ITGA6 KRT4 LMAN2 TLN1 TMX3	AAMP ADAM17 AIMP1 ALPP ANK3 ANXA1 ANXA2 ANXA4 APMAP APP ATP5B ATPIF1 CAV3 CD2 CD44 CLCN3 CLIC4 EPCAM ERP29 FERMT2 FGFR2 FGFR3 HLA-B HLA-C HLA-E HM13 HMGB1 HNRNPU HSP90AB1 HSPA2 HSPA5 HSPD1 ITGA2 ITGA3 ITGAV ITGB1 ITGB4 LGALS1 LRPAP1 MIF NPTN NRD1 PDIA3 PDIA4 PLXNB2 PPFIA3 PTGFRN PVR PVRL2 RALA RPS6KB1 SEPT2 SLC11A2 SLC1A4 SPTB STX4 SYNJ2BP TFRC USP14	HLA-A HLA-DRB1 NT5E SERPINF2 ABCA7 ACE2 ACHE CHRNA1 ACKR3 ACVR1B ACVRL1 ADAM10 ADAM15 ADAM2 ADAM8 ADAM9 ADA ADIPOQ AGRN AMBP AMELX AMOT ANGPTL3 ANO6 ANTXR1 ANXA9 AOC3 APOA1 APOH AQP11 AREG AREGB ADAMTS13 ADAMTS7 ACVR2A BACE1 BACE2 BMP10 BMP2 BMPR2 BSPH1 CD93 C5AR1 CDH1 CA4 CAPN5 CTSG CPM CCR10 CCR5 CCR7 CCR9 CD109 CD14 CD1B CD1D CD209 CD226 CD24 CD36 CD38 CD53 CD59 CD63 CD80 CD86 CFTR CLEC17A CLE…
nuclear_chromatin	136	43	2	4	37	93	ACTL6A ACTB AR ARID1A ASF1A ASF1B ASXL1 ASXL2 T BRD4 CALCOCO1 CHAF1A CHAF1B CREBBP CBX7 CBX8 CCAR2 CDCA5 CEBPB CHD4 CITED2 DDX11 DFFB DFFA DLX5 EZH2 FOXD3 FOXH1 GABPA GATA3 H1F0 HIST1H1A HIST1H1D HIST1H1B H1FNT H2AFY2 H2AFX H2AFY HAND2 HAT1 HDAC1 HDAC2 HIRA HNRNPC HNRNPK TCF12 IPO4 IRF1 KDM1A KDM2A KDM4C KLHDC3 KLF1 KLF4 LDB1 MBD2 MBD3 MEF2A MIXL1 MSH6 MTA2 MUC1 MYOD1 NACC2 NASP NCOA1 NCOR1 NFATC…	ACTB ACTL6A BRD4 CCAR2 CHD4 DFFA H1F0 H2AFX H2AFY H2AFY2 HAT1 HDAC1 HDAC2 HIST1H1A HIST1H1B HIST1H1D HNRNPC HNRNPK IPO4 KDM1A KDM2A MBD2 MSH6 MTA2 NASP PUS1 RBBP4 RCC1 SMAD2 SMAD3 SMARCA1 SMARCA2 SMARCA4 SMARCB1 SMARCC1 SMARCC2 SMARCD2 SMARCE1 STAT1 STAT6 TCF3 UBE2A UHRF1	HDAC2 UBE2A	CCAR2 CHD4 H2AFY H2AFY2	ACTB ACTL6A BRD4 DFFA H1F0 H2AFX HAT1 HDAC1 HIST1H1A HIST1H1B HIST1H1D HNRNPC HNRNPK IPO4 KDM1A KDM2A MBD2 MSH6 MTA2 NASP PUS1 RBBP4 RCC1 SMAD2 SMAD3 SMARCA1 SMARCA2 SMARCA4 SMARCB1 SMARCC1 SMARCC2 SMARCD2 SMARCE1 STAT1 STAT6 TCF3 UHRF1	AR ARID1A ASF1A ASF1B ASXL1 ASXL2 T CALCOCO1 CHAF1A CHAF1B CREBBP CBX7 CBX8 CDCA5 CEBPB CITED2 DDX11 DFFB DLX5 EZH2 FOXD3 FOXH1 GABPA GATA3 H1FNT HAND2 HIRA TCF12 IRF1 KDM4C KLHDC3 KLF1 KLF4 LDB1 MBD3 MEF2A MIXL1 MUC1 MYOD1 NACC2 NCOA1 NCOR1 NFATC1 NPM2 NR1D1 NR1H3 TP53 TP63 GATAD2B PAX6 PCGF2 PHOX2A PHOX2B PLCB1 POU4F1 POGZ RARA RARG DPF2 RFX3 POLR3D POLR3GL POLR3G RUNX2 RUNX3 RXRA SCRT2 SETDB1 …
Golgi_cisterna_membrane	76	13	1	3	9	63	APH1A ARAP1 ASAP2 B3GALT6 B4GALNT3 B4GALNT4 B4GALT1 B4GALT2 B4GALT3 B4GALT4 B4GALT5 B4GALT6 B4GALT7 BCAP31 ABO CANT1 CSGALNACT1 CSGALNACT2 CHPF2 CHSY1 CHPF CHSY3 COG3 FUT10 FUT11 FUT1 FUT2 FUT3 FUT4 FUT5 FUT6 FUT7 FUT8 FUT9 GAL3ST2 GAL3ST3 GAL3ST4 GALNT1 GALNT2 GALNT3 GGTA1P GOLPH3L GOLGA8A GOLGA8B GOLGA8I GOLGA1 GOLGA2 GOLGA3 GOLIM4 GOLPH3 GPR89A HACE1 INPP5E NAGPA NCS1 NSG2 PSENEN MOB4 PITPNM1 …	ASAP2 B4GALT1 BCAP31 COG3 GALNT2 GOLGA2 GOLGA3 RAB21 SAR1B SCFD1 SORT1 TMED2 TMED3	SORT1	GALNT2 SAR1B TMED2	ASAP2 B4GALT1 BCAP31 COG3 GOLGA2 GOLGA3 RAB21 SCFD1 TMED3	APH1A ARAP1 B3GALT6 B4GALNT3 B4GALNT4 B4GALT2 B4GALT3 B4GALT4 B4GALT5 B4GALT6 B4GALT7 ABO CANT1 CSGALNACT1 CSGALNACT2 CHPF2 CHSY1 CHPF CHSY3 FUT10 FUT11 FUT1 FUT2 FUT3 FUT4 FUT5 FUT6 FUT7 FUT8 FUT9 GAL3ST2 GAL3ST3 GAL3ST4 GALNT1 GALNT3 GGTA1P GOLPH3L GOLGA8A GOLGA8B GOLGA8I GOLGA1 GOLIM4 GOLPH3 GPR89A HACE1 INPP5E NAGPA NCS1 NSG2 PSENEN MOB4 PITPNM1 ST3GAL1 ST3GAL2 ST3GAL4 ST6GAL1 ST6GAL2 ST3GAL3…
growth_cone	107	23	3	2	18	84	ABI1 TNK2 ADCY10 ALS2 AMFR ANG APBB1 APBB2 BASP1 CALM1 CALM2 CALM3 CDK5R1 CDK5 CIB1 CRP CTNND1 CXADR CXCR4 DCTN2 DICER1 DLG3 DOCK7 DPYSL2 DPYSL3 DSCAM DTNBP1 DVL1 EPS8 ERC2 EXOC8 PTK2B FGF13 FKBP15 FRMD7 GDPD5 GPRIN1 GSK3B IGF2BP1 IQGAP1 ITGA3 KLC1 KPTN KATNA1 KATNB1 PAFAH1B1 LPHN1 LRRTM1 MAP3K12 MYH10 MYH14 MYO5A NDRG2 PPP1R9A NEFL NGEF NRP1 NRSN1 NTRK2 ORAI2 OTX2 PAK1 PCDH9 INPP5J PREX1 PSEN1 P…	ABI1 AMFR BASP1 CALM1 CALM3 CTNND1 DCTN2 DPYSL2 EPS8 GSK3B IGF2BP1 IQGAP1 ITGA3 MYH10 MYH14 PAFAH1B1 PAK1 PTK2B STMN2 STMN4 TWF2 USP9X ZPR1	DPYSL2 IGF2BP1 USP9X	IQGAP1 PTK2B	ABI1 AMFR BASP1 CALM1 CALM3 CTNND1 DCTN2 EPS8 GSK3B ITGA3 MYH10 MYH14 PAFAH1B1 PAK1 STMN2 STMN4 TWF2 ZPR1	TNK2 ADCY10 ALS2 ANG APBB1 APBB2 CALM2 CDK5R1 CDK5 CIB1 CRP CXADR CXCR4 DICER1 DLG3 DOCK7 DPYSL3 DSCAM DTNBP1 DVL1 ERC2 EXOC8 FGF13 FKBP15 FRMD7 GDPD5 GPRIN1 KLC1 KPTN KATNA1 KATNB1 LPHN1 LRRTM1 MAP3K12 MYO5A NDRG2 PPP1R9A NEFL NGEF NRP1 NRSN1 NTRK2 ORAI2 OTX2 PCDH9 INPP5J PREX1 PSEN1 PSEN2 PTPRO RAC3 RASGRF1 ARHGAP4 RUFY3 SIGMAR1 SHANK2 SIRT2 IGHMBP2 SNAP25 SNX18 STMN3 STX3 SNCA SNCB MAPT TENM2 …
MLL1_complex	27	8	0	2	6	19	BAP18 CHD8 E2F6 HCFC1 INO80C KANSL1 KAT8 KMT2A LAS1L MAX MCRS1 MGA PELP1 PHF20 PRPF31 RBBP5 RNF2 RUVBL1 RUVBL2 SENP3 TAF1 TAF4 TAF6 TAF7 TAF9 TEX10 WDR5	LAS1L MAX PRPF31 RNF2 RUVBL1 RUVBL2 TAF6 WDR5		RUVBL1 RUVBL2	LAS1L MAX PRPF31 RNF2 TAF6 WDR5	BAP18 CHD8 E2F6 HCFC1 INO80C KANSL1 KAT8 KMT2A MCRS1 MGA PELP1 PHF20 RBBP5 SENP3 TAF1 TAF4 TAF7 TAF9 TEX10
extrinsic_component_of_cytoplasmic_side_of_plasma_membrane	27	9	1	1	7	18	CAV2 CDK16 CNR2 CYTH1 CYTH3 CYLD DLG4 DTNA ERRFI1 ESYT2 ESYT3 FARP1 FERMT2 FER FES HCK IQGAP1 ALOX15 MYZAP KRAS RACGAP1 S100A6 SNX18 SNX5 SNX9 TGM3 TIAM1	ESYT2 FARP1 FERMT2 HCK IQGAP1 RACGAP1 S100A6 SNX9 TIAM1	TIAM1	IQGAP1	ESYT2 FARP1 FERMT2 HCK RACGAP1 S100A6 SNX9	CAV2 CDK16 CNR2 CYTH1 CYTH3 CYLD DLG4 DTNA ERRFI1 ESYT3 FER FES ALOX15 MYZAP KRAS SNX18 SNX5 TGM3
endoplasmic_reticulum_membrane	746	188	4	17	167	559	HSD3B1 HSD3B2 HSD3B7 AADAC ABCD4 ABCG1 SLC33A1 ACER1 ACER3 SCD ACSL1 ACSL3 ACSL4 ACSL5 ACSL6 ALG10 ALDH3A2 ALOX5AP ALG11 ALG12 ALG13 ALG14 ALG1 ALG2 ALG3 ALG5 ALG6 ALG8 ALG9 AGMO AMFR ANKRD13C ANKLE2 ANO5 ANKS4B ANTXR2 ANXA7 APH1A APOB APOL2 ARMC10 ASPH ATP10A ATP10B ATP10D ATP11C ATP13A1 ATP2A1 ATP2A2 ATP2A3 ATF6 ATF6B ATG9A ATL1 ATL2 ATL3 AGTRAP AUP1 AWAT1 AWAT2 B3GALTL ATG14 BCAP29 BCAP31 BAX …	ACSL1 ACSL3 ACSL4 AGPAT5 AGTRAP ALDH3A2 ALG1 ALG2 ALG3 AMFR ANXA7 ARL6IP5 ASPH ATL3 ATP2A1 ATP2A2 ATP2A3 AUP1 BAX BCAP31 BET1 CANX CERS2 CERS4 CISD2 CKAP4 CLN6 COL4A3BP CYB5A CYB5R3 CYP1A1 CYP3A43 DAD1 DDOST DHCR24 DHRS7B DLG1 DPAGT1 DPM1 EBP EGFR EIF5A EIF5A2 EIF5AL1 ELOVL1 ELOVL5 EPHX1 ERAP1 ERGIC2 ERGIC3 ERLIN1 ERLIN2 ERMP1 ERP44 FADS1 FADS2 FDFT1 FKBP11 FKBP14 FKBP1A FKBP2 FKBP3 FKBP4 FKBP5 F…	DPAGT1 HMOX1 SORT1 UBQLN4	DAD1 EGFR ERLIN1 ERMP1 ERP44 FKBP1A HSD17B12 LMAN2 NUP210 PLOD1 POR RAB2A RAB2B SAR1B TMED2 TMED9 TMX3	ACSL1 ACSL3 ACSL4 AGPAT5 AGTRAP ALDH3A2 ALG1 ALG2 ALG3 AMFR ANXA7 ARL6IP5 ASPH ATL3 ATP2A1 ATP2A2 ATP2A3 AUP1 BAX BCAP31 BET1 CANX CERS2 CERS4 CISD2 CKAP4 CLN6 COL4A3BP CYB5A CYB5R3 CYP1A1 CYP3A43 DDOST DHCR24 DHRS7B DLG1 DPM1 EBP EIF5A EIF5A2 EIF5AL1 ELOVL1 ELOVL5 EPHX1 ERAP1 ERGIC2 ERGIC3 ERLIN2 FADS1 FADS2 FDFT1 FKBP11 FKBP14 FKBP2 FKBP3 FKBP4 FKBP5 FKBP7 FKBP8 FKBP9 G6PC3 GJA1 GPAA1 HMGCR HSD…	HSD3B1 HSD3B2 HSD3B7 AADAC ABCD4 ABCG1 SLC33A1 ACER1 ACER3 ACSL5 ACSL6 ALG10 ALOX5AP ALG11 ALG12 ALG13 ALG14 ALG5 ALG6 ALG8 ALG9 AGMO ANKRD13C ANKLE2 ANO5 ANKS4B ANTXR2 APH1A APOB APOL2 ARMC10 ATP10A ATP10B ATP10D ATP11C ATP13A1 ATF6 ATF6B ATG9A ATL1 ATL2 AWAT1 AWAT2 B3GALTL ATG14 BCAP29 BCL2 BFAR TMBIM6 C9orf89 CALHM1 CANT1 CASP4 CD4 CDIPT CDKAL1 CDS1 CEPT1 CERS1 CERS3 CERS5 CERS6 CH25H CLGN CLN…
endoplasmic_reticulum_lumen	179	41	0	7	34	138	ACHE APOA1 APOA2 APOA4 APOB ARSA ARSB ARSE ARSD ARSF ARSG ARSH ARSI ARSJ ARSK B2M CALR3 CALR CANX CD4 BCHE CLN6 CNPY3 COL1A1 COL1A2 COL2A1 COL3A1 COL4A1 COL4A2 COL4A3 COL4A4 COL4A5 COL4A6 COL5A1 COL5A2 COL5A3 COL6A1 COL6A2 COL6A3 COL7A1 COL8A1 COL8A2 COL9A1 COL9A2 COL9A3 COL10A1 COL11A1 COL11A2 COL12A1 COL13A1 COL14A1 COL15A1 COL16A1 COL17A1 COL18A1 COL19A1 COL20A1 COL21A1 COL22A1 COL23A1 COL24A1…	B2M CALR CANX CLN6 CNPY3 COL12A1 COL6A1 COLGALT1 COLGALT2 DNAJB11 DNAJC3 ERAP1 ERP29 ERP44 FKBP14 FKBP7 GANAB GBF1 HSP90B1 HSPA5 HYOU1 KDELC2 OS9 P4HA1 P4HB PDIA2 PDIA3 PDIA4 PDIA6 PPIB PRKCSH RCN1 RCN2 SDF2L1 SERPINH1 SIL1 SLC27A2 SUMF2 TXNDC12 TXNDC5 UGGT1		CALR COL12A1 DNAJB11 ERP44 HYOU1 PRKCSH UGGT1	B2M CANX CLN6 CNPY3 COL6A1 COLGALT1 COLGALT2 DNAJC3 ERAP1 ERP29 FKBP14 FKBP7 GANAB GBF1 HSP90B1 HSPA5 KDELC2 OS9 P4HA1 P4HB PDIA2 PDIA3 PDIA4 PDIA6 PPIB RCN1 RCN2 SDF2L1 SERPINH1 SIL1 SLC27A2 SUMF2 TXNDC12 TXNDC5	ACHE APOA1 APOA2 APOA4 APOB ARSA ARSB ARSE ARSD ARSF ARSG ARSH ARSI ARSJ ARSK CALR3 CD4 BCHE COL1A1 COL1A2 COL2A1 COL3A1 COL4A1 COL4A2 COL4A3 COL4A4 COL4A5 COL4A6 COL5A1 COL5A2 COL5A3 COL6A2 COL6A3 COL7A1 COL8A1 COL8A2 COL9A1 COL9A2 COL9A3 COL10A1 COL11A1 COL11A2 COL13A1 COL14A1 COL15A1 COL16A1 COL17A1 COL18A1 COL19A1 COL20A1 COL21A1 COL22A1 COL23A1 COL24A1 COL25A1 COL26A1 COL27A1 COL28A1 CRTAP C…
neuronal_cell_body	291	56	5	5	46	238	HTR2A HTR3A ADORA1 CHRNA3 CHRNA4 TNK2 ACSL4 ACVRL1 ADAM21 ADA ADCY10 AGRP AMFR ANG APOD APOE ARG1 ARHGEF2 ARHGEF7 ASCL1 ASIC2 ATP2B2 ATP7A ATXN10 BEGAIN BMPR2 BMPR1A BOC BRINP3 BRS3 CABP1 CACNA1A CACNA1B CACNA1C CALB1 CALCA CANX CCNG1 CCR2 CCR4 ALCAM CDK5R1 CDC42 CDK5 CIB1 CAMK2N1 CHAT CNKSR2 CNTN2 CNTNAP2 COBL SLC31A1 CYP17A1 CPLX1 CPLX2 CPNE5 CREB3 CRHR1 CRIPT CIT CYBA CYBB CYGB DAB1 DAB2IP DDC…	ACSL4 ALCAM AMFR ARHGEF2 ATXN10 CAD CANX CDC42 CPNE5 DPYSL2 DPYSL5 EEF1A2 ELOVL5 FKBP4 FLNA GNB2L1 GSK3B GTF2I ILK ITPR3 LAMP1 MBP MYH10 MYO1D MYO6 NCF1 NQO1 NUMA1 PAFAH1B1 PI4K2A PPP5C PPT1 PTK2B PURA RAB5A RAB8A RRM1 RTN4 SLC1A4 SNAP47 SNCG SOD1 SORL1 SPTBN2 SPTBN4 STAU1 STMN2 STRN STRN3 TANC1 TUBB3 TUBB4A UBB UBXN1 VPS16 ZPR1	DPYSL2 MYO6 NQO1 PPP5C SNCG	CDC42 GTF2I NUMA1 PTK2B RTN4	ACSL4 ALCAM AMFR ARHGEF2 ATXN10 CAD CANX CPNE5 DPYSL5 EEF1A2 ELOVL5 FKBP4 FLNA GNB2L1 GSK3B ILK ITPR3 LAMP1 MBP MYH10 MYO1D NCF1 PAFAH1B1 PI4K2A PPT1 PURA RAB5A RAB8A RRM1 SLC1A4 SNAP47 SOD1 SORL1 SPTBN2 SPTBN4 STAU1 STMN2 STRN STRN3 TANC1 TUBB3 TUBB4A UBB UBXN1 VPS16 ZPR1	HTR2A HTR3A ADORA1 CHRNA3 CHRNA4 TNK2 ACVRL1 ADAM21 ADA ADCY10 AGRP ANG APOD APOE ARG1 ARHGEF7 ASCL1 ASIC2 ATP2B2 ATP7A BEGAIN BMPR2 BMPR1A BOC BRINP3 BRS3 CABP1 CACNA1A CACNA1B CACNA1C CALB1 CALCA CCNG1 CCR2 CCR4 CDK5R1 CDK5 CIB1 CAMK2N1 CHAT CNKSR2 CNTN2 CNTNAP2 COBL SLC31A1 CYP17A1 CPLX1 CPLX2 CREB3 CRHR1 CRIPT CIT CYBA CYBB CYGB DAB1 DAB2IP DDC DENND1A DIXDC1 DLG3 DNER CRMP1 DRD4 DVL1 SLC1A3 …
smooth_endoplasmic_reticulum	30	10	0	2	8	20	CALR CANX CASQ1 DNAJC3 GBA2 GABARAP HSPA5 MAPK8IP3 JPH4 KCNJ2 KCNN2 MYO1D PDIA3 PDIA6 PLCB4 PPIB PRDX4 PSEN1 RYR1 RYR2 SLMAP SRI TH HEL-S-97n HEL-S-269 HEL-S-99n HEL-S-89n NA RyR HEL-S-39	CALR CANX DNAJC3 HSPA5 MYO1D PDIA3 PDIA6 PPIB PRDX4 SRI		CALR PRDX4	CANX DNAJC3 HSPA5 MYO1D PDIA3 PDIA6 PPIB SRI	CASQ1 GBA2 GABARAP MAPK8IP3 JPH4 KCNJ2 KCNN2 PLCB4 PSEN1 RYR1 RYR2 SLMAP TH HEL-S-97n HEL-S-269 HEL-S-99n HEL-S-89n NA RyR HEL-S-39
cell_periphery	31	13	0	2	11	18	ACTG2 AGAP3 AXIN1 BCAS3 C2orf82 CIB1 CTNNB1 FUT4 ITGA3 ITGB1BP1 KRT14 KRT17 KRT18 KRT19 PRKCE MYO1B NME2 SLC9A3R1 NID1 NKD2 PANK1 PDE4B RAC3 TUBB3 THSD1 CDH5 ACT NA CENTG3 MBP KRT16	ACTG2 CTNNB1 ITGA3 KRT14 KRT16 KRT17 KRT18 KRT19 MBP MYO1B NME2 SLC9A3R1 TUBB3		CTNNB1 MYO1B	ACTG2 ITGA3 KRT14 KRT16 KRT17 KRT18 KRT19 MBP NME2 SLC9A3R1 TUBB3	AGAP3 AXIN1 BCAS3 C2orf82 CIB1 FUT4 ITGB1BP1 PRKCE NID1 NKD2 PANK1 PDE4B RAC3 THSD1 CDH5 ACT NA CENTG3
brush_border	31	9	1	1	7	22	ENPEP AQP1 CDHR2 CLIC1 DAB1 DCXR TMPRSS15 ESPN GIPC1 SLC2A2 ITPR3 MYO1A MYO1B MYO1C MYO1D MME PDZD3 SLC34A3 SLC11A2 PROM1 RGS19 RSC1A1 SLC23A1 SLC9A3 SOAT2 SI USH1C ATP6V0A4 MUPCDH NA GAIP	CLIC1 DCXR ESPN GIPC1 ITPR3 MYO1B MYO1C MYO1D SLC11A2	ESPN	MYO1B	CLIC1 DCXR GIPC1 ITPR3 MYO1C MYO1D SLC11A2	ENPEP AQP1 CDHR2 DAB1 TMPRSS15 SLC2A2 MYO1A MME PDZD3 SLC34A3 PROM1 RGS19 RSC1A1 SLC23A1 SLC9A3 SOAT2 SI USH1C ATP6V0A4 MUPCDH NA GAIP
myosin_complex	58	23	1	2	20	35	BMF CGNL1 CGN DYNLL2 MYL7 MYL2 MYO15B MYO18A MYH10 MYH6 MYH7 MYL4 MYL6B MYL6 MYO10 MYO15A MYO16 MYO19 MYO1A MYO1B MYO1D MYO1E MYO1G MYO1H MYO3A MYO3B MYO5A MYO5B MYO5C MYO7B MYO9B MYO18B MYO1C MYO7A ACAA2 MYH11 NA MYH14 MYH9 MYH1 MYH7B MYO9A MYO6 MYO1F MYL3 MYH2 DKFZp686A01173 FLJ00395 FLJ00279 DKFZp762A083 MYO9B variant protein FLJ00293 MYOHD1 HEL71 MYO1F variant protein alpha-MHC MYH16 MCL1	ACAA2 DYNLL2 MYH1 MYH10 MYH11 MYH14 MYH16 MYH2 MYH6 MYH7 MYH7B MYH9 MYL3 MYL6 MYL6B MYO1B MYO1C MYO1D MYO1E MYO1F MYO5C MYO6 MYO9B	MYO6	MYL6 MYO1B	ACAA2 DYNLL2 MYH1 MYH10 MYH11 MYH14 MYH16 MYH2 MYH6 MYH7 MYH7B MYH9 MYL3 MYL6B MYO1C MYO1D MYO1E MYO1F MYO5C MYO9B	BMF CGNL1 CGN MYL7 MYL2 MYO15B MYO18A MYL4 MYO10 MYO15A MYO16 MYO19 MYO1A MYO1G MYO1H MYO3A MYO3B MYO5A MYO5B MYO7B MYO18B MYO7A NA MYO9A DKFZp686A01173 FLJ00395 FLJ00279 DKFZp762A083 variant protein FLJ00293 MYOHD1 HEL71 alpha-MHC MCL1
axon	193	42	3	4	35	151	YWHAE HTR2A HTR3A APP ACADM ACHE CHRNA10 TNK2 ACTB ADAM21 ADCY10 ALDOC AMIGO1 LDLRAP1 ATP1A3 ATAT1 ATCAY ATL1 AVIL AZIN2 BACE1 BIN1 BSN CADM1 CADM2 CA2 CALB1 CANX CCK CCSAP ALCAM CDK5R1 CDK5 CHAT CNTN4 CNTNAP2 COBL COMT CYP17A1 CPNE6 CTNNA2 DAB2IP DCC GAD2 DDC DICER1 DOCK7 DRD2 DSCAM DTNBP1 DTNA DVL1 DST EPHA4 EPHA5 EPHB1 EPHB2 FAM168B PTK2B FEZ1 FGF13 FKBP15 FZD3 GABRA2 GABRG2 GHRL GPER1 GRIK3 G…	ACADM ACTB ACTG1 ALCAM ALDOC APP ATP1A3 BSN CA2 CANX COMT CPNE6 CTNNA2 HDAC6 IGF2BP1 IQGAP1 LLGL1 MAP2K1 MAPK1 MYH10 MYH14 MYO1D MYO6 NEFH PAFAH1B1 PAK1 PARK7 PPT1 PTK2B RAB11A RAB3A RAB5A SEMA3A SEMA6A SEPT11 STAT1 STMN2 STMN4 TUBB3 VPS16 YWHAE ZPR1	CTNNA2 IGF2BP1 MYO6	COMT IQGAP1 PTK2B SEPT11	ACADM ACTB ACTG1 ALCAM ALDOC APP ATP1A3 BSN CA2 CANX CPNE6 HDAC6 LLGL1 MAP2K1 MAPK1 MYH10 MYH14 MYO1D NEFH PAFAH1B1 PAK1 PARK7 PPT1 RAB11A RAB3A RAB5A SEMA3A SEMA6A STAT1 STMN2 STMN4 TUBB3 VPS16 YWHAE ZPR1	HTR2A HTR3A ACHE CHRNA10 TNK2 ADAM21 ADCY10 AMIGO1 LDLRAP1 ATAT1 ATCAY ATL1 AVIL AZIN2 BACE1 BIN1 CADM1 CADM2 CALB1 CCK CCSAP CDK5R1 CDK5 CHAT CNTN4 CNTNAP2 COBL CYP17A1 DAB2IP DCC GAD2 DDC DICER1 DOCK7 DRD2 DSCAM DTNBP1 DTNA DVL1 DST EPHA4 EPHA5 EPHB1 EPHB2 FAM168B FEZ1 FGF13 FKBP15 FZD3 GABRA2 GABRG2 GHRL GPER1 GRIK3 GRM2 GRM3 GRM7 HAP1 HCN1 HTT HEPACAM HOMER1 IL1RAPL1 IRX3 KIF13B KLC1 KLHL20 K…
nuclear_inner_membrane	34	14	0	2	12	20	ATP11B ATP1B4 CBX3 DPY19L2 EMD ERN1 FAM169A ZMPSTE24 GHRHR IFI27 ITPR1 KCNH1 TMPO LMNB1 LMNB2 LRPPRC LEMD3 MATR3 NPAP1 NRM PSEN2 RNF13 SIGMAR1 SIRT1 SMAD1 SMAD3 SUN2 SUN5 TMEM201 TMEM43 TOR1AIP1 UNC50 UNC84B NA	CBX3 ITPR1 LEMD3 LMNB1 LMNB2 LRPPRC MATR3 SMAD1 SMAD3 SUN2 TMEM43 TMPO TOR1AIP1 ZMPSTE24		CBX3 LRPPRC	ITPR1 LEMD3 LMNB1 LMNB2 MATR3 SMAD1 SMAD3 SUN2 TMEM43 TMPO TOR1AIP1 ZMPSTE24	ATP11B ATP1B4 DPY19L2 EMD ERN1 FAM169A GHRHR IFI27 KCNH1 NPAP1 NRM PSEN2 RNF13 SIGMAR1 SIRT1 SUN5 TMEM201 UNC50 UNC84B NA
viral_nucleocapsid	34	17	0	2	15	17	HNRPD HNRPA2B1 HNRNPL NA HNRPH3 HNRPK SNRPB HNRPF PRPF31 SNRP70 HNRNPC HNRNPUL1 HNRPA1 SNRPN HNRPDL SNRPC SNRPA1 HNRPUL1 HNRPLL HNRNPDL LARP1B HNRNPLL SNRNP200 SNRPB2 HNRNPR HNRPU HNRPA3 SYNCRIP RP11-78J21.1 OK/SW-cl.23 UTP14C SNRPD1 SNRP116 AHNAK	AHNAK HNRNPC HNRNPDL HNRNPL HNRNPLL HNRNPR HNRNPUL1 HNRPLL LARP1B PRPF31 SNRNP200 SNRPA1 SNRPB SNRPB2 SNRPD1 SNRPN SYNCRIP		HNRNPL SNRNP200	AHNAK HNRNPC HNRNPDL HNRNPLL HNRNPR HNRNPUL1 HNRPLL LARP1B PRPF31 SNRPA1 SNRPB SNRPB2 SNRPD1 SNRPN SYNCRIP	HNRPD HNRPA2B1 NA HNRPH3 HNRPK HNRPF SNRP70 HNRPA1 HNRPDL SNRPC HNRPUL1 HNRPU HNRPA3 RP11-78J21.1 OK/SW-cl.23 UTP14C SNRP116
dendritic_spine	91	20	2	2	16	73	APP ACTN1 ACTN2 ADD1 ALS2 ANKS1B ARC ARRB2 ASIC2 ATP1A2 ARFGEF2 CANX CDK5R1 CNIH2 COMT CRIPT CTNND1 CTTNBP2 DLG4 DRD2 DRD4 DTNBP1 DNM3 EPHA4 FARP1 FBXO2 FMR1 FRMPD4 GIPC1 GPM6A GRIA1 GRID2 GRM3 GRM5 GSK3B IGF2BP1 ITPKA PRKAR2B KCND2 KCNJ2 KCNN2 LAMA2 LPAR1 LRRC4 LZTS1 MAP1B MYL7 MTMR2 MYH10 SLC8A3 PPP1R9A PPP1R9B NEURL1 GRIN1 NOS1 NR1D1 NTRK2 OPHN1 P2RX2 P2RX3 P2RX4 P2RX6 PALMD MOB4 PPP1CA PTEN P…	ACTN1 ACTN2 APP ARRB2 ATP1A2 CANX COMT CTNND1 CTTN FARP1 FMR1 GIPC1 GSK3B IGF2BP1 MYH10 NEURL1 PPP1CA SEPT11 STRN STX4	ARRB2 IGF2BP1	COMT SEPT11	ACTN1 ACTN2 APP ATP1A2 CANX CTNND1 CTTN FARP1 FMR1 GIPC1 GSK3B MYH10 NEURL1 PPP1CA STRN STX4	ADD1 ALS2 ANKS1B ARC ASIC2 ARFGEF2 CDK5R1 CNIH2 CRIPT CTTNBP2 DLG4 DRD2 DRD4 DTNBP1 DNM3 EPHA4 FBXO2 FRMPD4 GPM6A GRIA1 GRID2 GRM3 GRM5 ITPKA PRKAR2B KCND2 KCNJ2 KCNN2 LAMA2 LPAR1 LRRC4 LZTS1 MAP1B MYL7 MTMR2 SLC8A3 PPP1R9A PPP1R9B GRIN1 NOS1 NR1D1 NTRK2 OPHN1 P2RX2 P2RX3 P2RX4 P2RX6 PALMD MOB4 PTEN PTPRO RGS10 RGS14 ARHGAP32 ARHGAP44 SEZ6 SHANK1 SHANK2 SHANK3 SIPA1L1 STRN4 SYNDIG1 SYNPO TENM2 ED…
ruffle	92	34	3	1	30	59	ACTN1 GNAS ALS2 AMOT ANXA2 ARAP3 ARF6 ARFIP2 ARHGEF7 ARHGEF26 ASAP3 BAIAP2 BCAR1 CD2AP CDK6 TESC CLIP1 COBL CIT CYFIP1 CYTH3 DBNL EZR FGD1 FGD2 FGD3 FGD4 FGD5 FGD6 FRMD4B GAS7 GSN INPP5K ITGA5 ITGB1 ITGB1BP1 KIF18A KLHL41 KLHL2 LAYN MEFV MTM1 MTMR14 MTSS1 MYADM MYH9 MYO10 MYO1C MYO5A MYO6 MYO9B NME2 SLC9A3R1 PAK1 PALLD PARD6A PDLIM7 PDPN INPP5J PLCG1 LCP1 PODXL PSD PTK6 RAB5A RDX RASA1 RAB22A ARH…	ACTN1 ANXA2 ARF6 ARFIP2 ARHGAP1 ATP6V1B2 BAIAP2 CD2AP CTTN CYFIP1 DBNL EZR GNAS GSN ITGB1 LCP1 MYH9 MYO1C MYO6 MYO9B NME2 PAK1 PALLD PODXL RAB34 RAB5A RASA1 RDX S100A11 S100A6 SLC9A3R1 SNX9 TLN1 TLN2	GNAS MYO6 PODXL	TLN1	ACTN1 ANXA2 ARF6 ARFIP2 ARHGAP1 ATP6V1B2 BAIAP2 CD2AP CTTN CYFIP1 DBNL EZR GSN ITGB1 LCP1 MYH9 MYO1C MYO9B NME2 PAK1 PALLD RAB34 RAB5A RASA1 RDX S100A11 S100A6 SLC9A3R1 SNX9 TLN2	ALS2 AMOT ARAP3 ARHGEF7 ARHGEF26 ASAP3 BCAR1 CDK6 TESC CLIP1 COBL CIT CYTH3 FGD1 FGD2 FGD3 FGD4 FGD5 FGD6 FRMD4B GAS7 INPP5K ITGA5 ITGB1BP1 KIF18A KLHL41 KLHL2 LAYN MEFV MTM1 MTMR14 MTSS1 MYADM MYO10 MYO5A PARD6A PDLIM7 PDPN INPP5J PLCG1 PSD PTK6 RAB22A RINL ROCK1 S100B SAMSN1 SH2B2 SNX5 TNFRSF12A TRPM7 VIL1 WIPF1 NF2 NA variant protein DKFZp434I0812 EMS1
heterotrimeric_G-protein_complex	35	14	2	0	12	21	GNB1 GNG10 GNG11 GNG12 GNG13 GNGT1 GNG2 GNG3 GNG4 GNG5 GNG7 GNG8 GNGT2 GNA11 GNA12 GNA13 GNA14 GNA15 GNAI1 GNAI2 GNAI3 GNAL GNAO1 GNAQ GNAS GNAT1 GNAT2 GNAT3 GNAZ RGS11 RGS6 RGS7 RGS9 NA GSA	GNA11 GNA12 GNA13 GNAI1 GNAI2 GNAI3 GNAL GNAO1 GNAQ GNAS GNB1 GNG10 GNG12 GNG5	GNAL GNAS		GNA11 GNA12 GNA13 GNAI1 GNAI2 GNAI3 GNAO1 GNAQ GNB1 GNG10 GNG12 GNG5	GNG11 GNG13 GNGT1 GNG2 GNG3 GNG4 GNG7 GNG8 GNGT2 GNA14 GNA15 GNAT1 GNAT2 GNAT3 GNAZ RGS11 RGS6 RGS7 RGS9 NA GSA
endoplasmic_reticulum	758	221	6	14	201	539	HLA-A HLA-B HLA-C HSD3B2 NT5C3A SERPINA2 SERPINA1 A1CF ADORA1 ABCB6 ABI1 ACSBG1 DBI ACER1 ACO1 SCD ACSL3 ACSL5 ADIPOQ AGR2 AHSA1 AIFM3 AIMP1 ALDH3A1 ALOX5AP ALG12 ALG1 AGMO LRPAP1 ANKRD13C ANP32A ANK3 ANO7 APEX1 APH1A APOC1 APOD APOE AQP11 AQP5 ARSG PYCARD ASNA1 AGA ASPH ASS1 ATP10A ATP10B ATP10D ATP11A ATP11B ATP11C ATP1A1 ATP1A3 ATP2A2 ATP2A3 ATP2B2 ATP8A1 ATP8B1 ATP8B3 ATL1 ATL2 ATL3 ATP7A ADA…	A1CF ABCB6 ABI1 ACO1 ACSL1 ACSL3 ACSL4 AHCYL1 AHSA1 AIMP1 ALDH3A1 ALDH3A2 ALG1 ALG3 ANK3 ANP32A APEX1 ARCN1 ARL6IP5 ASNA1 ASPH ASS1 ATL3 ATP1A1 ATP1A3 ATP2A2 ATP2A3 BAX BCAP31 CALR CALU CANX CAPN2 CAT CAV1 CAV3 CCDC47 CERS2 CERS4 CHP1 CISD2 CKAP4 CLN6 CNBP CNIH4 CNPY2 CRABP2 CTSC CYB5R3 DBI DDOST DDRGK1 DDX41 DERL1 DHCR24 DHRS1 DLG1 DNAJB11 DPM1 EBP ECM29 EHD4 ELOVL1 ELOVL5 ERAP1 ERLIN1 ERLIN2 ER…	ABCB6 HMOX1 INF2 MESDC2 POFUT1 UBQLN1	ARCN1 ASNA1 CALR DNAJB11 ERLIN1 HYOU1 PLOD1 PRKCSH RTN4 SAR1B TMED2 TMED9 TMX3 UGGT1	A1CF ABI1 ACO1 ACSL1 ACSL3 ACSL4 AHCYL1 AHSA1 AIMP1 ALDH3A1 ALDH3A2 ALG1 ALG3 ANK3 ANP32A APEX1 ARL6IP5 ASPH ASS1 ATL3 ATP1A1 ATP1A3 ATP2A2 ATP2A3 BAX BCAP31 CALU CANX CAPN2 CAT CAV1 CAV3 CCDC47 CERS2 CERS4 CHP1 CISD2 CKAP4 CLN6 CNBP CNIH4 CNPY2 CRABP2 CTSC CYB5R3 DBI DDOST DDRGK1 DDX41 DERL1 DHCR24 DHRS1 DLG1 DPM1 EBP ECM29 EHD4 ELOVL1 ELOVL5 ERAP1 ERLIN2 ERP29 FAF2 FDFT1 FGFR3 FGFR4 FKBP2 FKBP9…	HLA-A HSD3B2 NT5C3A SERPINA2 SERPINA1 ADORA1 ACSBG1 ACER1 ACSL5 ADIPOQ AGR2 AIFM3 ALOX5AP ALG12 AGMO ANKRD13C ANO7 APH1A APOC1 APOD APOE AQP11 AQP5 ARSG PYCARD AGA ATP10A ATP10B ATP10D ATP11A ATP11B ATP11C ATP2B2 ATP8A1 ATP8B1 ATP8B3 ATL1 ATL2 ATP7A ADAMTS9 B3GALNT2 B3GALT5 BACE1 BACE2 BAK1 BCL2 TMBIM6 BDKRB1 BNIP3L BNIP3 BRINP3 BRSK2 CRAT CALCRL CAMLG CASQ1 CTSZ CBLN3 CPQ TMEM30A CCDC3 CD320 CDS…
cell_projection	66	16	0	3	13	50	ACTN1 ADAM15 ANGPT2 ACTR2 ACTR3B ARPC4 ARPC5 AVIL BIN2 CDC42SE2 CACNA1A CAMP TRIP10 COQ6 CEP131 CLSTN1 DDN DRD3 SLC1A3 FABP7 FER FFAR2 FZD10 FZD4 FZD5 FZD8 GRB7 HCK HNRNPK IRGM KIZ CAMKK2 LPXN MAGI1 MAP1S MEGF10 MDK MRI1 MYO1G NDN NPHS1 SPP1 PDPK1 PIP5KL1 PLCG1 PROM2 PTEN PTPN12 CAD ARHGAP24 RHOU RRM1 RTN4 SLC6A11 SH3GL1 SH3PXD2A SH3PXD2B TLR2 TULP1 FERMT3 WDR1 NA GJA5 CDC42 GTF2I angiopoietin-2	ACTN1 ACTR2 ACTR3B ARPC4 ARPC5 CAD CDC42 GTF2I HCK HNRNPK MRI1 PDPK1 RRM1 RTN4 TRIP10 WDR1		CDC42 GTF2I RTN4	ACTN1 ACTR2 ACTR3B ARPC4 ARPC5 CAD HCK HNRNPK MRI1 PDPK1 RRM1 TRIP10 WDR1	ADAM15 ANGPT2 AVIL BIN2 CDC42SE2 CACNA1A CAMP COQ6 CEP131 CLSTN1 DDN DRD3 SLC1A3 FABP7 FER FFAR2 FZD10 FZD4 FZD5 FZD8 GRB7 IRGM KIZ CAMKK2 LPXN MAGI1 MAP1S MEGF10 MDK MYO1G NDN NPHS1 SPP1 PIP5KL1 PLCG1 PROM2 PTEN PTPN12 ARHGAP24 RHOU SLC6A11 SH3GL1 SH3PXD2A SH3PXD2B TLR2 TULP1 FERMT3 NA GJA5 angiopoietin-2
cytosolic_small_ribosomal_subunit	39	36	1	1	34	4	HBA1 HBA2 RPS10 RPS11 RPS12 RPS13 RPS14 RPS15A RPS15 RPS16 RPS17 RPS18 RPS19 RPS20 RPS21 RPS23 RPS24 RPS25 RPS26 RPS27A RPS27 RPS28 RPS29 RPS2 FAU RPS3A RPS3 RPS4X RPS4Y1 RPS5 RPS6 RPS7 RPS8 RPS9 RPSA MRPS7 RPS27L RPSAP58 NA	FAU HBA1 RPS10 RPS11 RPS12 RPS13 RPS14 RPS15 RPS15A RPS16 RPS17 RPS18 RPS19 RPS2 RPS20 RPS21 RPS23 RPS24 RPS25 RPS26 RPS27 RPS27A RPS27L RPS28 RPS29 RPS3 RPS3A RPS4X RPS4Y1 RPS5 RPS6 RPS7 RPS8 RPS9 RPSA RPSAP58	FAU	RPS27	HBA1 RPS10 RPS11 RPS12 RPS13 RPS14 RPS15 RPS15A RPS16 RPS17 RPS18 RPS19 RPS2 RPS20 RPS21 RPS23 RPS24 RPS25 RPS26 RPS27A RPS27L RPS28 RPS29 RPS3 RPS3A RPS4X RPS4Y1 RPS5 RPS6 RPS7 RPS8 RPS9 RPSA RPSAP58	HBA2 MRPS7 NA
intercalated_disc	39	17	0	2	15	22	YWHAH AKAP6 ANK2 ANK3 ANKRD23 ATP1B1 CDH2 CAV3 CTNNA1 GJA1 GJA5 CXADR GJC1 DSP DLG1 DSC2 FGF13 ITGB1 KCNJ11 KCNA5 KCNJ2 RANGRF MYH1 SLC8A1 OBSL1 PAK1 PGM5 PKP2 JUP SCN1A SCN1B SCN2A SCN4B SCN5A SLC9A1 VAMP5 TJP1 CAPZB NA	ANK2 ANK3 ATP1B1 CAPZB CAV3 CDH2 CTNNA1 DLG1 DSP GJA1 ITGB1 JUP MYH1 PAK1 PKP2 TJP1 YWHAH		CTNNA1 DSP	ANK2 ANK3 ATP1B1 CAPZB CAV3 CDH2 DLG1 GJA1 ITGB1 JUP MYH1 PAK1 PKP2 TJP1 YWHAH	AKAP6 ANKRD23 GJA5 CXADR GJC1 DSC2 FGF13 KCNJ11 KCNA5 KCNJ2 RANGRF SLC8A1 OBSL1 PGM5 SCN1A SCN1B SCN2A SCN4B SCN5A SLC9A1 VAMP5 NA
axon_terminus	39	10	1	0	9	29	GOT1 CHRM1 CHRM3 ADRA2C AQP1 BIN1 CDH1 CDH8 CCL2 CRHBP KCNIP3 DIXDC1 DRD2 EPHA4 GLUL GPER1 ITGA2 KCNC3 KCNC4 NPFF OPRD1 PACSIN1 RAB5A RGS10 SEPT6 SEPT7 SLC9A6 SRI SNCG TANC1 UCN UCN3 ATP6V0D1 PIG59 DKFZp586I031 MCP1 NA ELK1 CASR	ATP6V0D1 GLUL GOT1 ITGA2 RAB5A SEPT6 SEPT7 SNCG SRI TANC1	SNCG		ATP6V0D1 GLUL GOT1 ITGA2 RAB5A SEPT6 SEPT7 SRI TANC1	CHRM1 CHRM3 ADRA2C AQP1 BIN1 CDH1 CDH8 CCL2 CRHBP KCNIP3 DIXDC1 DRD2 EPHA4 GPER1 KCNC3 KCNC4 NPFF OPRD1 PACSIN1 RGS10 SLC9A6 UCN UCN3 PIG59 DKFZp586I031 MCP1 NA ELK1 CASR
adherens_junction	39	9	1	1	7	30	TNK2 ADAM15 MLLT4 AHI1 AJAP1 APC CTNNA2 CTNNB1 CTNND2 CXADR ESAM FMN1 KIAA1462 LIMD1 PPAP2B NF2 MPP7 MTSS1 MYO1E PPP1R9B FAM129B NPHP1 PKP2 PTPRK PVRL1 PVRL4 RND1 SDCBP SHROOM3 SPTBN4 SYNM TBCD TMEM204 TRPV4 VEZT VCL WNK3 WTIP TJP2	CTNNA2 CTNNB1 FAM129B MYO1E PKP2 SPTBN4 TBCD TJP2 VCL	CTNNA2	CTNNB1	FAM129B MYO1E PKP2 SPTBN4 TBCD TJP2 VCL	TNK2 ADAM15 MLLT4 AHI1 AJAP1 APC CTNND2 CXADR ESAM FMN1 KIAA1462 LIMD1 PPAP2B NF2 MPP7 MTSS1 PPP1R9B NPHP1 PTPRK PVRL1 PVRL4 RND1 SDCBP SHROOM3 SYNM TMEM204 TRPV4 VEZT WNK3 WTIP
integral_component_of_endoplasmic_reticulum_membrane	69	21	1	2	18	48	ABCB9 ACER3 AMFR ANKLE2 ASPH BSCL2 CLN3 CREB3 DCSTAMP DERL1 DERL2 DERL3 DGAT2 DHRS9 DOLK DOLPP1 DPM2 DPM3 EDEM1 ELOVL1 ELOVL4 ELOVL6 EMC6 ERN1 ESYT1 EXT1 FITM1 FITM2 FKBP8 G6PC SLC37A4 PIGK DPAGT1 HSPA5 LRIT1 LRMP MARCH6 MBOAT4 PIGT PIGU PORCN RHBDD1 RRBP1 RTN1 RTN2 RTN4 SLC27A2 SLC27A5 SEC61A1 SACM1L SAMD8 SARAF BNIP1 VIMP SGPL1 SPCS1 SSR3 STIM1 TAP1 TAP2 TECR UBXN8 UPK2 WFS1 SELS GRP NA KTN1 UC…	AMFR ASPH DERL1 DPAGT1 ELOVL1 ESYT1 FKBP8 HSPA5 KTN1 PIGK PIGT RRBP1 RTN1 RTN4 SACM1L SEC61A1 SGPL1 SLC27A2 SSR3 TECR WFS1	DPAGT1	ESYT1 RTN4	AMFR ASPH DERL1 ELOVL1 FKBP8 HSPA5 KTN1 PIGK PIGT RRBP1 RTN1 SACM1L SEC61A1 SGPL1 SLC27A2 SSR3 TECR WFS1	ABCB9 ACER3 ANKLE2 BSCL2 CLN3 CREB3 DCSTAMP DERL2 DERL3 DGAT2 DHRS9 DOLK DOLPP1 DPM2 DPM3 EDEM1 ELOVL4 ELOVL6 EMC6 ERN1 EXT1 FITM1 FITM2 G6PC SLC37A4 LRIT1 LRMP MARCH6 MBOAT4 PIGU PORCN RHBDD1 RTN2 SLC27A5 SAMD8 SARAF BNIP1 VIMP SPCS1 STIM1 TAP1 TAP2 UBXN8 UPK2 SELS GRP NA UCMA
membrane_raft	175	45	2	4	39	130	PPP2R1B APP ABCA1 ACE2 ADAM17 ADCY2 ANGPT1 ANK2 ANXA13 ARID3A ARID3C BSG BCL10 BIRC3 BST2 BTK CAPN2 CARD11 CASP8 CAV1 CAV2 CAV3 CD14 CD226 CD24 CD36 CD48 CD4 CD79A CFLAR CLIP3 CLN3 CRB2 CSK GJA1 CXADR CD55 DAG1 DAPK3 DCC DLG1 DMD DPP4 EDNRA EDNRB EFHD2 EFNB1 EGFR EMP2 EPHB1 EZR FADD PTK2B MS4A2 FLOT1 FURIN PIKFYVE GHSR GNAI2 GNAI3 GPC1 GPRC5B GPM6B GRIP1 GSK3B HPSE HYAL2 IKBKB ITGA1 ITGB1 ITLN1 J…	ADAM17 ANK2 APP ARID3A BCL10 BSG BST2 CAPN2 CASP8 CAV1 CAV3 CFLAR CSK DAG1 DLG1 EFHD2 EGFR EZR FADD FLOT1 GJA1 GNAI1 GNAI2 GNAI3 GSK3B HK1 HPSE ITGB1 LAMTOR1 LCK LYN MAL2 MYO1C PARK7 PI4K2A PODXL PPP2R1B PPT1 PTK2B RAB5A RIPK1 SLC9A3R1 STAT6 STOM STOML2	BST2 PODXL	CFLAR EGFR PPP2R1B PTK2B	ADAM17 ANK2 APP ARID3A BCL10 BSG CAPN2 CASP8 CAV1 CAV3 CSK DAG1 DLG1 EFHD2 EZR FADD FLOT1 GJA1 GNAI1 GNAI2 GNAI3 GSK3B HK1 HPSE ITGB1 LAMTOR1 LCK LYN MAL2 MYO1C PARK7 PI4K2A PPT1 RAB5A RIPK1 SLC9A3R1 STAT6 STOM STOML2	ABCA1 ACE2 ADCY2 ANGPT1 ANXA13 ARID3C BIRC3 BTK CARD11 CAV2 CD14 CD226 CD24 CD36 CD48 CD4 CD79A CLIP3 CLN3 CRB2 CXADR CD55 DAPK3 DCC DMD DPP4 EDNRA EDNRB EFNB1 EMP2 EPHB1 MS4A2 FURIN PIKFYVE GHSR GPC1 GPRC5B GPM6B GRIP1 HYAL2 IKBKB ITGA1 ITLN1 JAK2 KCNA3 KCNA5 KCNN4 KIRREL PRKCZ LAT FAIM2 LRRK2 SELE MALL MAL MLC1 MYADM NFAM1 PDZK1 NOS1 NPC1 NPHS1 SLC34A1 LAT2 NTSR1 OLR1 OPRD1 OPRM1 P2RX1 P2RX3 PA…
peroxisome	105	29	2	2	25	76	ABCD1 ABCD2 ABCD3 ABCD4 ACBD5 ACAD11 ACOT4 ACOX1 ACOX2 ACOX3 ACOXL AGPS ALDH3A2 AMACR AOC1 BAAT CRAT CAT MLYCD HSD17B4 DHRS4 DNM1L ECH1 EHHADH FAR1 FAR2 FIS1 GBF1 GNPAT GSTK1 HACL1 HAO1 HAO2 HMGCL HRASLS HSDL2 EPHX2 IDE IDH1 IDI1 IDI2 ISOC1 LONP2 MARC2 KIAA0430 MFF MPV17L MPV17 MUL1 SCP2 NOS2 NUDT12 NUDT19 NUDT7 CROT DAO DDO PHYH PECR PEX10 PEX12 PEX13 PEX14 PEX16 PEX19 PEX1 PEX26 PEX3 PEX5 PEX6 …	ABCD3 ACAA1 ACBD5 ACOX1 ACSL4 AGPS ALDH3A2 CAT DHRS4 DNM1L ECH1 FAR1 FIS1 GBF1 HSD17B4 HSDL2 IDE IDH1 IDI1 ISOC1 MFF NUDT19 PMVK PRDX5 SCP2 SLC27A2 SOD1 TKT VIM	FIS1 TKT	DNM1L IDE	ABCD3 ACAA1 ACBD5 ACOX1 ACSL4 AGPS ALDH3A2 CAT DHRS4 ECH1 FAR1 GBF1 HSD17B4 HSDL2 IDH1 IDI1 ISOC1 MFF NUDT19 PMVK PRDX5 SCP2 SLC27A2 SOD1 VIM	ABCD1 ABCD2 ABCD4 ACAD11 ACOT4 ACOX2 ACOX3 ACOXL AMACR AOC1 BAAT CRAT MLYCD EHHADH FAR2 GNPAT GSTK1 HACL1 HAO1 HAO2 HMGCL HRASLS EPHX2 IDI2 LONP2 MARC2 KIAA0430 MPV17L MPV17 MUL1 NOS2 NUDT12 NUDT7 CROT DAO DDO PHYH PECR PEX10 PEX12 PEX13 PEX14 PEX16 PEX19 PEX1 PEX26 PEX3 PEX5 PEX6 PEX7 PNPLA8 SLC25A17 PEX11A PEX11B PEX11G PXMP4 PXT1 SERHL2 PIPOX AGXT TMEM173 SZT2 TMEM135 TRIM37 TYSND1 URAD XDH ZA…
nucleosome	108	51	1	2	48	54	CENPA H1F0 HIST1H1A HIST1H1C HIST1H1D HIST1H1E HIST1H1B H1FOO HIST1H1T H1FX HIST1H2AA HIST1H2AB HIST1H2AE HIST1H2AC HIST1H2AD HIST1H2AH HIST1H2AJ HIST1H2AG HIST1H2AI HIST1H2AK HIST1H2AL HIST1H2AM HIST2H2AA3 HIST2H2AA4 HIST2H2AB HIST2H2AC H2AFJ H2AFV H2AFY2 H2AFX H2AFY H2AFZ HIST1H2BA HIST1H2BB HIST1H2BC HIST1H2BE HIST1H2BF HIST1H2BG HIST1H2BI HIST1H2BD HIST1H2BH HIST1H2BJ HIST1H2BK HIST1H2BL HIST…	ABCF2 H1F0 H1FX H2AFJ H2AFV H2AFX H2AFY H2AFY2 H2AFZ H2BFS H3F3A H3F3B H3F3C HIST1H1A HIST1H1B HIST1H1C HIST1H1D HIST1H1E HIST1H1T HIST1H2AA HIST1H2AB HIST1H2AC HIST1H2AD HIST1H2AG HIST1H2AH HIST1H2AJ HIST1H2BA HIST1H2BB HIST1H2BC HIST1H2BD HIST1H2BH HIST1H2BJ HIST1H2BK HIST1H2BL HIST1H2BM HIST1H2BN HIST1H2BO HIST1H3A HIST1H4A HIST2H2AA3 HIST2H2AB HIST2H2AC HIST2H2BC HIST2H2BD HIST2H2BE HIST2H2BF…	ABCF2	H2AFY H2AFY2	H1F0 H1FX H2AFJ H2AFV H2AFX H2AFZ H2BFS H3F3A H3F3B H3F3C HIST1H1A HIST1H1B HIST1H1C HIST1H1D HIST1H1E HIST1H1T HIST1H2AA HIST1H2AB HIST1H2AC HIST1H2AD HIST1H2AG HIST1H2AH HIST1H2AJ HIST1H2BA HIST1H2BB HIST1H2BC HIST1H2BD HIST1H2BH HIST1H2BJ HIST1H2BK HIST1H2BL HIST1H2BM HIST1H2BN HIST1H2BO HIST1H3A HIST1H4A HIST2H2AA3 HIST2H2AB HIST2H2AC HIST2H2BC HIST2H2BD HIST2H2BE HIST2H2BF HIST2H3A HIST2H3PS…	CENPA H1FOO HIST1H2AE HIST1H2AI HIST1H2AK HIST1H2AL HIST1H2AM HIST2H2AA4 HIST1H2BE HIST1H2BF HIST1H2BG HIST1H2BI H2BFM H2BFWT HIST1H3B HIST1H3C HIST1H3D HIST1H3E HIST1H3F HIST1H3G HIST1H3H HIST1H3I HIST1H3J HIST2H3C HIST2H3D HIST1H4G HIST1H4B HIST1H4C HIST1H4D HIST1H4E HIST1H4F HIST1H4H HIST1H4I HIST1H4J HIST1H4K HIST1H4L HIST2H4A HIST2H4B HIST4H4 HILS1 PRM1 KAT6A KAT6B PRM2 PRM3 SHPRH TNP1 TNP2 …
[truncated: 2 more rows]

## Sheet: MF
Des	Nall	Nid	Nup	Ndown	Neq	Nnot	gnAll	gnId	gnUp	gnDown	gnEq	gnNot
[truncated: 124 more rows]

[truncated: 1 more sheets: BP]
