# Supplementary material for: Influence of Aldehyde Dehydrogenase Inhibition on Stemness of Endometrial Cancer Stem Cells
Source: Cancers (Basel). 2024 May 27;16(11):2031. doi: 10.3390/cancers16112031 (PMC11171353; doi:10.3390/cancers16112031)
Supplement: Supplementary file 1 [file cancers-16-02031-s001.zip › Table S4_Identified down-regulated proteins in ECC-1_DEAB and RL95-2_DEAB.xlsx]

## Sheet: Down-regulated proteins
ECC-1_DEABvsECC-1		RL95-2_DEABvsRL95-2
pro	logFC	pro	logFC
UBAP2L	-9.66111	ALDH18A1	-7.59942
ALDH18A1	-6.90819	UBAP2L	-6.92039
SDHA	-5.15474	SDHA	-6.65918
